# Supplementary material for: SILAC kinase screen identifies potential MASTL substrates
Source: Sci Rep. 2022 Jun 22;12:10568. doi: 10.1038/s41598-022-14933-0 (PMC9217955; doi:10.1038/s41598-022-14933-0)
Supplement: Supplementary file 6 — Supplementary Table S2. [file 41598_2022_14933_MOESM6_ESM.xlsx]

## Sheet: AKT kinase Assay
Protein	Protein names	Gene names	Amino acid	Position	Sequence window	Localization prob	PEP	Rep#1 (Log2	Rep2 (Log2)	Average Fold Change (Log2)	T-test p-value	T-test Difference	C: KEGG name	Upstream Kinase	AKT Substrate Protein
P31751	RAC-beta serine/threonine-protein kinase	AKT2	S	478	ELDQRTHFPQFSYSASIRE____________	0.999275	9.07462e-05	-4.45508	7.684	6.68432	0.0785762	1.61446	Acute myeloid leukemia;Adipocytokine signaling pathway;Apoptosis;B cell receptor signaling pathway;Carbohydrate digestion and absorption;Chagas disease (American trypanosomiasis);Chemokine signaling pathway;Chronic myeloid leukemia;Colorectal cancer;Endometrial cancer;ErbB signaling pathway;Fc epsilon RI signaling pathway;Fc gamma R-mediated phagocytosis;Focal adhesion;Glioma;Hepatitis C;Insulin …	unknown	No
Q96B36	Proline-rich AKT1 substrate 1	AKT1S1	T	246	EDTQVFGDLPRPRLNTSDFQKLKRKY_____	0.999355	1.46893e-05	4.20328	3.11291	3.75874	1.02602	3.6581		AKT	Yes
P49207	60S ribosomal protein L34	RPL34	S	12	____MVQRLTYRRRLSYNTASNKTRLSRTPG	0.998473	0.000192136	4.37135	0.992546	3.50377	0.446286	2.68195	Ribosome	unknown	No
Q9NZT2	Opioid growth factor receptor	OGFR	S	315	LPHPLEGSRKVEEEGSPGDPDHEASTQGRTC	1	2.31148e-62	0.316378	4.17106	3.26749	0.34505	2.24372		unknown	No
Q5JTH9	RRP12-like protein	RRP12	S	1284	LQGQFKGLVKAARRGSQVGHKNRRKDRRP__	1	0.00643316	3.62889	2.40392	3.14269	0.89438	3.01641		unknown	No
Q5SW79	Centrosomal protein of 170 kDa	CEP170	S	1160	SRIDLLAQPRRTRLGSLSARSDSEATISRSS	0.999942	1.35469e-05	3.31197	2.8198	3.08677	1.29252	3.06588		unknown	No
P31751	RAC-beta serine/threonine-protein kinase	AKT2	S	476	LLELDQRTHFPQFSYSASIRE__________	0.982965	7.62297e-05	-4.16903	3.63395	2.6404	0.0193545	-0.267538	Acute myeloid leukemia;Adipocytokine signaling pathway;Apoptosis;B cell receptor signaling pathway;Carbohydrate digestion and absorption;Chagas disease (American trypanosomiasis);Chemokine signaling pathway;Chronic myeloid leukemia;Colorectal cancer;Endometrial cancer;ErbB signaling pathway;Fc epsilon RI signaling pathway;Fc gamma R-mediated phagocytosis;Focal adhesion;Glioma;Hepatitis C;Insulin …	unknown	No
Q8N4C8	Misshapen-like kinase 1	MINK1	S	749	NPDLRRSDPGWERSDSVLPASHGHLPQAGSL	0.870991	6.92141e-07	3.32236	1.03623	2.59142	0.512115	2.1793		unknown	No
P31751	RAC-beta serine/threonine-protein kinase	AKT2	S	474	LGLLELDQRTHFPQFSYSASIRE________	0.997216	7.62297e-05	-4.44348	3.25512	2.26204	0.0445526	-0.594181	Acute myeloid leukemia;Adipocytokine signaling pathway;Apoptosis;B cell receptor signaling pathway;Carbohydrate digestion and absorption;Chagas disease (American trypanosomiasis);Chemokine signaling pathway;Chronic myeloid leukemia;Colorectal cancer;Endometrial cancer;ErbB signaling pathway;Fc epsilon RI signaling pathway;Fc gamma R-mediated phagocytosis;Focal adhesion;Glioma;Hepatitis C;Insulin …	unknown	No
O43719	HIV Tat-specific factor 1	HTATSF1	S	387	FLNAPEANRGLRRSDSVSASERAGPSRARHF	0.986035	0.000312551	2.36961	1.96911	2.18321	1.23212	2.16936		PRP4	No
Q5SW79	Centrosomal protein of 170 kDa	CEP170	S	1165	LAQPRRTRLGSLSARSDSEATISRSSASSRT	0.986174	1.35469e-05	-0.252381	2.8198	1.98188	0.254279	1.28371	general transcription factor; transcriptional elongation	unknown	No
P20020	Plasma membrane calcium-transporting ATPase 1	ATP2B1	S	1216	DDTDAEDDAPTKRNSSPPPSPNKNNNAVDSG	0.983654	9.68843e-12	2.93913	-2.77051	1.96644	0.0082405	0.0843103	Calcium signaling pathway;Pancreatic secretion;Salivary secretion	unknown	No
O95819	Mitogen-activated protein kinase kinase kinase kinase 4	MAP4K4	S	710	GSQSGSGERFRVRSSSKSEGSPSQRLENAVK	0.903996	5.61055e-06	2.17766	1.43991	1.85544	0.892542	1.80879	MAPK signaling pathway	unknown	No
Q9BQG0	Myb-binding protein 1A	MYBBP1A	S	1310	LARKKARLSLVIRSPSLLQSGAKKKAQVRKA	0.999979	0.00095674	2.22953	1.10734	1.7749	0.685014	1.66843		Chk1	No
P62753	40S ribosomal protein S6	RPS6	S	236	KEKRQEQIAKRRRLSSLRASTSKSESSQK__	0.99993	0.00128684	2.46887	0.213437	1.7432	0.351543	1.34115	Insulin signaling pathway;mTOR signaling pathway;Ribosome	AKT	Yes
P62753	40S ribosomal protein S6	RPS6	S	240	QEQIAKRRRLSSLRASTSKSESSQK______	0.909191	0.00128684	2.46887	0.213437	1.7432	0.351543	1.34115	Insulin signaling pathway;mTOR signaling pathway;Ribosome	AKT	Yes
Q02543	60S ribosomal protein L18a	RPL18A	S	123	QCYRDMGARHRARAHSIQIMKVEEIAASKCR	1	0.00515319	2.11896	1.19205	1.7287	0.760022	1.6555	Ribosome	unknown	No
Q8IUD2	ELKS/Rab6-interacting/CAST family member 1	ERC1	S	17	YGSARSVGKVEPSSQSPGRSPRLPRSPRLGH	0.989321	2.96894e-06	2.14493	0.091971	1.45642	0.325397	1.11845		unknown	No
P02545	Prelamin-A/C;Lamin-A/C	LMNA	S	404	LSPSPTSQRSRGRASSHSSQTQGGGSVTKKR	0.977469	1.95878e-54	1.83863	0.635091	1.35888	0.540201	1.23686	Arrhythmogenic right ventricular cardiomyopathy (ARVC);Dilated cardiomyopathy;Hypertrophic cardiomyopathy (HCM)	AKT1	Yes
P38919	Eukaryotic initiation factor 4A-III;Eukaryotic initiation factor 4A-III, N-terminally processed	EIF4A3	S	12	____MATTATMATSGSARKRLLKEEDMTKVE	0.81268	4.5762e-17	0.418999	1.8289	1.28973	0.447788	1.12395	mRNA surveillance pathway;RNA transport;Spliceosome	PLK1	No
P46776	60S ribosomal protein L27a	RPL27A	S	68	FGKVGMKHYHLKRNQSFCPTVNLDKLWTLVS	1	1.10548e-09	1.90342	0.178388	1.2847	0.356044	1.04091	Ribosome	unknown	No
P46779	60S ribosomal protein L28	RPL28	S	92	YVRTTINKNARATLSSIRHMIRKNKYRPDLR	0.975368	0.0153336	1.51369	0.979715	1.27127	0.871901	1.2467	Ribosome	unknown	No
P46779	60S ribosomal protein L28	RPL28	T	89	ATSYVRTTINKNARATLSSIRHMIRKNKYRP	0.999931	0.0153336	1.51369	0.979715	1.27127	0.871901	1.2467	Ribosome	unknown	No
Q96F86	Enhancer of mRNA-decapping protein 3	EDC3	S	161	MESLSQSKSFRRRHNSWSSSSRHPNQATPKK	0.999726	0.00109117	0.925164	1.37737	1.16891	0.908483	1.15127	RNA degradation	AKT	Yes
P48634	Protein PRRC2A	PRRC2A	S	761	PGVHPSGLVPRERSDSGGSSSEPFDRHAPAM	0.999386	4.18418e-29	1.67202	0.383454	1.16706	0.447963	1.02774		PRP4	No
P02545	Prelamin-A/C;Lamin-A/C	LMNA	S	407	SPTSQRSRGRASSHSSQTQGGGSVTKKRKLE	0.99998	1.6692e-44	1.56793	0.601102	1.16404	0.573587	1.08452	Arrhythmogenic right ventricular cardiomyopathy (ARVC);Dilated cardiomyopathy;Hypertrophic cardiomyopathy (HCM)	PLK1	Yes
A0A0B4J1V8	Suppressor of SWI4 1 homolog	PPAN-P2RY11;PPAN	S	359	RKKSLEGMKKARVGGSDEEASGIPSRTASLE	1	1.98681e-48	1.88288	-0.397584	1.15291	0.198953	0.742647		unknown	No
Q5SW79	Centrosomal protein of 170 kDa	CEP170	T	1130	ELADADKASVASEVSTTSSTSKPPTGRRNIS	0.857441	4.32684e-07	1.74537	-0.0284277	1.11546	0.292117	0.858469		unknown	No
Q8WVC0	RNA polymerase-associated protein LEO1	LEO1	S	162	REDKSDQSDDEKIQNSDDEERAQGSDEDKLQ	1	1.99699e-05	1.73756	-0.0382958	1.10719	0.289013	0.849631		unknown	No
Q5SW79	Centrosomal protein of 170 kDa	CEP170	S	466	VSIPFLQTALLRSSGSLGHRPSQEMDKMLKN	0.999856	1.63521e-08	1.26123	0.932499	1.10621	1.02368	1.09686		unknown	No
Q13439	Golgin subfamily A member 4	GOLGA4	S	41	SSNSSTPTRMRSRTSSFTEQLDEGTPNRESG	0.997756	7.92605e-18	1.00079	1.18387	1.09523	1.27389	1.09233		unknown	No
Q9UQ35	Serine/arginine repetitive matrix protein 2	SRRM2	S	1502	KALPQTPRPRSRSPSSPELNNKCLTPQRERS	0.999931	1.49901e-14	1.54379	0.218447	1.02824	0.386674	0.88112		unknown	No
Q5VT52	Regulation of nuclear pre-mRNA domain-containing protein 2	RPRD2	S	758	TSSSVDTMSLLSKIISPGSSTPSSTRSPPPG	0.997445	0.00475586	1.71984	-0.354678	1.02717	0.201023	0.682581		unknown	No
P47974	Zinc finger protein 36, C3H1 type-like 2	ZFP36L2	S	125	TALLNKENKFRDRSFSENGDRSQHLLHLQQQ	0.999994	0.00174314	1.04208	0.979601	1.01118	1.70621	1.01084		unknown	No
Q8IZL8	Proline-, glutamic acid- and leucine-rich protein 1	PELP1	S	481	ISPPADALKLRSPRGSPDGSLQTGKPSAPKK	0.999992	1.72788e-17	-1.00558	1.80904	1.00078	0.0846116	0.401732		unknown	No
Q5SW79	Centrosomal protein of 170 kDa	CEP170	S	1205	RLVPSDKFSPRIRANSISRLSDSKVKSMTSA	0.996224	0.0014912	0.906891	1.08284	0.997544	1.25066	0.994863		unknown	No
Q5SW79	Centrosomal protein of 170 kDa	CEP170	S	1210	DKFSPRIRANSISRLSDSKVKSMTSAHGSAS	0.908969	0.0014912	0.906891	1.08284	0.997544	1.25066	0.994863		unknown	No
Q9UQ35	Serine/arginine repetitive matrix protein 2	SRRM2	S	1501	PKALPQTPRPRSRSPSSPELNNKCLTPQRER	0.914532	0.000687648	1.54379	0.00884199	0.971497	0.304209	0.776317		unknown	No
Q07666	KH domain-containing, RNA-binding, signal transduction-associated protein 1	KHDRBS1	S	20	DDPAARMSRSSGRSGSMDPSGAHPSVRQTPS	0.897381	1.13125e-07	1.05624	0.848271	0.955998	1.15963	0.952254		unknown	No
P43243	Matrin-3	MATR3	S	188	VPRDDWEEKRHFRRDSFDDRGPSLNPVLDYD	1	1.3569e-21	1.26646	0.499198	0.933243	0.583412	0.882827		unknown	No
O60343	TBC1 domain family member 4	TBC1D4	S	341	VHEGSQKSQPRRRHASAPSHVQPSDSEKNRT	0.999993	5.72679e-06	0.00187425	1.4647	0.911257	0.301738	0.733289		AKT1	Yes
P31943	Heterogeneous nuclear ribonucleoprotein H;Heterogeneous nuclear ribonucleoprotein H, N-terminally processed;Heterogeneous nuclear ribonucleoprotein H2	HNRNPH1;HNRNPH2	S	104	NNVEMDWVLKHTGPNSPDTANDGFVRLRGLP	1	3.01176e-12	1.67803	-0.990084	0.88883	0.0760551	0.343972		CDK2	No
Q96B36	Proline-rich AKT1 substrate 1	AKT1S1	S	212	RTEARSSDEENGPPSSPDLDRIAASMRALVL	0.942751	2.64685e-24	0.254473	1.30579	0.873848	0.423117	0.780131		mTOR	Yes
Q6P9G4	Transmembrane protein 154	TMEM154	S	115	YYKRKRTKQEPSSQGSQSALQTYELGSENVK	0.865877	3.98283e-11	-0.329577	1.51218	0.867179	0.196124	0.591304		unknown	No
Q9BZL6	Serine/threonine-protein kinase D2	PRKD2	S	197	FSIPNNCSGARKRRLSSTSLASGHSVRLGTS	0.812433	2.76062e-05	1.27584	0.274006	0.860192	0.437324	0.774924		unknown	No
Q9UQ35	Serine/arginine repetitive matrix protein 2	SRRM2	S	248	TPKSKRKSKDKKRKRSRSTTPAPKSRRAHRS	0.809663	0.0122372	1.53754	-0.744161	0.807361	0.104046	0.396692		unknown	No
Q9UQ35	Serine/arginine repetitive matrix protein 2	SRRM2	S	250	KSKRKSKDKKRKRSRSTTPAPKSRRAHRSTS	0.791638	0.0122372	1.53754	-0.744161	0.807361	0.104046	0.396692		unknown	No
Q7Z309	Protein FAM122B	FAM122B	S	115	PEKLYSPKRIDFTPVSPAPSPTRGFGKMFVS	0.999465	1.19538e-11	1.63826	-1.4798	0.795534	0.0142706	0.0792298		unknown	No
Q7Z309	Protein FAM122B	FAM122B	S	119	YSPKRIDFTPVSPAPSPTRGFGKMFVSSSGL	0.99631	1.19538e-11	1.63826	-1.4798	0.795534	0.0142706	0.0792298		unknown	No
Q9UQ35	Serine/arginine repetitive matrix protein 2	SRRM2	S	2449	APSQSLLPPAQDQPRSPVPSAFSDQSRCLIA	0.999515	2.55736e-10	-0.0342933	1.31656	0.793784	0.286864	0.641135		PRP4	No
Q9BW71	HIRA-interacting protein 3	HIRIP3	S	370	LGSTSGEESDLEREVSDSEAGGGPQGERKNR	1	1.77985e-11	1.39649	-0.266757	0.79235	0.207497	0.564866		unknown	No
O14745	Na(+)/H(+) exchange regulatory cofactor NHE-RF1	SLC9A3R1	S	290	EAALESPRPALVRSASSDTSEELNSQDSPPK	0.995451	1.40775e-96	1.28836	0.0094808	0.786217	0.305118	0.64892		GRK6	Yes
Q9Y3P9	Rab GTPase-activating protein 1	RABGAP1	S	42	LVSRQGDETPSTNNGSDDEKTGLKIVGNGSE	0.998052	3.53255e-09	0.241718	1.17257	0.780953	0.431121	0.707145		unknown	No
P11137	Microtubule-associated protein 2	MAP2	S	1347	EVEEAAEAQAEPKDGSPEAPASPEREEVALS	1	4.21493e-09	1.52231	-0.885887	0.771317	0.0780437	0.31821		unknown	No
P11137	Microtubule-associated protein 2	MAP2	S	1353	EAQAEPKDGSPEAPASPEREEVALSEYKTET	1	4.21493e-09	1.52231	-0.885887	0.771317	0.0780437	0.31821		unknown	No
Q9UGV2	Protein NDRG3	NDRG3	S	334	ASMTRLARSRTHSTSSSLGSGESPFSRSVTS	0.913888	2.79724e-22	0.200379	1.1743	0.768005	0.406265	0.687337		unknown	No
Q92597	Protein NDRG1	NDRG1	S	330	MPSASMTRLMRSRTASGSSVTSLDGTRSRSH	0.999922	6.40385e-22	1.0561	0.359749	0.749536	0.536122	0.707924		SGK1, PKACA, Pim1	No
P02545	Prelamin-A/C;Lamin-A/C	LMNA	S	429	SVTKKRKLESTESRSSFSQHARTSGRVAVEE	0.791177	0.00683696	1.12287	0.223525	0.742171	0.426078	0.673198	Arrhythmogenic right ventricular cardiomyopathy (ARVC);Dilated cardiomyopathy;Hypertrophic cardiomyopathy (HCM)	unknown	Yes
Q9UGV2	Protein NDRG3	NDRG3	S	331	IPSASMTRLARSRTHSTSSSLGSGESPFSRS	0.99885	2.79724e-22	1.29078	-0.204016	0.728892	0.221996	0.543381		unknown	No
O15231	Zinc finger protein 185	ZNF185	S	519	PTQQPADPSTPEQQNSPSGSEQFVRRESCTS	0.998598	2.1618e-23	-0.64327	1.39692	0.710896	0.110849	0.376823		unknown	No
Q07157	Tight junction protein ZO-1	TJP1	S	131	VSRPDPEPVSDNEEDSYDEEIHDPRSGRSGV	0.990939	3.10029e-16	1.12994	0.103705	0.706212	0.354838	0.616824	Adherens junction;Epithelial cell signaling in Helicobacter pylori infection;Gap junction;Tight junction;Vibrio cholerae infection	unknown	No
Q86UU0	B-cell CLL/lymphoma 9-like protein	BCL9L	S	118	PFSSLKGKVKRDRSVSVDSGEQREAGTPSLD	0.999978	2.02635e-05	1.16736	-0.0597706	0.680512	0.273625	0.553794		unknown	No
Q02952	A-kinase anchor protein 12	AKAP12	S	627	SFKKMVTPKKRVRRPSESDKEDELDKVKSAT	1	0.00199766	0.0920721	1.00468	0.619367	0.354754	0.548377		PKACA	No
Q02952	A-kinase anchor protein 12	AKAP12	S	629	KKMVTPKKRVRRPSESDKEDELDKVKSATLS	1	0.00199766	0.0920721	1.00468	0.619367	0.354754	0.548377		unknown	No
Q96ST2	Protein IWS1 homolog	IWS1	S	237	SDSESEEPPRHQASDSENEELPKPRISDSES	1	6.5744e-12	0.957543	0.127825	0.601528	0.381413	0.542684		unknown	Yes
Q5VTL8	Pre-mRNA-splicing factor 38B	PRPF38B	S	5	___________MANNSPALTGNSQPQHQAAA	0.999916	1.42117e-07	0.322044	0.831692	0.599256	0.577067	0.576868	Spliceosome	unknown	No
Q14678	KN motif and ankyrin repeat domain-containing protein 1	KANK1	S	325	AASQINVCGVRKRSYSAGNASQLEQLSRARR	0.99997	1.81739e-49	0.778377	0.390113	0.597267	0.689884	0.584245		unknown	No
P49792	E3 SUMO-protein ligase RanBP2	RANBP2	S	1400	LVGPPLAETVFTPKTSPENVQDRFALVTPKK	0.757237	2.77486e-40	0.291368	0.846324	0.595367	0.539224	0.568846	RNA transport	unknown	No
Q96SB4	SRSF protein kinase 1	SRPK1	S	309	KESGPGQKRPNKQEESESPVERPLKENPPNK	1	3.53768e-07	0.747344	0.418678	0.59235	0.757195	0.583011		SRPK1	No
Q96SB4	SRSF protein kinase 1	SRPK1	S	311	SGPGQKRPNKQEESESPVERPLKENPPNKMT	1	3.53768e-07	0.747344	0.418678	0.59235	0.757195	0.583011		unknown	No
Q9Y4H2	Insulin receptor substrate 2	IRS2	S	306	MKALKELFEFRPRSKSQSSGSSATHPISVPG	0.993322	1.79154e-20	0.538836	0.627783	0.583995	1.31476	0.58331	Adipocytokine signaling pathway;Aldosterone-regulated sodium reabsorption;Insulin signaling pathway;Neurotrophin signaling pathway;Type II diabetes mellitus	AKT2	Yes
Q01813	ATP-dependent 6-phosphofructokinase, platelet type	PFKP	S	386	MDERRFQDAVRLRGRSFAGNLNTYKRLAIKL	1	5.81722e-09	0.437228	0.711512	0.580878	0.826197	0.57437	Fructose and mannose metabolism;Galactose metabolism;Glycolysis / Gluconeogenesis;Methane metabolism;Pentose phosphate pathway	unknown	No
O14974	Protein phosphatase 1 regulatory subunit 12A	PPP1R12A	S	299	QKKQNLLHSEKRDKKSPLIESTANMDNNQSQ	0.997608	0.000161407	1.2584	-0.776778	0.573359	0.0695264	0.24081	Focal adhesion;Long-term potentiation;Regulation of actin cytoskeleton;Vascular smooth muscle contraction	unknown	No
Q6UN15	Pre-mRNA 3'-end-processing factor FIP1	FIP1L1	T	494	RERTRERERERDHSPTPSVFNSDEERYRYRE	0.761467	0.0229786	-0.532303	1.1728	0.558726	0.112807	0.320248	mRNA surveillance pathway	unknown	No
Q14669	E3 ubiquitin-protein ligase TRIP12	TRIP12	S	77	QVPKKDNSRGVKRSASPDYNRTNSPSSAKKP	0.999919	0.000594963	-0.284265	1.07078	0.546826	0.177051	0.39326	Ubiquitin mediated proteolysis	unknown	No
P46821	Microtubule-associated protein 1B;MAP1B heavy chain;MAP1 light chain LC1	MAP1B	S	1389	RASVSPMDEPVPDSESPIEKVLSPLRSPPLI	0.854797	1.85739e-21	-0.281123	1.06815	0.545817	0.17794	0.393514		unknown	No
Q15149	Plectin	PLEC	S	4396	RSRSSSVGSSSSYPISPAVSRTQLASWSDPT	0.994924	1.76212e-18	0.199248	0.807579	0.535242	0.460916	0.503413		unknown	No
Q9ULX3	RNA-binding protein NOB1	NOB1	S	201	EEEEEENGFEDRKDDSDDDGGGWITPSNIKQ	1	2.2983e-46	0.406428	0.649141	0.532882	0.841997	0.527784	Ribosome biogenesis in eukaryotes	unknown	No
Q8IVF2	Protein AHNAK2	AHNAK2	S	332	SQRRRKFLNLRFRTGSGQGPSSTGQPGRGFQ	0.993807	1.54004e-23	0.670931	0.379658	0.532633	0.764025	0.525294		unknown	No
Q68CZ2	Tensin-3	TNS3	S	776	GSSAEQPLGGRLRKLSLGQYDNDAGGQLPFS	0.998154	2.23928e-10	-0.18331	1.00691	0.531212	0.211378	0.411801		unknown	No
Q5VTL8	Pre-mRNA-splicing factor 38B	PRPF38B	S	471	SSKHKNESKEKSNKRSRSGSQGRTDSVEKSK	0.999913	0.0056722	1.32562	-1.38416	0.530826	0.00601376	-0.0292718	Spliceosome	unknown	No
Q05209	Tyrosine-protein phosphatase non-receptor type 12	PTPN12	S	435	ESTIEQIDKKLERNLSFEIKKVPLQEGPKSF	1	0.0275242	0.752149	0.259219	0.526635	0.539535	0.505684		PKCA, PKACA	No
P23588	Eukaryotic translation initiation factor 4B	EIF4B	S	422	WRSEETQERERSRTGSESSQTGTSTTSSRNA	0.999672	5.18238e-44	0.867817	0.0567612	0.518549	0.338737	0.462289	mTOR signaling pathway;RNA transport	p70S6K, p90RSK, MELK, AKT (mouse)	Yes
Q86SQ0	Pleckstrin homology-like domain family B member 2	PHLDB2	S	418	GTPQPALRERKSSISSISGRDDLMDYHRRQR	0.928924	1.64195e-06	0.73292	0.265241	0.517949	0.554482	0.49908		unknown	No
Q15149	Plectin	PLEC	S	4386	DMLSGNAGGFRSRSSSVGSSSSYPISPAVSR	0.991354	9.57662e-19	0.236829	0.74899	0.515519	0.515651	0.49291		unknown	No
P37275	Zinc finger E-box-binding homeobox 1	ZEB1	S	679	SANANEPQDSTVNLQSPLKMTNSPVLPVGST	0.999975	8.15872e-06	0.835358	0.103689	0.515419	0.375325	0.469524		unknown	No
O15231	Zinc finger protein 185	ZNF185	T	513	QGDPAVPTQQPADPSTPEQQNSPSGSEQFVR	0.832953	3.42052e-15	-0.469909	1.07747	0.501993	0.118152	0.303779		unknown	No
Q8NEY1	Neuron navigator 1	NAV1	S	194	YAEVKPLSKAPEAAVSEDGKSDDELLSSKAK	0.998829	0.000541341	0.304161	0.66708	0.497002	0.642722	0.48562		unknown	No
P22059	Oxysterol-binding protein 1	OSBP	T	377	APEIITMPENLGHKRTGSNISGASSDISLDE	0.859187	7.95363e-27	0.681584	0.279774	0.494623	0.598542	0.480679
P18583	Protein SON	SON	S	2011	SRRRRSRSVVRRRSFSISPVRLRRSRTPLRR	1	0.00509356	0.491597	0.49712	0.494361	2.44902	0.494358
P18583	Protein SON	SON	S	2013	RRRSRSVVRRRSFSISPVRLRRSRTPLRRRF	1	0.00509356	0.491597	0.49712	0.494361	2.44902	0.494358
Q9Y6M1	Insulin-like growth factor 2 mRNA-binding protein 2	IGF2BP2	S	164	SFKISYIPDEEVSSPSPPQRAQRGDHSSREQ	0.988413	0.000200313	0.849119	-0.0112093	0.482157	0.293791	0.418955
P29966	Myristoylated alanine-rich C-kinase substrate	MARCKS	S	131	PGSPTAAEGEAASAASSTSSPKAEDGATPSP	0.823384	1.82902e-22	-0.868279	1.16556	0.480787	0.0421054	0.148643	Fc gamma R-mediated phagocytosis
Q9NUQ6	SPATS2-like protein	SPATS2L	S	392	HAATSGKQSNFSRKSSTHNKPSEGKAANPKM	0.993194	2.31211e-13	0.633757	0.289034	0.471667	0.642829	0.461395
Q07157	Tight junction protein ZO-1	TJP1	S	313	DHSGRSHDRPPRRSRSRSPDQRSEPSDHSRH	1	0.00252661	0.235972	0.673555	0.471291	0.544433	0.454763	Adherens junction;Epithelial cell signaling in Helicobacter pylori infection;Gap junction;Tight junction;Vibrio cholerae infection
Q07157	Tight junction protein ZO-1	TJP1	S	315	SGRSHDRPPRRSRSRSPDQRSEPSDHSRHSP	1	0.00252661	0.235972	0.673555	0.471291	0.544433	0.454763	Adherens junction;Epithelial cell signaling in Helicobacter pylori infection;Gap junction;Tight junction;Vibrio cholerae infection
Q9P270	SLAIN motif-containing protein 2	SLAIN2	S	391	VSPQPMISRLQQPRLSLQGHPTDLQTSNVKN	0.999998	1.53165e-12	0.0794293	0.77396	0.468092	0.361617	0.426695
Q9H3U1	Protein unc-45 homolog A	UNC45A	S	4	____________MTVSGPGTPEPRPATPGAS	0.996932	0.00143119	-1.80813	1.30904	0.466404	0.0462753	-0.249548
Q9H3U1	Protein unc-45 homolog A	UNC45A	T	8	________MTVSGPGTPEPRPATPGASSVEQ	1	0.00143119	-1.80813	1.30904	0.466404	0.0462753	-0.249548
Q86SQ0	Pleckstrin homology-like domain family B member 2	PHLDB2	S	415	QASGTPQPALRERKSSISSISGRDDLMDYHR	0.934088	0.000149107	0.48388	0.436197	0.460236	1.48197	0.460039
Q9UHB6	LIM domain and actin-binding protein 1	LIMA1	S	369	QPVHPKPLSPDSRASSLSESSPPKAMKKFQA	0.999971	1.60263e-09	0.932515	-0.254231	0.457875	0.174286	0.339142
Q9H0X9	Oxysterol-binding protein-related protein 5	OSBPL5	S	312	NDAFSDKSERENPEESDTETQDHSRKTESGS	0.974504	9.78439e-12	-1.77809	1.29233	0.454602	0.0457034	-0.242876
Q9NYF3	Protein FAM53C	FAM53C	S	273	LPWRPRGLRNLPRSRSQPCDLDARKTGVKRR	0.991547	0.000149573	-0.00238238	0.791757	0.448654	0.299369	0.394688
Q15459	Splicing factor 3A subunit 1	SF3A1	S	329	YEKFGESEEVEMEVESDEEDDKQEKAEEPPS	1	4.48878e-10	-1.11425	1.17319	0.442029	0.00718092	0.0294677	Spliceosome
P02545	Prelamin-A/C;Lamin-A/C	LMNA	T	416	RASSHSSQTQGGGSVTKKRKLESTESRSSFS	0.956862	1.25001e-14	-1.21863	1.18915	0.438229	0.00339797	-0.014739	Arrhythmogenic right ventricular cardiomyopathy (ARVC);Dilated cardiomyopathy;Hypertrophic cardiomyopathy (HCM)
Q9UQ35	Serine/arginine repetitive matrix protein 2	SRRM2	S	404	EPVNPPSEASPTRDRSPPKSPEKLPQSSSSE	1	8.08791e-11	-0.330882	0.932637	0.434994	0.144456	0.300877
Q9UQ35	Serine/arginine repetitive matrix protein 2	SRRM2	S	408	PPSEASPTRDRSPPKSPEKLPQSSSSESSPP	1	8.08791e-11	-0.330882	0.932637	0.434994	0.144456	0.300877
O60343	TBC1 domain family member 4	TBC1D4	S	588	NIFSRGANRMRGRLGSVDSFERSNSLASEKD	1	0.00028817	0.919149	-0.306729	0.432678	0.151781	0.30621		AKT1	Yes
O60343	TBC1 domain family member 4	TBC1D4	S	591	SRGANRMRGRLGSVDSFERSNSLASEKDYSP	1	0.00028817	0.919149	-0.306729	0.432678	0.151781	0.30621		unknown	Yes
P31749	RAC-alpha serine/threonine-protein kinase	AKT1	S	124	GLKKQEEEEMDFRSGSPSDNSGAEEMEVSLA	0.978317	4.77959e-15	-0.0969617	0.81208	0.428004	0.239839	0.357559	Acute myeloid leukemia;Adipocytokine signaling pathway;Apoptosis;B cell receptor signaling pathway;Carbohydrate digestion and absorption;Chagas disease (American trypanosomiasis);Chemokine signaling pathway;Chronic myeloid leukemia;Colorectal cancer;Endometrial cancer;ErbB signaling pathway;Fc epsilon RI signaling pathway;Fc gamma R-mediated phagocytosis;Focal adhesion;Glioma;Hepatitis C;Insulin …	unknown	Yes
Q6PKG0	La-related protein 1	LARP1	S	824	TLDAKMPRKRKTRHSSNPPLESHVGWVMDSR	0.95685	7.61244e-07	0.396598	0.452432	0.424785	1.37877	0.424515
Q9NYV4	Cyclin-dependent kinase 12	CDK12	S	357	LSRSPLPSRKSMKSRSRSPAYSRHSSSHSKK	1	0.00462375	1.28824	-2.0497	0.424296	0.0669098	-0.38073
Q9NYV4	Cyclin-dependent kinase 12	CDK12	S	359	RSPLPSRKSMKSRSRSPAYSRHSSSHSKKKR	0.999883	0.00462375	1.28824	-2.0497	0.424296	0.0669098	-0.38073
Q8IYB3	Serine/arginine repetitive matrix protein 1	SRRM1	S	414	HRPSPPATPPPKTRHSPTPQQSNRTRKSRVS	0.999977	4.87756e-10	0.270469	0.563007	0.42414	0.667779	0.416738	mRNA surveillance pathway;RNA transport
Q13610	Periodic tryptophan protein 1 homolog	PWP1	S	485	FGRRERLVLGSARNSSISGPFGSRSSDTPME	0.998232	8.86991e-05	0.468114	0.37574	0.422666	1.15856	0.421927
Q9UQ35	Serine/arginine repetitive matrix protein 2	SRRM2	S	1462	LRDGSGTPSRHSLSGSSPGMKDIPRTPSRGR	0.893347	9.19388e-05	1.07355	-0.795684	0.422594	0.0428459	0.138931
Q9UQ35	Serine/arginine repetitive matrix protein 2	SRRM2	S	1463	RDGSGTPSRHSLSGSSPGMKDIPRTPSRGRS	0.937254	8.19308e-07	1.07355	-0.795684	0.422594	0.0428459	0.138931
Q9P107	GEM-interacting protein	GMIP	S	234	QYVQRSEDLRARSQGSPEDSAPQASPGPSKQ	0.962272	1.9048e-06	0.0360461	0.724397	0.420892	0.329432	0.380222
Q8NAV1	Pre-mRNA-splicing factor 38A	PRPF38A	S	277	SPRRHRSRSRDRRHRSRSKSPGHHRSHRHRS	1	0.00464564	0.0639171	0.703878	0.419095	0.354235	0.383897	Spliceosome
Q9UK76	Hematological and neurological expressed 1 protein;Hematological and neurological expressed 1 protein, N-terminally processed	HN1	S	91	DLESSGLQRRNSSEASSGDFLDLKGEGDIHE	0.878042	3.63537e-08	0.509848	0.311112	0.4139	0.820442	0.41048
Q96PU5	E3 ubiquitin-protein ligase NEDD4-like	NEDD4L	S	487	DTLSNPQSPQPSPYNSPKPQHKVTQSFLPPG	0.984382	6.37927e-13	0.699996	0.0500393	0.411314	0.342401	0.375018	Aldosterone-regulated sodium reabsorption;Endocytosis;Ubiquitin mediated proteolysis
P29966	Myristoylated alanine-rich C-kinase substrate	MARCKS	S	128	AAEPGSPTAAEGEAASAASSTSSPKAEDGAT	0.998877	1.61714e-15	-1.2881	1.16556	0.407461	0.0140199	-0.061268	Fc gamma R-mediated phagocytosis
Q9NWV8	BRISC and BRCA1-A complex member 1	BABAM1	S	66	GEGEAASADDGSLNTSGAGPKSWQVPPPAPE	0.896845	4.41611e-10	0.453649	0.352326	0.403877	1.09901	0.402988
P29966	Myristoylated alanine-rich C-kinase substrate	MARCKS	S	135	TAAEGEAASAASSTSSPKAEDGATPSPSNET	0.814481	2.87083e-31	1.0797	-0.922731	0.401144	0.0221864	0.0784858	Fc gamma R-mediated phagocytosis
Q9H4A3	Serine/threonine-protein kinase WNK1	WNK1	S	2011	KEKPELSEPSHLNGPSSDPEAAFLSRDVDDG	0.989905	6.5444e-11	0.743903	-0.0579701	0.397975	0.260025	0.342966		unknown	Yes
Q9H4A3	Serine/threonine-protein kinase WNK1	WNK1	S	2012	EKPELSEPSHLNGPSSDPEAAFLSRDVDDGS	0.997001	6.5444e-11	0.743903	-0.0579701	0.397975	0.260025	0.342966		unknown	Yes
Q96ST2	Protein IWS1 homolog	IWS1	S	235	QVSDSESEEPPRHQASDSENEELPKPRISDS	1	6.5744e-12	-0.269912	0.852068	0.397505	0.157829	0.291078			Yes
Q9BTC0	Death-inducer obliterator 1	DIDO1	S	1456	VDDLPNRMCADVRRNSVERPAEPVAGAATPS	1	4.48308e-23	0.0920721	0.643135	0.393756	0.387772	0.367604
P46821	Microtubule-associated protein 1B;MAP1B heavy chain;MAP1 light chain LC1	MAP1B	S	1501	SQPALALDERKLGDVSPTQIDVSQFGSFKED	0.972632	3.54065e-16	0.0107799	0.686615	0.387915	0.309799	0.348697
O75494	Serine/arginine-rich splicing factor 10	SRSF10	S	158	SPRNSRPTGRPRRSRSHSDNDRFKHRNRSFS	1	0.0033938	-0.482029	0.923797	0.385746	0.0935742	0.220884	Spliceosome
O75494	Serine/arginine-rich splicing factor 10	SRSF10	S	160	RNSRPTGRPRRSRSHSDNDRFKHRNRSFSRS	1	0.0033938	-0.482029	0.923797	0.385746	0.0935742	0.220884	Spliceosome
Q13813	Spectrin alpha chain, non-erythrocytic 1	SPTAN1	S	1031	VPAAYVKKLDPAQSASRENLLEEQGSIALRQ	0.920538	4.21468e-11	0.615981	0.0988918	0.38048	0.399398	0.357437
P30622	CAP-Gly domain-containing linker protein 1	CLIP1	S	195	SATPPISNLTKTASESISNLSEAGSIKKGER	0.998027	1.64862e-23	-0.00876934	0.683437	0.378457	0.293993	0.337334
Q86U86	Protein polybromo-1	PBRM1	S	1453	QQERERAAQQQQPSASPRAGTPVGALMGVVP	0.849297	3.08837e-13	0.567837	0.154586	0.375958	0.480448	0.361212
Q07157	Tight junction protein ZO-1	TJP1	S	179	ERSLSPRSDRRSVASSQPAKPTKVTLVKSRK	1	8.78357e-08	0.765195	-0.169668	0.372198	0.194559	0.297763	Adherens junction;Epithelial cell signaling in Helicobacter pylori infection;Gap junction;Tight junction;Vibrio cholerae infection
Q9BXP5	Serrate RNA effector molecule homolog	SRRT	S	67	RGEYRDYDRNRRERFSPPRHELSPPQKRMRR	1	2.70215e-08	0.287118	0.450991	0.37138	0.856719	0.369054
P15924	Desmoplakin	DSP	S	2821	ASVSSKGLPSPYNMSSAPGSRSGSRSGSRSG	0.850172	4.54589e-11	0.89173	-0.453965	0.370406	0.0970313	0.218882	Arrhythmogenic right ventricular cardiomyopathy (ARVC)
Q9BQE9	B-cell CLL/lymphoma 7 protein family member B	BCL7B	S	122	SSTNSSPSPQQSESLSPAHTSDFRTDDSQPP	0.978592	1.85398e-07	-0.798843	1.00234	0.366283	0.0322748	0.101748
Q96PU5	E3 ubiquitin-protein ligase NEDD4-like	NEDD4L	S	479	SPVRRAVKDTLSNPQSPQPSPYNSPKPQHKV	0.999904	6.37927e-13	0.215368	0.492606	0.360636	0.624133	0.353987	Aldosterone-regulated sodium reabsorption;Endocytosis;Ubiquitin mediated proteolysis
P35221	Catenin alpha-1;Catenin alpha-2	CTNNA1;CTNNA2	S	655	DSDFETEDFDVRSRTSVQTEDDQLIAGQSAR	0.99464	2.9495e-20	0.96192	-0.693141	0.359749	0.0469612	0.134389	Adherens junction;Arrhythmogenic right ventricular cardiomyopathy (ARVC);Bacterial invasion of epithelial cells;Endometrial cancer;Leukocyte transendothelial migration;Pathways in cancer;Tight junction
P35221	Catenin alpha-1;Catenin alpha-2	CTNNA1;CTNNA2	T	654	DDSDFETEDFDVRSRTSVQTEDDQLIAGQSA	0.806216	6.53675e-28	0.96192	-0.693141	0.359749	0.0469612	0.134389	Adherens junction;Arrhythmogenic right ventricular cardiomyopathy (ARVC);Bacterial invasion of epithelial cells;Endometrial cancer;Leukocyte transendothelial migration;Pathways in cancer;Tight junction
Q9C0C2	182 kDa tankyrase-1-binding protein	TNKS1BP1	S	429	GDAHLRPTSLVQRRFSEGVLQSPSQDQEKLG	1	6.46414e-25	-0.0101344	0.650884	0.357907	0.292505	0.320375
O15417	Trinucleotide repeat-containing gene 18 protein	TNRC18	S	1127	PDVPLPADGPERLALSPEDKPIRLSPSKITE	1	0.000321774	-0.534517	0.894268	0.349964	0.0741876	0.179876
O15417	Trinucleotide repeat-containing gene 18 protein	TNRC18	S	1136	PERLALSPEDKPIRLSPSKITEPLREGPEEE	0.959047	0.000321774	-0.534517	0.894268	0.349964	0.0741876	0.179876
Q8IWE2	Protein NOXP20	FAM114A1	S	196	VPEITDAATDQGPAESPPTSPSSASRGMLSA	0.944751	4.47973e-05	-0.202472	0.742917	0.346314	0.174322	0.270222
Q12778	Forkhead box protein O1	FOXO1	S	287	KKKASLQSGQEGAGDSPGSQFSKWPASPGSH	0.998263	1.70774e-62	-0.547236	0.883555	0.338708	0.0690381	0.16816	Insulin signaling pathway;Pathways in cancer;Prostate cancer	unknown	Yes
Q8TBZ6	tRNA methyltransferase 10 homolog A	TRMT10A	S	318	DSDSSEEEYSRNELDSPHEEKQDKENHTEST	1	6.91136e-05	0.763157	-0.272143	0.336448	0.143833	0.245507
O60573	Eukaryotic translation initiation factor 4E type 2	EIF4E2	S	13	___MNNKFDALKDDDSGDHDQNEENSTQKDG	0.999998	6.03589e-11	0.753605	-0.270828	0.330469	0.142887	0.241388	Insulin signaling pathway;mTOR signaling pathway;RNA transport
Q9UQ35	Serine/arginine repetitive matrix protein 2	SRRM2	S	1073	KGQSQTSPDHRSDTSSPEVRQSHSESPSLQS	0.994409	8.52373e-06	0.66821	-0.1149	0.32915	0.215805	0.276655
P46776	60S ribosomal protein L27a	RPL27A	S	16	MPSRLRKTRKLRGHVSHGHGRIGKHRKHPGG	1	0.00013674	0.491494	0.14221	0.327397	0.493907	0.316852	Ribosome
Q6ZRV2	Protein FAM83H	FAM83H	S	1003	PVPQENGQPESPRRLSLGQGDSTEAATEERG	0.999999	5.64359e-14	0.606442	-0.0189191	0.327384	0.284119	0.293762
P16989	Y-box-binding protein 3	YBX3	S	34	PTEAAAAAPQDPAPKSPVGSGAPQAAAPAPA	0.946347	6.65109e-34	0.471656	0.164157	0.326083	0.542457	0.317906	Tight junction
P02545	Prelamin-A/C;Lamin-A/C	LMNA	S	458	EEVDEEGKFVRLRNKSNEDQSMGNWQIKRQN	0.999997	2.62917e-08	0.406101	0.234991	0.323082	0.779774	0.320546	Arrhythmogenic right ventricular cardiomyopathy (ARVC);Dilated cardiomyopathy;Hypertrophic cardiomyopathy (HCM)
Q9UHB6	LIM domain and actin-binding protein 1	LIMA1	S	583	PEDVDLDLKKLRRSSSLKERSRPFTVAASFQ	0.999944	0.00437888	0.365916	0.277656	0.322461	1.06165	0.321786
Q8N684	Cleavage and polyadenylation specificity factor subunit 7	CPSF7	T	203	RAHSRDSSDSADGRATPSENLVPSSARVDKP	0.979671	8.11195e-07	0.220082	0.401387	0.313581	0.743019	0.310735	mRNA surveillance pathway
Q9UQ35	Serine/arginine repetitive matrix protein 2	SRRM2	S	436	SPPSPQPTKVSRHASSSPESPKPAPAPGSHR	1	6.18568e-09	0.15056	0.451761	0.309006	0.529881	0.30116
Q63ZY3	KN motif and ankyrin repeat domain-containing protein 2	KANK2	T	176	GVGLPPPTPRSSGLSTPVPPSAGHLAHVREQ	0.858372	6.76676e-07	-1.75307	1.12387	0.308002	0.0640255	-0.314597
Q8TBZ3	WD repeat-containing protein 20	WDR20	S	434	TTPGNSVPPPLPRSNSLPHSAVSNAGSKSSV	0.999745	4.69961e-09	0.180021	0.419642	0.304801	0.616158	0.299831
Q53SF7	Cordon-bleu protein-like 1	COBLL1	S	294	FSFFQRSKKKRDQTASAPATPLVNKHRPTFT	0.999898	8.44769e-13	0.78073	-0.410775	0.304639	0.092405	0.184977
Q8N1F8	Serine/threonine-protein kinase 11-interacting protein	STK11IP	S	482	PRPSPPQEEARGPQESPQKMSEEVRAEPQEE	1	1.90138e-05	0.61711	-0.102725	0.30163	0.218237	0.257193
Q5UIP0	Telomere-associated protein RIF1	RIF1	S	2196	ILKRGLKRSQEDEISSPVNKVRRVSFADPIY	0.888284	2.88635e-08	-1.22337	1.01829	0.295019	0.0259859	-0.10254
H3BQZ7	Heterogeneous nuclear ribonucleoprotein U-like protein 2	HNRNPUL2-BSCL2;HNRNPUL2	S	185	VPGDKAAEEQGDDQDSEKSKPAGSDGERRGV	1	5.32675e-31	0.455755	0.112178	0.29417	0.460475	0.283967
Q92903	Phosphatidate cytidylyltransferase 1	CDS1	S	37	REGEAAGGDHETESTSDKETDIDDRYGDLDS	0.784859	3.5952e-11	0.791856	-0.476226	0.292873	0.073298	0.157815	Glycerophospholipid metabolism;Phosphatidylinositol signaling system
P52701	DNA mismatch repair protein Msh6	MSH6	S	14	__MSRQSTLYSFFPKSPALSDANKASARASR	0.999555	0.00884087	-0.461521	0.783539	0.291349	0.0763013	0.161009	Colorectal cancer;Mismatch repair;Pathways in cancer
Q9UNL2	Translocon-associated protein subunit gamma	SSR3	S	105	QKREDAVSKEVTRKLSEADNRKMSRKEKDER	1	8.96942e-05	0.0938305	0.465002	0.29132	0.42801	0.279416	Protein processing in endoplasmic reticulum
A0FGR8	Extended synaptotagmin-2	ESYT2	S	691	SVSKEGRKTSIKSHMSGSPGPGGSNTAPSTP	0.957691	2.05287e-10	0.542308	-0.0241777	0.286693	0.277067	0.259065
Q09666	Neuroblast differentiation-associated protein AHNAK	AHNAK	S	210	VDVETQSGKTVIRLPSGSGAASPTGSAVDIR	0.999819	1.1848e-29	0.0846086	0.459596	0.284251	0.415556	0.272102
Q8WUZ0	B-cell CLL/lymphoma 7 protein family member C	BCL7C	S	126	TEPSPGGTPQPSRPVSPAGPPEGVPEEAQPP	0.97467	2.09584e-10	-0.643698	0.843241	0.283416	0.0385433	0.0997714
Q96N64	PWWP domain-containing protein 2A	PWWP2A	S	116	ESAAAAPQGGPELPPSPASPPEQPPAPEERE	0.999632	0.000403918	-1.08519	0.970893	0.281778	0.0156316	-0.0571486
Q96N64	PWWP domain-containing protein 2A	PWWP2A	S	119	AAAPQGGPELPPSPASPPEQPPAPEEREEPP	0.999948	0.000403918	-1.08519	0.970893	0.281778	0.0156316	-0.0571486
P24928	DNA-directed RNA polymerase II subunit RPB1	POLR2A	S	1920	TSPKYSPTSPTYSPTSPKYSPTSPTYSPTSP	0.807865	0.000178163	-0.0727407	0.561984	0.27925	0.235118	0.244622	Huntington's disease;Purine metabolism;Pyrimidine metabolism;RNA polymerase
O60293	Zinc finger C3H1 domain-containing protein	ZFC3H1	S	1303	WKPKFWRKPISDNSFSSDEEQSTGPIKYAFQ	0.997614	1.39032e-14	-0.465958	0.766995	0.278408	0.0718367	0.150519
O60293	Zinc finger C3H1 domain-containing protein	ZFC3H1	S	1304	KPKFWRKPISDNSFSSDEEQSTGPIKYAFQP	0.999782	1.39032e-14	-0.465958	0.766995	0.278408	0.0718367	0.150519
Q14241	Transcription elongation factor B polypeptide 3	TCEB3	S	151	GDYQETWKATGSRSYSPDHRQKKHRKLSELE	0.999993	0.00862292	0.0144981	0.501157	0.278251	0.317324	0.257828
Q9Y4E1	WASH complex subunit FAM21C;WASH complex subunit FAM21A	FAM21C;FAM21A	S	284	EEDIEDIEENTRPKRSRPTSFADELAARIKG	0.999997	1.47026e-05	0.866552	-0.738465	0.276602	0.0225953	0.0640433
Q9UQ35	Serine/arginine repetitive matrix protein 2	SRRM2	S	1729	PETRSRTPPRHRRSPSVSSPEPAEKSRSSRR	1	2.20786e-05	0.526369	-0.0306892	0.274561	0.269965	0.24784
Q13243	Serine/arginine-rich splicing factor 5	SRSF5	S	231	RSRSRSRSRSKSRSVSRSPVPEKSQKRGSSS	1	0.000286373	0.866473	-0.754289	0.272643	0.0195397	0.056092	Spliceosome
Q13243	Serine/arginine-rich splicing factor 5	SRSF5	S	233	RSRSRSRSKSRSVSRSPVPEKSQKRGSSSRS	1	0.000286373	0.866473	-0.754289	0.272643	0.0195397	0.056092	Spliceosome
Q86X29	Lipolysis-stimulated lipoprotein receptor	LSR	S	493	EQAGGGWRARRPRARSVDALDDLTPPSTAES	1	1.39322e-10	0.886277	-0.817951	0.27241	0.0112226	0.0341632
Q8N1F8	Serine/threonine-protein kinase 11-interacting protein	STK11IP	S	470	APPASSQGPDTAPRPSPPQEEARGPQESPQK	0.948032	1.64626e-16	0.0333701	0.467912	0.26694	0.342299	0.250641
Q9H8Y8	Golgi reassembly-stacking protein 2	GORASP2	S	451	SEKPVSAAVDANASESP______________	1	4.93297e-59	0.199625	0.328489	0.265495	0.817121	0.264057
Q9HCG8	Pre-mRNA-splicing factor CWC22 homolog	CWC22	S	829	NKHGDPKKKRGERRNSFSENEKHTHRIKDSE	0.998115	8.45203e-11	0.411752	0.101242	0.264835	0.460282	0.256497
P51114	Fragile X mental retardation syndrome-related protein 1	FXR1	S	406	RGPNYTSGYGTNSELSNPSETESERKDELSD	0.999637	5.23985e-16	0.211137	0.315468	0.264246	0.904777	0.263303
P26045	Tyrosine-protein phosphatase non-receptor type 3	PTPN3	S	425	EDVFYTYKGSLAPQDSDSEVSQNRSPHQESL	0.975462	1.55366e-08	0.695281	-0.360533	0.261878	0.094452	0.167374
Q13541	Eukaryotic translation initiation factor 4E-binding protein 1	EIF4EBP1	T	37	VLGDGVQLPPGDYSTTPGGTLFSTTPGGTRI	0.926655	1.75482e-10	0.881665	-0.848237	0.261809	0.00537494	0.0167136	Acute myeloid leukemia;ErbB signaling pathway;Insulin signaling pathway;mTOR signaling pathway;RNA transport
Q9Y5K6	CD2-associated protein	CD2AP	S	510	KMPGRRLPGRFNGGHSPTHSPEKILKLPKEE	0.99608	1.88562e-10	0.350158	0.166001	0.261016	0.661199	0.258079	Bacterial invasion of epithelial cells
Q13428	Treacle protein	TCOF1	S	1228	PANSQASKATPKLDSSPSVSSTLAAKDDPDG	0.975965	1.44607e-10	0.0655723	0.431092	0.259877	0.393724	0.248332	Ribosome biogenesis in eukaryotes
Q9Y2W1	Thyroid hormone receptor-associated protein 3	THRAP3	S	749	RGKSRESVDSRDSSHSRERSAEKTEKTHKGS	0.995443	0.0220429	0.811471	-0.644595	0.259828	0.0327538	0.0834382
Q8WUQ7	Cactin	CACTIN	S	57	DEGRRRRRRRSRERRSDSEEERWQRSGMRSR	1	0.000752558	0.595981	-0.179893	0.259585	0.163281	0.208044
Q8WUQ7	Cactin	CACTIN	S	59	GRRRRRRRSRERRSDSEEERWQRSGMRSRSP	1	0.000752558	0.595981	-0.179893	0.259585	0.163281	0.208044
Q9H4I2	Zinc fingers and homeoboxes protein 3	ZHX3	S	680	KKVNAEETKKAEENASQEEEEAAEDEGGEED	1	6.03162e-23	0.602172	-0.19131	0.259309	0.157494	0.205431
Q96B36	Proline-rich AKT1 substrate 1	AKT1S1	S	88	TAARPPAPPPAPQPPSPTPSPPRPTLAREDN	0.998203	7.33334e-07	-0.134176	0.566442	0.258252	0.188378	0.216133			Yes
Q96B36	Proline-rich AKT1 substrate 1	AKT1S1	S	92	PPAPPPAPQPPSPTPSPPRPTLAREDNEEDE	0.979288	7.33334e-07	-0.134176	0.566442	0.258252	0.188378	0.216133			Yes
P49321	Nuclear autoantigenic sperm protein	NASP	S	244	SGKPEQEVPDAEEEKSVSGTDVQEECREKGG	0.812516	8.51734e-08	0.0173518	0.463907	0.257839	0.322211	0.24063
O75369	Filamin-B	FLNB	S	2107	EGRVKESITRTSRAPSVATVGSICDLNLKIP	1	7.88849e-14	0.140255	0.366039	0.257559	0.573405	0.253147	Focal adhesion;MAPK signaling pathway
Q8WWI1	LIM domain only protein 7	LMO7	S	991	VAATEEDVTRLPSPTSPFSSLSQDQAATSKA	0.839822	1.06322e-15	-0.175452	0.587533	0.255902	0.164472	0.20604	Adherens junction
Q9Y2H5	Pleckstrin homology domain-containing family A member 6	PLEKHA6	S	777	QAALNKVGVVPPRTKSPTDDEVTPSAVVRRN	0.996099	5.78707e-08	0.312433	0.195897	0.255341	0.843246	0.254165
Q04726	Transducin-like enhancer protein 3	TLE3	S	286	NGLDKARSLKKDAPTSPASVASSSSTPSSKT	0.993702	5.43519e-28	-0.583852	0.781157	0.254406	0.0416211	0.0986524
Q92870	Amyloid beta A4 precursor protein-binding family B member 2	APBB2	S	334	RPVSIPADLQGSRKGSLSSVTPSPTPENEKQ	0.997871	2.29343e-35	-0.764616	0.845572	0.254345	0.014116	0.0404781
Q86UU1	Pleckstrin homology-like domain family B member 1	PHLDB1	S	578	SSGDLRVPVTRERKNSITEISDNEDDLLEYH	0.999679	1.51577e-34	-0.0605327	0.51202	0.253962	0.240396	0.225744
Q86UU1	Pleckstrin homology-like domain family B member 1	PHLDB1	S	583	RVPVTRERKNSITEISDNEDDLLEYHRRQRQ	0.999999	1.51577e-34	-0.0605327	0.51202	0.253962	0.240396	0.225744
Q9Y520	Protein PRRC2C	PRRC2C	S	924	EERISAVESQPSRKRSVSHGSNHTQKPDEQR	0.976826	1.81174e-66	0.481299	-0.0214797	0.251702	0.277043	0.22991
Q9UQ35	Serine/arginine repetitive matrix protein 2	SRRM2	S	1542	TVARTPLGQRSRSGSSQELDVKPSASPQERS	0.997553	8.04495e-29	0.389677	0.0966994	0.250612	0.461993	0.243188
Q15020	Squamous cell carcinoma antigen recognized by T-cells 3	SART3	S	8	________MATAAETSASEPEAESKAGPKAD	0.987401	4.54215e-28	0.27011	0.226223	0.248334	1.25068	0.248167
P17096	High mobility group protein HMG-I/HMG-Y	HMGA1	S	103	KKLEKEEEEGISQESSEEEQ___________	1	2.75801e-42	0.408386	0.0664878	0.247541	0.40093	0.237437
Q4KMP7	TBC1 domain family member 10B	TBC1D10B	S	678	PGLKSRGSRAAGGAPSPPPPVRRASAGPAPG	1	0.00382915	-0.0503679	0.494089	0.247393	0.248202	0.22186
P31321	cAMP-dependent protein kinase type I-beta regulatory subunit	PRKAR1B	S	83	RQKSNSQSDSHDEEVSPTPPNPVVKARRRRG	0.998415	1.66954e-15	-0.123921	0.54145	0.246788	0.19163	0.208764	Apoptosis;Insulin signaling pathway
Q9Y4E1	WASH complex subunit FAM21C;WASH complex subunit FAM21A	FAM21C;FAM21A	T	287	IEDIEENTRPKRSRPTSFADELAARIKGDAM	0.790397	0.00197748	0.742006	-0.514804	0.24634	0.0524959	0.113601
Q8WVC0	RNA polymerase-associated protein LEO1	LEO1	S	205	DEERPQLSDDERQQLSEEEKANSDDERPVAS	1	0.0138706	0.63292	-0.289126	0.244338	0.111936	0.171897
Q96MH2	Protein HEXIM2	HEXIM2	T	32	ALEEAKTSGAPGSPQTPPERHDSGGSLPLTP	0.996681	6.88543e-05	0.632734	-0.289008	0.244257	0.111951	0.171863
Q14004	Cyclin-dependent kinase 13	CDK13	S	315	YREDKTEPKAYRRRRSLSPLGGRDDSPVSHR	1	0.000966316	0.0553346	0.410467	0.2438	0.382274	0.232901
Q14004	Cyclin-dependent kinase 13	CDK13	S	317	EDKTEPKAYRRRRSLSPLGGRDDSPVSHRAS	1	0.000966316	0.0553346	0.410467	0.2438	0.382274	0.232901
Q96RR4	Calcium/calmodulin-dependent protein kinase kinase 2	CAMKK2	S	511	FGNPFEGSRREERSLSAPGNLLTKKPTRECE	0.999787	0.000168967	0.454281	-0.00374608	0.243369	0.296494	0.225268	Adipocytokine signaling pathway
Q96RR4	Calcium/calmodulin-dependent protein kinase kinase 2	CAMKK2	T	518	SRREERSLSAPGNLLTKKPTRECESLSELKE	1	0.000168967	0.454281	-0.00374608	0.243369	0.296494	0.225268	Adipocytokine signaling pathway
Q8WUZ0	B-cell CLL/lymphoma 7 protein family member C	BCL7C	T	118	SEGSLQKGTEPSPGGTPQPSRPVSPAGPPEG	0.993784	4.78539e-08	-0.115285	0.529635	0.242916	0.19624	0.207175
Q13620	Cullin-4B	CUL4B	T	49	AAQEVRSATDGNTSTTPPTSAKKRKLNSSSS	0.864697	2.8566e-35	-0.237558	0.602526	0.242787	0.131305	0.182484	Nucleotide excision repair;Ubiquitin mediated proteolysis
Q5T5U3	Rho GTPase-activating protein 21	ARHGAP21	S	1114	PKEESERKLLSKDDTSPPKDKGTWRKGIPSI	0.961574	0.0019258	0.324695	0.154699	0.2422	0.663653	0.239697
P02545	Prelamin-A/C;Lamin-A/C	LMNA	S	395	LEGEEERLRLSPSPTSQRSRGRASSHSSQTQ	0.872222	0.0133447	0.0625362	0.401597	0.242004	0.396146	0.232066	Arrhythmogenic right ventricular cardiomyopathy (ARVC);Dilated cardiomyopathy;Hypertrophic cardiomyopathy (HCM)
Q8NEF9	Serum response factor-binding protein 1	SRFBP1	S	203	IAKMEHGPKAVTIANSPSKPSEKDSVVSLES	0.910491	2.51637e-05	0.316262	0.162493	0.241425	0.703669	0.239377
Q9ULU4	Protein kinase C-binding protein 1	ZMYND8	S	756	DVVGKTPPSTTVGSHSPPETPVLTRSSAQTS	0.991326	8.42465e-17	-0.023783	0.460251	0.238439	0.273381	0.218234
Q9ULU4	Protein kinase C-binding protein 1	ZMYND8	T	746	KEPKEPSPKQDVVGKTPPSTTVGSHSPPETP	0.999742	8.42465e-17	-0.023783	0.460251	0.238439	0.273381	0.218234
Q9UPN3	Microtubule-actin cross-linking factor 1, isoforms 1/2/3/5	MACF1	S	7330	RAGSRAGSRASSRRGSDASDFDLLETQSACS	0.963153	1.61724e-15	0.608241	-0.264116	0.237018	0.11873	0.172063
P29966	Myristoylated alanine-rich C-kinase substrate	MARCKS	T	143	SAASSTSSPKAEDGATPSPSNETPKKKKKRF	0.999991	5.42962e-05	0.279174	0.192942	0.236702	0.93926	0.236058	Fc gamma R-mediated phagocytosis
Q04637	Eukaryotic translation initiation factor 4 gamma 1	EIF4G1	S	1187	DRLDRARTPATKRSFSKEVEERSRERPSQPE	1	1.03053e-05	0.4728	-0.0483758	0.235619	0.248019	0.212212	RNA transport;Viral myocarditis
Q9P206	Uncharacterized protein KIAA1522	KIAA1522	S	858	ALGPSAPQKPLRRALSGRASPVPAPSSGLHA	0.997154	0.000710642	0.121811	0.340331	0.235204	0.551007	0.231071
Q9P206	Uncharacterized protein KIAA1522	KIAA1522	S	862	SAPQKPLRRALSGRASPVPAPSSGLHAAVRL	0.997831	0.000710642	0.121811	0.340331	0.235204	0.551007	0.231071
O60504	Vinexin	SORBS3	S	544	TSPRLTAAARSARHPSSPSALRSPADPIDLG	0.999972	0.000979048	0.165301	0.301053	0.234773	0.743928	0.233177
Q96ST2	Protein IWS1 homolog	IWS1	S	287	RISDSESEDPPRNQASDSENEELPKPRVSDS	1	2.53181e-39	0.00129789	0.434598	0.234154	0.302685	0.217948			Yes
Q5T4S7	E3 ubiquitin-protein ligase UBR4	UBR4	S	1760	FQSEPRISESLVRHASTSSPADKAKVTISDG	0.997865	5.82719e-07	0.408277	0.0329052	0.232765	0.347945	0.220591
P35611	Alpha-adducin	ADD1	S	358	LLNPEKYKAKSRSPGSPVGEGTGSPPKWQIG	0.999999	1.21929e-30	0.0919367	0.360953	0.232706	0.466958	0.226445
P16144	Integrin beta-4	ITGB4	T	1487	HLSPHVPHRVLSTSSTLTRDYNSLTRSEHSH	0.92979	0.000141586	0.745711	-0.578214	0.230567	0.0362671	0.0837482	Arrhythmogenic right ventricular cardiomyopathy (ARVC);Dilated cardiomyopathy;ECM-receptor interaction;Focal adhesion;Hypertrophic cardiomyopathy (HCM);Regulation of actin cytoskeleton
Q9Y4E1	WASH complex subunit FAM21C;WASH complex subunit FAM21A	FAM21C;FAM21A	S	288	EDIEENTRPKRSRPTSFADELAARIKGDAMG	0.957476	1.47026e-05	0.804301	-0.738465	0.230004	0.0119544	0.032918
Q9Y2W1	Thyroid hormone receptor-associated protein 3	THRAP3	S	698	PSTFRKHGLAHDEMKSPREPGYKAEGKYKDD	1	3.7902e-05	-0.265726	0.597998	0.229831	0.115655	0.166136
Q14676	Mediator of DNA damage checkpoint protein 1	MDC1	S	299	PAGVILERSQPPGEDSDTDVDDDSRPPGRPA	0.999149	7.18617e-07	-0.258977	0.589572	0.226805	0.117196	0.165297
Q14676	Mediator of DNA damage checkpoint protein 1	MDC1	T	301	GVILERSQPPGEDSDTDVDDDSRPPGRPAEV	0.99967	7.18617e-07	-0.258977	0.589572	0.226805	0.117196	0.165297
Q99567	Nuclear pore complex protein Nup88	NUP88	S	35	NHVVFLRLREGLKNQSPTEAEKPASSSLPSS	0.892233	0.000220826	0.100709	0.34119	0.225954	0.49856	0.220949	RNA transport
Q92922	SWI/SNF complex subunit SMARCC1	SMARCC1	S	310	SFRQRISTKNEEPVRSPERRDRKASANARKR	1	2.88795e-06	0.90889	-1.11603	0.225868	0.0291411	-0.103571
Q8NEY8	Periphilin-1	PPHLN1	S	208	RPVQSLKTSRDTSPSSGSAVSSSKVLDKPSR	0.840884	0.000425853	0.206893	0.24267	0.224892	1.29623	0.224781
Q9UQ35	Serine/arginine repetitive matrix protein 2	SRRM2	S	1539	DQKTVARTPLGQRSRSGSSQELDVKPSASPQ	0.763358	1.7044e-18	0.0892269	0.346665	0.22368	0.469002	0.217946
Q9UMD9	Collagen alpha-1(XVII) chain;120 kDa linear IgA disease antigen;97 kDa linear IgA disease antigen	COL17A1	S	96	RRAHSPASTLPNSPGSTFERKTHVTRHAYEG	0.758353	0.000174829	0.568616	-0.231555	0.223309	0.127148	0.16853	Protein digestion and absorption
O95391	Pre-mRNA-splicing factor SLU7	SLU7	S	215	LQEELASGKLVEQANSPKHQWGEEEPNSQME	1	1.52143e-06	0.217727	0.227489	0.222616	1.85521	0.222608	Spliceosome
Q8N1G0	Zinc finger protein 687	ZNF687	S	1057	EKHVQVRHGLQLGAQSPGRGTTLARGSSARA	1	0.000878016	-0.155775	0.519756	0.221173	0.164071	0.18199
Q9H4A3	Serine/threonine-protein kinase WNK1	WNK1	S	185	SLVGSKEEPPPARSGSGGGSAKEPQEERSQQ	0.981262	3.67316e-09	0.520447	-0.158854	0.220414	0.162036	0.180797		unknown	Yes
Q8N4C8	Misshapen-like kinase 1	MINK1	S	601	RVPLKPYAAPVPRSQSLQDQPTRNLAAFPAS	0.998102	1.31332e-05	0.0885487	0.341135	0.220363	0.470672	0.214842
Q9NYF8	Bcl-2-associated transcription factor 1	BCLAF1	S	512	PEQVKSEKLKDLFDYSPPLHKNLDAREKSTF	0.999837	0.00186391	0.368936	0.0533888	0.219772	0.388798	0.211162
Q14181	DNA polymerase alpha subunit B	POLA2	T	127	SYTTPSKGSQKRAISTPETPLTKRSVSTRSP	0.989985	0.000425254	-0.581324	0.730895	0.219102	0.03257	0.0747854	DNA replication;Purine metabolism;Pyrimidine metabolism
Q14181	DNA polymerase alpha subunit B	POLA2	T	130	TPSKGSQKRAISTPETPLTKRSVSTRSPHQL	0.995689	0.000425254	-0.581324	0.730895	0.219102	0.03257	0.0747854	DNA replication;Purine metabolism;Pyrimidine metabolism
P30086	Phosphatidylethanolamine-binding protein 1;Hippocampal cholinergic neurostimulating peptide	PEBP1	S	52	LGKVLTPTQVKNRPTSISWDGLDSGKLYTLV	0.943795	3.32342e-30	0.716771	-0.548437	0.218633	0.0382028	0.0841674
Q96D71	RalBP1-associated Eps domain-containing protein 1	REPS1	S	537	DPEQIGSNVTRQRSHSGTSPDNTAPPPPPPR	0.998303	5.68487e-17	0.213503	0.223711	0.218616	1.82796	0.218607
Q96D71	RalBP1-associated Eps domain-containing protein 1	REPS1	S	556	PDNTAPPPPPPRPQPSHSRSSSLDMNRTFTV	0.757615	5.68487e-17	0.213503	0.223711	0.218616	1.82796	0.218607
Q5T0N5	Formin-binding protein 1-like	FNBP1L	T	496	GRGDRRHSSDINHLVTQGRESPEGSYTDDAN	0.972475	1.40931e-22	0.147307	0.284845	0.217714	0.70739	0.216076
Q13131	5'-AMP-activated protein kinase catalytic subunit alpha-1	PRKAA1	T	490	RSIDDEITEAKSGTATPQRSGSVSNYRSCQR	0.968634	1.01756e-09	0.638676	-0.379843	0.217492	0.0749092	0.129417	Adipocytokine signaling pathway;Hypertrophic cardiomyopathy (HCM);Insulin signaling pathway;mTOR signaling pathway;Regulation of autophagy
Q92993	Histone acetyltransferase KAT5	KAT5	S	86	PKKEAKTPTKNGLPGSRPGSPEREVPASAQA	1	0.0144623	0.504163	-0.146916	0.215044	0.167162	0.178623
Q92993	Histone acetyltransferase KAT5	KAT5	S	90	AKTPTKNGLPGSRPGSPEREVPASAQASGKT	1	0.0144623	0.504163	-0.146916	0.215044	0.167162	0.178623
Q9H2H9	Sodium-coupled neutral amino acid transporter 1	SLC38A1	S	56	SKFISDRESRRSLTNSHLEKKKCDEYIPGTT	0.999964	2.84649e-05	0.456175	-0.0760118	0.214483	0.218163	0.190082
Q9C0E2	Exportin-4	XPO4	S	521	RLHGQLQRHQQQLLASPGSSTVDNKMLDDLY	0.993875	6.95317e-06	0.156914	0.269234	0.214167	0.784991	0.213074
Q969V6	MKL/myocardin-like protein 1	MKL1	S	454	SGVVKFGSTGSTPPVSPTPSERSLLSTGDEN	0.997455	1.42125e-22	0.0183493	0.385092	0.213343	0.32819	0.201721
P05114	Non-histone chromosomal protein HMG-14	HMGN1	S	99	EESPASDEAGEKEAKSD______________	1	4.23244e-36	-0.026352	0.417617	0.212644	0.267511	0.195633
Q8IYB3	Serine/arginine repetitive matrix protein 1	SRRM1	S	465	SPSPAPKPRKVELSESEEDKGGKMAAADSVQ	1	1.96935e-17	0.734135	-0.615887	0.211591	0.0248529	0.0591241	mRNA surveillance pathway;RNA transport
Q7Z7G8	Vacuolar protein sorting-associated protein 13B	VPS13B	S	999	VPLVMPVCRRKEDEVSIGSAPLAKQQSYQAS	1	0.0017491	-0.124361	0.483138	0.211131	0.180202	0.179388
Q7Z7G8	Vacuolar protein sorting-associated protein 13B	VPS13B	S	1002	VMPVCRRKEDEVSIGSAPLAKQQSYQASEYA	1	0.0017491	-0.124361	0.483138	0.211131	0.180202	0.179388
Q96K21	Abscission/NoCut checkpoint regulator	ZFYVE19	S	144	HEVLTRGSSANASKWSPPQNYKKRVAALEAK	1	0.0107946	0.36793	0.0340717	0.210637	0.35535	0.201001
Q9Y2W1	Thyroid hormone receptor-associated protein 3	THRAP3	S	237	PWPDATYGTGSASRASAVSELSPRERSPALK	0.999997	4.23298e-05	0.464982	-0.100843	0.209633	0.196569	0.182069
Q9Y4H2	Insulin receptor substrate 2	IRS2	S	1162	HSSETFSSTTTVTPVSPSFAHNPKRHNSASV	0.956493	7.28917e-11	0.067088	0.339236	0.20957	0.425154	0.203162	Adipocytokine signaling pathway;Aldosterone-regulated sodium reabsorption;Insulin signaling pathway;Neurotrophin signaling pathway;Type II diabetes mellitus		Yes
O75376	Nuclear receptor corepressor 1	NCOR1	S	158	AKKDPAFGGKHEAPSSPISGQPCGDDQNASP	0.81974	7.31702e-16	0.0170667	0.378832	0.209259	0.326666	0.197949
Q86UU0	B-cell CLL/lymphoma 9-like protein	BCL9L	S	116	VPPFSSLKGKVKRDRSVSVDSGEQREAGTPS	0.99999	7.11581e-05	0.618051	-0.364236	0.208942	0.0762257	0.126907
Q53EL6	Programmed cell death protein 4	PDCD4	S	457	QLRDLCPSRGRKRFVSEGDGGRLKPESY___	1	0.0020771	0.659377	-0.452279	0.208072	0.0541652	0.103549		Akt1	Yes
P23588	Eukaryotic translation initiation factor 4B	EIF4B	S	425	EETQERERSRTGSESSQTGTSTTSSRNARRR	0.997915	7.16591e-19	0.680774	-0.501108	0.207621	0.0438517	0.0898333	mTOR signaling pathway;RNA transport		Yes
Q01581	Hydroxymethylglutaryl-CoA synthase, cytoplasmic	HMGCS1	S	495	GVGLVHSNIATEHIPSPAKKVPRLPATAAEP	1	3.11488e-80	-0.212467	0.532554	0.20761	0.129791	0.160043	Butanoate metabolism;Synthesis and degradation of ketone bodies;Terpenoid backbone biosynthesis;Valine, leucine and isoleucine degradation
P24928	DNA-directed RNA polymerase II subunit RPB1	POLR2A	S	1913	TSPVYTPTSPKYSPTSPTYSPTSPKYSPTSP	0.98813	2.6741e-10	-0.0727407	0.441203	0.206997	0.218947	0.184231	Huntington's disease;Purine metabolism;Pyrimidine metabolism;RNA polymerase
Q8N108	Mesoderm induction early response protein 1	MIER1	S	483	FDEKSERPAKRRRVNSNGKESPGSSEFFQEA	0.995807	1.21929e-10	0.366364	0.0234603	0.205076	0.337914	0.194912
Q8N108	Mesoderm induction early response protein 1	MIER1	S	488	ERPAKRRRVNSNGKESPGSSEFFQEAVSHGK	0.975646	1.21929e-10	0.366364	0.0234603	0.205076	0.337914	0.194912
Q9UHB7	AF4/FMR2 family member 4	AFF4	S	1055	QAPSPGLGSKAVGMPSPVSPKLSPGNSGNYS	1	0.000100468	-0.146819	0.487561	0.204962	0.163545	0.170371
Q9UHB7	AF4/FMR2 family member 4	AFF4	S	1058	SPGLGSKAVGMPSPVSPKLSPGNSGNYSSGA	1	0.000100468	-0.146819	0.487561	0.204962	0.163545	0.170371
Q9Y3Q8	TSC22 domain family protein 4	TSC22D4	S	62	EPSPDPGGKGTPRNGSPPPGAPSSRFRVVKL	1	0.00204959	-0.861212	0.811169	0.204843	0.00835048	-0.0250215
Q01196	Runt-related transcription factor 1	RUNX1	S	21	DASTSRRFTPPSTALSPGKMSEALPLGAPDA	0.997569	0.000471539	-0.124959	0.471789	0.204052	0.177288	0.173415	Acute myeloid leukemia;Chronic myeloid leukemia;Pathways in cancer
Q01196	Runt-related transcription factor 1	RUNX1	T	14	__MRIPVDASTSRRFTPPSTALSPGKMSEAL	0.99961	0.000471539	-0.124959	0.471789	0.204052	0.177288	0.173415	Acute myeloid leukemia;Chronic myeloid leukemia;Pathways in cancer
Q9BRD0	BUD13 homolog	BUD13	S	139	PDSSPRRVRHGTPDPSPRKDRHDTPDPSPRR	1	0.00058467	0.350724	0.0390139	0.203271	0.367064	0.194869
Q9BRD0	BUD13 homolog	BUD13	T	135	RHDTPDSSPRRVRHGTPDPSPRKDRHDTPDP	1	0.00058467	0.350724	0.0390139	0.203271	0.367064	0.194869
Q96JM3	Chromosome alignment-maintaining phosphoprotein 1	CHAMP1	S	445	IRSPAGSPELRKPSGSPDLWKLSPDQRKTSP	0.957788	2.90878e-22	0.0958569	0.303116	0.203205	0.515684	0.199486
Q16555	Dihydropyrimidinase-related protein 2	DPYSL2	S	518	VCEVSVTPKTVTPASSAKTSPAKQQAPPVRN	0.995431	4.3412e-13	-0.0240324	0.398589	0.202698	0.268945	0.187278	Axon guidance
Q96T58	Msx2-interacting protein	SPEN	S	1268	EDSERTGGSPSVRHGSFHEDEDPIGSPRLLS	1	8.24001e-07	0.254836	0.14733	0.202084	0.77913	0.201083
Q96T58	Msx2-interacting protein	SPEN	S	1278	SVRHGSFHEDEDPIGSPRLLSVKGSPKVDEK	1	8.24001e-07	0.254836	0.14733	0.202084	0.77913	0.201083
Q9UQ35	Serine/arginine repetitive matrix protein 2	SRRM2	S	377	EPPAPTPLLAERHGGSPQPLATTPLSQEPVN	1	1.27019e-107	-0.136252	0.472089	0.199749	0.168209	0.167919
Q9UQ35	Serine/arginine repetitive matrix protein 2	SRRM2	T	983	SHSGSSSPDTKVKPETPPRQSHSGSISPYPK	0.998712	0.000249355	-0.0119662	0.382156	0.198512	0.284057	0.185095
Q15149	Plectin	PLEC	S	4389	SGNAGGFRSRSSSVGSSSSYPISPAVSRTQL	0.943993	1.25439e-14	-0.0440475	0.40528	0.198039	0.244949	0.180616
Q9UKJ3	G patch domain-containing protein 8	GPATCH8	S	738	APADSERGPKPEPPGSGSPAPPRRRRRAQDD	1	5.49956e-06	0.0729976	0.311864	0.197369	0.45146	0.192431
Q6Y7W6	PERQ amino acid-rich with GYF domain-containing protein 2	GIGYF2	S	160	GVFGRGGGREMHRSQSWEERGDRRFEKPGRK	0.998757	0.00753296	0.251083	0.139665	0.196449	0.752436	0.195374
Q9P2R6	Arginine-glutamic acid dipeptide repeats protein	RERE	S	1106	VQIKEEALDDAEEPESPPPPPRSPSPEPTVV	0.999999	4.61263e-11	-0.118633	0.453716	0.19574	0.17861	0.167541
Q9P2R6	Arginine-glutamic acid dipeptide repeats protein	RERE	S	1113	LDDAEEPESPPPPPRSPSPEPTVVDTPSHAS	0.999124	4.61263e-11	-0.118633	0.453716	0.19574	0.17861	0.167541
Q9P2R6	Arginine-glutamic acid dipeptide repeats protein	RERE	S	1115	DAEEPESPPPPPRSPSPEPTVVDTPSHASQS	0.990608	4.61263e-11	-0.118633	0.453716	0.19574	0.17861	0.167541
Q9UK58	Cyclin-L1	CCNL1	S	352	ASKPSSPREVKAEEKSPISINVKTVKKEPED	1	1.12782e-07	0.0405417	0.331826	0.193523	0.374067	0.186184
Q9UQ35	Serine/arginine repetitive matrix protein 2	SRRM2	T	2069	SRSRTPRTARGKRSLTRSPPAIRRRSASGSS	1	0.000404054	0.586212	-0.35095	0.192426	0.0739558	0.117631
Q6Y7W6	PERQ amino acid-rich with GYF domain-containing protein 2	GIGYF2	S	236	RLAGSRRDGERWRPHSPDGPRSAGWREHMER	1	0.00291391	0.0396999	0.328217	0.191159	0.373281	0.183959
Q13459	Unconventional myosin-IXb	MYO9B	S	1267	TSLALDSRVSPPAPGSAPETPEDKSKPCGSP	0.912104	7.33122e-06	0.317999	0.0504577	0.190421	0.398134	0.184228
Q13459	Unconventional myosin-IXb	MYO9B	T	1271	LDSRVSPPAPGSAPETPEDKSKPCGSPRVQE	0.999962	7.33122e-06	0.317999	0.0504577	0.190421	0.398134	0.184228
O60762	Dolichol-phosphate mannosyltransferase subunit 1	DPM1	S	9	_______MASLEVSRSPRRSRRELEVRSPRQ	0.835019	5.42125e-06	0.482126	-0.175684	0.190392	0.141185	0.153221	N-Glycan biosynthesis
Q96ST3	Paired amphipathic helix protein Sin3a	SIN3A	S	277	ASQQTPPLPPYASPRSPPVQPHTPVTISLGT	0.999957	2.04709e-31	-0.0852365	0.421361	0.190185	0.202687	0.168062	Huntington's disease
O94804	Serine/threonine-protein kinase 10	STK10	S	450	GDLSPAANRSQKASQSRPNSSALETLGGEKL	0.998701	2.9778e-24	0.569783	-0.327457	0.189818	0.0798406	0.121163
P16144	Integrin beta-4	ITGB4	S	1518	STTLPRDYSTLTSVSSHDSRLTAGVPDTPTR	0.82906	5.46852e-11	0.636451	-0.461214	0.189587	0.0461352	0.0876182	Arrhythmogenic right ventricular cardiomyopathy (ARVC);Dilated cardiomyopathy;ECM-receptor interaction;Focal adhesion;Hypertrophic cardiomyopathy (HCM);Regulation of actin cytoskeleton
Q9UQ35	Serine/arginine repetitive matrix protein 2	SRRM2	S	2071	SRTPRTARGKRSLTRSPPAIRRRSASGSSSD	1	0.000347113	0.586212	-0.361656	0.188762	0.0696059	0.112278
Q8IYB3	Serine/arginine repetitive matrix protein 1	SRRM1	S	463	RESPSPAPKPRKVELSESEEDKGGKMAAADS	1	1.96935e-17	-0.167361	0.472629	0.187835	0.144687	0.152634	mRNA surveillance pathway;RNA transport
Q9UMD9	Collagen alpha-1(XVII) chain;120 kDa linear IgA disease antigen;97 kDa linear IgA disease antigen	COL17A1	S	114	ERKTHVTRHAYEGSSSGNSSPEYPRKEFASS	0.857839	3.25351e-28	0.666666	-0.533962	0.187803	0.0315545	0.0663518	Protein digestion and absorption
P53985	Monocarboxylate transporter 1	SLC16A1	S	467	QKANEQKKESKEEETSIDVAGKPNEVTKAAE	0.996622	5.01392e-21	0.482126	-0.184344	0.187039	0.135195	0.148891
Q9H1B7	Interferon regulatory factor 2-binding protein-like	IRF2BPL	S	657	DGSSVHSTTASARRNSSSPVSPASVPGQRRL	0.998978	2.59384e-12	0.48419	-0.188528	0.186691	0.132897	0.147831
Q13595	Transformer-2 protein homolog alpha	TRA2A	S	98	RSRSYTPEYRRRRSRSHSPMSNRRRHTGSRA	0.999985	3.72222e-05	0.0961269	0.271566	0.186511	0.547576	0.183846	Spliceosome
Q13595	Transformer-2 protein homolog alpha	TRA2A	S	100	RSYTPEYRRRRSRSHSPMSNRRRHTGSRANP	0.998727	3.72222e-05	0.0961269	0.271566	0.186511	0.547576	0.183846	Spliceosome
P16401	Histone H1.5;Histone H1.2	HIST1H1B;HIST1H1C	S	173	AKKPAAATVTKKVAKSPKKAKVAKPKKAAKS;KAKKPAAAGVKKVAKSPKKAKAAAKPKKATK	1	0.000943028	-0.0090887	0.357492	0.185814	0.287197	0.174202
Q8NDI1	EH domain-binding protein 1	EHBP1	S	432	NTVSAGKDLSTSPKPSPIPSPVLGRKPNASQ	0.993678	2.726e-06	0.5757	-0.355467	0.183973	0.0694846	0.110116
Q8WXE0	Caskin-2	CASKIN2	S	725	HSQEQPAPQPSGGDPSPPQERNLPEGTERPP	0.97811	0.00576776	-0.344557	0.569415	0.183627	0.0724107	0.112429
Q9UPQ9	Trinucleotide repeat-containing gene 6B protein	TNRC6B	S	879	PATPKDEEPSGWEEPSPQSISRKMDIDDGTS	0.990137	2.19517e-22	-0.315074	0.552685	0.183088	0.0810004	0.118806
Q63ZY6	Putative methyltransferase NSUN5C	NSUN5P2	T	258	MPTSASQAKASAPERTPSPAPKRKKRAKSCS	0.999501	8.27119e-05	-0.084961	0.40901	0.183064	0.200393	0.162025
P16144	Integrin beta-4	ITGB4	S	1501	STLTRDYNSLTRSEHSHSTTLPRDYSTLTSV	0.963621	1.34943e-09	0.542208	-0.298541	0.182231	0.0859669	0.121834	Arrhythmogenic right ventricular cardiomyopathy (ARVC);Dilated cardiomyopathy;ECM-receptor interaction;Focal adhesion;Hypertrophic cardiomyopathy (HCM);Regulation of actin cytoskeleton
P25054	Adenomatous polyposis coli protein	APC	S	2533	NDGRPAKRHDIARSHSESPSRLPINRSGTWK	0.946418	6.31498e-06	0.595313	-0.400756	0.181587	0.0569019	0.0972781	Basal cell carcinoma;Colorectal cancer;Endometrial cancer;Pathways in cancer;Regulation of actin cytoskeleton;Wnt signaling pathway
P25054	Adenomatous polyposis coli protein	APC	S	2535	GRPAKRHDIARSHSESPSRLPINRSGTWKRE	0.983372	6.31498e-06	0.595313	-0.400756	0.181587	0.0569019	0.0972781	Basal cell carcinoma;Colorectal cancer;Endometrial cancer;Pathways in cancer;Regulation of actin cytoskeleton;Wnt signaling pathway
Q9UMD9	Collagen alpha-1(XVII) chain;120 kDa linear IgA disease antigen;97 kDa linear IgA disease antigen	COL17A1	S	93	SSYRRAHSPASTLPNSPGSTFERKTHVTRHA	0.999931	1.26119e-57	0.704606	-0.648097	0.181307	0.0116994	0.0282545	Protein digestion and absorption
Q9UMD9	Collagen alpha-1(XVII) chain;120 kDa linear IgA disease antigen;97 kDa linear IgA disease antigen	COL17A1	S	85	STRGHASTSSYRRAHSPASTLPNSPGSTFER	1	1.26119e-57	0.706995	-0.655627	0.180912	0.0105448	0.025684	Protein digestion and absorption
Q96GM8	Target of EGR1 protein 1	TOE1	S	5	___________MAADSDDGAVSAPAASDGGV	1	2.43124e-16	0.423847	-0.117562	0.178392	0.17247	0.153143
Q07157	Tight junction protein ZO-1	TJP1	S	175	SASRERSLSPRSDRRSVASSQPAKPTKVTLV	1	4.01359e-10	0.443288	-0.148609	0.177484	0.151241	0.14734	Adherens junction;Epithelial cell signaling in Helicobacter pylori infection;Gap junction;Tight junction;Vibrio cholerae infection
Q9H7N4	Splicing factor, arginine/serine-rich 19	SCAF1	S	498	RRKILTQRRERYRQRSPSPAPAPAPAAAAGP	1	7.31692e-21	-0.0559812	0.378269	0.177421	0.226553	0.161144
Q9H7N4	Splicing factor, arginine/serine-rich 19	SCAF1	S	500	KILTQRRERYRQRSPSPAPAPAPAAAAGPPT	1	7.31692e-21	-0.0559812	0.378269	0.177421	0.226553	0.161144
Q9H2J7	Sodium-dependent neutral amino acid transporter B(0)AT2	SLC6A15	S	699	EMPSPNFGKNIYRKQSGSPTLDTAPNGRYGI	1	2.5744e-39	0.233397	0.116567	0.176164	0.687991	0.174982
O43294	Transforming growth factor beta-1-induced transcript 1 protein	TGFB1I1	S	194	PTQPPVVSSTNEGSPSPPEPTGKGSLDTMLG	0.960724	2.73058e-16	-0.717287	0.723753	0.17614	0.00124236	0.00323305
O43683	Mitotic checkpoint serine/threonine-protein kinase BUB1	BUB1	S	655	SCEENMVVPSRDGKFSPIQEKSPKQALSSHM	1	4.79214e-05	-0.456781	0.614182	0.175876	0.0423448	0.0787005	Cell cycle;Cell cycle - yeast;Meiosis - yeast;Oocyte meiosis;Progesterone-mediated oocyte maturation
O43683	Mitotic checkpoint serine/threonine-protein kinase BUB1	BUB1	S	661	VVPSRDGKFSPIQEKSPKQALSSHMYSASLL	1	4.79214e-05	-0.456781	0.614182	0.175876	0.0423448	0.0787005	Cell cycle;Cell cycle - yeast;Meiosis - yeast;Oocyte meiosis;Progesterone-mediated oocyte maturation
P83369	U7 snRNA-associated Sm-like protein LSm11	LSM11	S	21	RGARSAGAGSPARPPSPRLDVSSDSFDPLLA	0.999996	0.00257345	0.321235	0.0127082	0.175204	0.323464	0.166972
Q12857	Nuclear factor 1 A-type	NFIA	S	300	MDSPGEEPFYTGQGRSPGSGSQSSGWHEVEP	0.994548	2.92798e-05	0.60502	-0.440846	0.174855	0.0453351	0.0820872
Q8NEY1	Neuron navigator 1	NAV1	S	199	PLSKAPEAAVSEDGKSDDELLSSKAKAQKSS	0.996213	9.48641e-05	0.304161	0.0308698	0.173977	0.360903	0.167515
P11388	DNA topoisomerase 2-alpha	TOP2A	S	1106	KEAQQKVPDEEENEESDNEKETEKSDSVTDS	1	1.85002e-153	-0.583376	0.667676	0.173711	0.0190121	0.0421498
Q9NYV4	Cyclin-dependent kinase 12	CDK12	S	385	SKKKRSSSRSRHSSISPVRLPLNSSLGAELS	1	3.27181e-43	0.476537	-0.211884	0.173005	0.115573	0.132326
Q8NHV4	Protein NEDD1	NEDD1	S	516	AKLVTSGAESGNLNTSPSSNQTRNSEKFEKP	0.985788	5.72673e-52	0.151989	0.192348	0.17231	1.12913	0.172168
Q09666	Neuroblast differentiation-associated protein AHNAK	AHNAK	S	5782	KFSLFKSKKPRHRSNSFSDEREFSGPSTPTG	1	4.25486e-06	0.111833	0.229501	0.171866	0.675017	0.170667
Q96JM3	Chromosome alignment-maintaining phosphoprotein 1	CHAMP1	S	452	PELRKPSGSPDLWKLSPDQRKTSPASLDFPE	1	2.90878e-22	0.0958569	0.243814	0.171731	0.582484	0.169835
Q4KMQ2	Anoctamin-6	ANO6	S	256	YKAAFPLHDCKFRRQSEDPSCPNERYLLYRE	0.9998	0.000138116	0.073546	0.262071	0.170886	0.487018	0.167809
Q6UN15	Pre-mRNA 3'-end-processing factor FIP1	FIP1L1	S	496	RTRERERERDHSPTPSVFNSDEERYRYREYA	0.982539	2.36154e-05	0.100978	0.235297	0.1697	0.616316	0.168137	mRNA surveillance pathway
O94929	Actin-binding LIM protein 3	ABLIM3	S	504	TYHGSPKVPRARRFSSGGEEDDFDRSMHKLQ	1	1.41745e-12	0.10017	0.234958	0.169137	0.613604	0.167564	Axon guidance
P52594	Arf-GAP domain and FG repeat-containing protein 1	AGFG1	S	181	DSAPTLHLNKGTPSQSPVVGRSQGQQQEKKQ	0.999999	1.61801e-16	0.35682	-0.0467006	0.169122	0.234443	0.15506
Q9NWB6	Arginine and glutamate-rich protein 1	ARGLU1	S	56	SKSRESKRNRRRESRSRSRSTNTAVSRRERD	0.967432	0.0164868	0.403486	-0.1129	0.168274	0.171539	0.145293
P08559	Pyruvate dehydrogenase E1 component subunit alpha, somatic form, mitochondrial;Pyruvate dehydrogenase E1 component subunit alpha, testis-specific form, mitochondrial	PDHA1;PDHA2	S	293	GPILMELQTYRYHGHSMSDPGVSYRTREEIQ	0.998969	2.58286e-08	0.818769	-1.04991	0.167935	0.0354325	-0.11557	Butanoate metabolism;Citrate cycle (TCA cycle);Glycolysis / Gluconeogenesis;Pyruvate metabolism;Valine, leucine and isoleucine biosynthesis
A7KAX9	Rho GTPase-activating protein 32	ARHGAP32	S	706	ALKGGRAEGTLRSAKSEESLTSLHAVDGDSK	0.983485	5.03288e-15	0.110497	0.222633	0.167654	0.684638	0.166565
Q3KQU3	MAP7 domain-containing protein 1	MAP7D1	S	544	SKRRASNEKESAAPASPAPSPAPSPTPAPPQ	0.999993	1.09717e-22	-0.643248	0.682071	0.16653	0.0081732	0.0194116
P35580	Myosin-10	MYH10	S	1952	SSSRSGRRQLHLEGASLELSDDDTESKTSDV	1	1.16821e-10	0.483983	-0.241108	0.16652	0.10005	0.121438	Tight junction;Viral myocarditis
Q86X29	Lipolysis-stimulated lipoprotein receptor	LSR	S	528	PTSNGGRSRAYMPPRSRSRDDLYDQDDSRDF	0.759873	5.89485e-11	0.790438	-0.95784	0.166347	0.0272292	-0.083701
P31948	Stress-induced-phosphoprotein 1	STIP1	S	481	DGYQRCMMAQYNRHDSPEDVKRRAMADPEVQ	1	0.00245746	0.296076	0.0227713	0.165886	0.345695	0.159423	Prion diseases
Q96RS0	Trimethylguanosine synthase	TGS1	S	412	TSKDRPHASGTDGDESEEDPPEHKPSKLKRS	0.999722	3.87019e-08	0.287236	0.0289255	0.163854	0.360408	0.158081	RNA transport
Q9UQ35	Serine/arginine repetitive matrix protein 2	SRRM2	T	856	HPKVKSGTPPRQGSITSPQANEQSVTPQRRS	0.814901	2.70933e-10	0.0475383	0.271061	0.163624	0.409521	0.1593
Q9C0C2	182 kDa tankyrase-1-binding protein	TNKS1BP1	S	1621	LFQDSTEPRASRVPSSDEEVVEEPQSRRTRM	1	7.16766e-14	0.222063	0.102078	0.163317	0.646476	0.16207
Q9H1B7	Interferon regulatory factor 2-binding protein-like	IRF2BPL	S	334	SVAEVGVGAGGKRPGSVSSTDQERELKEKQR	0.999964	3.90942e-05	0.387252	-0.104605	0.162184	0.175252	0.141324
Q9UHB6	LIM domain and actin-binding protein 1	LIMA1	S	686	SLEMENENLVENGADSDEDDNSFLKQQSPQE	0.99868	4.88331e-07	-0.0289403	0.330538	0.161966	0.25524	0.150799
Q14739	Lamin-B receptor	LBR	S	97	SRSRSPGRPPKSARRSASASHQADIKEARRE	0.998066	1.01051e-06	0.124196	0.198576	0.161865	0.841073	0.161386
Q7Z3C6	Autophagy-related protein 9A	ATG9A	S	735	QAQAEPERHVWHRRESDESGESAPDEGGEGA	1	5.59487e-34	0.0716254	0.246002	0.161447	0.495353	0.158814
O75400	Pre-mRNA-processing factor 40 homolog A	PRPF40A	S	888	KKKSKKRRHKSDSPESDAEREKDKKEKDRES	1	8.52532e-23	0.0392789	0.273361	0.161062	0.388121	0.15632	Spliceosome
O76021	Ribosomal L1 domain-containing protein 1	RSL1D1	S	421	KRKALPASETPKAAESETPGKSPEKKPKIKE	0.998433	2.34333e-07	-0.123402	0.398266	0.160883	0.160343	0.137432
O96013	Serine/threonine-protein kinase PAK 4	PAK4	S	104	FENMSVTRSNSLRRDSPPPPARARQENGMPE	1	0.00967515	-0.144218	0.411598	0.160293	0.145966	0.13369	Axon guidance;ErbB signaling pathway;Focal adhesion;Regulation of actin cytoskeleton;Renal cell carcinoma;T cell receptor signaling pathway
Q9BW71	HIRA-interacting protein 3	HIRIP3	S	87	KLDLTKKGKRPPTPCSDPERKRFRFNSESES	1	0.000252002	0.339821	-0.0471196	0.159285	0.230834	0.146351
Q9BW71	HIRA-interacting protein 3	HIRIP3	T	84	REDKLDLTKKGKRPPTPCSDPERKRFRFNSE	1	0.000252002	0.339821	-0.0471196	0.159285	0.230834	0.146351
Q9GZT3	SRA stem-loop-interacting RNA-binding protein, mitochondrial	SLIRP	S	102	VKVQVHTRRPKLPQTSDDEKKDF________	0.986894	4.34818e-06	0.390998	-0.118493	0.158628	0.162836	0.136253
P29966	Myristoylated alanine-rich C-kinase substrate	MARCKS	S	46	ANGQENGHVKVNGDASPAAAESGAKEELQAN	0.999996	3.82626e-11	-0.0394142	0.33228	0.158371	0.240209	0.146433	Fc gamma R-mediated phagocytosis
Q9NWV8	BRISC and BRCA1-A complex member 1	BABAM1	S	29	EEEEEHSAEPRPRTRSNPEGAEDRAVGAQAS	0.948003	4.17541e-11	0.503451	-0.296428	0.15825	0.0763573	0.103511
Q92597	Protein NDRG1	NDRG1	T	328	GYMPSASMTRLMRSRTASGSSVTSLDGTRSR	0.999427	6.40385e-22	0.587461	-0.456491	0.157921	0.0359539	0.0654851			No
P46821	Microtubule-associated protein 1B;MAP1B heavy chain;MAP1 light chain LC1	MAP1B	S	1265	KVSPSKSPSLSPSPPSPLEKTPLGERSVNFS	0.999743	3.22662e-21	-0.547868	0.629568	0.157776	0.0195888	0.0408497
A0JNW5	UHRF1-binding protein 1-like	UHRF1BP1L	S	989	KISEDESSGLVYKSGSGEIGSETSDKKDSFY	0.999685	2.86342e-10	0.567837	-0.417596	0.157672	0.0439847	0.0751207
A0A1B0GTU1	Zinc finger CCCH domain-containing protein 11A	ZC3H11A	S	762	SSSQMSMKTRRLSSASTGKPPLSVEDDFEKL	0.759617	2.37151e-07	0.387583	-0.116897	0.157282	0.163369	0.135343
Q8TAQ2	SWI/SNF complex subunit SMARCC2	SMARCC2	S	286	KISAKTLTDEVNSPDSDRRDKKGGNYKKRKR	1	5.99273e-13	0.0433446	0.262832	0.157258	0.40236	0.153088
P17096	High mobility group protein HMG-I/HMG-Y	HMGA1	S	99	RGRPKKLEKEEEEGISQESSEEEQ_______	1	2.8757e-52	0.621524	-0.532866	0.156837	0.021727	0.0443294
Q8NEY8	Periphilin-1	PPHLN1	S	133	RERSPYKRDNTFFRESPVGRKDSPHSRSGSS	0.999272	0.000167808	-0.363401	0.538094	0.156645	0.0564338	0.0873467
Q96PU4	E3 ubiquitin-protein ligase UHRF2	UHRF2	S	667	GQSKKQPSGTTKRPISDDDCPSASKVYKASD	0.999997	3.15786e-07	0.325271	-0.0344974	0.156573	0.246213	0.145387
Q9NZN5	Rho guanine nucleotide exchange factor 12	ARHGEF12	S	337	ENPEKSETIQDTDTQSLVGSPSTRIAPHIIG	0.965604	1.2525e-14	0.567643	-0.423847	0.155448	0.0417657	0.0718978	Axon guidance;ko05152;Regulation of actin cytoskeleton;Vascular smooth muscle contraction
Q9NZN5	Rho guanine nucleotide exchange factor 12	ARHGEF12	S	341	KSETIQDTDTQSLVGSPSTRIAPHIIGAEDD	0.856553	1.2525e-14	0.567643	-0.423847	0.155448	0.0417657	0.0718978	Axon guidance;ko05152;Regulation of actin cytoskeleton;Vascular smooth muscle contraction
Q9BUB4	tRNA-specific adenosine deaminase 1	ADAT1	S	250	LTVEGLATVTRIAPGSAKVIDVYRTGAKCVP	1	0.0410896	-0.213755	0.448686	0.155158	0.106218	0.117465
P42694	Probable helicase with zinc finger domain	HELZ	S	1614	PPQSRLLQYRQVQSRSPPAVPSPPSSTDHSS	1	1.92227e-23	0.102457	0.203319	0.153769	0.692848	0.152888
Q08174	Protocadherin-1	PCDH1	S	973	YPPGSPDLGRHYRSNSPLPSIQLQPQSPSAS	0.962053	1.17932e-06	-0.794482	0.719828	0.152855	0.0138374	-0.0373274
Q13523	Serine/threonine-protein kinase PRP4 homolog	PRPF4B	S	341	IKSPSKDASSGKENRSPSRRPGRSPKRRSLS	0.999828	6.57988e-05	0.165687	0.137727	0.151775	1.23285	0.151707
Q9C0C2	182 kDa tankyrase-1-binding protein	TNKS1BP1	S	1533	TEDVDGTWGSSAARWSDQGPAQTSRRPSQGP	1	0.000193971	0.28948	-0.00115369	0.15147	0.298832	0.144163
Q9Y520	Protein PRRC2C	PRRC2C	S	1544	ENVLPPKREIAKRSFSSQRPVDRQNRRGNNG	0.995032	8.47152e-05	-0.0493076	0.326606	0.150859	0.225199	0.138649
Q9NR09	Baculoviral IAP repeat-containing protein 6	BIRC6	S	490	DLLEDSDSEEHSRSDSVTGHTSQKEAMEVSL	0.99999	9.48588e-07	0.512682	-0.333882	0.150624	0.0617361	0.0894001	Ubiquitin mediated proteolysis
O60763	General vesicular transport factor p115	USO1	S	942	LKDLGHPVEEEDELESGDQEDEDDESEDPGK	1	6.28872e-23	-0.0184834	0.301835	0.150547	0.268463	0.141676
Q5SYE7	NHS-like protein 1	NHSL1	S	1386	VLGRRDSDDDHSRNHSPSPPVTPTGAAPSLA	0.998377	0.000285286	0.376735	-0.118891	0.150102	0.15826	0.128922
Q5SYE7	NHS-like protein 1	NHSL1	S	1388	GRRDSDDDHSRNHSPSPPVTPTGAAPSLASP	0.998544	0.000285286	0.376735	-0.118891	0.150102	0.15826	0.128922
Q68EM7	Rho GTPase-activating protein 17	ARHGAP17	S	625	SHQLSMGQPHNAAGPSPHTLRRAVKKPAPAP	0.779933	6.97498e-11	-0.462117	0.578219	0.149861	0.0318693	0.0580508
Q1ED39	Lysine-rich nucleolar protein 1	KNOP1	S	52	YFADVSPLRATSPSKSVAHGQAPEMPLVKKK	0.951743	1.10802e-14	0.617299	-0.546265	0.149774	0.0171937	0.0355169
O95425	Supervillin	SVIL	S	245	FSFSGRDSSFTEVPRSPKHAHSSSLQQAASR	0.999999	1.32274e-09	-0.0650835	0.336683	0.14974	0.206514	0.1358
P42694	Probable helicase with zinc finger domain	HELZ	S	1620	LQYRQVQSRSPPAVPSPPSSTDHSSHFSNFN	0.999315	5.3247e-11	-0.0414171	0.318254	0.149598	0.234789	0.138418
Q8IWW6	Rho GTPase-activating protein 12	ARHGAP12	S	213	SCDSAGEGSERIHQDSESGDELSSSSTEQIR	0.999967	6.97993e-07	0.579566	-0.466236	0.149423	0.03092	0.0566654
P02545	Prelamin-A/C;Lamin-A/C	LMNA	S	390	AYRKLLEGEEERLRLSPSPTSQRSRGRASSH	0.999998	2.78856e-07	-0.155968	0.400225	0.148767	0.132789	0.122129	Arrhythmogenic right ventricular cardiomyopathy (ARVC);Dilated cardiomyopathy;Hypertrophic cardiomyopathy (HCM)
O43583	Density-regulated protein	DENR	S	73	EKNFPNEFAKLTVENSPKQEAGISEGQGTAG	0.98755	9.23845e-17	0.114234	0.181984	0.148506	0.844227	0.148109
P27105	Erythrocyte band 7 integral membrane protein	STOM	S	10	______MAEKRHTRDSEAQRLPDSFKDSPSK	0.999999	0.000537465	0.276437	0.00637642	0.147717	0.313974	0.141407
Q9NZJ0	Denticleless protein homolog	DTL	S	512	FKMSIRNWVTRTPSSSPPITPPASETKIMSP	0.823675	5.6352e-13	-0.0706483	0.337084	0.147574	0.199611	0.133218
Q9NZJ0	Denticleless protein homolog	DTL	T	516	IRNWVTRTPSSSPPITPPASETKIMSPRKAL	0.999978	5.6352e-13	-0.0706483	0.337084	0.147574	0.199611	0.133218
Q9NV70	Exocyst complex component 1	EXOC1	S	470	QETESLHGSSGKLTGSTSSLNKLSVQSSGNR	0.998766	8.05024e-06	-0.260273	0.464922	0.14742	0.0835989	0.102325
Q96JK2	DDB1- and CUL4-associated factor 5	DCAF5	S	655	LEIQPSRASPTSDIESVERKIYKAYKWLRYS	0.785442	1.38538e-07	0.44869	-0.234501	0.147163	0.0933467	0.107094
Q9UQ35	Serine/arginine repetitive matrix protein 2	SRRM2	T	866	RQGSITSPQANEQSVTPQRRSCFESSPDPEL	0.991176	5.8477e-23	0.217355	0.0733174	0.147133	0.533299	0.145336
Q9H6S3	Epidermal growth factor receptor kinase substrate 8-like protein 2	EPS8L2	S	480	TSEPTPPGDALPPVSSPHTHRGYQPTPAMAK	0.794836	8.91189e-11	0.181802	0.111134	0.146901	0.821889	0.146468
O94929	Actin-binding LIM protein 3	ABLIM3	S	503	WTYHGSPKVPRARRFSSGGEEDDFDRSMHKL	1	3.4865e-15	0.0531114	0.234958	0.146898	0.445544	0.144034	Axon guidance
Q03135	Caveolin-1	CAV1	S	37	GNIYKPNNKAMADELSEKQVYDAHTKEIDLV	1	9.68592e-05	0.360196	-0.104337	0.146546	0.167814	0.127929	Bacterial invasion of epithelial cells;Endocytosis;Focal adhesion;Viral myocarditis
Q14980	Nuclear mitotic apparatus protein 1	NUMA1	S	1757	PRTQPDGTSVPGEPASPISQRLPPKVESLES	0.947715	1.51837e-14	-0.323137	0.500095	0.146419	0.0628805	0.0884793
Q9P1Y6	PHD and RING finger domain-containing protein 1	PHRF1	S	1359	PHLLRPDAAEKAEAPSSPDVAPAGKEDSPSA	1	5.7207e-05	0.113034	0.178976	0.146381	0.84958	0.146005
Q15036	Sorting nexin-17	SNX17	S	409	KMLRRRVGGTLRRSDSQQAVKSPPLLESPDA	0.94203	0.00102652	-0.184556	0.415038	0.146169	0.115561	0.115241
Q9ULH1	Arf-GAP with SH3 domain, ANK repeat and PH domain-containing protein 1	ASAP1	S	839	KKRPPPPPPGHKRTLSDPPSPLPHGPPNKGA	0.999732	5.72355e-14	-0.570979	0.622887	0.146078	0.012183	0.0259544	Endocytosis;Fc gamma R-mediated phagocytosis
Q86YS7	C2 domain-containing protein 5	C2CD5	S	659	PIPEPRQRSRLLRSQSESSDEVTELDLSHGK	0.997401	1.837e-10	0.192573	0.0961134	0.145149	0.687631	0.144343
Q86YS7	C2 domain-containing protein 5	C2CD5	S	662	EPRQRSRLLRSQSESSDEVTELDLSHGKKDA	0.821017	1.837e-10	0.192573	0.0961134	0.145149	0.687631	0.144343
Q08J23	tRNA (cytosine(34)-C(5))-methyltransferase	NSUN2	S	456	KLQGKSAETRESTQLSPADLTEGKPTDPSKL	0.998061	3.04866e-10	0.378068	-0.132906	0.145086	0.145568	0.122581
Q9UQ35	Serine/arginine repetitive matrix protein 2	SRRM2	S	1219	DTLRTPPRERSGAGSSPETKEQNSALPTSSQ	0.986998	0.000138199	0.280719	-0.00489682	0.144967	0.291491	0.137911
Q9H6F5	Coiled-coil domain-containing protein 86	CCDC86	S	113	LHLESPQRQPEYSPESPRCQPKPSEEAPKCS	0.996533	4.01515e-21	0.0758749	0.209578	0.144275	0.554605	0.142727
Q9UPT8	Zinc finger CCCH domain-containing protein 4	ZC3H4	S	92	GGPERSRKEKGEKHHSDSDEEKSHRRLKRKR	1	3.46281e-14	0.309758	-0.0427844	0.144229	0.231082	0.133487
Q9UPT8	Zinc finger CCCH domain-containing protein 4	ZC3H4	S	94	PERSRKEKGEKHHSDSDEEKSHRRLKRKRKK	1	3.46281e-14	0.309758	-0.0427844	0.144229	0.231082	0.133487
Q6R327	Rapamycin-insensitive companion of mTOR	RICTOR	S	21	RGRSLKNLRVRGRNDSGEENVPLDLTREPSD	1	1.07085e-22	0.259905	0.0159576	0.143081	0.336335	0.137931	mTOR signaling pathway
Q4KMP7	TBC1 domain family member 10B	TBC1D10B	S	687	AAGGAPSPPPPVRRASAGPAPGPVVTAEGLH	1	1.60057e-15	-0.143261	0.381029	0.14257	0.137302	0.118884
P84074	Neuron-specific calcium-binding protein hippocalcin	HPCA	T	20	NSKLRPEMLQDLRENTEFSELELQEWYKGFL	0.98972	0.0161785	0.408277	-0.184979	0.141931	0.113046	0.111649
P84074	Neuron-specific calcium-binding protein hippocalcin	HPCA	Y	31	LRENTEFSELELQEWYKGFLKDCPTGILNVD	0.981392	0.0161785	0.408277	-0.184979	0.141931	0.113046	0.111649
P21359	Neurofibromin;Neurofibromin truncated	NF1	S	2817	SPTTGHCNSGRTRHGSASQVQKQRSAGSFKR	0.999901	9.37409e-15	0.235605	0.0411053	0.14163	0.408894	0.138355	MAPK signaling pathway
Q9UQ35	Serine/arginine repetitive matrix protein 2	SRRM2	T	1071	QLKGQSQTSPDHRSDTSSPEVRQSHSESPSL	0.983613	3.15385e-09	0.66821	-0.696439	0.141559	0.00575643	-0.0141145
Q96NE9	FERM domain-containing protein 6	FRMD6	S	522	STSSSSETVVKLRGQSTDSLPQTICRKPKTS	0.999982	1.50328e-10	0.090447	0.189631	0.140891	0.664195	0.140039
Q96NE9	FERM domain-containing protein 6	FRMD6	S	525	SSSETVVKLRGQSTDSLPQTICRKPKTSTDR	0.999824	1.50328e-10	0.090447	0.189631	0.140891	0.664195	0.140039
Q9Y520	Protein PRRC2C	PRRC2C	S	2694	RSTTPTSSPFRATSTSPNSQSSKMNSIVYQK	0.992479	2.23167e-07	0.0932897	0.186475	0.140635	0.688902	0.139883
P29966	Myristoylated alanine-rich C-kinase substrate	MARCKS	T	150	SPKAEDGATPSPSNETPKKKKKRFSFKKSFK	0.997535	2.30799e-17	-0.61116	0.63207	0.140423	0.00467468	0.0104548	Fc gamma R-mediated phagocytosis
Q8NB78	Lysine-specific histone demethylase 1B	KDM1B	S	247	PSCTSTNRAAATGNASPGKLEHSKAALSVHV	0.976852	0.000963859	0.341986	-0.0943713	0.140242	0.173012	0.123807
Q5VZ89	DENN domain-containing protein 4C	DENND4C	S	1278	SGMTTAFIHALERRSSLPLDHGSPAQENPES	0.816108	1.58882e-20	0.0997664	0.178812	0.139831	0.754457	0.139289
Q8WUB8	PHD finger protein 10	PHF10	S	327	KRKNKGTSDSSSGNVSEGESPPDSQEDSFQG	0.997308	1.60663e-12	-0.175974	0.397752	0.139223	0.11624	0.110889
Q86YP4	Transcriptional repressor p66-alpha	GATAD2A	S	107	MKSERRPPSPDVIVLSDNEQPSSPRVNGLTT	1	6.8787e-15	-0.39479	0.528032	0.139182	0.0415736	0.066621
Q9UMD9	Collagen alpha-1(XVII) chain;120 kDa linear IgA disease antigen;97 kDa linear IgA disease antigen	COL17A1	T	182	GSRSASVSPTRNSSNTLPIPKKGTVETKIVT	0.999127	4.09668e-06	-0.156563	0.384056	0.138923	0.127012	0.113747	Protein digestion and absorption
Q9UQ35	Serine/arginine repetitive matrix protein 2	SRRM2	S	974	VESRLLPRYSHSGSSSPDTKVKPETPPRQSH	0.992122	1.99127e-10	0.129085	0.148305	0.138727	1.35616	0.138695
Q6WKZ4	Rab11 family-interacting protein 1	RAB11FIP1	S	339	VYLEQPEAKGEIKDSSPSSSPSPKGFRKKHL	0.951155	2.64605e-14	-0.290374	0.468212	0.138214	0.0688461	0.0889189	Endocytosis
Q6WKZ4	Rab11 family-interacting protein 1	RAB11FIP1	S	345	EAKGEIKDSSPSSSPSPKGFRKKHLFSSTEN	0.999932	2.64605e-14	-0.290374	0.468212	0.138214	0.0688461	0.0889189	Endocytosis
Q5T0N5	Formin-binding protein 1-like	FNBP1L	S	488	SEVEGKTGGRGDRRHSSDINHLVTQGRESPE	0.907339	2.52297e-32	0.271306	-0.00877375	0.138052	0.283512	0.131266
P46821	Microtubule-associated protein 1B;MAP1B heavy chain;MAP1 light chain LC1	MAP1B	S	1260	AVSSEKVSPSKSPSLSPSPPSPLEKTPLGER	0.9998	3.22662e-21	-0.502648	0.580008	0.137941	0.0201839	0.03868
Q8IWB9	Testis-expressed sequence 2 protein	TEX2	S	736	SGGKPGLLPAHSRHNSPSGHLTHSRSSSKGS	0.999323	3.23457e-05	0.324811	-0.0768328	0.137921	0.188511	0.123989
Q92797	Symplekin	SYMPK	S	1259	PQTLAPVGEDAMKTPSPAAEDAREPEAKGNS	1	2.14402e-10	-0.0945413	0.337831	0.137782	0.171525	0.121645	mRNA surveillance pathway;Tight junction
Q92797	Symplekin	SYMPK	T	1257	RSPQTLAPVGEDAMKTPSPAAEDAREPEAKG	1	2.14402e-10	-0.0945413	0.337831	0.137782	0.171525	0.121645	mRNA surveillance pathway;Tight junction
Q01167	Forkhead box protein K2	FOXK2	S	398	HSSGAQTPESLSREGSPAPLEPEPGAAQPKL	1	2.32768e-12	-0.226426	0.426645	0.136752	0.0911848	0.10011
Q6PJG2	ELM2 and SANT domain-containing protein 1	ELMSAN1	S	996	SDILILRSHESNAPGSAGGQASEKPREGTGK	0.999736	1.40206e-14	-0.0897125	0.332426	0.136742	0.175348	0.121357
Q9UQ35	Serine/arginine repetitive matrix protein 2	SRRM2	S	1103	SKSQTSPKGGRSRSSSPVTELASRSPIRQDR	0.999824	2.06342e-18	0.410775	-0.201885	0.136726	0.101928	0.104445
P07910	Heterogeneous nuclear ribonucleoproteins C1/C2	HNRNPC	S	238	KQAVEMKNDKSEEEQSSSSVKKDETNVKMES	0.977169	2.44312e-11	0.0194884	0.244172	0.1362	0.347467	0.13183	Spliceosome
Q9Y2K6	Ubiquitin carboxyl-terminal hydrolase 20	USP20	S	132	HPLKAVPIAVADEGESESEDDDLKPRGLTGM	1	7.75883e-08	0.373175	-0.147697	0.136119	0.130814	0.112739
Q9Y2K6	Ubiquitin carboxyl-terminal hydrolase 20	USP20	S	134	LKAVPIAVADEGESESEDDDLKPRGLTGMKN	1	7.75883e-08	0.373175	-0.147697	0.136119	0.130814	0.112739
Q96RK0	Protein capicua homolog	CIC	S	1397	SPRAILGSYRKKRKNSTDLDSAPEDPTSPKR	0.991991	7.41466e-56	0.349026	-0.113967	0.136023	0.154327	0.117529
Q96RK0	Protein capicua homolog	CIC	S	1409	RKNSTDLDSAPEDPTSPKRKMRRRSSCSSEP	0.93826	7.41466e-56	0.349026	-0.113967	0.136023	0.154327	0.117529
Q9NPH3	Interleukin-1 receptor accessory protein	IL1RAP	S	557	LQVAMPVKKSPRRSSSDEQGLSYSSLKNV__	0.999965	9.31134e-12	0.53067	-0.40969	0.135788	0.0369	0.0604902	Apoptosis;Cytokine-cytokine receptor interaction
O15085	Rho guanine nucleotide exchange factor 11	ARHGEF11	S	614	ESDSSRSEIRLGRSESLKGREEMKRSRKAEN	0.999901	0.0309743	0.0950467	0.174833	0.135491	0.737559	0.13494	ko05152;Vascular smooth muscle contraction
O75494	Serine/arginine-rich splicing factor 10	SRSF10	S	256	SQSRSRSKSRSRSWTSPKSSGH_________	0.811889	0.00154863	0.312665	-0.0666748	0.135427	0.19808	0.122995	Spliceosome
Q9BRD0	BUD13 homolog	BUD13	T	123	GHNEDLPSNRHFRHDTPDSSPRRVRHGTPDP	0.999999	1.64992e-05	-0.896012	0.730392	0.13518	0.0290052	-0.08281
P02545	Prelamin-A/C;Lamin-A/C	LMNA	S	423	QTQGGGSVTKKRKLESTESRSSFSQHARTSG	0.859257	0.0230767	0.067088	0.200067	0.135109	0.531615	0.133578	Arrhythmogenic right ventricular cardiomyopathy (ARVC);Dilated cardiomyopathy;Hypertrophic cardiomyopathy (HCM)
P02545	Prelamin-A/C;Lamin-A/C	LMNA	S	426	GGGSVTKKRKLESTESRSSFSQHARTSGRVA	0.931742	0.0230767	0.067088	0.200067	0.135109	0.531615	0.133578	Arrhythmogenic right ventricular cardiomyopathy (ARVC);Dilated cardiomyopathy;Hypertrophic cardiomyopathy (HCM)
P16144	Integrin beta-4	ITGB4	S	1498	STSSTLTRDYNSLTRSEHSHSTTLPRDYSTL	1	2.58472e-13	0.379288	-0.159758	0.134796	0.12275	0.109765	Arrhythmogenic right ventricular cardiomyopathy (ARVC);Dilated cardiomyopathy;ECM-receptor interaction;Focal adhesion;Hypertrophic cardiomyopathy (HCM);Regulation of actin cytoskeleton
Q96P47	Arf-GAP with GTPase, ANK repeat and PH domain-containing protein 3	AGAP3	S	538	PAEVLSSSPKLDPPPSPHSNRKKHRRKKSTG	0.9464	0.00283416	-0.5707	0.606013	0.134442	0.0083748	0.0176563
O94827	Pleckstrin homology domain-containing family G member 5	PLEKHG5	S	907	MAELVPRAPESPRVPSPPPSPRLRRRTPVQL	1	0.00258836	0.103397	0.1633	0.13366	0.851836	0.133349
O94827	Pleckstrin homology domain-containing family G member 5	PLEKHG5	S	911	VPRAPESPRVPSPPPSPRLRRRTPVQLLSCP	1	0.00258836	0.103397	0.1633	0.13366	0.851836	0.133349
Q9BXF6	Rab11 family-interacting protein 5	RAB11FIP5	S	395	PRSTDDTWPRGSRSNSSSEAVLGQEELSAQA	0.909881	5.06948e-42	0.173639	0.0923094	0.133547	0.723687	0.132974	Endocytosis
Q96RU3	Formin-binding protein 1	FNBP1	S	299	FEDYTQPMKRTVSDNSLSNSRGEGKPDLKFG	0.995353	1.09178e-07	0.112233	0.154426	0.133484	1.00042	0.133329
Q12789	General transcription factor 3C polypeptide 1	GTF3C1	S	1856	SSEDSPPEGQAPPSHSPRGTKRRASWASENG	0.99284	1.9708e-16	-0.451662	0.547447	0.132706	0.0272636	0.0478923
Q9UPQ0	LIM and calponin homology domains-containing protein 1	LIMCH1	S	217	FDSLDSFGSRSRQTPSPDVVLRGSSDGRGSD	1	7.23948e-08	-0.481827	0.562154	0.132605	0.0217679	0.0401634
Q9UPQ0	LIM and calponin homology domains-containing protein 1	LIMCH1	T	215	DSFDSLDSFGSRSRQTPSPDVVLRGSSDGRG	0.999408	7.23948e-08	-0.481827	0.562154	0.132605	0.0217679	0.0401634
Q9UPQ0	LIM and calponin homology domains-containing protein 1	LIMCH1	S	231	PSPDVVLRGSSDGRGSDSESDLPHRKLPDVK	0.998924	6.2009e-13	-0.549451	0.593376	0.132283	0.0107535	0.0219625
Q9H6F5	Coiled-coil domain-containing protein 86	CCDC86	S	69	AGLGSPERPPKTSPGSPRLQQGAGLESPQGQ	0.995911	2.93146e-06	-0.0710726	0.310236	0.132143	0.191539	0.119582
Q8WUA4	General transcription factor 3C polypeptide 2	GTF3C2	S	165	ELLLLKLSKDLDRPESQSPKRPPEDFETPSG	1	0.000909683	0.24123	0.0134217	0.131818	0.332906	0.127326
Q01970	1-phosphatidylinositol 4,5-bisphosphate phosphodiesterase beta-3	PLCB3	S	1105	EKKELQKILDRKRHNSISEAKMRDKHKKEAE	0.999882	6.83993e-05	0.293606	-0.0513025	0.131435	0.21458	0.121152	African trypanosomiasis;Alzheimer's disease;Amoebiasis;Calcium signaling pathway;Chagas disease (American trypanosomiasis);Chemokine signaling pathway;Endocrine and other factor-regulated calcium reabsorption;Gap junction;Gastric acid secretion;GnRH signaling pathway;Huntington's disease;Inositol phosphate metabolism;Long-term depression;Long-term potentiation;Melanogenesis;Pancreatic secretion;P…
Q96ST2	Protein IWS1 homolog	IWS1	S	362	DSFHSDSHMDRKKFHSSDSEEEEHKKQKMDS	1	5.99076e-10	0.0635029	0.196046	0.131296	0.522045	0.129774			Yes
Q86WR7	Proline and serine-rich protein 2	PROSER2	S	311	FPAAGDAGEGAPGGGSSPERVARGRGLPGPA	0.88616	4.54298e-31	-0.138283	0.358103	0.131154	0.133947	0.10991
Q9H4G0	Band 4.1-like protein 1	EPB41L1	S	546	DWERERRLPSSPASPSPKGTPEKANERAGLR	0.942957	1.45296e-06	-0.113879	0.339473	0.130532	0.151165	0.112797	Tight junction
Q9H4G0	Band 4.1-like protein 1	EPB41L1	T	550	ERRLPSSPASPSPKGTPEKANERAGLREGSE	0.999809	1.45296e-06	-0.113879	0.339473	0.130532	0.151165	0.112797	Tight junction
P16144	Integrin beta-4	ITGB4	S	1457	LVNGRMDFAFPGSTNSLHRMTTTSAAAYGTH	0.936555	3.6592e-05	-0.0274985	0.272803	0.130452	0.248755	0.122652	Arrhythmogenic right ventricular cardiomyopathy (ARVC);Dilated cardiomyopathy;ECM-receptor interaction;Focal adhesion;Hypertrophic cardiomyopathy (HCM);Regulation of actin cytoskeleton
Q8IWS0	PHD finger protein 6	PHF6	S	155	ADLEESFNEHELEPSSPKSKKKSRKGRPRKT	0.942279	3.74849e-32	0.252295	-0.00288247	0.130341	0.294758	0.124706
Q9NQW6	Actin-binding protein anillin	ANLN	S	642	STPRLELKDTSRSDESPKPGKFQRTRVPRAE	1	4.06101e-10	-0.699138	0.652811	0.129724	0.00957533	-0.0231639
P17812	CTP synthase 1	CTPS1	S	575	RLSPRDTYSDRSGSSSPDSEITELKFPSINH	0.999988	4.36111e-16	0.146003	0.112755	0.129475	1.08962	0.129379	Pyrimidine metabolism
Q14181	DNA polymerase alpha subunit B	POLA2	S	141	STPETPLTKRSVSTRSPHQLLSPSSFSPSAT	0.999842	6.48268e-07	0.0843364	0.173238	0.129472	0.674529	0.128787	DNA replication;Purine metabolism;Pyrimidine metabolism
Q14181	DNA polymerase alpha subunit B	POLA2	S	152	VSTRSPHQLLSPSSFSPSATPSQKYNSRSNR	0.918714	6.48268e-07	0.0843364	0.173238	0.129472	0.674529	0.128787	DNA replication;Purine metabolism;Pyrimidine metabolism
Q96IF1	LIM domain-containing protein ajuba	AJUBA	S	79	AREQGSLDAERNQRGSFEAPRYEGSFPAGPP	1	0.000580759	0.36614	-0.154842	0.129039	0.122221	0.105649
Q6VMQ6	Activating transcription factor 7-interacting protein 1	ATF7IP	S	113	NVKNKQDDDLNCEPLSPHNITPEPVSKLPAE	0.99966	3.44093e-07	0.185486	0.0699969	0.128897	0.56819	0.127741
Q96RU3	Formin-binding protein 1	FNBP1	S	296	DIEFEDYTQPMKRTVSDNSLSNSRGEGKPDL	0.999996	7.71111e-18	0.0850168	0.17106	0.12868	0.68537	0.128038
Q9UQ35	Serine/arginine repetitive matrix protein 2	SRRM2	S	1401	LSPDAVEKAGMSSNQSISSPVLDAVPRTPSR	0.991536	1.96084e-11	0.413594	-0.227248	0.128467	0.0862657	0.0931729
Q7Z3K3	Pogo transposable element with ZNF domain	POGZ	T	1368	LEEQLKLSGEHSESSTPRPRSSPEETIEPES	0.884913	1.31124e-10	-0.372543	0.499606	0.128456	0.0419625	0.0635316
Q92610	Zinc finger protein 592	ZNF592	S	1264	HSQPQASQDQDSHTLSPQV____________	0.924614	7.15234e-17	-0.207461	0.400378	0.128236	0.0945547	0.0964583
Q6MZP7	Protein lin-54 homolog	LIN54	S	310	STLNSTTQTPNKIAISPLKSPNKAVKSTVQT	1	2.14177e-09	-0.163284	0.37021	0.127984	0.116652	0.103463
Q6MZP7	Protein lin-54 homolog	LIN54	S	314	STTQTPNKIAISPLKSPNKAVKSTVQTITVG	1	2.14177e-09	-0.163284	0.37021	0.127984	0.116652	0.103463
Q16204	Coiled-coil domain-containing protein 6	CCDC6	S	417	HMGTSHGITRPSPRRSNSPDKFKRPTPPPSP	1	0.00158454	0.0626743	0.190157	0.127824	0.526786	0.126416	Pathways in cancer;Thyroid cancer
Q8WWI1	LIM domain only protein 7	LMO7	S	988	QKEVAATEEDVTRLPSPTSPFSSLSQDQAAT	0.980826	1.06322e-15	-0.175452	0.377594	0.127411	0.109627	0.101071	Adherens junction
Q9UPQ0	LIM and calponin homology domains-containing protein 1	LIMCH1	S	973	PKTLPLDKSINHQIESPSERRKKSPREHFQA	0.988406	5.2876e-07	-0.702186	0.650227	0.127009	0.010749	-0.0259796
Q04637	Eukaryotic translation initiation factor 4 gamma 1	EIF4G1	S	1194	TPATKRSFSKEVEERSRERPSQPEGLRKAAS	1	0.00250752	0.594071	-0.56881	0.126756	0.00604673	0.0126302	RNA transport;Viral myocarditis
P29590	Protein PML	PML	S	530	KAVSPPHLDGPPSPRSPVIGSEVFLPNSNHV	0.99994	5.75703e-54	0.138028	0.114285	0.126205	1.2238	0.126157	Acute myeloid leukemia;Endocytosis;Pathways in cancer;Ubiquitin mediated proteolysis
Q7Z6B7	SLIT-ROBO Rho GTPase-activating protein 1	SRGAP1	T	1001	PDVVLDTLEQVKNSPTPATSTESLSPLHNVA	0.990154	4.06065e-07	-0.333807	0.474312	0.126111	0.0504107	0.0702525	Axon guidance
Q9UMD9	Collagen alpha-1(XVII) chain;120 kDa linear IgA disease antigen;97 kDa linear IgA disease antigen	COL17A1	S	170	WTELDDVKRLLKGSRSASVSPTRNSSNTLPI	1	0.00275171	0.630685	-0.656634	0.126085	0.00560835	-0.0129743	Protein digestion and absorption
O94875	Sorbin and SH3 domain-containing protein 2	SORBS2	S	298	DLPGSSTTLTKSFTSSSPSSPSRAKGGDDSK	0.855899	0.000220684	-0.817537	0.691593	0.125965	0.0236528	-0.062972
O94875	Sorbin and SH3 domain-containing protein 2	SORBS2	S	301	GSSTTLTKSFTSSSPSSPSRAKGGDDSKICP	0.78407	0.000220684	-0.817537	0.691593	0.125965	0.0236528	-0.062972
Q5VTR2	E3 ubiquitin-protein ligase BRE1A	RNF20	S	138	ERKALVVPEPEPDSDSNQERKDDRERGEGQE	0.995485	3.86418e-18	0.223052	0.018425	0.124363	0.349176	0.120738
Q8N5F7	NF-kappa-B-activating protein	NKAP	S	157	APEVWGLSPKNPEPDSDEHTPVEDEEPKKST	1	1.1998e-10	-0.315235	0.460588	0.124211	0.0544851	0.0726765
Q8N5F7	NF-kappa-B-activating protein	NKAP	T	161	WGLSPKNPEPDSDEHTPVEDEEPKKSTTSAS	1	1.1998e-10	-0.315235	0.460588	0.124211	0.0544851	0.0726765
Q6P3S6	F-box only protein 42	FBXO42	S	552	VHTPPHVASALAGAVSPGALRRSLEAIKAMS	1	1.13694e-10	-0.426625	0.521846	0.12419	0.0285847	0.0476104
Q6P3S6	F-box only protein 42	FBXO42	T	539	GGSMRHPPEQTNGVHTPPHVASALAGAVSPG	0.780422	1.13694e-10	-0.426625	0.521846	0.12419	0.0285847	0.0476104
Q96PU5	E3 ubiquitin-protein ligase NEDD4-like	NEDD4L	S	448	NNHLIEPQIRRPRSLSSPTVTLSAPLEGAKD	0.971426	2.43104e-22	0.154842	0.0922479	0.123885	0.801481	0.123545	Aldosterone-regulated sodium reabsorption;Endocytosis;Ubiquitin mediated proteolysis
Q02040	A-kinase anchor protein 17A	AKAP17A	T	639	HKKHAYKDDSPRRRSTSPDHTRSRRSHSKDR	0.947329	0.000348801	-0.111415	0.325883	0.12374	0.148913	0.107234
Q96JM3	Chromosome alignment-maintaining phosphoprotein 1	CHAMP1	S	282	SRKSARTTSPEPRKPSPSESPEPWKPFPAVS	0.9906	2.30698e-15	-0.222683	0.402836	0.123715	0.0854021	0.0900763
Q01650	Large neutral amino acids transporter small subunit 1	SLC7A5	S	35	EEAREKMLAAKSADGSAPAGEGEGVTLQRNI	0.999949	1.01947e-22	0.408168	-0.231678	0.12343	0.0816234	0.0882451
Q9Y618	Nuclear receptor corepressor 2	NCOR2	S	956	RPSLLTPTGDPRANASPQKPLDLKQLKQRAA	1	1.73736e-09	-0.191524	0.38116	0.123049	0.0988536	0.0948178	Notch signaling pathway
Q01105	Protein SET	SET	S	7	_________MAPKRQSPLPPQKKKPRPPPAL	1	0.00433779	0.564915	-0.517528	0.122916	0.0122676	0.0236935
Q9BR39	Junctophilin-2	JPH2	T	490	RETPRPEGGSPSPAGTPPQPKRPRPGVSKDG	1	2.96178e-20	0.0802483	0.163559	0.122505	0.678571	0.121904
O15013	Rho guanine nucleotide exchange factor 10	ARHGEF10	S	1284	GDSLGSMTQKSDLSSSSGSLSLSHGSSSLEH	0.836455	5.99715e-07	0.235482	-0.000721131	0.122209	0.29934	0.11738
P53396	ATP-citrate synthase	ACLY	S	455	NASGSTSTPAPSRTASFSESRADEVAPAKKA	0.999997	4.67568e-06	0.315566	-0.101381	0.122103	0.15621	0.107093	Carbon fixation pathways in prokaryotes;Citrate cycle (TCA cycle)
P33240	Cleavage stimulation factor subunit 2	CSTF2	S	524	MQGASIQGGSQPGGFSPGQNQVTPQDHEKAA	0.969444	6.39829e-11	-0.326263	0.463589	0.122055	0.0504097	0.0686631	mRNA surveillance pathway
O60832	H/ACA ribonucleoprotein complex subunit 4	DKC1	S	513	KKKKKKKKAKEVELVSE______________	1	2.74025e-07	0.287827	-0.0655722	0.121921	0.192059	0.111127	Ribosome biogenesis in eukaryotes
Q9BX95	Sphingosine-1-phosphate phosphatase 1	SGPP1	S	112	LGPASPRRAGALRRNSLTGEEGQLARVSNWP	0.99974	1.28671e-10	0.329181	-0.120219	0.121909	0.140911	0.104481	Sphingolipid metabolism
Q9C0C2	182 kDa tankyrase-1-binding protein	TNKS1BP1	S	1383	GGVSQCPEPGLRHNGSLSPGLEARDPLEARE	1	0.00123381	0.256286	-0.0268709	0.121643	0.246796	0.114708
Q9C0C2	182 kDa tankyrase-1-binding protein	TNKS1BP1	S	1385	VSQCPEPGLRHNGSLSPGLEARDPLEARELG	1	0.00123381	0.256286	-0.0268709	0.121643	0.246796	0.114708
Q5T0N5	Formin-binding protein 1-like	FNBP1L	S	501	RHSSDINHLVTQGRESPEGSYTDDANQEVRG	0.962172	2.52297e-32	0.44869	-0.302524	0.121435	0.0566739	0.0730829
Q13033	Striatin-3	STRN3	S	229	SVETKNLEQILNGGESPKQKGQEIKRSSGDV	1	4.67684e-07	0.338453	-0.134615	0.121223	0.130185	0.101919
P53621	Coatomer subunit alpha;Xenin;Proxenin	COPA	S	173	TVRVWDISGLRKKNLSPGAVESDVRGITGVD	1	4.54027e-10	-0.0215554	0.250989	0.121143	0.256067	0.114717	Neuroactive ligand-receptor interaction
Q9NQW6	Actin-binding protein anillin	ANLN	S	54	RARQPLSEASNQQPLSGGEEKSCTKPSPSKK	0.999998	8.94721e-05	-0.431092	0.518908	0.12073	0.026263	0.0439077
Q03252	Lamin-B2	LMNB2	S	37	ATPLPGRAGGPATPLSPTRLSRLQEKEELRE	0.898946	2.53343e-06	0.385376	-0.20389	0.120622	0.0916228	0.0907428
Q03252	Lamin-B2	LMNB2	T	34	ATMATPLPGRAGGPATPLSPTRLSRLQEKEE	0.999999	2.53343e-06	0.385376	-0.20389	0.120622	0.0916228	0.0907428
Q8TAQ2	SWI/SNF complex subunit SMARCC2	SMARCC2	S	283	RRKKISAKTLTDEVNSPDSDRRDKKGGNYKK	1	5.99273e-13	-0.836939	0.690544	0.120168	0.027255	-0.0731975
Q96B23	Uncharacterized protein C18orf25	C18orf25	S	66	VISSMPCLLMELRRDSSESQLASTESDKPTT	0.977806	8.13705e-28	0.354903	-0.161178	0.119817	0.112727	0.0968627
Q15149	Plectin	PLEC	S	1435	ELQLVTYKAQLEPVASPAKKPKVQSGSESVI	1	1.97601e-05	-0.710189	0.643338	0.119807	0.0138633	-0.0334256
P05114	Non-histone chromosomal protein HMG-14	HMGN1	S	86	KEDLPAENGETKTEESPASDEAGEKEAKSD_	0.999999	4.08588e-11	-0.196112	0.378794	0.119791	0.0946733	0.0913414
Q8IZW8	Tensin-4	TNS4	S	350	PRNPTLTMGQPRTPHSPPLAKEHASSCPPSI	0.967185	0.00238096	-0.426548	0.514635	0.119471	0.0265994	0.0440435
Q92597	Protein NDRG1	NDRG1	T	346	GSSVTSLDGTRSRSHTSEGTRSRSHTSEGTR	0.999594	1.61842e-07	0.624522	-0.665575	0.119115	0.00888527	-0.0205263			No
Q9BZX2	Uridine-cytidine kinase 2	UCK2	S	254	NGCLNGYTPSRKRQASESSSRPH________	1	3.16044e-06	0.57889	-0.560128	0.118986	0.00457794	0.0093812	Drug metabolism - other enzymes;Pyrimidine metabolism
O60930	Ribonuclease H1	RNASEH1	S	76	FATEDEAWAFVRKSASPEVSEGHENQHGQES	0.998133	1.15285e-36	0.131194	0.10597	0.118637	1.17098	0.118582	DNA replication
Q96JM3	Chromosome alignment-maintaining phosphoprotein 1	CHAMP1	S	286	ARTTSPEPRKPSPSESPEPWKPFPAVSPEPR	0.884307	2.30698e-15	-0.297041	0.440479	0.118343	0.0566477	0.0717189
Q92597	Protein NDRG1	NDRG1	S	333	ASMTRLMRSRTASGSSVTSLDGTRSRSHTSE	0.992764	6.77049e-11	0.47228	-0.351855	0.118277	0.0420918	0.0602126			No
Q9NWS9	Zinc finger protein 446	ZNF446	S	146	TEEPLGSPHPSGTVESPGEGPQDTRIEGSVQ	0.877229	0.000398506	-0.123387	0.325178	0.118259	0.136156	0.100896
Q9H4E7	Differentially expressed in FDCP 6 homolog	DEF6	S	597	LKRLTRWGSQGNRTPSPNSNEQQKSLNGGDE	0.911094	0.0114129	0.514299	-0.430606	0.117861	0.0251385	0.0418463
P85037	Forkhead box protein K1	FOXK1	S	428	SSRSAPASPTHPGLMSPRSGGLQTPECLSRE	0.999999	2.56802e-08	0.410015	-0.249263	0.117712	0.0717354	0.0803761
Q5VZ89	DENN domain-containing protein 4C	DENND4C	S	1297	DHGSPAQENPESEKSSPAVSRSKTFTGRFKQ	0.861226	1.6447e-11	-0.00455164	0.230228	0.117609	0.290235	0.112838
Q5JTV8	Torsin-1A-interacting protein 1	TOR1AIP1	S	143	TRLQQQHSEQPPLQPSPVMTRRGLRDSHSSE	0.939465	0.000363614	-1.02016	0.745503	0.117441	0.0449106	-0.137331
Q9UEY8	Gamma-adducin	ADD3	S	673	IEITIKSPEKIEEVLSPEGSPSKSPSKKKKK	1	7.43167e-13	-0.128819	0.327529	0.117324	0.131617	0.0993554
Q9HC35	Echinoderm microtubule-associated protein-like 4	EML4	S	94	PMSCITNGSGANRKPSHTSAVSIAGKETLSS	0.851276	4.63111e-05	0.350158	-0.161565	0.116867	0.11058	0.0942963
Q3KQU3	MAP7 domain-containing protein 1	MAP7D1	S	552	KESAAPASPAPSPAPSPTPAPPQKEQPPAET	0.933522	1.09717e-22	-0.487844	0.541114	0.116488	0.0145417	0.0266351
Q13136	Liprin-alpha-1;Liprin-alpha-4	PPFIA1;PPFIA4	S	741	REEVRDDKTTIKCETSPPSSPRALRLDRLHK	0.976026	0.00118056	-0.175599	0.359065	0.116361	0.102613	0.0917329
Q9UQ35	Serine/arginine repetitive matrix protein 2	SRRM2	S	1579	DSKAKTRTPLRQRSRSGSSPEVDSKSRLSPR	1	1.15547e-13	-0.254565	0.41085	0.116171	0.06898	0.0781428
Q13427	Peptidyl-prolyl cis-trans isomerase G	PPIG	S	745	NDHVHEKNKKFDHESSPGTDEDKSG______	1	1.5525e-09	-0.0707392	0.281193	0.115932	0.182502	0.105227
O60716	Catenin delta-1	CTNND1	S	349	YYWAPLAQHERGSLASLDSLRKGGPPPPNWR	1	8.50525e-10	0.62966	-0.69073	0.115526	0.0129703	-0.0305351	Adherens junction;Leukocyte transendothelial migration
P29966	Myristoylated alanine-rich C-kinase substrate	MARCKS	S	27	GEAAAERPGEAAVASSPSKANGQENGHVKVN	0.993437	2.38104e-51	-0.474472	0.532887	0.115401	0.0163175	0.0292076	Fc gamma R-mediated phagocytosis
Q5VV41	Rho guanine nucleotide exchange factor 16	ARHGEF16	S	230	LYQEIQERGLNTSQESDDDILDESSSPEGTQ	0.992538	1.87709e-23	0.516217	-0.441696	0.115345	0.0220143	0.0372605
O00515	Ladinin-1	LAD1	S	356	LQVKIPSKEEEADMSSPTQRTYSSSLKRSSP	0.90339	7.7754e-09	0.62798	-0.689746	0.114609	0.0131471	-0.030883
Q5T200	Zinc finger CCCH domain-containing protein 13	ZC3H13	S	207	IIKKEVSPEVVRSKLSPSPSLRKSSKSPKRK	0.99981	3.65357e-06	-0.0381841	0.252415	0.11442	0.22506	0.107115
Q5T200	Zinc finger CCCH domain-containing protein 13	ZC3H13	S	209	KKEVSPEVVRSKLSPSPSLRKSSKSPKRKSS	0.994056	3.65357e-06	-0.0381841	0.252415	0.11442	0.22506	0.107115
P52948	Nuclear pore complex protein Nup98-Nup96;Nuclear pore complex protein Nup98;Nuclear pore complex protein Nup96	NUP98	S	888	WVFKVSHFSKYGLQDSDEEEEEHPSKTSTKK	1	3.59436e-18	0.131985	0.0965297	0.114366	1.00881	0.114257	RNA transport
O00712	Nuclear factor 1 B-type	NFIB	S	328	PTTMKKPEKPLFSSASPQDSSPRLSTFPQHH	0.90751	0.0149572	0.088413	0.139728	0.114299	0.851245	0.114071
Q9BRD0	BUD13 homolog	BUD13	S	151	PDPSPRKDRHDTPDPSPRRARHDTPDPSPLR	1	2.56616e-06	-0.0613454	0.269704	0.113654	0.192208	0.104179
Q9BRD0	BUD13 homolog	BUD13	T	147	RHGTPDPSPRKDRHDTPDPSPRRARHDTPDP	1	2.56616e-06	-0.0613454	0.269704	0.113654	0.192208	0.104179
Q86U86	Protein polybromo-1	PBRM1	S	10	______MGSKRRRATSPSSSVSGDFDDGHHS	0.901181	6.2392e-17	-0.084808	0.287977	0.113592	0.166007	0.101584
Q9C0C2	182 kDa tankyrase-1-binding protein	TNKS1BP1	S	435	PTSLVQRRFSEGVLQSPSQDQEKLGGSLAAL	0.997315	2.08994e-17	-0.270295	0.415288	0.112843	0.0618219	0.0724963
Q8NC51	Plasminogen activator inhibitor 1 RNA-binding protein	SERBP1	S	330	ADGQWKKGFVLHKSKSEEAHAEDSVMDHHFR	0.999876	2.25429e-19	0.477884	-0.377179	0.112795	0.0336865	0.0503526
Q8NDX5	Polyhomeotic-like protein 3	PHC3	S	616	DECVRMDRTPPPPTLSPAAITVGRGEDLTSE	0.970535	5.31159e-10	-0.286005	0.424862	0.112776	0.0569051	0.0694284
Q8NDX5	Polyhomeotic-like protein 3	PHC3	T	609	EEMPEESDECVRMDRTPPPPTLSPAAITVGR	1	5.31159e-10	-0.286005	0.424862	0.112776	0.0569051	0.0694284
O60716	Catenin delta-1	CTNND1	S	230	RHYEDGYPGGSDNYGSLSRVTRIEERYRPSM	0.947212	1.73364e-18	-0.411522	0.496387	0.112704	0.0265648	0.0424325	Adherens junction;Leukocyte transendothelial migration
Q2V2M9	FH1/FH2 domain-containing protein 3	FHOD3	S	366	GGEHRGLDRRRSRRHSVQSIKSTLSAPTSPC	0.994302	0.0146169	-0.0814	0.283053	0.112305	0.168599	0.100826
Q9Y6X9	MORC family CW-type zinc finger protein 2	MORC2	S	777	GRFVVKEEKKDSNELSDSAGEEDSADLKRAQ	0.999998	2.22189e-15	0.192321	0.0262051	0.111652	0.383224	0.109263
Q9Y6X9	MORC family CW-type zinc finger protein 2	MORC2	S	779	FVVKEEKKDSNELSDSAGEEDSADLKRAQKD	0.999999	2.22189e-15	0.192321	0.0262051	0.111652	0.383224	0.109263
Q9HCS5	Band 4.1-like protein 4A	EPB41L4A	S	541	NQADPNNRRSRHRSRSRSPDIQAKEELWKHI	1	0.00258751	0.583423	-0.594166	0.111584	0.00252971	-0.00537178
Q9HCS5	Band 4.1-like protein 4A	EPB41L4A	S	543	ADPNNRRSRHRSRSRSPDIQAKEELWKHIQK	1	0.00258751	0.583423	-0.594166	0.111584	0.00252971	-0.00537178
Q9UHB7	AF4/FMR2 family member 4	AFF4	S	1043	LTEHLKNSYNNSQAPSPGLGSKAVGMPSPVS	0.999955	6.6808e-44	-0.335135	0.45178	0.111323	0.0427207	0.0583227
Q4G0J3	La-related protein 7	LARP7	S	300	SSLPEVRTGKRKRSSSEDAESLAPRSKVKKI	0.89559	1.26024e-10	0.310689	-0.121148	0.110868	0.132713	0.0947706
Q6IN85	Serine/threonine-protein phosphatase 4 regulatory subunit 3A	SMEK1	S	771	LTSQSSTTNLPGSPGSPGSPGSPGSPGSVPK	0.905062	0.000757883	-0.50787	0.542395	0.110796	0.00918184	0.0172627
Q15742	NGFI-A-binding protein 2	NAB2	S	6	__________MHRAPSPTAEQPPGGGDSARR	0.999708	1.93852e-17	0.562181	-0.551393	0.11027	0.00268677	0.00539419
Q9ULJ7	Ankyrin repeat domain-containing protein 50	ANKRD50	S	1167	GLPNGPTHAFSSPSESPDSTVDRQKSSLSNN	0.967369	0.000264142	0.491084	-0.408603	0.110265	0.0260416	0.0412402
Q7Z3C6	Autophagy-related protein 9A	ATG9A	S	828	GQSASRHPEPVPEEGSEDELPPQVHKV____	1	3.56646e-15	-0.0771476	0.275507	0.109928	0.171459	0.0991796
P29966	Myristoylated alanine-rich C-kinase substrate	MARCKS	S	147	STSSPKAEDGATPSPSNETPKKKKKRFSFKK	0.971	6.54294e-18	-0.615309	0.590028	0.109739	0.00583719	-0.0126406	Fc gamma R-mediated phagocytosis
Q9NTJ3	Structural maintenance of chromosomes protein 4	SMC4	S	27	RRREEGPPPPSPDGASSDAEPEPPSGRTESP	0.997209	3.1064e-59	-0.0656722	0.265362	0.109319	0.184125	0.0998449	Cell cycle - yeast
Q99575	Ribonucleases P/MRP protein subunit POP1	POP1	S	730	WESRVQAYEEPSVASSPNGKESDLRRSEVPC	0.93614	5.16891e-35	-0.0762043	0.273587	0.109267	0.172024	0.0986915	Ribosome biogenesis in eukaryotes;RNA transport
P11137	Microtubule-associated protein 2	MAP2	T	1605	TSTPTTPGSTAITPGTPPSYSSRTPGTPGTP	0.827664	0.000397008	0.0251707	0.188529	0.109161	0.381425	0.10685
Q09666	Neuroblast differentiation-associated protein AHNAK	AHNAK	S	5780	KGKFSLFKSKKPRHRSNSFSDEREFSGPSTP	1	2.69141e-05	0.368265	-0.207643	0.108859	0.0825757	0.0803112
Q15678	Tyrosine-protein phosphatase non-receptor type 14	PTPN14	T	579	FRPPPPYPRPRPATSTPDLASHRHKYVSGSS	0.996474	2.29359e-05	-0.615309	0.588357	0.108574	0.0062344	-0.0134761
Q9NYZ3	G2 and S phase-expressed protein 1	GTSE1	S	575	TRESNRKTDSRLVDVSPDRGSPPSRVPQALN	1	8.06403e-08	-0.347252	0.454348	0.10852	0.038367	0.053548	p53 signaling pathway
Q9NYZ3	G2 and S phase-expressed protein 1	GTSE1	S	580	RKTDSRLVDVSPDRGSPPSRVPQALNFSPEE	0.994007	8.06403e-08	-0.347252	0.454348	0.10852	0.038367	0.053548	p53 signaling pathway
Q6ZRV2	Protein FAM83H	FAM83H	S	870	EGSGAHQVLHNESKGSPTSAYPERKGSPTPG	0.88871	4.66568e-05	0.187261	0.0243551	0.108106	0.379173	0.105808
P18887	DNA repair protein XRCC1	XRCC1	S	241	SPVSRAIGSTSKPQESPKGKRKLDLNQEEKK	1	8.30278e-38	-0.286058	0.4165	0.107571	0.0539748	0.0652211	Base excision repair
Q9UPU9	Protein Smaug homolog 1	SAMD4A	S	420	QELHQMILTPIKAYSSPSTTPEARRREPQAP	0.997431	8.66765e-08	-0.662118	0.605639	0.106752	0.0124868	-0.0282391
Q9UPU9	Protein Smaug homolog 1	SAMD4A	T	424	QMILTPIKAYSSPSTTPEARRREPQAPRQPS	0.98312	8.66765e-08	-0.662118	0.605639	0.106752	0.0124868	-0.0282391
P13861	cAMP-dependent protein kinase type II-alpha regulatory subunit	PRKAR2A	S	99	EDLEVPVPSRFNRRVSVCAETYNPDEEEEDT	0.999639	4.47851e-07	0.00144204	0.2043	0.106433	0.304951	0.102871	Apoptosis;Insulin signaling pathway
Q6P0Q8	Microtubule-associated serine/threonine-protein kinase 2	MAST2	S	148	EASNLVRMRNQSLGQSAPSLTAGLKELSLPR	0.985018	2.8873e-12	-0.478045	0.521163	0.106389	0.0120901	0.021559
Q99959	Plakophilin-2	PKP2	S	151	VEERSLRHPLRRLEISPDSSPERAHYTHSDY	1	4.52234e-10	0.470719	-0.384492	0.105577	0.0287109	0.0431136	Arrhythmogenic right ventricular cardiomyopathy (ARVC)
Q99959	Plakophilin-2	PKP2	S	155	SLRHPLRRLEISPDSSPERAHYTHSDYQYSQ	0.996277	4.52234e-10	0.470719	-0.384492	0.105577	0.0287109	0.0431136	Arrhythmogenic right ventricular cardiomyopathy (ARVC)
Q2M2I8	AP2-associated protein kinase 1	AAK1	T	674	AAAEASLNKSKSATTTPSGSPRTSQQNVYNP	0.999215	2.96551e-17	0.0764222	0.133875	0.105435	0.770111	0.105149
Q16204	Coiled-coil domain-containing protein 6	CCDC6	S	419	GTSHGITRPSPRRSNSPDKFKRPTPPPSPNT	1	0.000124303	0.191563	0.013742	0.10539	0.342553	0.102652	Pathways in cancer;Thyroid cancer
Q9NTI5	Sister chromatid cohesion protein PDS5 homolog B	PDS5B	T	1370	RAESPESSAIESTQSTPQKGRGRPSKTPSPS	0.87598	3.15853e-45	-0.085711	0.273779	0.105202	0.159172	0.094034
Q9UKV3	Apoptotic chromatin condensation inducer in the nucleus	ACIN1	S	710	ERTSTSSSSVQARRLSQPESAEKHVTQRLQP	1	2.481e-15	0.316609	-0.142609	0.105195	0.113835	0.0869998	mRNA surveillance pathway;RNA transport;Spliceosome		Yes
O00308	NEDD4-like E3 ubiquitin-protein ligase WWP2	WWP2	S	211	HSGASARTTPATGEQSPGARSRHRQPVKNSG	0.999999	5.43231e-10	0.207268	-0.00504058	0.105016	0.287789	0.101114	Ubiquitin mediated proteolysis
A0A2R8YDH4	Tight junction protein ZO-2	TJP2	S	373	FGPSRDRDRDRSRGRSIDQDYERAYHRAYDP	1	1.00742e-10	0.444137	-0.339935	0.104724	0.0381579	0.0521008	Tight junction;Vibrio cholerae infection
A0A2R8YDH4	Tight junction protein ZO-2	TJP2	S	1285	EPQKAPSRPYQDTRGSYGSDAEEEEYRQQLS	0.990747	2.61909e-10	0.464145	-0.375067	0.104719	0.0302682	0.0445391	Tight junction;Vibrio cholerae infection
P05114	Non-histone chromosomal protein HMG-14	HMGN1	S	89	LPAENGETKTEESPASDEAGEKEAKSD____	1	4.08588e-11	-0.241663	0.383718	0.104652	0.0666115	0.0710274
P16144	Integrin beta-4	ITGB4	T	1505	RDYNSLTRSEHSHSTTLPRDYSTLTSVSSHD	0.875558	0.00643549	0.524264	-0.489851	0.104537	0.00948127	0.0172066	Arrhythmogenic right ventricular cardiomyopathy (ARVC);Dilated cardiomyopathy;ECM-receptor interaction;Focal adhesion;Hypertrophic cardiomyopathy (HCM);Regulation of actin cytoskeleton
A0A2R8YDH4	Tight junction protein ZO-2	TJP2	S	1095	RSSEPVQHEESIRKPSPEPRAQMRRAASSDQ	1	0.00817346	0.246955	-0.0536674	0.10446	0.196386	0.0966439	Tight junction;Vibrio cholerae infection
Q8TE77	Protein phosphatase Slingshot homolog 3	SSH3	S	87	EELHGDQTDFGQGSQSPQKQEEQRQHLHLMV	0.997251	6.94035e-68	0.436695	-0.328032	0.104419	0.0408908	0.0543313	Regulation of actin cytoskeleton
O43719	HIV Tat-specific factor 1	HTATSF1	S	676	KKAEEGDADEKLFEESDDKEDEDADGKEVED	1	3.53819e-31	-0.177702	0.340185	0.104356	0.0934184	0.0812414
P62995	Transformer-2 protein homolog beta	TRA2B	S	29	SRSASRSGSAHGSGKSARHTPARSRSKEDSR	1	0.000509324	-0.0407195	0.234601	0.103498	0.215092	0.0969408	Spliceosome
P33991	DNA replication licensing factor MCM4	MCM4	S	120	SGVRGTPVRQRPDLGSAQKGLQVDLQSDGAA	1	1.91338e-10	-0.379414	0.464584	0.103444	0.0287365	0.0425852	Cell cycle;Cell cycle - yeast;DNA replication;Meiosis - yeast
Q9H6F5	Coiled-coil domain-containing protein 86	CCDC86	S	47	LVEFESNPEETREPGSPPSVQRAGLGSPERP	0.999444	5.07219e-31	-0.159041	0.324672	0.102994	0.102385	0.0828152
Q99733	Nucleosome assembly protein 1-like 4	NAP1L4	S	12	____MADHSFSDGVPSDSVEAAKNASNTEKL	0.974094	6.1115e-14	0.412294	-0.29231	0.102586	0.0493318	0.0599917
Q01082	Spectrin beta chain, non-erythrocytic 1	SPTBN1	S	2102	VRRQQEEEERKRRPPSPEPSTKVSEEAESQQ	0.999972	0.000960883	-0.286973	0.408474	0.102256	0.0506647	0.0607505
Q9C0C2	182 kDa tankyrase-1-binding protein	TNKS1BP1	S	1666	LSPSALKAKLRPRNRSAEEGELAESKSSQKE	1	4.51169e-60	0.48419	-0.418891	0.102187	0.0204295	0.0326491
Q6PKG0	La-related protein 1	LARP1	T	526	YQKETESAPGSPRAVTPVPTKTEEVSNLKTL	0.998333	0.0389701	0.00460933	0.193321	0.102049	0.314416	0.0989653
Q13428	Treacle protein	TCOF1	T	1358	ESRKRKLSGDQPAARTPRSKKKKKLGAGEGG	1	2.15187e-07	-0.550951	0.549092	0.101472	0.000467442	-0.000929415	Ribosome biogenesis in eukaryotes
Q9H2G2	STE20-like serine/threonine-protein kinase	SLK	S	571	DVAQKVDEDSAEDTQSNDGKEVVEVGQKLIN	0.999998	2.55756e-83	0.343465	-0.189793	0.101335	0.0854552	0.0768359	Oocyte meiosis
Q6ZUT6	Uncharacterized protein C15orf52	C15orf52	S	193	VSEKPTRARNQGIEGSPGGRVTRSPPTQVAI	1	0.000271775	-0.359342	0.449612	0.101107	0.0318657	0.0451347
Q15003	Condensin complex subunit 2	NCAPH	S	28	NNSSSETRGHPHSASSPSERVFPMPLPRKAP	0.921782	1.41984e-07	0.145612	0.0538081	0.10044	0.561208	0.0997102	Cell cycle - yeast
Q8N1F8	Serine/threonine-protein kinase 11-interacting protein	STK11IP	S	387	PLLHKVKSRVRVRRASISEPSDTDPEPRTLN	0.999986	2.7472e-08	0.0298416	0.167134	0.10012	0.411708	0.098488
Q8N1F8	Serine/threonine-protein kinase 11-interacting protein	STK11IP	S	392	VKSRVRVRRASISEPSDTDPEPRTLNPSPAG	0.941157	2.7472e-08	0.0298416	0.167134	0.10012	0.411708	0.098488
Q5VZL5	Zinc finger MYM-type protein 4	ZMYM4	S	1542	VREVHEELAKAKSEDSDVELSD_________	0.924418	0.0164831	-0.36012	0.447977	0.0997841	0.031024	0.0439288
Q5VZL5	Zinc finger MYM-type protein 4	ZMYM4	S	1547	EELAKAKSEDSDVELSD______________	0.999992	0.0164831	-0.36012	0.447977	0.0997841	0.031024	0.0439288
Q9UPT8	Zinc finger CCCH domain-containing protein 4	ZC3H4	S	1104	TASSRAAKPGPAEAPSPTASPSGDASPPATA	0.765227	2.0249e-10	-0.237507	0.372188	0.0993114	0.0646974	0.0673405
O95359	Transforming acidic coiled-coil-containing protein 2	TACC2	S	2226	EGVVPPASGGGRVQNSPPVGRKTLPLTTAPE	1	8.48254e-05	0.448795	-0.362891	0.0992985	0.0301773	0.0429523
Q8IYB3	Serine/arginine repetitive matrix protein 1	SRRM1	S	754	PSPQSVRRVSSSRSVSGSPEPAAKKPPAPPS	1	1.49072e-07	0.595504	-0.66339	0.0992231	0.0151563	-0.0339432	mRNA surveillance pathway;RNA transport
P51531	Probable global transcription activator SNF2L2	SMARCA2	S	1568	KGKKRPNRGKAKPVVSDFDSDEEQDEREQSE	1	2.47485e-10	0.174279	0.0197991	0.0991054	0.368571	0.0970388
P51531	Probable global transcription activator SNF2L2	SMARCA2	S	1572	RPNRGKAKPVVSDFDSDEEQDEREQSEGSGT	1	2.47485e-10	0.174279	0.0197991	0.0991054	0.368571	0.0970388
Q99959	Plakophilin-2	PKP2	S	135	EGRWGRGTAQYSSQKSVEERSLRHPLRRLEI	0.993264	0.0143294	0.483364	-0.426211	0.0991025	0.0177059	0.0285766	Arrhythmogenic right ventricular cardiomyopathy (ARVC)
Q9Y4K1	Absent in melanoma 1 protein	AIM1	S	81	LDGGVASAASPESKPSPGTKGQLRGESDRSK	0.833535	5.63487e-07	-0.475555	0.508834	0.0990192	0.00944538	0.0166396
Q9P2D0	Inhibitor of Bruton tyrosine kinase	IBTK	S	1045	SEGSYAGVGSPRDLQSPDFTTGFHSDKIEAK	0.999983	3.09471e-10	0.289008	-0.120617	0.098685	0.123954	0.0841953
Q14978	Nucleolar and coiled-body phosphoprotein 1	NOLC1	S	622	TPNTFPKRKKGEKRASSPFRRVREEEIEVDS	1	0.0534491	-0.254513	0.381385	0.098192	0.0581756	0.0634362
Q14978	Nucleolar and coiled-body phosphoprotein 1	NOLC1	S	623	PNTFPKRKKGEKRASSPFRRVREEEIEVDSR	1	0.0534491	-0.254513	0.381385	0.098192	0.0581756	0.0634362
P20020	Plasma membrane calcium-transporting ATPase 1	ATP2B1	S	1193	SIHNFMTHPEFRIEDSEPHIPLIDDTDAEDD	1	7.34731e-23	0.199374	-0.0107799	0.0981203	0.272144	0.0942971	Calcium signaling pathway;Pancreatic secretion;Salivary secretion
O43493	Trans-Golgi network integral membrane protein 2	TGOLN2	S	298	LADKGKLSPHAFKTESGEETDLISPPQEEVK	0.909193	1.27875e-28	-0.973894	0.70597	0.0978611	0.0460893	-0.133962
Q13136	Liprin-alpha-1	PPFIA1	S	244	NTPSTSGKRSSDGSLSHEEDLAKVIELQEII	0.947514	0.00100955	0.369829	-0.237808	0.0977676	0.0635873	0.0660104
Q96JM3	Chromosome alignment-maintaining phosphoprotein 1	CHAMP1	S	432	PELRKPGPPLSPEIRSPAGSPELRKPSGSPD	1	1.42234e-14	0.0132121	0.177392	0.0976364	0.344216	0.0953021
Q96JM3	Chromosome alignment-maintaining phosphoprotein 1	CHAMP1	S	436	KPGPPLSPEIRSPAGSPELRKPSGSPDLWKL	1	1.42234e-14	0.0132121	0.177392	0.0976364	0.344216	0.0953021
Q14004	Cyclin-dependent kinase 13	CDK13	T	1147	PAGILATGEKQTDPSTPQQESSKPLGGIQPS	0.837602	1.62428e-10	-0.135095	0.297733	0.0974902	0.112846	0.0813189
Q96B36	Proline-rich AKT1 substrate 1	AKT1S1	S	202	SVPVWGFKEKRTEARSSDEENGPPSSPDLDR	0.999435	2.79895e-17	0.0723116	0.121816	0.0972762	0.798721	0.0970639			Yes
Q96B36	Proline-rich AKT1 substrate 1	AKT1S1	S	203	VPVWGFKEKRTEARSSDEENGPPSSPDLDRI	0.999766	2.64685e-24	0.0723116	0.121816	0.0972762	0.798721	0.0970639			Yes
P49756	RNA-binding protein 25	RBM25	S	677	HRPKIGLSLKLGASNSPGQPNSVKRKKLPVD	1	1.99894e-48	0.0919367	0.102295	0.0971251	1.46957	0.0971158	Spliceosome
Q9C0C2	182 kDa tankyrase-1-binding protein	TNKS1BP1	S	836	QDRVVGKPAQLGTQRSQEADVQDWEFRKRDS	1	9.71196e-10	0.167229	0.023299	0.0970583	0.385239	0.0952642
O15027	Protein transport protein Sec16A	SEC16A	S	1169	PDPHRDPYGEEVDRRSVHSEHSARSLHSAHS	1	0.000540769	0.155102	0.0360378	0.0967975	0.450187	0.0955697
Q92597	Protein NDRG1	NDRG1	T	366	RSRSHTSEGTRSRSHTSEGAHLDITPNSGAA	0.974226	1.09404e-22	0.460481	-0.391108	0.0966288	0.0230755	0.0346863			No
Q96T58	Msx2-interacting protein	SPEN	S	727	DRDRDHERRPIERSQSPVHLRRPQSPGASPS	1	0.00290939	-0.288206	0.399844	0.0964546	0.046918	0.0558194
Q9UQ35	Serine/arginine repetitive matrix protein 2	SRRM2	T	1413	SNQSISSPVLDAVPRTPSRERSSSASSPEMK	0.998454	3.27724e-31	-0.146867	0.304398	0.0963383	0.104476	0.0787657
Q9UMD9	Collagen alpha-1(XVII) chain;120 kDa linear IgA disease antigen;97 kDa linear IgA disease antigen	COL17A1	S	148	GRSQTRESEIRVRLQSASPSTRWTELDDVKR	1	4.96385e-07	0.533663	-0.534759	0.0961769	0.00028365	-0.000547886	Protein digestion and absorption
Q9UMD9	Collagen alpha-1(XVII) chain;120 kDa linear IgA disease antigen;97 kDa linear IgA disease antigen	COL17A1	S	150	SQTRESEIRVRLQSASPSTRWTELDDVKRLL	0.999184	4.96385e-07	0.533663	-0.534759	0.0961769	0.00028365	-0.000547886	Protein digestion and absorption
P61006	Ras-related protein Rab-8A	RAB8A	S	185	KAKMDKKLEGNSPQGSNQGVKITPDQQKRSS	1	6.6336e-19	0.00158601	0.184916	0.0961615	0.305799	0.0932513	Pancreatic secretion
O94929	Actin-binding LIM protein 3	ABLIM3	S	373	QDIYENLDLRQRRASSPGYIDSPTYSRQGMS	1	3.37022e-18	0.221073	-0.0418037	0.0956137	0.208326	0.0896345	Axon guidance
Q9H0D6	5'-3' exoribonuclease 2	XRN2	S	499	GSPSPLGGIKRKAEDSDSEPEPEDNVRLWEA	1	1.6665e-55	-0.0574518	0.232599	0.0948509	0.184317	0.0875738	Ribosome biogenesis in eukaryotes;RNA degradation
Q9Y5T5	Ubiquitin carboxyl-terminal hydrolase 16	USP16	S	415	NDKNLKKTVEDEDQDSEEEKDNDSYIKERSD	1	1.22773e-35	0.260146	-0.0919366	0.0948187	0.144928	0.0841048
Q9BR39	Junctophilin-2	JPH2	S	162	VPYGMAVVVRSPLRTSLSSLRSEHSNGTVAP	0.859939	0.0137864	-0.0818733	0.251968	0.0946824	0.154896	0.0850474
Q9BR39	Junctophilin-2	JPH2	S	165	GMAVVVRSPLRTSLSSLRSEHSNGTVAPDSP	0.900626	0.0137864	-0.0818733	0.251968	0.0946824	0.154896	0.0850474
P54259	Atrophin-1	ATN1	S	661	PGAYKTATPPGYKPGSPPSFRTGTPPGYRGT	0.974055	0.000459933	-0.172018	0.319442	0.0945384	0.0891246	0.0737116
O60504	Vinexin	SORBS3	S	545	SPRLTAAARSARHPSSPSALRSPADPIDLGG	0.984112	0.000979048	0.165301	0.0198723	0.0944183	0.372807	0.0925867
P11021	78 kDa glucose-regulated protein	HSPA5	T	518	IDVNGILRVTAEDKGTGNKNKITITNDQNRL	1	5.42279e-10	0.129085	0.0586833	0.0943136	0.641367	0.0938842	Prion diseases;Protein export;Protein processing in endoplasmic reticulum
Q13625	Apoptosis-stimulating of p53 protein 2	TP53BP2	S	480	QSNAPPSFGTLRKNQSSEDILRDAQVANKNV	0.999215	2.83072e-11	0.0565835	0.129876	0.0936951	0.622642	0.0932297
Q7Z6Z7	E3 ubiquitin-protein ligase HUWE1	HUWE1	S	3816	ASVRREESPMDVDQPSPSAQDTQSIASDGTP	0.974416	1.86878e-22	-0.0631228	0.234958	0.0936021	0.175818	0.0859174	Ubiquitin mediated proteolysis
Q13427	Peptidyl-prolyl cis-trans isomerase G	PPIG	S	717	KSSMLKNKEDEKIRSSVEKENQKSKGQENDH	1	3.78511e-13	-0.0170959	0.196261	0.0935228	0.255461	0.0895823
P29590	Protein PML	PML	S	403	SCITQGKDAAVSKKASPEAASTPRDPIDVDL	1	1.4194e-16	0.0618453	0.124141	0.0933295	0.686643	0.0929933	Acute myeloid leukemia;Endocytosis;Pathways in cancer;Ubiquitin mediated proteolysis
Q9NX31	Oxidative stress-responsive serine-rich protein 1	OSER1	S	82	RKSSRGAVRTQRRRRSKSPVLHPPKFIHCST	1	0.0027734	-0.179515	0.32182	0.0928207	0.0841123	0.0711527
Q9NX31	Oxidative stress-responsive serine-rich protein 1	OSER1	S	84	SSRGAVRTQRRRRSKSPVLHPPKFIHCSTIA	1	0.0027734	-0.179515	0.32182	0.0928207	0.0841123	0.0711527
Q96KC8	DnaJ homolog subfamily C member 1	DNAJC1	S	430	EDAEGVAAEEEQEGDSGEQETGATDARPRRR	0.931517	6.03247e-54	0.118094	0.0666087	0.092581	0.761798	0.0923513	Protein processing in endoplasmic reticulum
Q9NYF3	Protein FAM53C	FAM53C	S	232	SDAESLSPCPPQRRFSLSPSLGPQASRFLPS	0.999981	6.59947e-08	-0.00324974	0.182213	0.0924599	0.291279	0.0894817
Q9NYF3	Protein FAM53C	FAM53C	S	234	AESLSPCPPQRRFSLSPSLGPQASRFLPSAR	0.971022	6.59947e-08	-0.00327862	0.182213	0.0924463	0.291194	0.0894672
O75044	SLIT-ROBO Rho GTPase-activating protein 2	SRGAP2	S	799	VQDTEDGVVERSSPKSEIEVISEPPEEKVTA	0.999012	8.80588e-06	0.699374	-0.97585	0.09237	0.0477541	-0.138238	Axon guidance
Q15149	Plectin	PLEC	S	4613	LRLLEAAAQSTKGYYSPYSVSGSGSTAGSRT	0.999998	6.8517e-29	-0.20533	0.33898	0.0923442	0.0722617	0.0668249
Q14157	Ubiquitin-associated protein 2-like	UBAP2L	S	609	QRSTQTRRYPSSISSSPQKDLTQAKNGFSSV	0.999434	1.02519e-09	0.332393	-0.195977	0.0922624	0.0761608	0.0682077
Q9H6Z4	Ran-binding protein 3	RANBP3	S	333	SNKFVFGQNMSERVLSPPKLNEVSSDANREN	1	2.90344e-09	0.140517	0.0416844	0.0919468	0.499748	0.0911007		unknown	Yes
O94929	Actin-binding LIM protein 3	ABLIM3	S	379	LDLRQRRASSPGYIDSPTYSRQGMSPTFSRS	0.902341	0.000115124	-0.42401	0.471189	0.0919376	0.0148072	0.0235893	Axon guidance
P43243	Matrin-3	MATR3	S	604	KDKSRKRSYSPDGKESPSDKKSKTDGSQKTE	0.995841	9.0056e-24	-0.0118207	0.188726	0.0919347	0.267749	0.0884528
O60832	H/ACA ribonucleoprotein complex subunit 4	DKC1	S	485	KKKSKKDKKAKAGLESGAEPGDGDSDTTKKK	1	1.99135e-13	0.522056	-0.524966	0.0915138	0.000769266	-0.00145531	Ribosome biogenesis in eukaryotes
O00499	Myc box-dependent-interacting protein 1	BIN1	S	296	VKAQPSDNAPAKGNKSPSPPDGSPAATPEIR	0.999637	1.94571e-27	-0.233176	0.355904	0.0912239	0.0608612	0.0613639
Q9Y4F5	Centrosomal protein of 170 kDa protein B	CEP170B	S	360	HTRTLKGHKHEDGTQSDSEDPLAKAASAAGV	0.999274	1.62781e-24	0.244278	-0.081067	0.0907574	0.152433	0.0816056
Q8IY33	MICAL-like protein 2	MICALL2	S	658	RTPRPASPGPSLPARSPSPPRRRRLAVPASL	0.992035	0.000242438	-0.282877	0.387223	0.0907338	0.0449583	0.0521728
Q8IY33	MICAL-like protein 2	MICALL2	S	660	PRPASPGPSLPARSPSPPRRRRLAVPASLDV	0.999826	0.000242438	-0.282877	0.387223	0.0907338	0.0449583	0.0521728
O75569	Interferon-inducible double-stranded RNA-dependent protein kinase activator A	PRKRA	S	18	QSRHRAEAPPLEREDSGTFSLGKMITAKPGK	0.988522	0.000277599	-0.138696	0.288241	0.0905082	0.104848	0.0747726
Q9UQ35	Serine/arginine repetitive matrix protein 2	SRRM2	S	1387	KEQSTRSSGHSSSELSPDAVEKAGMSSNQSI	1	3.70975e-67	-0.00129897	0.176479	0.0903266	0.296979	0.08759
Q8IYB3	Serine/arginine repetitive matrix protein 1	SRRM1	S	655	PPKQRSSPVTKRRSPSLSSKHRKGSSPSRST	0.998058	0.000714909	0.0236102	0.154024	0.0902905	0.394515	0.0888173	mRNA surveillance pathway;RNA transport
Q9UPU5	Ubiquitin carboxyl-terminal hydrolase 24	USP24	S	1143	KTLLSESSSQSSKSPSLSSKQQHQPSASSIL	0.949927	0.0103476	0.0236102	0.154024	0.0902905	0.394515	0.0888173
Q13428	Treacle protein	TCOF1	S	1227	TPANSQASKATPKLDSSPSVSSTLAAKDDPD	0.970126	0.000102849	0.32987	-0.197236	0.0902572	0.0741374	0.0663167	Ribosome biogenesis in eukaryotes
Q9Y618	Nuclear receptor corepressor 2	NCOR2	S	2269	YRDGEQTEPSRMGSKSPGNTSQPPAFFSKLT	1	1.07085e-22	-0.340094	0.421071	0.0901158	0.0303389	0.0404887	Notch signaling pathway
Q9NR19	Acetyl-coenzyme A synthetase, cytoplasmic	ACSS2	S	30	RGQEEAGAGGRARSWSPPPEVSRSAHVPSLQ	0.999997	1.30458e-05	0.194213	-0.0221902	0.0900652	0.242282	0.0860115	Carbon fixation pathways in prokaryotes;Glycolysis / Gluconeogenesis;Methane metabolism;Propanoate metabolism;Pyruvate metabolism
O43847	Nardilysin	NRD1	S	96	LGADESEEEGRRGSLSNAGDPEIVKSPSDPK	1	2.69152e-06	0.400101	-0.305445	0.0900352	0.0385321	0.0473277
Q92597	Protein NDRG1	NDRG1	S	352	LDGTRSRSHTSEGTRSRSHTSEGTRSRSHTS	0.997943	1.61842e-07	0.456596	-0.403049	0.0898765	0.0175493	0.0267732			No
Q6IN85	Serine/threonine-protein phosphatase 4 regulatory subunit 3A	SMEK1	S	774	QSSTTNLPGSPGSPGSPGSPGSPGSVPKNTS	0.879674	1.08824e-06	-0.225076	0.34806	0.0897678	0.0627659	0.0614919
Q7Z3K3	Pogo transposable element with ZNF domain	POGZ	S	425	SLDSEPSVPSAAKPPSPEKTAPVASTPSSTP	0.986517	0.000564835	-0.670612	0.585042	0.0897168	0.0192322	-0.0427853
Q9UMD9	Collagen alpha-1(XVII) chain;120 kDa linear IgA disease antigen;97 kDa linear IgA disease antigen	COL17A1	S	172	ELDDVKRLLKGSRSASVSPTRNSSNTLPIPK	0.999983	0.00104638	0.503349	-0.49293	0.0895528	0.00290092	0.00520942	Protein digestion and absorption
O00499	Myc box-dependent-interacting protein 1	BIN1	S	331	PEPAGGATPGATLPKSPSQLRKGPPVPPPPK	0.83283	1.10155e-17	-0.502893	0.507829	0.0892261	0.0013522	0.00246778
O95104	Splicing factor, arginine/serine-rich 15	SCAF4	S	154	SNAAPVAENVTNNEGSPPPPVKVSSEPPTQA	0.999971	2.16958e-11	-0.0571815	0.221859	0.0890744	0.18007	0.0823385
Q9Y2V2	Calcium-regulated heat stable protein 1	CARHSP1	S	30	QASVGLLDTPRSRERSPSPLRGNVVPSPLPT	1	2.56745e-20	0.0422241	0.133907	0.0887937	0.514931	0.0880656
Q9Y2V2	Calcium-regulated heat stable protein 1	CARHSP1	S	32	SVGLLDTPRSRERSPSPLRGNVVPSPLPTRR	1	2.56745e-20	0.0422241	0.133907	0.0887937	0.514931	0.0880656
Q6WCQ1	Myosin phosphatase Rho-interacting protein	MPRIP	S	993	PDSATVSGYDIMKSKSNPDFLKKDRSCVTRQ	0.999735	3.93747e-06	-0.110386	0.263577	0.0886786	0.1235	0.0765953
Q92597	Protein NDRG1	NDRG1	S	336	TRLMRSRTASGSSVTSLDGTRSRSHTSEGTR	0.947238	2.13962e-14	0.386149	-0.286526	0.0886666	0.0426812	0.0498112			No
Q16666	Gamma-interferon-inducible protein 16	IFI16	S	168	SPAGAGMSTAMGRSPSPKTSLSAPPNSSSTE	0.823475	0.000143258	0.318346	-0.184852	0.0885756	0.0783589	0.0667471
Q96TA1	Niban-like protein 1	FAM129B	S	665	VTEIRGLLAQGLRPESPPPAGPLLNGAPAGE	1	3.92676e-16	-0.336154	0.41625	0.0885516	0.0303584	0.0400477
Q96TA1	Niban-like protein 1	FAM129B	S	681	PPPAGPLLNGAPAGESPQPKAAPEASSPPAS	1	3.92676e-16	-0.336154	0.41625	0.0885516	0.0303584	0.0400477
O60716	Catenin delta-1	CTNND1	S	346	SDQYYWAPLAQHERGSLASLDSLRKGGPPPP	1	1.79709e-06	0.62966	-0.788686	0.0881899	0.0320224	-0.079513	Adherens junction;Leukocyte transendothelial migration
A1X283	SH3 and PX domain-containing protein 2B	SH3PXD2B	S	291	KKNSGEPLPPKPGPGSPSHPGALDLDGVSRQ	0.96533	1.12254e-07	0.277866	-0.130272	0.0881818	0.108409	0.0737969
Q15942	Zyxin	ZYX	S	259	PVSLANTQPRGPPASSPAPAPKFSPVTPKFT	0.938347	2.26806e-07	-0.271583	0.375834	0.0881409	0.0465493	0.0521252	Focal adhesion
Q01082	Spectrin beta chain, non-erythrocytic 1	SPTBN1	S	2160	VDTSEMVNGATEQRTSSKESSPIPSPTSDRK	0.762235	5.47033e-09	-0.103798	0.25639	0.0875078	0.127907	0.0762962
Q9UJU6	Drebrin-like protein	DBNL	S	232	AARREQRYQEQGGEASPQRTWEQQQEVVSRN	1	1.72373e-07	0.141825	0.030855	0.0874068	0.439347	0.0863401
P43243	Matrin-3	MATR3	S	596	NRGIDLLKKDKSRKRSYSPDGKESPSDKKSK	0.99409	0.00049355	-0.10324	0.255667	0.0873456	0.128238	0.0762134
Q12789	General transcription factor 3C polypeptide 1	GTF3C1	S	1062	NTPLGVVRCPRVRKNSSTDQGSDEEGSLQKE	0.998311	1.64115e-44	0.596267	-0.706111	0.0873071	0.0239097	-0.0549216
Q8IU81	Interferon regulatory factor 2-binding protein 1	IRF2BP1	S	453	KDPGGGGGPVRAGGASPAASSTAQPPTQHRL	1	5.04114e-20	-0.0773911	0.235042	0.087267	0.153355	0.0788257
Q86VR2	Protein FAM134C	FAM134C	S	320	GQTPLTEGSEDLDGHSDPEESFARDLPDFPS	0.999891	5.46765e-31	0.0874628	0.0866912	0.0870771	2.54963	0.087077
O14497	AT-rich interactive domain-containing protein 1A	ARID1A	S	702	PHLPGIRGPSPSPVGSPASVAQSRSGPLSPA	0.994129	1.02598e-12	0.0939657	0.0793103	0.0866565	1.26989	0.086638
Q9NYF8	Bcl-2-associated transcription factor 1	BCLAF1	S	290	GSVGNGSSRYSPSQNSPIHHIPSRRSPAKTI	0.999945	3.38872e-14	0.187008	-0.0214797	0.0865268	0.241995	0.0827639
P26368	Splicing factor U2AF 65 kDa subunit	U2AF2	S	79	PLTRGAKEEHGGLIRSPRHEKKKKVRKYWDV	1	6.67499e-07	0.152378	0.0175194	0.086524	0.369444	0.0849488	Spliceosome
Q66K14	TBC1 domain family member 9B	TBC1D9B	S	411	KTPSKQPGSIGSRKASVVDPSTESSPAPQEG	0.998806	1.80586e-15	-0.17106	0.304879	0.0864476	0.0832791	0.0669097
Q9BW71	HIRA-interacting protein 3	HIRIP3	S	223	AKKVEGNKGTKSLKESEQESEEEILAQKKEQ	0.999998	1.05217e-35	0.382944	-0.289008	0.0857405	0.0402069	0.0469679
Q9BW71	HIRA-interacting protein 3	HIRIP3	S	227	EGNKGTKSLKESEQESEEEILAQKKEQREEE	1	1.05217e-35	0.382944	-0.289008	0.0857405	0.0402069	0.0469679
P60174	Triosephosphate isomerase	TPI1	S	58	KFFVGGNWKMNGRKQSLGELIGTLNAAKVPA	1	3.65728e-147	0.067088	0.104124	0.0857247	0.867674	0.0856058	Carbon fixation in photosynthetic organisms;Fructose and mannose metabolism;Glycolysis / Gluconeogenesis;Inositol phosphate metabolism
Q9UQ35	Serine/arginine repetitive matrix protein 2	SRRM2	S	1582	AKTRTPLRQRSRSGSSPEVDSKSRLSPRRSR	1	1.15547e-13	0.0224743	0.146228	0.0856777	0.394786	0.0843511
Q68EM7	Rho GTPase-activating protein 17	ARHGAP17	S	575	SSAGILEQGPSPGDGSPPKPKDPVSAAVPAP	0.994412	1.21353e-22	-0.288135	0.381799	0.0853741	0.0402114	0.0468319
Q13523	Serine/threonine-protein kinase PRP4 homolog	PRPF4B	S	335	DKEKKPIKSPSKDASSGKENRSPSRRPGRSP	0.948604	6.57988e-05	0.165687	0	0.0852207	0.30103	0.0828435
Q96T58	Msx2-interacting protein	SPEN	S	2120	AAAQAGERESGVVAVSPEKSESPQKEDGLSS	0.999335	4.74059e-16	-0.123968	0.267687	0.0851095	0.110081	0.0718595
Q96T58	Msx2-interacting protein	SPEN	S	2126	ERESGVVAVSPEKSESPQKEDGLSSQLKSDP	0.917227	4.74059e-16	-0.123968	0.267687	0.0851095	0.110081	0.0718595
Q9UGU0	Transcription factor 20	TCF20	S	559	SDTTYKGGASEKAGSSPAQGAQNEPPRLNAS	0.890228	0.0196709	-0.0994945	0.248519	0.0849806	0.129345	0.0745123
Q13131	5'-AMP-activated protein kinase catalytic subunit alpha-1	PRKAA1	S	486	LLDFRSIDDEITEAKSGTATPQRSGSVSNYR	0.990243	1.01756e-09	0.638676	-0.825134	0.0849689	0.0365226	-0.093229	Adipocytokine signaling pathway;Hypertrophic cardiomyopathy (HCM);Insulin signaling pathway;mTOR signaling pathway;Regulation of autophagy
Q8IWW6	Rho GTPase-activating protein 12	ARHGAP12	S	215	DSAGEGSERIHQDSESGDELSSSSTEQIRAT	0.999826	2.17582e-15	0.182692	-0.0200577	0.084876	0.244418	0.0813173
O94929	Actin-binding LIM protein 3	ABLIM3	S	277	KQAARAEKKLKHRRTSETSISPPGSSIGSPN	0.979716	1.50461e-27	-0.479653	0.489342	0.0847135	0.00277316	0.00484429	Axon guidance
Q9NYF8	Bcl-2-associated transcription factor 1	BCLAF1	S	183	KAEGEPQEESPLKSKSQEEPKDTFEHDPSES	1	3.44625e-31	-0.260273	0.36264	0.0845452	0.0475432	0.0511837
Q96N67	Dedicator of cytokinesis protein 7	DOCK7	S	896	RSAVRPASLNLNRSRSLSNSNPDISGTPTSP	0.787581	2.69694e-23	0.229096	-0.0761486	0.0845314	0.152248	0.0764735
O95817	BAG family molecular chaperone regulator 3	BAG3	S	377	VEVKVPPAPVPCPPPSPGPSAVPSSPKSVAT	0.999898	2.70376e-16	-0.375609	0.432318	0.084187	0.0198202	0.0283547
P28715	DNA repair protein complementing XP-G cells	ERCC5	S	341	CEKLKTEKEPDATPPSPRTLLAMQAALLGSS	0.999288	0.0005552	0.100305	0.0677573	0.0841229	0.914414	0.0840311	Nucleotide excision repair
Q02040	A-kinase anchor protein 17A	AKAP17A	S	638	PHKKHAYKDDSPRRRSTSPDHTRSRRSHSKD	0.997994	0.000348801	-0.111415	0.25627	0.0841095	0.118569	0.0724275
O00159	Unconventional myosin-Ic	MYO1C	S	736	KTLFATEDALEVRRQSLATKIQAAWRGFHWR	0.999543	0.0295942	0.245131	-0.0972063	0.0840924	0.130568	0.0739621
O96013	Serine/threonine-protein kinase PAK 4	PAK4	S	181	GSGGPQESSRDKRPLSGPDVGTPQPAGLASG	0.999906	4.78583e-11	0.214871	-0.0600475	0.0839503	0.171673	0.0774117	Axon guidance;ErbB signaling pathway;Focal adhesion;Regulation of actin cytoskeleton;Renal cell carcinoma;T cell receptor signaling pathway
Q14517	Protocadherin Fat 1;Protocadherin Fat 1, nuclear form	FAT1	S	4272	TPSIPSDSRNNLDRNSFEGSAIPEHPEFSTF	0.999176	1.29986e-15	0.0846086	0.0827593	0.0836842	2.1528	0.0836839
Q5VZ89	DENN domain-containing protein 4C	DENND4C	S	1293	SLPLDHGSPAQENPESEKSSPAVSRSKTFTG	1	2.00609e-15	-0.236656	0.345619	0.0836603	0.0544184	0.0544815
Q9UQ35	Serine/arginine repetitive matrix protein 2	SRRM2	S	1822	RSRVTRRRRGGSGYHSRSPARQESSRTSSRR	0.999381	0.000136277	0.313246	-0.189793	0.0835412	0.0722231	0.0617265
Q9UQ35	Serine/arginine repetitive matrix protein 2	SRRM2	S	1824	RVTRRRRGGSGYHSRSPARQESSRTSSRRRR	0.999965	0.000136277	0.313246	-0.189793	0.0835412	0.0722231	0.0617265
Q9BVG4	Protein PBDC1	PBDC1	S	197	GEEENTKNGGEKGADSGEEKEEGINREDKTD	1	2.83792e-35	0.451224	-0.412077	0.0832069	0.012713	0.0195737
Q9UQ35	Serine/arginine repetitive matrix protein 2	SRRM2	S	1441	EMKDGLPRTPSRRSRSGSSPGLRDGSGTPSR	0.999464	0.000167571	-0.106389	0.250577	0.0831066	0.121702	0.072094
E7EVH7	Kinesin light chain 1	KLC1	S	693	VAEVLNDPENMEKRRSRESLNVDVVKYESGP	1	8.21338e-07	0.0806577	0.085359	0.0830102	1.74417	0.0830083
Q9C0C2	182 kDa tankyrase-1-binding protein	TNKS1BP1	S	672	ETTQARTEAQDLCRASPEPPGPESSSRWLDD	1	3.50242e-15	-0.00691261	0.167442	0.082897	0.278794	0.0802647
Q9UKL0	REST corepressor 1	RCOR1	S	260	VMDRHARKQKREREESEDELEEANGNNPIDI	1	1.4956e-07	-0.374337	0.429265	0.0827076	0.019291	0.0274641	Huntington's disease
P50851	Lipopolysaccharide-responsive and beige-like anchor protein	LRBA	S	1118	EEEEDDDYVELKVEGSPTEEANLPTELQDNS	0.799661	3.35084e-07	0.269632	-0.132248	0.0826404	0.102209	0.0686919
Q9UQ35	Serine/arginine repetitive matrix protein 2	SRRM2	S	854	SPHPKVKSGTPPRQGSITSPQANEQSVTPQR	0.999998	2.27637e-10	0.176706	-0.0186342	0.0823394	0.246504	0.0790358
Q16629	Serine/arginine-rich splicing factor 7	SRSF7	S	196	SGSIKGSRYFQSPSRSRSRSRSISRPRSSRS	0.999928	0.00437495	0.30871	-0.186754	0.082144	0.0724482	0.0609781	Spliceosome
Q9UQ35	Serine/arginine repetitive matrix protein 2	SRRM2	S	573	RRGRSHSRSPATRGRSRSRTPARRGRSRSRT	1	0.0203337	-0.105613	0.247405	0.0816671	0.120988	0.0708962
Q9UQ35	Serine/arginine repetitive matrix protein 2	SRRM2	S	575	GRSHSRSPATRGRSRSRTPARRGRSRSRTPA	1	0.0203337	-0.105613	0.247405	0.0816671	0.120988	0.0708962
Q9UQ35	Serine/arginine repetitive matrix protein 2	SRRM2	T	577	SHSRSPATRGRSRSRTPARRGRSRSRTPARR	1	0.0203337	-0.105613	0.247405	0.0816671	0.120988	0.0708962
Q9UMD9	Collagen alpha-1(XVII) chain;120 kDa linear IgA disease antigen;97 kDa linear IgA disease antigen	COL17A1	S	62	GGGSRLEKQSLTHGSSGYINSTGSTRGHAST	0.866053	3.61091e-06	0.590722	-0.712464	0.0815286	0.0265489	-0.060871	Protein digestion and absorption
P40123	Adenylyl cyclase-associated protein 2	CAP2	S	301	TYKNPSLRAQGGQTQSPTKSHTPSPTSPKSY	0.979761	6.98268e-18	-0.191096	0.310379	0.0813214	0.0699001	0.0596414
Q96S66	Chloride channel CLIC-like protein 1	CLCC1	S	509	AKPVSGQDTSGNTEGSPAAEKAQLKSEAAGS	0.999665	8.57288e-54	-0.349033	0.411502	0.0807806	0.0232713	0.0312346
Q9UPQ0	LIM and calponin homology domains-containing protein 1	LIMCH1	S	226	RSRQTPSPDVVLRGSSDGRGSDSESDLPHRK	0.987041	1.79123e-08	-0.577143	0.530718	0.0806156	0.0117362	-0.0232122
Q86X29	Lipolysis-stimulated lipoprotein receptor	LSR	S	530	SNGGRSRAYMPPRSRSRDDLYDQDDSRDFPR	1	1.84194e-18	0.517729	-0.549718	0.0805577	0.00836308	-0.0159946
Q86W56	Poly(ADP-ribose) glycohydrolase	PARG	S	197	FSNANIDRSPQNDDHSDTDSEENRDNQQFLT	0.959487	7.27561e-11	0.197362	-0.0465609	0.0805497	0.188766	0.0754007
Q9P1Y6	PHD and RING finger domain-containing protein 1	PHRF1	S	1032	TRSGTRSESRDRSSRSASPSVGEERPRRQRS	0.999919	0.000119714	-0.122209	0.258046	0.0804105	0.107028	0.0679185
Q9P1Y6	PHD and RING finger domain-containing protein 1	PHRF1	S	1034	SGTRSESRDRSSRSASPSVGEERPRRQRSKA	0.997552	0.000119714	-0.122209	0.258046	0.0804105	0.107028	0.0679185
Q6Y7W6	PERQ amino acid-rich with GYF domain-containing protein 2	GIGYF2	S	30	LRALSSGGSITSPPLSPALPKYKLADYRYGR	0.99877	1.32706e-06	-0.283931	0.37103	0.0804026	0.0381834	0.0435497
Q8N4C8	Misshapen-like kinase 1	MINK1	S	763	DSVLPASHGHLPQAGSLERNRVGVSSKPDSS	1	1.394e-20	0.337882	-0.234011	0.08009	0.052753	0.0519358
Q3KQU3	MAP7 domain-containing protein 1	MAP7D1	S	460	ASPRARLSASTASELSPKSKARPSSPSTSWH	0.993136	0.000713327	0.238787	-0.0985544	0.0799538	0.125406	0.0701162
Q8WYQ5	Microprocessor complex subunit DGCR8	DGCR8	S	377	EEREQSSDLTPSGDVSPVKPLSRSAELEFPL	0.985365	6.85398e-07	-0.199189	0.313387	0.0797445	0.0652769	0.0570991
Q9HB58	Sp110 nuclear body protein	SP110	S	256	MPHSPLGSMPEIRDNSPEPNDPEEPQEVSST	1	6.91702e-16	-0.184408	0.302422	0.0794449	0.071299	0.0590068
O60271	C-Jun-amino-terminal kinase-interacting protein 4	SPAG9	S	733	GLDTEGSKQRSASQSSLDKLDQELKEQQKEL	0.999904	1.82055e-42	0.194213	-0.0465609	0.0788432	0.187222	0.0738261
O75533	Splicing factor 3B subunit 1	SF3B1	T	326	AETPRTDRGGDSIGETPTPGASKRKSRWDET	1	8.89256e-15	-0.0273955	0.177751	0.0788212	0.22377	0.0751778	Spliceosome
O75533	Splicing factor 3B subunit 1	SF3B1	T	328	TPRTDRGGDSIGETPTPGASKRKSRWDETPA	0.999591	8.89256e-15	-0.0273955	0.177751	0.0788212	0.22377	0.0751778	Spliceosome
P50502	Hsc70-interacting protein;Putative protein FAM10A4	ST13;ST13P4	S	75	PDSKKVEEDLKADEPSSEESDLEIDKEGVIE	1	3.81429e-16	0.125387	0.0305308	0.0787382	0.458487	0.0779587
Q12802	A-kinase anchor protein 13	AKAP13	S	1929	GNDENMSNTWKFLSHSTDSLNKISKVNESTE	0.983674	5.80043e-11	-0.376564	0.423797	0.0784211	0.0166113	0.0236167
Q9Y6M5	Zinc transporter 1	SLC30A1	S	506	VVIEIKNMPNKQPESSL______________	0.813368	7.19226e-06	0.202136	-0.0569997	0.0783784	0.170712	0.072568	Mineral absorption
O95208	Epsin-2	EPN2	S	173	ATGMGSNQITFGRGSSQPNLSTSHSEQEYGK	0.913873	0.00131556	0.718438	-1.10125	0.0782776	0.0614809	-0.191404	Endocytosis
P55196	Afadin	MLLT4	S	1172	LPGDDRLMKNRADHRSSPNVANQPPSPGGKS	1	4.41861e-10	0.0102069	0.143245	0.078259	0.342261	0.0767261	Adherens junction;Leukocyte transendothelial migration;Tight junction
P19338	Nucleolin	NCL	S	563	IEGRAIRLELQGPRGSPNARSQPSKTLFVKG	1	3.70842e-13	0.375846	-0.297602	0.0780656	0.0332176	0.0391217	Pathogenic Escherichia coli infection
Q9UFC0	Leucine-rich repeat and WD repeat-containing protein 1	LRWD1	S	212	EELVAASRTQVQKANSPEKPPEAGAAHKPRA	1	2.35634e-13	0.120086	0.034707	0.0780283	0.493648	0.0773967
Q8N5F7	NF-kappa-B-activating protein	NKAP	S	25	PDREASGSGGRRRSSSKSPKPSKSARSPRGR	0.958935	0.00465711	0.50019	-0.521453	0.0779744	0.00579179	-0.0106313
Q8N5F7	NF-kappa-B-activating protein	NKAP	S	27	REASGSGGRRRSSSKSPKPSKSARSPRGRRS	0.97691	0.00465711	0.50019	-0.521453	0.0779744	0.00579179	-0.0106313
P20700	Lamin-B1;Lamin-B2	LMNB1;LMNB2	S	391	AYRKLLEGEEERLKLSPSPSSRVTVSRASSS;AYRKLLEGEEERLKLSPSPSSRVTVSRATSS	0.999999	2.00865e-05	-0.254685	0.347179	0.0774074	0.0443484	0.0462466
Q14573	Inositol 1,4,5-trisphosphate receptor type 3	ITPR3	S	1832	EDREPVDPTTKGRVASFSIPGSSSRYSLGPS	0.999331	0.00162771	-0.315307	0.385469	0.0772188	0.0285048	0.0350811	Alzheimer's disease;Calcium signaling pathway;Gap junction;Gastric acid secretion;GnRH signaling pathway;Long-term depression;Long-term potentiation;Oocyte meiosis;Pancreatic secretion;Phosphatidylinositol signaling system;Salivary secretion;Taste transduction;Vascular smooth muscle contraction
P16401	Histone H1.5	HIST1H1B	T	11	_____MSETAPAETATPAPVEKSPAKKKATK	0.999123	8.98821e-33	-0.234177	0.332135	0.0765899	0.0501423	0.0489792
Q13435	Splicing factor 3B subunit 2	SF3B2	S	309	EEMETDARSSLGQSASETEEDTVSVSKKEKN	0.999512	8.90704e-74	0.18612	-0.0423642	0.0763965	0.192141	0.071878	Spliceosome
Q9Y6D5	Brefeldin A-inhibited guanine nucleotide-exchange protein 2	ARFGEF2	S	1514	SEKHLDVDLDRQSLSSIDKNPSERGQSQLSN	0.947669	7.30252e-08	0.402831	-0.346191	0.0763939	0.0213855	0.0283202
P11388	DNA topoisomerase 2-alpha	TOP2A	S	1247	EKKNKKKIKNENTEGSPQEDGVELEGLKQRL	0.999963	4.35151e-15	-0.687219	0.57263	0.0760679	0.0258313	-0.0572944
O94826	Mitochondrial import receptor subunit TOM70	TOMM70A	S	91	GLKRNSERKTPEGRASPAPGSGHPEGPGAHL	0.999991	5.00628e-11	0.0127833	0.136569	0.0760033	0.355972	0.0746761
P46100	Transcriptional regulator ATRX	ATRX	S	849	ARTTKKRIPNTKDFDSSEDEKHSKKGMDNQG	1	8.54277e-08	0.146394	0.00150114	0.0757661	0.306737	0.0739478
P46100	Transcriptional regulator ATRX	ATRX	S	850	RTTKKRIPNTKDFDSSEDEKHSKKGMDNQGH	1	8.54277e-08	0.146394	0.00150114	0.0757661	0.306737	0.0739478
Q9UQ35	Serine/arginine repetitive matrix protein 2	SRRM2	S	220	PRRERKKSSKKKKHRSESESKKRKHRSPTPK	0.999205	0.00259216	-0.0935404	0.22705	0.0756417	0.125642	0.0667549
Q86X27	Ras-specific guanine nucleotide-releasing factor RalGPS2	RALGPS2	S	308	SAASREDLVGPEVGASPQSGRKSVAAEGALL	0.990995	1.41367e-10	0.467697	-0.464773	0.0755226	0.000867856	0.00146203
Q9BXS9	Solute carrier family 26 member 6	SLC26A6	S	752	DAVTFALQHPRPVPDSPVSVTRL________	0.999998	6.20784e-05	0.252779	-0.128293	0.0747883	0.0974577	0.0622427	Mineral absorption
Q9BXS9	Solute carrier family 26 member 6	SLC26A6	S	755	TFALQHPRPVPDSPVSVTRL___________	0.994332	6.20784e-05	0.252779	-0.128293	0.0747883	0.0974577	0.0622427	Mineral absorption
Q6PKG0	La-related protein 1	LARP1	S	627	EMEQMDGRKNTFTAWSDEESDYEIDDRDVNK	0.999988	3.65631e-31	0.338567	-0.248535	0.0746772	0.0442503	0.0450161
Q6PKG0	La-related protein 1	LARP1	S	631	MDGRKNTFTAWSDEESDYEIDDRDVNKILIV	0.999999	3.65631e-31	0.338567	-0.248535	0.0746772	0.0442503	0.0450161
Q7Z6B7	SLIT-ROBO Rho GTPase-activating protein 1	SRGAP1	S	906	SHPRGLLQNRGLNNDSPERRRRPGHGSLTNI	1	9.20955e-06	0.0172092	0.129687	0.0745438	0.380894	0.0734479	Axon guidance
P17096	High mobility group protein HMG-I/HMG-Y	HMGA1	S	36	TEKRGRGRPRKQPPVSPGTALVGSQKEPSEV	0.98251	6.76359e-07	-0.848609	0.632383	0.074124	0.0420552	-0.108113
P17096	High mobility group protein HMG-I/HMG-Y	HMGA1	T	53	GTALVGSQKEPSEVPTPKRPRGRPKGSKNKG	0.967134	6.76359e-07	-0.848609	0.632383	0.074124	0.0420552	-0.108113
Q8IWX8	Calcium homeostasis endoplasmic reticulum protein	CHERP	S	815	SRSKSYSPGRRRRSRSRSPTPPSSAGLGSNS	0.996243	5.61676e-11	0.184471	-0.0455827	0.0740248	0.184277	0.069444	Spliceosome
Q8IWX8	Calcium homeostasis endoplasmic reticulum protein	CHERP	S	817	SKSYSPGRRRRSRSRSPTPPSSAGLGSNSAP	0.990638	5.61676e-11	0.184471	-0.0455827	0.0740248	0.184277	0.069444	Spliceosome
Q8IWX8	Calcium homeostasis endoplasmic reticulum protein	CHERP	T	819	SYSPGRRRRSRSRSPTPPSSAGLGSNSAPPI	0.983504	5.61676e-11	0.184471	-0.0455827	0.0740248	0.184277	0.069444	Spliceosome
Q13459	Unconventional myosin-IXb	MYO9B	S	1114	SEPEVQPSDRSPLEHSSPEKEAPSPEKTLPP	1	0.000175588	0.0357646	0.111041	0.0738935	0.520521	0.0734026
O75494	Serine/arginine-rich splicing factor 10	SRSF10	S	119	VYSSSRYDDYDRYRRSRSRSYERRRSRSRSF	0.999529	0.0161337	-0.037562	0.17705	0.0737307	0.198535	0.0697438	Spliceosome
O75494	Serine/arginine-rich splicing factor 10	SRSF10	S	121	SSSRYDDYDRYRRSRSRSYERRRSRSRSFDY	0.999431	0.0161337	-0.037562	0.17705	0.0737307	0.198535	0.0697438	Spliceosome
O75494	Serine/arginine-rich splicing factor 10	SRSF10	S	123	SRYDDYDRYRRSRSRSYERRRSRSRSFDYNY	0.97244	0.0161337	-0.037562	0.17705	0.0737307	0.198535	0.0697438	Spliceosome
Q9ULH1	Arf-GAP with SH3 domain, ANK repeat and PH domain-containing protein 1	ASAP1	S	843	PPPPPGHKRTLSDPPSPLPHGPPNKGAVPWG	1	5.72355e-14	-0.167118	0.279932	0.0736539	0.0743612	0.0564068	Endocytosis;Fc gamma R-mediated phagocytosis
Q9UHI6	Probable ATP-dependent RNA helicase DDX20	DDX20	S	677	RTSSQSKGNKSYLEGSSDNQLKDSESTPVDD	0.998706	1.97943e-10	0.331361	-0.240742	0.0734844	0.0457613	0.0453098	RNA transport
Q9UHI6	Probable ATP-dependent RNA helicase DDX20	DDX20	S	678	TSSQSKGNKSYLEGSSDNQLKDSESTPVDDR	0.998453	1.97943e-10	0.331361	-0.240742	0.0734844	0.0457613	0.0453098	RNA transport
Q96D71	RalBP1-associated Eps domain-containing protein 1	REPS1	S	540	QIGSNVTRQRSHSGTSPDNTAPPPPPPRPQP	0.872278	5.03291e-11	-0.0534937	0.189105	0.0728987	0.170374	0.0678054
Q15678	Tyrosine-protein phosphatase non-receptor type 14	PTPN14	S	578	LFRPPPPYPRPRPATSTPDLASHRHKYVSGS	0.995116	7.89768e-07	0.0116388	0.13144	0.0727824	0.352837	0.0715393
Q9HDC5	Junctophilin-1	JPH1	S	452	NPEEKVPEKPPTPKESPHFYRKGTTPPRSPE	0.999813	2.43403e-08	0.334454	-0.247198	0.0727445	0.0432528	0.0436277
Q9HDC5	Junctophilin-1	JPH1	T	448	DAKENPEEKVPEKPPTPKESPHFYRKGTTPP	0.999987	2.43403e-08	0.334454	-0.247198	0.0727445	0.0432528	0.0436277
Q92522	Histone H1x	H1FX	S	31	GMAKKVTKAGGSAALSPSKKRKNSKKKNQPG	0.900647	2.67721e-09	-0.118147	0.240197	0.072122	0.101814	0.0610245
Q9UQ35	Serine/arginine repetitive matrix protein 2	SRRM2	S	2412	TSPPLLDRARSRTPPSAPSQSRMTSERAPSP	0.985966	4.51733e-05	0.140909	-0.00028853	0.0720372	0.299899	0.0703105
Q969H4	Connector enhancer of kinase suppressor of ras 1	CNKSR1	T	289	PAGLSLVLKKIPIPETPPQTPPQVLDSPHQR	1	5.60009e-07	-0.115238	0.237302	0.071774	0.103584	0.0610322
Q969H4	Connector enhancer of kinase suppressor of ras 1	CNKSR1	T	293	SLVLKKIPIPETPPQTPPQVLDSPHQRSPSL	1	5.60009e-07	-0.115238	0.237302	0.071774	0.103584	0.0610322
Q9NWB6	Arginine and glutamate-rich protein 1	ARGLU1	S	58	SRESKRNRRRESRSRSRSTNTAVSRRERDRE	0.999913	1.78036e-05	0.260387	-0.145743	0.0715665	0.0836256	0.0573222
O43493	Trans-Golgi network integral membrane protein 2	TGOLN2	S	71	SHPEPQTPKDSPSKSSAEAQTPEDTPNKSGA	0.875986	1.87313e-160	-0.285179	0.356679	0.0711553	0.0318095	0.0357504
Q99081	Transcription factor 12	TCF12	S	559	SSQKDIKVSSRGRTSSTNEDEDLNPEQKIER	0.960713	6.17668e-12	0.244035	-0.125387	0.0711162	0.0957389	0.0593239
P08559	Pyruvate dehydrogenase E1 component subunit alpha, somatic form, mitochondrial;Pyruvate dehydrogenase E1 component subunit alpha, testis-specific form, mitochondrial	PDHA1;PDHA2	S	300	QTYRYHGHSMSDPGVSYRTREEIQEVRSKSD	0.999944	2.58286e-08	0.542704	-0.6345	0.0709827	0.0220672	-0.0458983	Butanoate metabolism;Citrate cycle (TCA cycle);Glycolysis / Gluconeogenesis;Pyruvate metabolism;Valine, leucine and isoleucine biosynthesis
Q3L8U1	Chromodomain-helicase-DNA-binding protein 9	CHD9	S	2075	EEESMSSVETRTLIKSEPVSPKNGVLPQATG	0.999973	1.10536e-09	-0.0871049	0.21327	0.0708858	0.126767	0.0630824
Q3L8U1	Chromodomain-helicase-DNA-binding protein 9	CHD9	S	2079	MSSVETRTLIKSEPVSPKNGVLPQATGDQKS	1	1.10536e-09	-0.0871049	0.21327	0.0708858	0.126767	0.0630824
Q86X27	Ras-specific guanine nucleotide-releasing factor RalGPS2	RALGPS2	S	329	KSVAAEGALLPQTPPSPRNLIPHGHRKCHSL	1	2.00396e-09	0.0669503	0.0743347	0.0706472	1.47829	0.0706425
Q86X27	Ras-specific guanine nucleotide-releasing factor RalGPS2	RALGPS2	T	326	SGRKSVAAEGALLPQTPPSPRNLIPHGHRKC	0.999999	2.00396e-09	0.0669503	0.0743347	0.0706472	1.47829	0.0706425
Q13671	Ras and Rab interactor 1	RIN1	S	337	SEEEGVPGSRGSPATSPHLGRRRPLLRSMSA	0.999832	2.6819e-07	0.27965	-0.174151	0.0705193	0.068246	0.0527494
P13807	Glycogen [starch] synthase, muscle	GYS1	S	645	AAQGYRYPRPASVPPSPSLSRHSSPHQSEDE	0.9871	0.00117338	-0.334062	0.386129	0.0705144	0.0204268	0.0260337	Insulin signaling pathway;Starch and sucrose metabolism
Q9ULU4	Protein kinase C-binding protein 1	ZMYND8	S	486	KSTASPASTKTGQAGSLSGSPKPFSPQLSAP	0.999975	7.96374e-25	-0.0209112	0.155839	0.0701691	0.232906	0.0674641
P42684	Abelson tyrosine-protein kinase 2	ABL2	S	631	ASSGSPALPRKQRDKSPSSLLEDAKETCFTR	0.999846	1.47878e-09	-0.0553064	0.185343	0.0700302	0.164555	0.0650182	ErbB signaling pathway;Viral myocarditis
P54725	UV excision repair protein RAD23 homolog A	RAD23A	S	133	AREDKSPSEESAPTTSPESVSGSVPSSGSSG	0.871173	7.50275e-11	0.0540844	0.0856039	0.0699302	0.849914	0.0698442	Nucleotide excision repair;Protein processing in endoplasmic reticulum
P42166	Lamina-associated polypeptide 2, isoform alpha;Thymopoietin;Thymopentin	TMPO	T	160	KLLKLREQGTESRSSTPLPTISSSAENTRQN	0.948618	7.0048e-06	0.0124972	0.12488	0.0697828	0.360013	0.0686888
Q9C0C2	182 kDa tankyrase-1-binding protein	TNKS1BP1	S	893	SRDVSLGDWEFGKRDSLGAYASQDANEQGQD	1	7.99391e-36	0.340733	-0.264116	0.0697769	0.0363134	0.0383086
Q13263	Transcription intermediary factor 1-beta	TRIM28	S	19	SAAAASAAAASAASGSPGPGEGSAGGEKRST	0.999877	1.70194e-252	0.12618	0.010832	0.0696586	0.351169	0.068506
O94929	Actin-binding LIM protein 3	ABLIM3	S	280	ARAEKKLKHRRTSETSISPPGSSIGSPNRVI	0.99861	3.66613e-14	-0.00586922	0.141414	0.0696512	0.278678	0.0677725	Axon guidance
Q13242	Serine/arginine-rich splicing factor 9	SRSF9	S	204	SYGYSRSRSGSRGRDSPYQSRGSPHYFSPFR	1	7.08532e-05	-0.17249	0.276765	0.0695545	0.0681318	0.0521375	Spliceosome
P63165	Small ubiquitin-related modifier 1	SUMO1	S	2	______________MSDQEAKPSTEDLGDKK	1	4.2189e-19	-0.0653401	0.192893	0.0695463	0.150013	0.0637762	RNA transport
Q7Z417	Nuclear fragile X mental retardation-interacting protein 2	NUFIP2	S	304	TSRGKPAVGDMLRKSSDSKPGVSSKKFDDRP	0.98215	2.66455e-07	0.221568	-0.100709	0.0694099	0.112614	0.0604296
Q8NDI1	EH domain-binding protein 1	EHBP1	S	436	AGKDLSTSPKPSPIPSPVLGRKPNASQSLLV	0.999998	2.70058e-09	0.306379	-0.214622	0.0692703	0.0510889	0.0458783
O75179	Ankyrin repeat domain-containing protein 17	ANKRD17	S	2401	NDSSAQSVSSGVRAPSPAPSSVPLGSEKPSN	0.999855	7.02696e-11	0.307545	-0.216362	0.0692439	0.0504644	0.0455917
Q5T5C0	Syntaxin-binding protein 5	STXBP5	S	759	SKMVANDIAKMSRKLSLPTDLKPDLDVKDNS	0.992381	3.21436e-06	-0.0944181	0.215831	0.0690303	0.117744	0.0607065
P60468	Protein transport protein Sec61 subunit beta	SEC61B	S	17	PGPTPSGTNVGSSGRSPSKAVAARAAGSTVR	0.994704	2.31751e-27	-0.111804	0.229687	0.0690218	0.103257	0.0589413	Phagosome;Protein export;Protein processing in endoplasmic reticulum;Vibrio cholerae infection
O43166	Signal-induced proliferation-associated 1-like protein 1	SIPA1L1	S	1181	YRQKSMPEGFGVSRRSPASIDRQNTQSDIGG	0.993861	0.0212098	-0.239702	0.322866	0.0688311	0.0426006	0.0415819
Q08357	Sodium-dependent phosphate transporter 2	SLC20A2	S	256	KITGKLQKEGALSRVSDESLSKVQEAESPVF	1	6.4664e-11	0.521654	-0.595408	0.0686413	0.0186218	-0.0368771
P78362	SRSF protein kinase 2;SRSF protein kinase 2 N-terminal;SRSF protein kinase 2 C-terminal	SRPK2	S	494	EQEESSPSHDRSRTVSASSTGDLPKAKTRAA	0.99989	3.18112e-07	0.23585	-0.120883	0.0684815	0.0960843	0.0574834		p70S6K	Yes
P78362	SRSF protein kinase 2;SRSF protein kinase 2 N-terminal;SRSF protein kinase 2 C-terminal	SRPK2	S	497	ESSPSHDRSRTVSASSTGDLPKAKTRAADLL	0.89986	3.18112e-07	0.23585	-0.120883	0.0684815	0.0960843	0.0574834		CK1A	Yes
Q6ZRV2	Protein FAM83H	FAM83H	S	892	ERKGSPTPGFSTRRGSPTTGFIEQKGSPTSA	0.974387	0.000126776	0.337197	-0.262674	0.0682179	0.0355922	0.0372617
P11137	Microtubule-associated protein 2	MAP2	S	1653	VPSEKKVAIIRTPPKSPATPKQLRLINQPLP	1	1.21376e-08	-0.324419	0.376414	0.0681419	0.0209731	0.0259976
P11137	Microtubule-associated protein 2	MAP2	T	1649	SAILVPSEKKVAIIRTPPKSPATPKQLRLIN	1	1.21376e-08	-0.324419	0.376414	0.0681419	0.0209731	0.0259976
Q9UQ35	Serine/arginine repetitive matrix protein 2	SRRM2	S	1691	PEPKTKSRTPPRRRSSRSSPELTRKARLSRR	0.980966	2.6128e-06	0.0846086	0.0513245	0.0680625	0.81567	0.0679665
O94804	Serine/threonine-protein kinase 10	STK10	S	438	QVAQEKQVAEQGGDLSPAANRSQKASQSRPN	1	6.80248e-51	-0.00649231	0.138839	0.0680025	0.275931	0.0661732
O60341	Lysine-specific histone demethylase 1A	KDM1A	S	166	LPPPPPQAPPEEENESEPEEPSGVEGAAFQS	0.999829	1.14156e-06	-0.706912	0.569351	0.0679729	0.030749	-0.0687806
Q9H4A3	Serine/threonine-protein kinase WNK1	WNK1	S	2032	AFLSRDVDDGSGSPHSPHQLSSKSLPSQNLS	0.999997	5.35489e-45	0.0557509	0.0797982	0.0678246	0.951646	0.0677746		mTOR	Yes
Q66K14	TBC1 domain family member 9B	TBC1D9B	S	435	SPAPQEGSEQPASPASPLSSRQSFCAQEAPT	0.916757	1.62987e-15	-0.00365461	0.135855	0.0677862	0.286407	0.0661004
A0A2R8YDH4	Tight junction protein ZO-2	TJP2	S	421	ARSRGPRSRSREHPHSRSPSPEPRGRPGPIG	1	1.62087e-10	0.292193	-0.198997	0.0674019	0.0552065	0.0465979	Tight junction;Vibrio cholerae infection
A0A2R8YDH4	Tight junction protein ZO-2	TJP2	S	423	SRGPRSRSREHPHSRSPSPEPRGRPGPIGVL	1	1.62087e-10	0.292193	-0.198997	0.0674019	0.0552065	0.0465979	Tight junction;Vibrio cholerae infection
A0A2R8YDH4	Tight junction protein ZO-2	TJP2	S	425	GPRSRSREHPHSRSPSPEPRGRPGPIGVLLM	1	1.62087e-10	0.292193	-0.198997	0.0674019	0.0552065	0.0465979	Tight junction;Vibrio cholerae infection
Q9NTI5	Sister chromatid cohesion protein PDS5 homolog B	PDS5B	S	1162	TKSSRMETVSNASSSSNPSSPGRIKGRLDSS	0.974583	3.81927e-29	-0.349438	0.390359	0.0673697	0.0155528	0.0204605
Q3KQU3	MAP7 domain-containing protein 1	MAP7D1	S	548	ASNEKESAAPASPAPSPAPSPTPAPPQKEQP	0.999999	1.09717e-22	-0.642752	0.541114	0.0673536	0.0243485	-0.050819
Q01804	OTU domain-containing protein 4	OTUD4	S	1023	GANSVDSRVQRPKEESSEDENEVSNILRSGR	1	2.45894e-18	0.277032	-0.178109	0.0673362	0.063611	0.0494617
Q01804	OTU domain-containing protein 4	OTUD4	S	1024	ANSVDSRVQRPKEESSEDENEVSNILRSGRS	1	2.45894e-18	0.277032	-0.178109	0.0673362	0.063611	0.0494617
Q9UQ35	Serine/arginine repetitive matrix protein 2	SRRM2	S	778	SSPRSKAKSRLSLRRSLSGSSPCPKQKSQTP	1	5.09732e-06	0.155879	-0.0270125	0.0673293	0.215214	0.0644331
Q32MZ4	Leucine-rich repeat flightless-interacting protein 1	LRRFIP1	S	565	PDEEKSDQQGEALDSSQKKTKNKKKKNKKKK	0.98619	8.76922e-23	0.073546	0.0609991	0.0672863	1.22771	0.0672726
Q13428	Treacle protein	TCOF1	S	156	HPATGKTVANLLSGKSPRKSAEPSANTTLVS	0.998853	0.000232729	-0.922866	0.648711	0.0671064	0.0505853	-0.137078	Ribosome biogenesis in eukaryotes
O43719	HIV Tat-specific factor 1	HTATSF1	S	642	KEEEEDTYEKVFDDESDEKEDEEYADEKGLE	1	1.03471e-18	0.262193	-0.158854	0.0669752	0.0722287	0.0516693
A0A2R8YDH4	Tight junction protein ZO-2	TJP2	S	259	VVKRPRKVQVAALQASPPLDQDDRAFEVMDE	1	1.73242e-13	0.265077	-0.162983	0.0668649	0.0700963	0.0510466	Tight junction;Vibrio cholerae infection
O14497	AT-rich interactive domain-containing protein 1A	ARID1A	S	696	FSPHTSPHLPGIRGPSPSPVGSPASVAQSRS	0.999943	4.98176e-28	-0.127605	0.238085	0.0667961	0.089793	0.0552402
Q9Y2V2	Calcium-regulated heat stable protein 1	CARHSP1	S	41	SRERSPSPLRGNVVPSPLPTRRTRTFSATVR	0.99611	2.56745e-20	-0.210696	0.299116	0.0666132	0.050281	0.04421
Q5JTD0	Tight junction-associated protein 1	TJAP1	S	545	RSPKRMGVHHLHRKDSLTQAQEQGNLLN___	0.994679	2.36574e-07	-0.519363	0.482089	0.0665682	0.0104094	-0.0186366	Tight junction
Q9Y6D5	Brefeldin A-inhibited guanine nucleotide-exchange protein 2	ARFGEF2	S	218	QEARELEKPIQSKPQSPVIQAAAVSPKFVRL	0.988864	5.25951e-16	0.0199154	0.111633	0.0665028	0.411606	0.0657741
Q9Y6D5	Brefeldin A-inhibited guanine nucleotide-exchange protein 2	ARFGEF2	S	227	IQSKPQSPVIQAAAVSPKFVRLKHSQAQSKP	1	5.25951e-16	0.0199154	0.111633	0.0665028	0.411606	0.0657741
Q5THJ4	Vacuolar protein sorting-associated protein 13D	VPS13D	S	1765	QKEVQDKDYPLTPPPSPTVDEPKILVGKSKF	0.881917	1.56582e-06	0.00144204	0.128472	0.0663546	0.307281	0.0649569
Q5THJ4	Vacuolar protein sorting-associated protein 13D	VPS13D	T	1761	SRKKQKEVQDKDYPLTPPPSPTVDEPKILVG	0.998863	1.56582e-06	0.00144204	0.128472	0.0663546	0.307281	0.0649569
Q3KQU3	MAP7 domain-containing protein 1	MAP7D1	S	113	PPAMGPRDARPPRRSSQPSPTAVPASDSPPT	0.995028	3.35425e-42	-0.320216	0.3709	0.0663367	0.0207267	0.025342
Q8IYB3	Serine/arginine repetitive matrix protein 1	SRRM1	S	775	AAKKPPAPPSPVQSQSPSTNWSPAVPVKKAK	0.994248	1.05374e-31	-0.16054	0.261673	0.0659571	0.0704124	0.0505665	mRNA surveillance pathway;RNA transport
Q9H2K8	Serine/threonine-protein kinase TAO3	TAOK3	S	324	KKILFQETRNGPLNESQEDEEDSEHGTSLNR	0.999999	1.69472e-16	0.262674	-0.161952	0.065927	0.0696962	0.0503607	MAPK signaling pathway
Q99460	26S proteasome non-ATPase regulatory subunit 1	PSMD1	S	315	EEKTSSAFVGKTPEASPEPKDQTLKMIKILS	1	1.20597e-35	0.244765	-0.13829	0.0659137	0.0822842	0.0532376	Proteasome
Q99460	26S proteasome non-ATPase regulatory subunit 1	PSMD1	T	311	SMETEEKTSSAFVGKTPEASPEPKDQTLKMI	1	1.20597e-35	0.244765	-0.13829	0.0659137	0.0822842	0.0532376	Proteasome
Q08174	Protocadherin-1	PCDH1	S	984	YRSNSPLPSIQLQPQSPSASKKHQVVQDLPP	0.951334	1.91458e-27	-0.286128	0.348482	0.0657931	0.0279598	0.031177
Q13586	Stromal interaction molecule 1	STIM1	S	618	APPGGSPHLDSSRSHSPSSPDPDTPSPVGDS	0.957111	4.97149e-10	-0.00232458	0.130681	0.0657106	0.291305	0.0641784
Q66K74	Microtubule-associated protein 1S;MAP1S heavy chain;MAP1S light chain	MAP1S	S	640	ELPLAASSIPRPRTPSPESHRSPAEGSERLS	0.999875	9.45812e-23	0.186627	-0.0669503	0.0654027	0.143105	0.0598385
Q99543	DnaJ homolog subfamily C member 2;DnaJ homolog subfamily C member 2, N-terminally processed	DNAJC2	S	49	WFEAFVKRRNRNASASFQELEDKKELSEESE	1	1.05081e-13	0.0482362	0.0823315	0.0653846	0.788853	0.0652839
P06748	Nucleophosmin	NPM1	T	199	EEAEEKAPVKKSIRDTPAKNAQKSNQNGKDS	0.996671	0.00615306	-0.642662	0.538073	0.0652705	0.0251405	-0.0522943
Q96JM3	Chromosome alignment-maintaining phosphoprotein 1	CHAMP1	S	204	KSVPVCESQKLAPVPSPEPQKPAPVSPESVK	1	7.002e-15	-0.323895	0.371292	0.0651729	0.0192408	0.0236983
Q96JM3	Chromosome alignment-maintaining phosphoprotein 1	CHAMP1	S	214	LAPVPSPEPQKPAPVSPESVKATLSNPKPQK	0.994653	7.002e-15	-0.323895	0.371292	0.0651729	0.0192408	0.0236983
Q01082	Spectrin beta chain, non-erythrocytic 1	SPTBN1	S	2161	DTSEMVNGATEQRTSSKESSPIPSPTSDRKA	0.957705	1.59899e-35	-0.215915	0.299898	0.0649223	0.0470869	0.0419914
P36915	Guanine nucleotide-binding protein-like 1	GNL1	T	48	SSNSRSGSRERREEQTDTSDGESVTHHIRRL	0.999999	1.14889e-17	0.279887	-0.187894	0.0648733	0.0573069	0.0459964
Q9UQ35	Serine/arginine repetitive matrix protein 2	SRRM2	S	1179	SKEKMALPPQEDATASPPRQKDKFSPFPVQD	0.981241	1.11961e-07	0.152118	-0.0282861	0.0647342	0.209686	0.0619162
P27816	Microtubule-associated protein 4	MAP4	S	941	NTSAPDLKNVRSKVGSTENIKHQPGGGRAKV	0.997915	1.19597e-10	0.248778	-0.146395	0.0646798	0.0764399	0.0511916
Q9P2E9	Ribosome-binding protein 1	RRBP1	S	615	TESASVQGRNTDVAQSPEAPKQEAPAKKKSG	1	4.19534e-20	-0.191986	0.281983	0.0643757	0.0552504	0.0449985	Protein processing in endoplasmic reticulum
Q96CB8	Integrator complex subunit 12	INTS12	S	378	PPPLTLGKTGLSRSVSCDNVSKVGLPSPSSL	0.999768	0.000467414	0.291839	-0.206018	0.0642806	0.0499631	0.0429107
P51116	Fragile X mental retardation syndrome-related protein 2	FXR2	S	601	NRSRRRRNRGNRTDGSISGDRQPVTVADYIS	0.99992	2.08674e-11	0.187008	-0.0701146	0.0641671	0.137653	0.0584465
P51116	Fragile X mental retardation syndrome-related protein 2	FXR2	S	603	SRRRRNRGNRTDGSISGDRQPVTVADYISRA	0.999998	2.08674e-11	0.187008	-0.0701146	0.0641671	0.137653	0.0584465
O75122	CLIP-associating protein 2	CLASP2	S	327	GSVASLPQSDRSSSSSQESLNRPFSSKWSTA	0.910954	2.43138e-08	0.0684644	0.059555	0.0640166	1.35425	0.0640097
Q13283	Ras GTPase-activating protein-binding protein 1	G3BP1	S	149	QDEVFGGFVTEPQEESEEEVEEPEERQQTPE	0.996694	0.000213833	0.128425	-0.00345841	0.0639899	0.286392	0.0624835
Q9C0B5	Palmitoyltransferase ZDHHC5	ZDHHC5	S	380	AAMPHSSSAKLSRGDSLKEPTSIAESSRHPS	0.999992	0.000246309	-0.247525	0.319838	0.0638689	0.0365447	0.0361562
Q9H2Y7	Zinc finger protein 106	ZNF106	S	1370	LRKKKSLRAAHVPENSDTEQDVLTVKPVRKV	0.999991	5.80872e-07	0.179893	-0.0625362	0.0637647	0.146917	0.0586785
Q9H2Y7	Zinc finger protein 106	ZNF106	T	1372	KKKSLRAAHVPENSDTEQDVLTVKPVRKVKA	0.999994	5.80872e-07	0.179893	-0.0625362	0.0637647	0.146917	0.0586785
Q9Y3X0	Coiled-coil domain-containing protein 9	CCDC9	S	80	NVAVESEKNLGPSRRSPGTPRPPGASKGGRT	0.999658	0.000160234	-0.145637	0.246567	0.0637517	0.0759007	0.0504647
Q8IYB3	Serine/arginine repetitive matrix protein 1	SRRM1	T	416	PSPPATPPPKTRHSPTPQQSNRTRKSRVSVS	0.999943	4.87756e-10	-0.433701	0.432143	0.0632242	0.000497776	-0.000778988	mRNA surveillance pathway;RNA transport
Q9UKM9	RNA-binding protein Raly	RALY	S	288	ARTRDDGDEEGLLTHSEEELEHSQDTDADDG	0.965364	9.49169e-16	0.16633	-0.0483758	0.0629674	0.167373	0.058977
Q6ULP2	Aftiphilin	AFTPH	S	518	TSDNLSEECQLARKSSGTGTEPVAKLKNGQE	0.994822	1.37187e-09	-0.0910181	0.201443	0.0626109	0.113416	0.0552127
Q7Z460	CLIP-associating protein 1	CLASP1	S	646	PGSYASLGRIRTRRQSSGSATNVASTPDNRG	0.999896	2.05677e-44	0.194339	-0.0824301	0.0625814	0.121833	0.0559546
P17812	CTP synthase 1	CTPS1	S	574	CRLSPRDTYSDRSGSSSPDSEITELKFPSIN	0.997421	5.08521e-42	0.134221	-0.013355	0.0623191	0.249387	0.0604329	Pyrimidine metabolism
Q96T58	Msx2-interacting protein	SPEN	S	736	PIERSQSPVHLRRPQSPGASPSQAERLPSDS	1	5.14482e-08	-0.227895	0.303525	0.062147	0.0409576	0.0378153
Q96T58	Msx2-interacting protein	SPEN	S	740	SQSPVHLRRPQSPGASPSQAERLPSDSERRL	0.990726	5.14482e-08	-0.227895	0.303525	0.062147	0.0409576	0.0378153
Q92685	Dol-P-Man:Man(5)GlcNAc(2)-PP-Dol alpha-1,3-mannosyltransferase	ALG3	S	13	___MAAGLRKRGRSGSAAQAEGLCKQWLQRA	0.982437	1.15446e-09	-0.121141	0.224705	0.0621206	0.0889628	0.0517819	N-Glycan biosynthesis;Various types of N-glycan biosynthesis
Q66PJ3	ADP-ribosylation factor-like protein 6-interacting protein 4	ARL6IP4	S	332	QVEALPGPSLDQWHRSAGEEEDGPVLTDEQK	1	1.23154e-56	0.480162	-0.529471	0.0619203	0.0137064	-0.0246548
Q66K74	Microtubule-associated protein 1S;MAP1S heavy chain;MAP1S light chain	MAP1S	S	632	PAGEEKALELPLAASSIPRPRTPSPESHRSP	0.956756	2.05381e-16	0.256286	-0.162983	0.0618287	0.0651983	0.0466513
Q86VM9	Zinc finger CCCH domain-containing protein 18	ZC3H18	S	852	DKDRQSPPPAKRPNTSPDRGSRDRKSGGRLG	0.847845	0.00010764	-0.00410306	0.124692	0.0617311	0.283212	0.0602943
O75494	Serine/arginine-rich splicing factor 10	SRSF10	S	259	RSRSKSRSRSWTSPKSSGH____________	0.872216	0.00154863	0.312665	-0.24245	0.0616438	0.0362589	0.0351076	Spliceosome
Q9C0C2	182 kDa tankyrase-1-binding protein	TNKS1BP1	S	1024	LGEGSRDAGRPGERGSGGLFSPSTAHVPDGA	0.999976	4.75729e-07	0.237564	-0.138814	0.061614	0.0774544	0.0493747
P23588	Eukaryotic translation initiation factor 4B	EIF4B	S	409	PKLERRPRERHPSWRSEETQERERSRTGSES	0.999505	2.34949e-10	0.368936	-0.32964	0.0615238	0.0158206	0.0196478	mTOR signaling pathway;RNA transport		Yes
Q13435	Splicing factor 3B subunit 2	SF3B2	S	307	EEEEMETDARSSLGQSASETEEDTVSVSKKE	1	3.69913e-42	0.209266	-0.103531	0.0613283	0.101012	0.0528676	Spliceosome
O60784	Target of Myb protein 1	TOM1	S	355	AGMNLGSSSVRAGLQSLEASGRLEDEFDMFA	1	4.04162e-06	-0.074517	0.185195	0.0611754	0.128697	0.0553391
O60784	Target of Myb protein 1	TOM1	S	359	LGSSSVRAGLQSLEASGRLEDEFDMFALTRG	1	4.04162e-06	-0.074517	0.185195	0.0611754	0.128697	0.0553391
O75179	Ankyrin repeat domain-containing protein 17	ANKRD17	S	2047	PTAKEHYPVSSPSSPSPPAQPGGVSRNSPLD	0.999613	3.96656e-16	0.0380147	0.0837069	0.0610417	0.640897	0.0608608
Q9Y4F5	Centrosomal protein of 170 kDa protein B	CEP170B	S	340	LLHRVGPGDDRHSTKSDLPVHTRTLKGHKHE	0.975361	0.000474847	-0.557221	0.492241	0.0609039	0.0174428	-0.03249
Q13595	Transformer-2 protein homolog alpha	TRA2A	S	2	______________MSDVEENNFEGRESRSQ	1	2.02758e-10	0.380508	-0.350384	0.0608603	0.0115407	0.0150619	Spliceosome
P40222	Alpha-taxilin	TXLNA	S	515	GPERRPEGPGAQAPSSPRVTEAPCYPGAPST	0.995671	1.85118e-10	-0.0409421	0.155438	0.0605866	0.177857	0.0572477
Q9UQ35	Serine/arginine repetitive matrix protein 2	SRRM2	S	1693	PKTKSRTPPRRRSSRSSPELTRKARLSRRSR	0.99979	3.27984e-05	0.0641931	0.0568363	0.0605195	1.41286	0.0605147
Q8NDI1	EH domain-binding protein 1	EHBP1	S	428	VLNENTVSAGKDLSTSPKPSPIPSPVLGRKP	0.816715	2.70058e-09	0.372506	-0.338681	0.0602991	0.0133428	0.0169126
Q8IUD2	ELKS/Rab6-interacting/CAST family member 1	ERC1	S	37	PRLPRSPRLGHRRTNSTGGSSGSSVGGGSGK	0.930813	1.55906e-14	0.111298	0.00707211	0.0601263	0.337618	0.0591853
Q13153	Serine/threonine-protein kinase PAK 1	PAK1	S	204	VIAPRPEHTKSVYTRSVIEPLPVTPTRDVAT	1	4.50569e-06	0.0701146	0.0498602	0.060023	0.972767	0.0599874	Axon guidance;Chemokine signaling pathway;Epithelial cell signaling in Helicobacter pylori infection;ErbB signaling pathway;Fc gamma R-mediated phagocytosis;Focal adhesion;MAPK signaling pathway;MAPK signaling pathway - yeast;Natural killer cell mediated cytotoxicity;Regulation of actin cytoskeleton;Renal cell carcinoma;T cell receptor signaling pathway	Akt1,PAK1, MKL3	Yes
Q12929	Epidermal growth factor receptor kinase substrate 8	EPS8	S	659	PVPVSKVPANITRQNSSSSDSGGSIVRDSQR	0.982006	7.61588e-08	0.00906043	0.108939	0.0598636	0.349524	0.0589996
O60716	Catenin delta-1	CTNND1	S	352	APLAQHERGSLASLDSLRKGGPPPPNWRQPE	1	8.50525e-10	-0.0604273	0.170686	0.0597524	0.144715	0.0551295	Adherens junction;Leukocyte transendothelial migration
O75122	CLIP-associating protein 2	CLASP2	S	370	SSKASSLPGSLQRSRSDIDVNAAAGAKAHHA	0.988596	4.25803e-13	0.110096	0.00670958	0.0593286	0.336063	0.0584028
Q9Y608	Leucine-rich repeat flightless-interacting protein 2	LRRFIP2	S	320	TRPSSRNSASATTPLSGNSSRRGSGDTSSLI	0.910457	2.38022e-23	0.305679	-0.239031	0.0588803	0.0350372	0.0333236
P21333	Filamin-A	FLNA	S	2152	EGRVKESITRRRRAPSVANVGSHCDLSLKIP	1	3.46568e-18	-0.259116	0.319208	0.0588327	0.0296127	0.030046	Focal adhesion;MAPK signaling pathway
Q13045	Protein flightless-1 homolog	FLII	S	436	KDPMARKMRLRRRKDSAQDDQAKQVLKGMSD	1	1.74868e-13	0.163112	-0.0550568	0.0581478	0.150433	0.0540277
Q9H307	Pinin	PNN	S	692	GSKDKNSRSDRKRSISESSRSGKRSSRSERD	0.994205	0.00759498	0.173255	-0.0669503	0.058146	0.133858	0.0531525	mRNA surveillance pathway;RNA transport
Q9H307	Pinin	PNN	S	695	DKNSRSDRKRSISESSRSGKRSSRSERDRKS	0.773944	0.0082185	0.173255	-0.0669503	0.058146	0.133858	0.0531525	mRNA surveillance pathway;RNA transport
Q6PKG0	La-related protein 1	LARP1	S	75	CAKPHKEGTGQQERESPRPLQLPGAEGPAIS	1	9.4134e-24	-0.097965	0.198659	0.057957	0.101462	0.0503471
Q5VTL8	Pre-mRNA-splicing factor 38B	PRPF38B	S	529	DSKDQSDKHDRRRSQSIEQESQEKQHKNKDE	1	1.82639e-24	0.380508	-0.358284	0.0578952	0.00839508	0.011112	Spliceosome
Q9BYW2	Histone-lysine N-methyltransferase SETD2	SETD2	S	2080	PDKQTQNKEKRKRRSSLSPPSSAYERGTKRP	0.980722	4.89087e-05	-0.00788421	0.120765	0.0578738	0.266399	0.0564402	Lysine degradation
Q9BYW2	Histone-lysine N-methyltransferase SETD2	SETD2	S	2082	KQTQNKEKRKRRSSLSPPSSAYERGTKRPDD	0.991992	4.89087e-05	-0.00788421	0.120765	0.0578738	0.266399	0.0564402	Lysine degradation
Q9HCD6	Protein TANC2	TANC2	S	1530	RFSPPPVGGQGKEYPSPPPSPLRRGPQYRAS	0.98983	0.00236776	0.0992279	0.0152721	0.0578605	0.394931	0.05725
Q9HCD6	Protein TANC2	TANC2	S	1534	PPVGGQGKEYPSPPPSPLRRGPQYRASPPAE	0.999993	0.00236776	0.0992279	0.0152721	0.0578605	0.394931	0.05725
Q86VQ1	Glucocorticoid-induced transcript 1 protein	GLCCI1	S	105	ASLGSLPGPGAARGPSPSSPTPPAAAAPAEQ	0.86333	1.4741e-15	-0.0243698	0.135554	0.057807	0.212369	0.0555923
Q9NTI5	Sister chromatid cohesion protein PDS5 homolog B	PDS5B	S	1358	SKQHRVSRRAQQRAESPESSAIESTQSTPQK	1	1.3391e-67	0.091666	0.0229033	0.0576943	0.46328	0.0572847
Q9UBB9	Tuftelin-interacting protein 11	TFIP11	S	98	AGLKKGAAEEAELEDSDDEEKPVKQDDFPKD	1	7.55845e-24	-0.533201	0.475575	0.0576183	0.0160702	-0.0288127
P10644	cAMP-dependent protein kinase type I-alpha regulatory subunit;cAMP-dependent protein kinase type I-alpha regulatory subunit, N-terminally processed	PRKAR1A	S	77	AKQIQNLQKAGTRTDSREDEISPPPPNPVVK	0.826882	0.000850149	-0.573682	0.495146	0.0575287	0.0207676	-0.0392679	Apoptosis;Insulin signaling pathway
P62995	Transformer-2 protein homolog beta	TRA2B	S	85	RSRSRSRSHRRSRSRSYSRDYRRRHSHSHSP	0.983876	0.00649522	0.0519985	0.0627912	0.057405	1.22417	0.0573949	Spliceosome
P62995	Transformer-2 protein homolog beta	TRA2B	S	87	RSRSRSHRRSRSRSYSRDYRRRHSHSHSPMS	0.951508	0.00649522	0.0519985	0.0627912	0.057405	1.22417	0.0573949	Spliceosome
Q8IYB3	Serine/arginine repetitive matrix protein 1	SRRM1	S	791	PSTNWSPAVPVKKAKSPTPSPSPPRNSDQEG	1	0.00296764	-0.677126	0.541786	0.0574043	0.0317028	-0.0676699	mRNA surveillance pathway;RNA transport
Q8IYB3	Serine/arginine repetitive matrix protein 1	SRRM1	S	797	PAVPVKKAKSPTPSPSPPRNSDQEGGGKKKK	1	0.00296764	-0.677126	0.541786	0.0574043	0.0317028	-0.0676699	mRNA surveillance pathway;RNA transport
Q8IYB3	Serine/arginine repetitive matrix protein 1	SRRM1	T	793	TNWSPAVPVKKAKSPTPSPSPPRNSDQEGGG	1	0.00296764	-0.677126	0.541786	0.0574043	0.0317028	-0.0676699	mRNA surveillance pathway;RNA transport
Q86VQ1	Glucocorticoid-induced transcript 1 protein	GLCCI1	S	108	GSLPGPGAARGPSPSSPTPPAAAAPAEQAPR	0.830654	1.13628e-06	0.00791302	0.105116	0.0573331	0.344702	0.0565147
Q8ND56	Protein LSM14 homolog A	LSM14A	S	192	LSQGRSSPQLDPLRKSPTMEQAVQTASAHLP	0.997639	7.18122e-31	0.0690147	0.0454166	0.057264	0.887833	0.0572156
Q9Y4W2	Ribosomal biogenesis protein LAS1L	LAS1L	S	560	SFGSEAKAQQQEEQGSVNDVKEEEKEEKEVL	1	3.49483e-43	0.143002	-0.0340748	0.0571783	0.18781	0.0544633
P11137	Microtubule-associated protein 2	MAP2	T	1619	GTPPSYSSRTPGTPGTPSYPRTPHTPGTPKS	0.999511	4.16287e-13	-0.611314	0.511896	0.0569464	0.0251211	-0.0497091
O94979	Protein transport protein Sec31A	SEC31A	S	527	DGANVALKDSDQVAQSDGEESPAAEEQLLGE	0.999201	4.40925e-16	-0.0499945	0.156064	0.0567108	0.156541	0.0530349	Protein processing in endoplasmic reticulum
Q92614	Unconventional myosin-XVIIIa	MYO18A	S	1970	MVTKYQKRKNKLEGDSDVDSELEDRVDGVKS	1	2.79368e-15	0.297015	-0.232047	0.0566017	0.0351688	0.0324843
Q92614	Unconventional myosin-XVIIIa	MYO18A	S	1974	YQKRKNKLEGDSDVDSELEDRVDGVKSWLSK	1	2.79368e-15	0.297015	-0.232047	0.0566017	0.0351688	0.0324843
P22059	Oxysterol-binding protein 1	OSBP	S	382	TMPENLGHKRTGSNISGASSDISLDEQYKHQ	0.999411	2.34322e-11	0.598746	-0.822771	0.0564136	0.0455211	-0.112012
Q13557	Calcium/calmodulin-dependent protein kinase type II subunit delta	CAMK2D	T	337	KKPDGVKESTESSNTTIEDEDVKARKQEIIK	0.961043	1.40282e-10	0.393526	-0.384713	0.0562583	0.00314215	0.0044065	Calcium signaling pathway;ErbB signaling pathway;Gastric acid secretion;Glioma;GnRH signaling pathway;ko05152;Long-term potentiation;Melanogenesis;Neurotrophin signaling pathway;Olfactory transduction;Oocyte meiosis;Phototransduction - fly;Wnt signaling pathway
P51114	Fragile X mental retardation syndrome-related protein 1	FXR1	S	409	NYTSGYGTNSELSNPSETESERKDELSDWSL	0.974598	5.23985e-16	0.0965318	0.0147036	0.0561978	0.393866	0.0556177
Q9UQ35	Serine/arginine repetitive matrix protein 2	SRRM2	S	1415	QSISSPVLDAVPRTPSRERSSSASSPEMKDG	0.999365	5.22592e-05	-0.244583	0.304398	0.0558643	0.0310932	0.0299078
Q9P2E9	Ribosome-binding protein 1	RRBP1	S	533	QGKKTEGAQGKKAERSPNQGKKGEGAPIQGK	1	3.63636e-06	-0.0630172	0.165159	0.0555774	0.135459	0.051071	Protein processing in endoplasmic reticulum
Q96D71	RalBP1-associated Eps domain-containing protein 1	REPS1	S	162	DTVQPRTSADAQEPASPVVSPQQSPPTSPHT	0.999861	5.65625e-17	-0.0705575	0.171515	0.0555499	0.125833	0.0504786
Q9Y385	Ubiquitin-conjugating enzyme E2 J1	UBE2J1	S	266	SPRQRRAQQQSQRRLSTSPDVIQGHQPRDNH	0.805612	1.49612e-11	-0.311811	0.348023	0.0555047	0.0154291	0.0181061	Parkinson's disease;Protein processing in endoplasmic reticulum;Ubiquitin mediated proteolysis
Q13769	THO complex subunit 5 homolog	THOC5	S	312	AKALFKPPEDSQDDESDSDAEEEQTTKRRRP	0.999809	2.60445e-11	0.0611541	0.0498004	0.0554883	1.18763	0.0554772	RNA transport
Q13769	THO complex subunit 5 homolog	THOC5	S	314	ALFKPPEDSQDDESDSDAEEEQTTKRRRPTL	0.999852	2.60445e-11	0.0611541	0.0498004	0.0554883	1.18763	0.0554772	RNA transport
F8WAN1	Cytospin-A	SPECC1L-ADORA2A;SPECC1L	S	384	SESEGIPSIERSRKGSSGNASEVSVACLTER	0.999998	3.90358e-06	-0.183966	0.26074	0.0554544	0.0500411	0.038387
F8WAN1	Cytospin-A	SPECC1L-ADORA2A;SPECC1L	S	385	ESEGIPSIERSRKGSSGNASEVSVACLTERI	0.999993	3.90358e-06	-0.183966	0.26074	0.0554544	0.0500411	0.038387
P13611	Versican core protein	VCAN	S	2112	LWSRQEVNPVRQEIESETTSEEQIQEEKSFE	0.787311	1.79673e-10	-0.668043	0.534997	0.0554036	0.0315728	-0.0665226	Cell adhesion molecules (CAMs)
Q96ST2	Protein IWS1 homolog	IWS1	S	438	DAVSDKSGKREKTIASDSEEEAGKELSDKKN	0.999999	1.46718e-44	0.183328	-0.0852886	0.0552622	0.109461	0.0490195			Yes
Q96ST2	Protein IWS1 homolog	IWS1	S	440	VSDKSGKREKTIASDSEEEAGKELSDKKNEE	1	1.46718e-44	0.183328	-0.0852886	0.0552622	0.109461	0.0490195			Yes
P13984	General transcription factor IIF subunit 2	GTF2F2	S	248	WELKPEYRHYQGEEKSD______________	1	1.76312e-06	0.250234	-0.17031	0.0552316	0.0553019	0.0399621	Basal transcription factors
Q96B97	SH3 domain-containing kinase-binding protein 1	SH3KBP1	S	587	SPLSSSLGTAGHRANSPSLFGTEGKPKMEPA	0.952307	2.74157e-05	-0.426509	0.415595	0.0551325	0.00359787	-0.00545686	Endocytosis
P23588	Eukaryotic translation initiation factor 4B	EIF4B	S	497	NAWVKRSSNPPARSQSSDTEQQSPTSGGGKV	0.999813	3.05897e-80	0.208018	-0.116498	0.0548653	0.0835432	0.04576	mTOR signaling pathway;RNA transport		Yes
P35658	Nuclear pore complex protein Nup214	NUP214	S	678	VQKSPRITPPAAKPGSPQAKSLQPAVAEKQG	1	0.000119168	-0.197401	0.26939	0.0547918	0.0445107	0.0359945	RNA transport
Q3KQU3	MAP7 domain-containing protein 1	MAP7D1	S	116	MGPRDARPPRRSSQPSPTAVPASDSPPTKQE	0.997034	3.35425e-42	-0.149841	0.233837	0.0547156	0.0640936	0.0419984
Q6PK04	Coiled-coil domain-containing protein 137	CCDC137	S	19	AGRGAAVSRVQAGPGSPRRARGRQQVQPLGK	1	0.00151193	-0.0784875	0.176642	0.0547096	0.115664	0.0490772
P35251	Replication factor C subunit 1	RFC1	S	156	MKKNEENTKTKNKPLSPIKLTPTSVLDYFGT	1	0.0286555	0.00662125	0.10067	0.0544116	0.338956	0.0536454	DNA replication;Mismatch repair;Nucleotide excision repair
Q6P0Q8	Microtubule-associated serine/threonine-protein kinase 2	MAST2	S	191	LIVTSSTSPTLPRPHSPLHGHTGNSPLDSPR	0.90167	0.000375385	-0.723087	0.55686	0.0544069	0.0372602	-0.0831132
Q66K74	Microtubule-associated protein 1S;MAP1S heavy chain;MAP1S light chain	MAP1S	T	638	ALELPLAASSIPRPRTPSPESHRSPAEGSER	1	9.45812e-23	0.0282862	0.0799354	0.054342	0.547481	0.0541108
Q9H7D7	WD repeat-containing protein 26	WDR26	S	121	ATPELGSSLKKKKRLSQSDEDVIRLIGQHLN	0.995798	0.000391409	0.235359	-0.152768	0.0543089	0.0622209	0.0412959
Q9C0C2	182 kDa tankyrase-1-binding protein	TNKS1BP1	S	353	APSAALPDEGSRHTPSPGLPAEGAPEAPRPS	0.999371	3.58961e-42	-0.0961904	0.19047	0.0542482	0.0981516	0.04714
Q8IZ21	Phosphatase and actin regulator 4	PHACTR4	S	344	SMGSELLPMISPRSPSPPLPTHIPPEPPRTP	0.983722	2.67512e-11	-0.156836	0.238136	0.0541245	0.0600989	0.0406499
Q8IZ21	Phosphatase and actin regulator 4	PHACTR4	T	358	PSPPLPTHIPPEPPRTPPFPAKTFQVVPEIE	0.999992	2.67512e-11	-0.156836	0.238136	0.0541245	0.0600989	0.0406499
Q9UQ80	Proliferation-associated protein 2G4	PA2G4	S	2	______________MSGEDEQQEQTIAEDLV	1	1.046e-75	0.333653	-0.293253	0.0539872	0.0181675	0.0202
P22314	Ubiquitin-like modifier-activating enzyme 1	UBA1	S	13	___MSSSPLSKKRRVSGPDPKPGSNCSPAQS	1	0.0431809	0.0930192	0.0137856	0.0539463	0.391117	0.0534024	Parkinson's disease;Ubiquitin mediated proteolysis
Q16629	Serine/arginine-rich splicing factor 7	SRSF7	S	171	RSASPRRSRSISLRRSRSASLRRSRSGSIKG	0.999025	0.0153764	0.401194	-0.404576	0.053847	0.00116217	-0.00169125	Spliceosome
Q16629	Serine/arginine-rich splicing factor 7	SRSF7	S	173	ASPRRSRSISLRRSRSASLRRSRSGSIKGSR	0.979786	0.0153764	0.401194	-0.404576	0.053847	0.00116217	-0.00169125	Spliceosome
Q8N122	Regulatory-associated protein of mTOR	RPTOR	S	877	ASPTNKGVHIHQAGGSPPASSTSSSSLTNDV	0.999928	3.75721e-23	0.158596	-0.0592169	0.053796	0.138169	0.0496893	Insulin signaling pathway;mTOR signaling pathway
Q5T1M5	FK506-binding protein 15	FKBP15	S	956	SEEEEEKAEERPRRPSQEQSASASSGQPQAP	1	8.7263e-44	0.211635	-0.123799	0.0536452	0.0772975	0.0439183
O60841	Eukaryotic translation initiation factor 5B	EIF5B	Y	134	KDSKSKKTAKPKVEMYSGSDDDDDFNKLPKK	0.924097	1.24343e-09	0.225645	-0.141694	0.0536354	0.0670369	0.0419754	RNA transport
Q15696	U2 small nuclear ribonucleoprotein auxiliary factor 35 kDa subunit-related protein 2	ZRSR2	S	384	HHDDYYSRLRGRRNPSPDHSYKRNGESERKS	0.998799	0.00219385	0.12618	-0.0230425	0.0534972	0.211132	0.0515688
Q13185	Chromobox protein homolog 3	CBX3	S	93	NSQKAGKEKDGTKRKSLSDSESDDSKSKKKR	0.999964	3.08999e-29	-0.0319166	0.132847	0.0528159	0.187017	0.0504652
P15924	Desmoplakin	DSP	S	2825	SKGLPSPYNMSSAPGSRSGSRSGSRSGSRSG	0.996886	2.39302e-10	0.421479	-0.444031	0.0526788	0.00726273	-0.0112759	Arrhythmogenic right ventricular cardiomyopathy (ARVC)
Q8WX93	Palladin	PALLD	S	1106	MVQAVNQRGRSPRSPSGHPHVRRPRSRSRDS	0.873599	3.78215e-05	0.063641	0.0415507	0.052638	0.880166	0.0525958		unknown	Yes
Q86V48	Leucine zipper protein 1	LUZP1	S	574	GCSKAIGALASSRRSSSEGLSKGKKAANGLE	0.980506	0.000131949	-0.197319	0.264928	0.0522395	0.0421334	0.0338048
Q04726	Transducin-like enhancer protein 3	TLE3	S	203	ELDHRERESSANNSVSPSESLRASEKHRGSA	0.983282	7.82541e-40	0.0517201	0.0521768	0.0519484	2.55307	0.0519484
Q9UQ35	Serine/arginine repetitive matrix protein 2	SRRM2	T	384	LLAERHGGSPQPLATTPLSQEPVNPPSEASP	0.800351	2.42155e-31	-0.199885	0.266212	0.0519051	0.0409532	0.0331634
P62995	Transformer-2 protein homolog beta	TRA2B	S	39	HGSGKSARHTPARSRSKEDSRRSRSKSRSRS	0.999978	0.0245801	-0.19909	0.265501	0.0518266	0.0411444	0.0332054	Spliceosome
Q8TB72	Pumilio homolog 2	PUM2	S	136	AETDGPEKGDQKGKASPFEEDQNRDLKQGDD	1	6.5081e-06	0.187388	-0.0980152	0.0517324	0.0932322	0.0446862
Q92538	Golgi-specific brefeldin A-resistance guanine nucleotide exchange factor 1	GBF1	S	1298	LQATARADAPDAGAQSDSELPSYHQNDVSLD	0.996775	3.45298e-41	-0.0890678	0.17976	0.0515986	0.100802	0.045346
Q8IYB3	Serine/arginine repetitive matrix protein 1	SRRM1	S	752	ASPSPQSVRRVSSSRSVSGSPEPAAKKPPAP	1	4.2638e-07	0.125122	-0.026021	0.0515289	0.200291	0.0495505	mRNA surveillance pathway;RNA transport
Q1W6H9	Protein FAM110C	FAM110C	S	202	PEPRVVRRRGLQRSQSDLSSRYSAALAESDT	0.890711	0.0409067	0.561986	-0.745711	0.0514932	0.040415	-0.0918624
Q9UQ35	Serine/arginine repetitive matrix protein 2	SRRM2	S	2740	GDSRSPSHKRRRETPSPRPMRHRSSRSP___	1	0.0112578	-0.121565	0.205979	0.0514828	0.0760179	0.0422072
Q9UQ35	Serine/arginine repetitive matrix protein 2	SRRM2	T	2738	QRGDSRSPSHKRRRETPSPRPMRHRSSRSP_	1	0.0112578	-0.121565	0.205979	0.0514828	0.0760179	0.0422072
Q9UQ35	Serine/arginine repetitive matrix protein 2	SRRM2	S	1382	PSLDMKEQSTRSSGHSSSELSPDAVEKAGMS	0.995799	3.70975e-67	0.00230651	0.0988918	0.0514073	0.31412	0.0505992
P20700	Lamin-B1;Lamin-B2	LMNB1;LMNB2	S	393	RKLLEGEEERLKLSPSPSSRVTVSRASSSRS;RKLLEGEEERLKLSPSPSSRVTVSRATSSSS	0.995428	2.00865e-05	-0.433584	0.413442	0.0512186	0.00662376	-0.0100712
Q9H6F5	Coiled-coil domain-containing protein 86	CCDC86	S	80	TSPGSPRLQQGAGLESPQGQPEPGAASPQRQ	1	9.72034e-71	-0.136807	0.217306	0.0510873	0.0666657	0.0402497
Q07157	Tight junction protein ZO-1	TJP1	S	617	WRFRGLRSSKRNLRKSREDLSAQPVQTKFPA	0.999983	1.36572e-12	0.263395	-0.198243	0.0509624	0.0406049	0.0325762	Adherens junction;Epithelial cell signaling in Helicobacter pylori infection;Gap junction;Tight junction;Vibrio cholerae infection
Q3KQU3	MAP7 domain-containing protein 1	MAP7D1	S	534	SAAGPEDKSQSKRRASNEKESAAPASPAPSP	0.917494	1.48347e-10	-0.218464	0.277849	0.0509306	0.0342399	0.0296924
P35251	Replication factor C subunit 1	RFC1	S	368	TPKKTKSSPAKKESVSPEDSEKKRTNYQAYR	0.999861	0.00024588	0.0308304	0.0706028	0.0508537	0.623619	0.0507166	DNA replication;Mismatch repair;Nucleotide excision repair
Q15942	Zyxin	ZYX	T	270	PPASSPAPAPKFSPVTPKFTPVASKFSPGAP	1	0.0170864	0.0394191	0.0621433	0.050826	0.853459	0.0507812	Focal adhesion
P18206	Vinculin	VCL	S	346	MTDQVADLRARGQGSSPVAMQKAQQVSQGLD	0.996844	4.87906e-05	0.0426443	0.0587734	0.0507315	0.998245	0.0507089	Adherens junction;Amoebiasis;Bacterial invasion of epithelial cells;Focal adhesion;Leukocyte transendothelial migration;Regulation of actin cytoskeleton;Shigellosis
Q8IYB3	Serine/arginine repetitive matrix protein 1	SRRM1	S	756	PQSVRRVSSSRSVSGSPEPAAKKPPAPPSPV	1	1.49072e-07	0.360308	-0.344715	0.0504416	0.00615746	0.00779662	mRNA surveillance pathway;RNA transport
Q96T37	Putative RNA-binding protein 15	RBM15	S	656	KRRLPEESGGRHLDRSPESDRPRKRHCAPSP	1	0.000936421	-0.163462	0.23562	0.0498346	0.0525061	0.036079
Q9NZN4	EH domain-containing protein 2	EHD2	S	438	VERGPDEAMEDGEEGSDDEAEWVVTKDKSKY	1	1.99492e-96	0.0946415	0.00304724	0.0495711	0.319203	0.0488444	Endocytosis
Q09666	Neuroblast differentiation-associated protein AHNAK	AHNAK	S	5745	GSPEASISGSKGDLKSSKASLGSLEGEAEAE	0.802465	5.83534e-07	-0.220833	0.276905	0.0493956	0.032179	0.0280359
Q9ULU4	Protein kinase C-binding protein 1	ZMYND8	S	668	PASEKADPGAVKDKASPEPEKDFSEKAKPSP	1	1.71405e-17	-0.18968	0.254427	0.0493951	0.0419926	0.0323734
O75153	Clustered mitochondria protein homolog	CLUH	S	664	SLESKSEDPPGQEAGSEEEGSSASGLAKVKE	0.999983	6.70762e-50	0.269153	-0.210264	0.0492676	0.035179	0.0294444
Q8TAD8	Smad nuclear-interacting protein 1	SNIP1	S	54	APPAHRRPDHSGGSPSPPTSEPARSGHRGNR	0.982394	5.22246e-09	-0.0122862	0.107959	0.0490886	0.242498	0.0478362
O75376	Nuclear receptor corepressor 1	NCOR1	S	1977	SSHRYETPSDAIEVISPASSPAPPQEKLQTY	0.999825	3.98802e-16	-0.186952	0.251779	0.0490276	0.0425807	0.0324139
Q13671	Ras and Rab interactor 1	RIN1	S	333	SPSSSEEEGVPGSRGSPATSPHLGRRRPLLR	1	2.6819e-07	0.27965	-0.225768	0.0489611	0.0304037	0.0269406
Q8IVF2	Protein AHNAK2	AHNAK2	T	298	EAYEPRDAHDVSPTSTDTEAQLTVERQEQKA	0.972017	1.10876e-51	-0.27528	0.313101	0.0487001	0.0181204	0.0189103
P55196	Afadin	MLLT4	S	1779	CRDAKEKRSKSQDADSPGSSGAPENLTFKER	0.999981	4.37126e-27	-0.158703	0.229839	0.0486088	0.0531934	0.035568	Adherens junction;Leukocyte transendothelial migration;Tight junction
O60716	Catenin delta-1	CTNND1	S	269	QDVYGPQPQVRVGGSSVDLHRFHPEPYGLED	1	0.00035127	0.38637	-0.393636	0.0484516	0.00258317	-0.0036331	Adherens junction;Leukocyte transendothelial migration
Q9H6Z4	Ran-binding protein 3	RANBP3	S	27	IAPPVFVFQKDKGQKSPAEQKNLSDSGEEPR	1	4.0144e-09	0.237074	-0.168642	0.0484313	0.0488458	0.0342161		unknown	Yes
Q9UQ35	Serine/arginine repetitive matrix protein 2	SRRM2	S	454	ESPKPAPAPGSHREISSSPTSKNRSHGRAKR	0.997807	0.000144677	-0.0202526	0.113973	0.0484205	0.213279	0.0468601
P18583	Protein SON	SON	T	1933	VRARSRTPSRRSRSHTPSRRRRSRSVGRRRS	0.984137	0.00300006	-0.061255	0.150001	0.0482362	0.126787	0.0443728
Q09666	Neuroblast differentiation-associated protein AHNAK	AHNAK	S	5763	ASLGSLEGEAEAEASSPKGKFSLFKSKKPRH	0.910308	5.36174e-97	-0.0650684	0.15319	0.0481842	0.121646	0.0440607
O95671	N-acetylserotonin O-methyltransferase-like protein	ASMTL	S	239	VKHDSIPAADTFEDLSDVEGGGSEPTQRDAG	0.999696	6.4041e-23	0.333538	-0.308128	0.048089	0.0110833	0.0127052
Q9H792	Pseudopodium-enriched atypical kinase 1	PEAK1	S	1036	ENALLQDSEKKRSHSSPSQIPKKILSHMTHE	0.79185	6.74497e-05	-0.311721	0.33579	0.0480608	0.0103959	0.0120345
Q5JTV8	Torsin-1A-interacting protein 1	TOR1AIP1	S	154	PLQPSPVMTRRGLRDSHSSEEDEASSQTDLS	0.999988	4.12749e-16	0.109695	-0.0169242	0.0477739	0.223697	0.0463853
Q5T5C0	Syntaxin-binding protein 5	STXBP5	S	782	DLDVKDNSFSRSRSSSVTSIDKESREAISAL	0.999801	1.15999e-08	0.117296	-0.026021	0.0474165	0.194514	0.0456375
Q15020	Squamous cell carcinoma antigen recognized by T-cells 3	SART3	S	10	______MATAAETSASEPEAESKAGPKADGE	0.999998	1.08404e-22	0.27011	-0.216238	0.0473341	0.0316254	0.0269363
O00499	Myc box-dependent-interacting protein 1	BIN1	S	298	AQPSDNAPAKGNKSPSPPDGSPAATPEIRVN	1	1.21878e-44	-0.215094	0.269251	0.0473097	0.0319327	0.0270787
P16401	Histone H1.5	HIST1H1B	S	18	ETAPAETATPAPVEKSPAKKKATKKAAGAGA	1	1.57867e-88	-0.444066	0.412808	0.0470736	0.0102002	-0.0156292
Q86W92	Liprin-beta-1	PPFIBP1	S	794	LRINNFEPNCLRRRPSDENTIAPSEVQKWTN	0.999989	4.13271e-13	0.128161	-0.0388575	0.0470676	0.162784	0.044652
P18583	Protein SON	SON	S	1929	NRKTVRARSRTPSRRSRSHTPSRRRRSRSVG	0.999999	0.00300006	-0.170297	0.235841	0.0470167	0.046657	0.0327721
P18583	Protein SON	SON	S	1931	KTVRARSRTPSRRSRSHTPSRRRRSRSVGRR	0.999958	0.00300006	-0.170297	0.235841	0.0470167	0.046657	0.0327721
P62070	Ras-related protein R-Ras2	RRAS2	S	186	LVRVIRKFQEQECPPSPEPTRKEKDKKGCHC	0.984948	6.13963e-07	0.324004	-0.296663	0.0467936	0.0123452	0.0136705	MAPK signaling pathway;Regulation of actin cytoskeleton;Tight junction
O14497	AT-rich interactive domain-containing protein 1A	ARID1A	S	363	AASGGAQQRSHHAPMSPGSSGGGGQPLARTP	0.99895	7.26187e-07	0.51167	-0.643394	0.0467738	0.0325869	-0.065862
O95359	Transforming acidic coiled-coil-containing protein 2	TACC2	S	2321	KTPEKLDNTPASPPRSPAEPNDIPIAKGTYT	0.999998	1.53142e-21	0.367483	-0.3667	0.046599	0.000294974	0.000391513
P16383	GC-rich sequence DNA-binding factor 2	GCFC2	S	96	APRADEGSESRTLDVSTDEEDKIHHSSESKD	0.999691	2.00677e-14	0.268434	-0.216113	0.0464083	0.0308061	0.0261605
P16383	GC-rich sequence DNA-binding factor 2	GCFC2	T	97	PRADEGSESRTLDVSTDEEDKIHHSSESKDD	0.99994	2.00677e-14	0.268434	-0.216113	0.0464083	0.0308061	0.0261605
Q9Y2J4	Angiomotin-like protein 2	AMOTL2	S	606	AAQRDTTLIRHSPQPSPSSSFNEGLLTGGHR	0.960278	4.73658e-17	-0.405108	0.389716	0.046362	0.00538665	-0.00769588
O75592	E3 ubiquitin-protein ligase MYCBP2	MYCBP2	S	2787	LKSDAAKLRSDSHSRSLSPNHNTLQTLKSDG	1	5.65446e-08	0.376513	-0.382612	0.0463147	0.00222705	-0.00304961
O75592	E3 ubiquitin-protein ligase MYCBP2	MYCBP2	S	2789	SDAAKLRSDSHSRSLSPNHNTLQTLKSDGRM	0.999965	5.65446e-08	0.376513	-0.382612	0.0463147	0.00222705	-0.00304961
P36915	Guanine nucleotide-binding protein-like 1	GNL1	S	51	SRSGSRERREEQTDTSDGESVTHHIRRLNQQ	0.994547	1.14889e-17	0.401521	-0.425996	0.0462986	0.00825289	-0.0122376
Q9Y2D5	A-kinase anchor protein 2	AKAP2	S	393	GPPEDSGASAAKGQKSPGALETPSAAGSQGN	1	1.25602e-52	-0.326299	0.341958	0.0461805	0.00652621	0.00782943
P30622	CAP-Gly domain-containing linker protein 1;CAP-Gly domain-containing linker protein 2	CLIP1;CLIP2	S	348	TGLLTETSSRYARKISGTTALQEALKEKQQH	0.862268	4.95293e-07	0.015212	0.076402	0.0461315	0.426106	0.045807
Q15311	RalA-binding protein 1	RALBP1	S	48	ISPTKFPGLYRTGEPSPPHDILHEPPDVVSD	0.999555	4.70655e-23	-0.139681	0.21068	0.0461092	0.0591273	0.0354995	Pancreatic cancer;Pathways in cancer
Q15311	RalA-binding protein 1	RALBP1	S	62	PSPPHDILHEPPDVVSDDEKDHGKKKGKFKK	1	4.70655e-23	-0.139681	0.21068	0.0461092	0.0591273	0.0354995	Pancreatic cancer;Pathways in cancer
P34932	Heat shock 70 kDa protein 4	HSPA4	S	828	PGPQAAEQGTDTAVPSDSDKKLPEMDID___	0.893478	1.5727e-06	0.0060466	0.0850223	0.0460749	0.342179	0.0455344	Antigen processing and presentation
Q9NTJ3	Structural maintenance of chromosomes protein 4	SMC4	S	28	RREEGPPPPSPDGASSDAEPEPPSGRTESPA	0.99014	9.95012e-50	0.0710762	0.0203404	0.0459313	0.491395	0.0457083	Cell cycle - yeast
P46821	Microtubule-associated protein 1B;MAP1B heavy chain;MAP1 light chain LC1	MAP1B	S	1298	PNEIKVSAEAEVAPVSPEVTQEVVEEHCASP	0.999282	4.53534e-16	-0.573488	0.477884	0.0459248	0.0258251	-0.0478022
P46821	Microtubule-associated protein 1B;MAP1B heavy chain;MAP1 light chain LC1	MAP1B	S	1312	VSPEVTQEVVEEHCASPEDKTLEVVSPSQSV	0.999999	4.53534e-16	-0.573488	0.477884	0.0459248	0.0258251	-0.0478022
P21127	Cyclin-dependent kinase 11B;Cyclin-dependent kinase 11A	CDK11B;CDK11A	S	752	TWPAKSEQQRVKRGTSPRPPEGGLGYSQLGD	1	8.58594e-31	0.266876	-0.215119	0.0459146	0.0306306	0.0258785
P21127	Cyclin-dependent kinase 11B;Cyclin-dependent kinase 11A	CDK11B;CDK11A	T	751	PTWPAKSEQQRVKRGTSPRPPEGGLGYSQLG	1	8.58594e-31	0.266876	-0.215119	0.0459146	0.0306306	0.0258785
Q9BY44	Eukaryotic translation initiation factor 2A;Eukaryotic translation initiation factor 2A, N-terminally processed	EIF2A	S	506	HEAKKAAKQEARSDKSPDLAPTPAPQSTPRN	0.996513	1.88374e-22	0.248413	-0.190046	0.045777	0.0382236	0.0291837
Q9UQ35	Serine/arginine repetitive matrix protein 2	SRRM2	S	1112	GRSRSSSPVTELASRSPIRQDRGEFSASPML	1	2.06342e-18	0.00388999	0.0861858	0.0456247	0.326716	0.0450379
P46821	Microtubule-associated protein 1B;MAP1B heavy chain;MAP1 light chain LC1	MAP1B	S	1256	DSISAVSSEKVSPSKSPSLSPSPPSPLEKTP	0.997587	3.22662e-21	-0.409144	0.390775	0.0455597	0.00639491	-0.00918478
Q05519	Serine/arginine-rich splicing factor 11	SRSF11	S	434	KQVTRDYDEEEQGYDSEKEKKEEKKPIETGS	1	2.53369e-66	0.00633396	0.0835845	0.0454762	0.345006	0.0449592
Q9Y2W1	Thyroid hormone receptor-associated protein 3	THRAP3	S	248	ASRASAVSELSPRERSPALKSPLQSVVVRRR	1	1.2621e-22	0.06226	0.0279986	0.0452311	0.636465	0.0451293
Q86YP4	Transcriptional repressor p66-alpha	GATAD2A	S	100	MRTSHSDMKSERRPPSPDVIVLSDNEQPSSP	1	1.00296e-20	-0.341811	0.349805	0.0450504	0.00320728	0.00399691
Q9Y2W1	Thyroid hormone receptor-associated protein 3	THRAP3	S	320	GSGSLSPSKKSPVGKSPPSTGSTYGSSQKEE	0.997567	7.36012e-07	-0.123921	0.196211	0.0450062	0.0662015	0.0361448
P51858	Hepatoma-derived growth factor	HDGF	S	132	EAAEGDGDKKGNAEGSSDEEGKLVIDEPAKE	1	1.50935e-62	0.189034	-0.115166	0.0449367	0.071426	0.0369337
Q7Z5L9	Interferon regulatory factor 2-binding protein 2	IRF2BP2	S	175	NGFSKLEEPPELNRQSPNPRRGHAVPPTLVP	1	3.06121e-11	-0.00850808	0.0962675	0.0448307	0.254833	0.0438797
O75909	Cyclin-K	CCNK	S	328	QQQPAQQPKKPSPQPSSPRQVKRAVVVSPKE	0.793159	1.02573e-05	-0.0460122	0.13016	0.0447615	0.144893	0.042074
Q13573	SNW domain-containing protein 1	SNW1	S	224	PPRFKINKKIPRGPPSPPAPVMHSPSRKMTV	1	2.15155e-14	-0.285196	0.313083	0.0447365	0.0130726	0.0139433	Notch signaling pathway;Spliceosome
Q99543	DnaJ homolog subfamily C member 2;DnaJ homolog subfamily C member 2, N-terminally processed	DNAJC2	S	47	GRWFEAFVKRRNRNASASFQELEDKKELSEE	1	2.84676e-25	0.285816	-0.244887	0.0447311	0.02182	0.0204647
Q9UQ35	Serine/arginine repetitive matrix protein 2	SRRM2	S	2751	RETPSPRPMRHRSSRSP______________	0.992243	0.0404577	-0.0991545	0.17555	0.0447261	0.0823269	0.0381977
P46013	Antigen KI-67	MKI67	S	357	PAKMKTPVQYSQQQNSPQKHKNKDLYTTGRR	1	4.75624e-74	-0.544898	0.462018	0.0446791	0.0233211	-0.0414398
P46821	Microtubule-associated protein 1B;MAP1B heavy chain;MAP1 light chain LC1	MAP1B	S	1785	VQSLEGEKLSPKSDISPLTPRESSPLYSPTF	0.999973	5.83357e-15	-0.12191	0.193899	0.0446184	0.0668565	0.0359942
P46821	Microtubule-associated protein 1B;MAP1B heavy chain;MAP1 light chain LC1	MAP1B	T	1788	LEGEKLSPKSDISPLTPRESSPLYSPTFSDS	1	1.8201e-10	-0.12191	0.193899	0.0446184	0.0668565	0.0359942
Q15418	Ribosomal protein S6 kinase alpha-1	RPS6KA1	S	363	TFYFDTEFTSRTPKDSPGIPPSAGAHQLFRG	0.958654	5.23093e-10	0.420402	-0.465295	0.04448	0.0142328	-0.0224469	Long-term potentiation;MAPK signaling pathway;mTOR signaling pathway;Neurotrophin signaling pathway;Oocyte meiosis;Progesterone-mediated oocyte maturation
Q15418	Ribosomal protein S6 kinase alpha-1	RPS6KA1	T	359	QPDDTFYFDTEFTSRTPKDSPGIPPSAGAHQ	0.997251	5.23093e-10	0.420402	-0.465295	0.04448	0.0142328	-0.0224469	Long-term potentiation;MAPK signaling pathway;mTOR signaling pathway;Neurotrophin signaling pathway;Oocyte meiosis;Progesterone-mediated oocyte maturation
Q8N1G0	Zinc finger protein 687	ZNF687	S	266	SASPPPVAGVPFFKQSPGHQSPLASPKVPVC	1	5.94108e-05	-0.221808	0.269147	0.0444537	0.0274245	0.0236694
Q8N1G0	Zinc finger protein 687	ZNF687	S	271	PVAGVPFFKQSPGHQSPLASPKVPVCQPLKE	1	5.94108e-05	-0.221808	0.269147	0.0444537	0.0274245	0.0236694
Q8N1G0	Zinc finger protein 687	ZNF687	S	275	VPFFKQSPGHQSPLASPKVPVCQPLKEEDDD	1	5.94108e-05	-0.221808	0.269147	0.0444537	0.0274245	0.0236694
P04792	Heat shock protein beta-1	HSPB1	S	82	AVAAPAYSRALSRQLSSGVSEIRHTADRWRV	0.999935	2.11139e-05	0.397912	-0.42503	0.0443406	0.00920397	-0.0135586	Amoebiasis;MAPK signaling pathway;VEGF signaling pathway
Q8IYB3	Transformer-2 protein homolog beta;Serine/arginine-rich splicing factor 1;Transformer-2 protein homolog alpha;Serine/arginine repetitive matrix protein 1	TRA2B;SRSF1;TRA2A;SRRM1	S	308	PSHTRPRRRHRSRSRSYSPRRRPSPRRRPSP;PSPYYSRYRSRSRSRSYSPRRY_________;PYYSRGGYRSRSRSRSYSPRRY_________;RSRSRSRSRSNSRSRSYSPRRSRGSPRYSPR	0.988552	0.00816191	0.313594	-0.287118	0.0442807	0.0123521	0.0132383	mRNA surveillance pathway;RNA transport;Spliceosome
Q8IYB3	Transformer-2 protein homolog beta;Serine/arginine-rich splicing factor 1;Transformer-2 protein homolog alpha;Serine/arginine repetitive matrix protein 1	TRA2B;SRSF1;TRA2A;SRRM1	S	310	HTRPRRRHRSRSRSYSPRRRPSPRRRPSPRR;PYYSRYRSRSRSRSYSPRRY___________;RSRSRSRSNSRSRSYSPRRSRGSPRYSPRHS;YSRGGYRSRSRSRSYSPRRY___________	0.989593	0.00816191	0.313594	-0.287118	0.0442807	0.0123521	0.0132383	mRNA surveillance pathway;RNA transport;Spliceosome
Q09666	Neuroblast differentiation-associated protein AHNAK	AHNAK	S	5077	VNIAGPDAALKVDVKSPKTKKTMFGKMYFPD	1	5.01066e-05	-0.120702	0.192266	0.044252	0.0670752	0.0357819
Q9UJV9	Probable ATP-dependent RNA helicase DDX41	DDX41	S	66	LQRRRKGAAEEEQQDSGSEPRGDEDDIPLGP	0.999759	5.55158e-24	0.225768	-0.163499	0.0442242	0.0462318	0.0311349
P20700	Lamin-B1	LMNB1	S	23	PPRMGSRAGGPTTPLSPTRLSRLQEKEELRE	0.917567	9.29406e-08	0.075738	0.0117917	0.0441191	0.396126	0.0437648
P20700	Lamin-B1	LMNB1	T	20	TPVPPRMGSRAGGPTTPLSPTRLSRLQEKEE	0.921798	9.29406e-08	0.075738	0.0117917	0.0441191	0.396126	0.0437648
Q9H307	Pinin	PNN	S	100	RLGGERRTRRESRQESDPEDDDVKKPALQSS	1	6.86523e-23	-0.077726	0.156466	0.0441169	0.100445	0.0393701	mRNA surveillance pathway;RNA transport
Q13573	SNW domain-containing protein 1	SNW1	S	232	KIPRGPPSPPAPVMHSPSRKMTVKEQQEWKI	0.974599	2.15155e-14	-0.287149	0.313083	0.0439601	0.0121054	0.0129669	Notch signaling pathway;Spliceosome
Q12888	Tumor suppressor p53-binding protein 1	TP53BP1	S	1094	GDHTIRQSQQPMKPISPVKDPVSPASQKMVI	1	1.4773e-15	-0.456861	0.414768	0.0438026	0.0135505	-0.0210462
Q12888	Tumor suppressor p53-binding protein 1	TP53BP1	S	1101	SQQPMKPISPVKDPVSPASQKMVIQGPSSPQ	0.909049	1.4773e-15	-0.456861	0.414768	0.0438026	0.0135505	-0.0210462
Q9UQ35	Serine/arginine repetitive matrix protein 2	SRRM2	S	231	KKHRSESESKKRKHRSPTPKSKRKSKDKKRK	1	0.00282696	-0.0582476	0.139093	0.0437941	0.12351	0.0404226
Q9UQ35	Serine/arginine repetitive matrix protein 2	SRRM2	T	233	HRSESESKKRKHRSPTPKSKRKSKDKKRKRS	1	0.00282696	-0.0582476	0.139093	0.0437941	0.12351	0.0404226
Q9Y5Q9	General transcription factor 3C polypeptide 3	GTF3C3	S	43	RKTREKKSLQEKGKLSAEENPDDSEVPSSSG	0.999994	9.0594e-11	-0.0222878	0.106607	0.0435984	0.199829	0.0421594
Q99590	Protein SCAF11	SCAF11	S	796	IDKTKKPRTRRSRFHSPSTTWSPNKDTPQEK	0.999987	4.58315e-29	-0.198295	0.250577	0.0435286	0.0333034	0.0261412
Q99590	Protein SCAF11	SCAF11	S	802	PRTRRSRFHSPSTTWSPNKDTPQEKKRPQSP	0.998585	4.58315e-29	-0.198295	0.250577	0.0435286	0.0333034	0.0261412
Q14839	Chromodomain-helicase-DNA-binding protein 4	CHD4	T	1553	PKTPTPSTPGDTQPNTPAPVPPAEDGIKIEE	0.999998	8.01325e-11	-0.419623	0.393482	0.0434704	0.00897783	-0.0130705
Q12789	General transcription factor 3C polypeptide 1	GTF3C1	S	739	KTSQPPVPQGEAEEDSQGKEGPSGSGDSQLS	0.999991	7.28229e-16	0.0117819	0.0743955	0.0434284	0.39793	0.0430887
P46821	Microtubule-associated protein 1B;MAP1B heavy chain;MAP1 light chain LC1	MAP1B	S	1252	LDIKDSISAVSSEKVSPSKSPSLSPSPPSPL	0.818775	9.3756e-16	-0.37486	0.367006	0.0432419	0.00293705	-0.00392728
O00273	DNA fragmentation factor subunit alpha	DFFA	S	315	TQSLHSLRSISASKASPPGDLQNPKRARQDP	1	1.32414e-05	0.179001	-0.107688	0.0427664	0.0732503	0.0356568	Apoptosis
P62995	Transformer-2 protein homolog beta	TRA2B	S	14	__MSDSGEQNYGERESRSASRSGSAHGSGKS	1	3.6128e-30	0.240497	-0.186501	0.0427385	0.0362499	0.0269984	Spliceosome
O60279	Sushi domain-containing protein 5	SUSD5	S	240	EDSRTEADEDRGQGDSSEEAPKQDRLVSISV	1	1.0501e-10	-0.239004	0.278304	0.0427131	0.0214866	0.0196497
O60279	Sushi domain-containing protein 5	SUSD5	S	241	DSRTEADEDRGQGDSSEEAPKQDRLVSISVG	1	1.0501e-10	-0.239004	0.278304	0.0427131	0.0214866	0.0196497
Q13523	Serine/threonine-protein kinase PRP4 homolog	PRPF4B	S	366	KRRSLSPKPRDKSRRSRSPLLNDRRSKQSKS	1	4.09057e-07	0.00432164	0.0797219	0.0425144	0.332059	0.0420218
Q13523	Serine/threonine-protein kinase PRP4 homolog	PRPF4B	S	368	RSLSPKPRDKSRRSRSPLLNDRRSKQSKSPS	1	4.09057e-07	0.00432164	0.0797219	0.0425144	0.332059	0.0420218
Q6GYQ0	Ral GTPase-activating protein subunit alpha-1	RALGAPA1	S	860	ERLRSGNASTMTRRGSSPGSLEIPKDLPDIL	0.999567	3.74812e-10	0.0690147	0.0154763	0.0424938	0.444224	0.0422455
Q6GYQ0	Ral GTPase-activating protein subunit alpha-1	RALGAPA1	S	861	RLRSGNASTMTRRGSSPGSLEIPKDLPDILN	0.998224	3.74812e-10	0.0690147	0.0154763	0.0424938	0.444224	0.0422455
P02545	Prelamin-A/C;Lamin-A/C	LMNA	S	22	RRATRSGAQASSTPLSPTRITRLQEKEDLQE	0.9083	1.3694e-29	0.00877379	0.0752767	0.0424085	0.370455	0.0420253	Arrhythmogenic right ventricular cardiomyopathy (ARVC);Dilated cardiomyopathy;Hypertrophic cardiomyopathy (HCM)
Q13427	Peptidyl-prolyl cis-trans isomerase G	PPIG	S	290	EEIPPIPENRFLMRKSPPKADEKERKNRERE	1	3.89451e-05	-0.00508726	0.0880553	0.0422355	0.270237	0.041484
Q99590	Protein SCAF11	SCAF11	S	878	QSRSPKRDTTRESRRSESLSPRRETSRENKR	1	0.000290967	-0.00119793	0.0839821	0.0420207	0.293214	0.0413921
Q15154	Pericentriolar material 1 protein	PCM1	S	65	KKFGVESDKRVTNDISPESSPGVGRRRTKTP	1	1.52305e-18	0.0843364	-0.00173015	0.0419448	0.289833	0.0413031
P78332	RNA-binding protein 6	RBM6	S	362	VAFEHESPADFQNSQSPVQDQDKSQLSGREE	0.999819	1.64541e-67	-0.0401705	0.119463	0.0418533	0.150884	0.0396464
O00461	Golgi integral membrane protein 4	GOLIM4	S	583	VREENLPDENEEQKQSNQKQENTEVEEHLVM	1	1.82894e-22	-0.134873	0.198676	0.0415195	0.0556763	0.0319014
P29966	Myristoylated alanine-rich C-kinase substrate	MARCKS	S	118	VEKEAPAEGEAAEPGSPTAAEGEAASAASST	0.909884	2.87083e-31	-0.36112	0.355756	0.0413945	0.00207358	-0.0026819	Fc gamma R-mediated phagocytosis
Q9UPT8	Zinc finger CCCH domain-containing protein 4	ZC3H4	S	1114	PAEAPSPTASPSGDASPPATAPYDPRVLAAG	0.976188	2.0249e-10	-0.121989	0.188052	0.0413443	0.0623075	0.0330317
Q5T4S7	E3 ubiquitin-protein ligase UBR4	UBR4	T	2715	ALIRVLRPRNKRRHVTLPSSPRSNTPMGDKD	1	1.92448e-05	0.288772	-0.257493	0.0413411	0.0161088	0.0156393
P49736	DNA replication licensing factor MCM2	MCM2	S	27	SSPAQRRRGNDPLTSSPGRSSRRTDALTSSP	0.994768	8.79812e-18	0.0102069	0.071679	0.0412705	0.387267	0.040943	Cell cycle;Cell cycle - yeast;DNA replication;Meiosis - yeast
Q14103	Heterogeneous nuclear ribonucleoprotein D0	HNRNPD	S	80	GAKIDASKNEEDEGHSNSSPRHSEAATAQRE	0.999058	2.68525e-60	0.184344	-0.117695	0.0412141	0.0646249	0.0333243
Q9BTU6	Phosphatidylinositol 4-kinase type 2-alpha	PI4K2A	S	44	PQVPGGAVRVAAAAGSGPSPPGSPGHDRERQ	0.908139	2.86285e-10	0.181039	-0.113834	0.041123	0.0668452	0.0336026	Inositol phosphate metabolism;Phosphatidylinositol signaling system
Q9UQ35	Serine/arginine repetitive matrix protein 2	SRRM2	S	950	SPSPSRVTSRTTPRRSRSVSPCSNVESRLLP	0.999999	1.72508e-07	0.0539454	0.0279986	0.0410304	0.709473	0.040972
O75717	WD repeat and HMG-box DNA-binding protein 1	WDHD1	S	868	SQPRFRNQVEEDAEDSGEADDEEKPEIHKPG	1	8.24801e-42	-0.053344	0.129481	0.0409629	0.125642	0.0380687
O15027	Protein transport protein Sec16A	SEC16A	S	891	LERAQQELVPPQQQASPPQLPKAMFSELSNP	1	2.96886e-10	-0.16715	0.222178	0.0406075	0.0406667	0.027514
Q8NEY8	Periphilin-1	PPHLN1	S	205	DKERPVQSLKTSRDTSPSSGSAVSSSKVLDK	0.99552	2.60406e-07	-0.0375028	0.114551	0.0405262	0.154021	0.0385239
Q53EL6	Programmed cell death protein 4	PDCD4	S	94	DSGSDALRSGLTVPTSPKGRLLDRRSRSGKG	0.960263	1.25654e-05	0.330903	-0.323543	0.0404752	0.00312017	0.00367974		unknown	Yes
Q14739	Lamin-B receptor	LBR	S	99	SRSPGRPPKSARRSASASHQADIKEARREVE	0.999927	2.80316e-13	0.0932897	-0.0143553	0.040471	0.22388	0.0394672
Q14739	Lamin-B receptor	LBR	S	84	SSSPSRRRGSRSRSRSRSPGRPPKSARRSAS	1	0.000598747	-0.167361	0.221691	0.0402395	0.0401624	0.0271647
Q14739	Lamin-B receptor	LBR	S	86	SPSRRRGSRSRSRSRSPGRPPKSARRSASAS	1	0.000598747	-0.167361	0.221691	0.0402395	0.0401624	0.0271647
Q5VUA4	Zinc finger protein 318	ZNF318	S	1037	SNKESKVNNEKFRTKSPKPAESPQSATKQLD	0.810561	0.000861582	-0.219623	0.260325	0.0402178	0.0240444	0.0203509
Q5VUA4	Zinc finger protein 318	ZNF318	S	1043	VNNEKFRTKSPKPAESPQSATKQLDQPTAAY	0.979928	0.000861582	-0.219623	0.260325	0.0402178	0.0240444	0.0203509
P84103	Serine/arginine-rich splicing factor 3	SRSF3	S	138	RSRSRSLSRDRRRERSLSRERNHKPSRSFSR	1	0.00632095	0.0164963	0.0635448	0.0402125	0.470695	0.0400206	Spliceosome
P84103	Serine/arginine-rich splicing factor 3	SRSF3	S	140	RSRSLSRDRRRERSLSRERNHKPSRSFSRSR	1	0.00632095	0.0164963	0.0635448	0.0402125	0.470695	0.0400206	Spliceosome
P17096	High mobility group protein HMG-I/HMG-Y	HMGA1	S	102	PKKLEKEEEEGISQESSEEEQ__________	1	2.8757e-52	0.335026	-0.331705	0.0398379	0.00137915	0.00166029
Q86UU1	Pleckstrin homology-like domain family B member 1	PHLDB1	T	516	SPEDFSLTLGARGRRTRSPSPTLGESLAPHK	0.996439	0.000902964	-0.0490987	0.12334	0.0396952	0.130075	0.0371205
P42345	Serine/threonine-protein kinase mTOR	MTOR	T	1162	DFTDYASRIIHPIVRTLDQSPELRSTAMDTL	0.998382	0.0370638	0.383276	-0.412294	0.0396492	0.0101989	-0.014509	Acute myeloid leukemia;Adipocytokine signaling pathway;ErbB signaling pathway;Glioma;Insulin signaling pathway;mTOR signaling pathway;Pathways in cancer;Prostate cancer;Type II diabetes mellitus	unknown	Yes
Q9Y624	Junctional adhesion molecule A	F11R	S	284	TKKGTSSKKVIYSQPSARSEGEFKQTSSFLV	0.999921	2.16106e-11	0.288418	-0.26123	0.0396131	0.0138842	0.0135938	Cell adhesion molecules (CAMs);Epithelial cell signaling in Helicobacter pylori infection;Leukocyte transendothelial migration;Tight junction
Q9Y624	Junctional adhesion molecule A	F11R	S	287	GTSSKKVIYSQPSARSEGEFKQTSSFLV___	0.999999	2.16106e-11	0.288418	-0.26123	0.0396131	0.0138842	0.0135938	Cell adhesion molecules (CAMs);Epithelial cell signaling in Helicobacter pylori infection;Leukocyte transendothelial migration;Tight junction
Q14739	Lamin-B receptor	LBR	S	71	PLTSFRQRKGGSTSSSPSRRRGSRSRSRSRS	0.841935	2.12233e-09	0.0123541	0.0661252	0.0394901	0.417464	0.0392396
Q9Y5S9	RNA-binding protein 8A	RBM8A	S	166	VRGPPKGKRRGGRRRSRSPDRRRR_______	1	0.0165401	-0.0518776	0.125242	0.0393989	0.124937	0.0366824	mRNA surveillance pathway;RNA transport;Spliceosome
Q9Y5S9	RNA-binding protein 8A	RBM8A	S	168	GPPKGKRRGGRRRSRSPDRRRR_________	1	0.0165401	-0.0518776	0.125242	0.0393989	0.124937	0.0366824	mRNA surveillance pathway;RNA transport;Spliceosome
Q6VMQ6	Activating transcription factor 7-interacting protein 1	ATF7IP	S	673	EDLKKRHEHPPNPPVSPGKTVNDVNSNNNMS	1	1.4654e-07	-0.401368	0.376414	0.0393148	0.00895918	-0.012477
Q8ND56	Protein LSM14 homolog A	LSM14A	S	216	TASAHLPAPAAVGRRSPVSTRPLPSASQKAG	0.999999	2.87827e-29	-0.012781	0.0893288	0.0391771	0.2288	0.0382739
Q96N67	Dedicator of cytokinesis protein 7	DOCK7	S	900	RPASLNLNRSRSLSNSNPDISGTPTSPDDEV	0.998206	1.50503e-28	0.0531114	0.0248688	0.0390593	0.655189	0.0389901
Q9NTZ6	RNA-binding protein 12	RBM12	S	413	SGQTHPPPQTLPRSKSPSGQKRSRSRSPHEA	0.996724	0.00731663	-0.0122135	0.0885156	0.03903	0.231147	0.038151
Q92609	TBC1 domain family member 5	TBC1D5	S	544	KGLSSKNISSSPSVESLPGGREFTGSPPSSA	0.997208	2.39302e-10	0.216982	-0.164014	0.039025	0.0399782	0.0264843
Q9UQ35	Serine/arginine repetitive matrix protein 2	SRRM2	S	992	TKVKPETPPRQSHSGSISPYPKVKAQTPPGP	0.998101	6.45283e-12	0.0154976	0.0621735	0.0390243	0.462832	0.0388355
Q9H1E3	Nuclear ubiquitous casein and cyclin-dependent kinase substrate 1	NUCKS1	S	61	NKRRSGKNSQEDSEDSEDKDVKTKKDDSHSA	1	6.07431e-90	0.331476	-0.328607	0.0388611	0.0012034	0.00143455
O60841	Eukaryotic translation initiation factor 5B	EIF5B	S	137	KSKKTAKPKVEMYSGSDDDDDFNKLPKKAKG	1	8.90825e-19	0.207768	-0.153027	0.0386198	0.0437637	0.0273704	RNA transport
P62995	Transformer-2 protein homolog beta	TRA2B	T	33	SRSGSAHGSGKSARHTPARSRSKEDSRRSRS	1	0.000578403	-0.162073	0.214692	0.0385741	0.0401668	0.0263096	Spliceosome
Q9UQ35	Serine/arginine repetitive matrix protein 2	SRRM2	S	702	ARRGRSRSRTPRRGRSRSRSLVRRGRSHSRT	1	0.0122449	-0.0619326	0.132151	0.0383705	0.108462	0.0351092
Q9UQ35	Serine/arginine repetitive matrix protein 2	SRRM2	S	704	RGRSRSRTPRRGRSRSRSLVRRGRSHSRTPQ	1	0.0122449	-0.0619326	0.132151	0.0383705	0.108462	0.0351092
Q9UQ35	Serine/arginine repetitive matrix protein 2	SRRM2	S	706	RSRSRTPRRGRSRSRSLVRRGRSHSRTPQRR	1	0.0122449	-0.0619326	0.132151	0.0383705	0.108462	0.0351092
Q9UQ35	Serine/arginine repetitive matrix protein 2	SRRM2	S	1876	WKRSRSRASPATHRRSRSRTPLISRRRSRSR	0.999999	5.26742e-05	0.0546401	0.0217604	0.0382939	0.587165	0.0382003
Q5SW79	Centrosomal protein of 170 kDa	CEP170	S	379	YLKRLKGNKHDDGTQSDSENAGAHRRCSKRA	0.99876	2.42102e-113	-0.0191119	0.0934019	0.0382415	0.201701	0.037145
Q9UQ35	Serine/arginine repetitive matrix protein 2	SRRM2	S	1601	DSKSRLSPRRSRSGSSPEVKDKPRAAPRAQS	0.999967	6.54769e-05	0.146916	-0.0792927	0.0382407	0.0888045	0.0338116
Q15149	Plectin	PLEC	S	4626	YYSPYSVSGSGSTAGSRTGSRTGSRAGSRRG	0.947998	1.54315e-18	-0.501055	0.42977	0.0381614	0.0216637	-0.0356423
Q9Y2I7	1-phosphatidylinositol 3-phosphate 5-kinase	PIKFYVE	S	475	GHSEPSWFKDIKFDDSDTEQIAEEGDDNLAN	0.998286	8.92955e-12	0.22033	-0.170438	0.0381362	0.036611	0.0249461	Inositol phosphate metabolism;Phagosome;Phosphatidylinositol signaling system;Regulation of actin cytoskeleton
Q9Y2I7	1-phosphatidylinositol 3-phosphate 5-kinase	PIKFYVE	S	493	EQIAEEGDDNLANSASPSKRTSVSSFQSTVD	0.791073	8.92955e-12	0.22033	-0.170438	0.0381362	0.036611	0.0249461	Inositol phosphate metabolism;Phagosome;Phosphatidylinositol signaling system;Regulation of actin cytoskeleton
Q9H6F5	Coiled-coil domain-containing protein 86	CCDC86	S	91	AGLESPQGQPEPGAASPQRQQDLHLESPQRQ	1	1.70134e-82	-0.113504	0.175273	0.0380976	0.062557	0.0308843
Q5T200	Zinc finger CCCH domain-containing protein 13	ZC3H13	S	265	NSKTNQSKKKGPRTPSPPPPIPEDIALGKKY	1	1.77308e-06	-0.142226	0.198278	0.0380487	0.0476271	0.0280262
Q5T200	Zinc finger CCCH domain-containing protein 13	ZC3H13	T	263	QRNSKTNQSKKKGPRTPSPPPPIPEDIALGK	1	1.77308e-06	-0.142226	0.198278	0.0380487	0.0476271	0.0280262
Q12888	Tumor suppressor p53-binding protein 1	TP53BP1	S	380	PSPDAFRSTPFIVPSSPTEQEGRQDKPMDTS	0.947895	3.18029e-17	-0.393198	0.369613	0.0380472	0.00863069	-0.0117923
Q8N9T8	Protein KRI1 homolog	KRI1	S	171	EQKQLKESFRAFVEDSEDEDGAGEGGSSLLQ	1	5.50256e-53	-0.181591	0.228605	0.0380365	0.0327551	0.0235067
Q8IYB3	Serine/arginine repetitive matrix protein 1	SRRM1	T	572	RRRSPSPAPPPRRRRTPTPPPRRRTPSPPPR	1	0.000159707	-0.102186	0.165661	0.0379444	0.0696284	0.0317372	mRNA surveillance pathway;RNA transport
Q8IYB3	Serine/arginine repetitive matrix protein 1	SRRM1	T	574	RSPSPAPPPRRRRTPTPPPRRRTPSPPPRRR	1	0.000159707	-0.102186	0.165661	0.0379444	0.0696284	0.0317372	mRNA surveillance pathway;RNA transport
P46379	Large proline-rich protein BAG6	BAG6	S	973	QGAERASPEPQRENASPAPGTTAEEAMSRGP	1	1.48729e-12	-0.0657025	0.134366	0.0377973	0.102631	0.0343319
P49792	E3 SUMO-protein ligase RanBP2	RANBP2	S	1160	PTLETANKNHETDGGSAHGDDDDDGPHFEPV	0.999869	2.71901e-54	-0.226189	0.260809	0.0377618	0.0200782	0.0173096	RNA transport		No
P11387	DNA topoisomerase 1	TOP1	S	10	______MSGDHLHNDSQIEADFRLNDSHKHK	1	8.4473e-18	0.151079	-0.0852886	0.0377308	0.0824014	0.0328954
Q8TDD1	ATP-dependent RNA helicase DDX54	DDX54	S	782	LYQKWKQKQKIDDRDSDEEGASDRRGPERRG	1	8.81234e-23	0.0881415	-0.014641	0.0376654	0.218395	0.0367503
Q9UQ35	Serine/arginine repetitive matrix protein 2	SRRM2	S	1731	TRSRTPPRHRRSPSVSSPEPAEKSRSSRRRR	1	8.56264e-08	0.517225	-0.685716	0.0376614	0.0402872	-0.0842453
Q8NE71	ATP-binding cassette sub-family F member 1	ABCF1	T	108	EEKELMERLKKLSVPTSDEEDEVPAPKPRGG	1	2.80358e-13	0.194087	-0.138552	0.0373331	0.0483291	0.0277674
Q9NYF8	Bcl-2-associated transcription factor 1	BCLAF1	S	389	EWEDQEALDYFSDKESGKQKFNDSEGDDTEE	0.999989	1.12746e-22	-0.224806	0.259012	0.0372902	0.0199667	0.017103
Q9BTC0	Death-inducer obliterator 1	DIDO1	S	1714	QYEDPRNLHSAGRSSSPAGETEGDREPQARP	0.998484	6.19658e-09	0.0970713	-0.025454	0.037109	0.178317	0.0358087
P49585	Choline-phosphate cytidylyltransferase A	PCYT1A	S	331	PKQSPSSSPTRERSPSPSFRWPFSGKTSPPC	0.999983	2.57123e-05	-0.0625049	0.130192	0.0370583	0.105157	0.0338434	Glycerophospholipid metabolism;Phosphonate and phosphinate metabolism
Q9UQ35	Serine/arginine repetitive matrix protein 2	SRRM2	S	1864	RKRSRSRTSPAPWKRSRSRASPATHRRSRSR	0.999994	0.000353736	0.0129261	0.0606229	0.0369716	0.436208	0.0367745
Q5JV73	FERM and PDZ domain-containing protein 3	FRMPD3	T	1265	RNLFSATFPTRQKKETDERQAQLQKVKQYEL	1	0.0673879	-0.00731859	0.0797219	0.0368579	0.253148	0.0362017
Q9NYL2	Mitogen-activated protein kinase kinase kinase MLT	ZAK	S	637	IKYQQITPVNQSRSSSPTQYGLTKNFSSLHL	0.999394	8.00802e-07	0.301002	-0.286881	0.0368001	0.00669111	0.00706053	MAPK signaling pathway;Tight junction
Q3KQU3	MAP7 domain-containing protein 1	MAP7D1	S	70	MKNATSSKQLPLEPESPSGQVGPRPAPPQEE	0.803008	0.00172643	-0.891348	0.596885	0.0367195	0.0576725	-0.147232
P27816	Microtubule-associated protein 4	MAP4	S	787	KPKPIADAKAPEKRASPSKPASAPASRSGSK	0.982656	7.29852e-05	-0.239242	0.268139	0.0366395	0.0160211	0.0144483
Q6P996	Pyridoxal-dependent decarboxylase domain-containing protein 1	PDXDC1	S	718	GQKPFKRSLRGSDALSETSSVSHIEDLEKVE	0.994311	5.99533e-09	-0.152612	0.203685	0.0365075	0.0412627	0.0255361
P46379	Large proline-rich protein BAG6	BAG6	S	964	PLPEEPMEVQGAERASPEPQRENASPAPGTT	1	6.00967e-07	-0.674107	0.510437	0.0364689	0.039724	-0.0818352
O00567	Nucleolar protein 56	NOP56	S	569	SGSKKKRKFSKEEPVSSGPEEAVGKSSSKKK	1	1.09994e-08	0.206143	-0.156008	0.0364014	0.0398026	0.0250674	Ribosome biogenesis in eukaryotes
P26373	60S ribosomal protein L13	RPL13	S	140	ILFPRKPSAPKKGDSSAEELKLATQLTGPVM	0.802355	0.000227519	-0.198874	0.238545	0.0363499	0.0257547	0.019835	Ribosome
P22059	Oxysterol-binding protein 1	OSBP	S	385	ENLGHKRTGSNISGASSDISLDEQYKHQLEE	0.924955	5.80912e-11	-0.105753	0.165467	0.0362212	0.064474	0.029857
Q1ED39	Lysine-rich nucleolar protein 1	KNOP1	S	48	NNDDYFADVSPLRATSPSKSVAHGQAPEMPL	0.976477	1.10802e-14	0.449746	-0.546265	0.0360396	0.0275656	-0.0482593
Q3L8U1	Chromodomain-helicase-DNA-binding protein 9	CHD9	S	1468	QTRPFSATKDELAELSEAESEGDEKPKLRRP	1	6.08437e-29	-0.224806	0.256666	0.0359227	0.018664	0.01593
Q3L8U1	Chromodomain-helicase-DNA-binding protein 9	CHD9	S	1472	FSATKDELAELSEAESEGDEKPKLRRPCDRS	1	6.08437e-29	-0.224806	0.256666	0.0359227	0.018664	0.01593
Q9BRD0	BUD13 homolog	BUD13	S	197	HDSSDTSPPRRARHDSPDPSPPRRPQHNSSG	1	7.05658e-11	-0.12477	0.180299	0.035813	0.0528716	0.0277644
Q9BRD0	BUD13 homolog	BUD13	S	201	DTSPPRRARHDSPDPSPPRRPQHNSSGASPR	1	7.05658e-11	-0.12477	0.180299	0.035813	0.0528716	0.0277644
Q8TAQ2	SWI/SNF complex subunit SMARCC2	SMARCC2	S	304	RDKKGGNYKKRKRSPSPSPTPEAKKKNAKKG	0.993336	6.93188e-17	-0.0552765	0.121487	0.0358106	0.112473	0.033105
Q5T200	Zinc finger CCCH domain-containing protein 13	ZC3H13	S	110	DVDTEPQKRNTEESSSPVRKESSRGRHREKE	0.905223	1.5628e-18	-0.0133924	0.0827133	0.0354606	0.220266	0.0346604
Q7Z6E9	E3 ubiquitin-protein ligase RBBP6	RBBP6	S	756	SRNYRSRSRSHGYHRSRSRSPPYRRYHSRSR	0.999636	0.0284501	-0.0938328	0.154008	0.0354032	0.0714178	0.0300877
Q7Z6E9	E3 ubiquitin-protein ligase RBBP6	RBBP6	S	758	NYRSRSRSHGYHRSRSRSPPYRRYHSRSRSP	0.998531	0.0284501	-0.0938328	0.154008	0.0354032	0.0714178	0.0300877
Q7Z6E9	E3 ubiquitin-protein ligase RBBP6	RBBP6	S	760	RSRSRSHGYHRSRSRSPPYRRYHSRSRSPQA	0.992409	0.0284501	-0.0938328	0.154008	0.0354032	0.0714178	0.0300877
Q96A58	Ras-related and estrogen-regulated growth inhibitor	RERG	S	181	EVRRRRMVQGKTRRRSSTTHVKQAINKMLTK	0.995633	0.00042379	-0.266246	0.284757	0.0354022	0.0093852	0.00925513
Q96A58	Ras-related and estrogen-regulated growth inhibitor	RERG	S	182	VRRRRMVQGKTRRRSSTTHVKQAINKMLTKI	0.796507	0.00042379	-0.266246	0.284757	0.0354022	0.0093852	0.00925513
P41227	N-alpha-acetyltransferase 10	NAA10	S	205	SGEACREEKGLAAEDSGGDSKDLSEVSETTE	0.99636	2.86016e-07	0.235972	-0.198243	0.0351394	0.02465	0.0188647
Q01518	Adenylyl cyclase-associated protein 1	CAP1	S	310	SGPKPFSAPKPQTSPSPKRATKKEPAVLELE	0.999993	2.89322e-18	-0.206329	0.24168	0.0349964	0.0223357	0.0176755
Q4G0J3	La-related protein 7	LARP7	S	337	KEASEASKENRDIEISTEEEKDTGDLKDSSL	1	8.61918e-29	0.0923428	-0.0250288	0.0348503	0.174897	0.033657
Q4G0J3	La-related protein 7	LARP7	T	338	EASEASKENRDIEISTEEEKDTGDLKDSSLL	1	8.61918e-29	0.0923428	-0.0250288	0.0348503	0.174897	0.033657
Q9UQ35	Serine/arginine repetitive matrix protein 2	SRRM2	S	449	ASSSPESPKPAPAPGSHREISSSPTSKNRSH	1	2.7824e-10	0.17645	-0.122474	0.0347165	0.0524332	0.0269883
P46100	Transcriptional regulator ATRX	ATRX	S	594	TAKVTKELYVKLTPVSLSNSPIKGADCQEVP	0.996178	8.20051e-07	-0.306413	0.3102	0.0345888	0.00170146	0.00189362
P46100	Transcriptional regulator ATRX	ATRX	S	598	TKELYVKLTPVSLSNSPIKGADCQEVPQDKD	0.993149	8.20051e-07	-0.306413	0.3102	0.0345888	0.00170146	0.00189362
O95819	Mitogen-activated protein kinase kinase kinase kinase 4	MAP4K4	S	631	QRPAEPQVPVRTTSRSPVLSRRDSPLQGSGQ	0.994587	0.000383901	0.229219	-0.190552	0.0345471	0.0261692	0.0193336	MAPK signaling pathway
Q14966	Zinc finger protein 638	ZNF638	S	605	EFNKQKHLEAADKGHSPAQKPKTSSGTKPSV	1	5.52265e-05	-0.182017	0.222633	0.034449	0.0285789	0.0203082
Q12888	Tumor suppressor p53-binding protein 1	TP53BP1	S	1068	PPTTPIRGNLLHFPSSQGEEEKEKLEGDHTI	0.944861	8.82742e-09	-0.203967	0.238885	0.0343849	0.0223186	0.0174589
P62995	Transformer-2 protein homolog beta	TRA2B	S	83	YTRSRSRSRSHRRSRSRSYSRDYRRRHSHSH	0.992734	0.00649522	0.0519985	0.0163077	0.0342635	0.513529	0.0341531	Spliceosome
Q9P2R6	Arginine-glutamic acid dipeptide repeats protein	RERE	S	675	EADRTSSKKTKTQEISRPNSPSEGEGESSDS	0.999983	4.45239e-15	-0.106793	0.162719	0.0342472	0.0606079	0.0279628
Q9P2R6	Arginine-glutamic acid dipeptide repeats protein	RERE	S	679	TSSKKTKTQEISRPNSPSEGEGESSDSRSVN	0.999526	4.45239e-15	-0.106793	0.162719	0.0342472	0.0606079	0.0279628
Q5VTL8	Pre-mRNA-splicing factor 38B	PRPF38B	S	473	KHKNESKEKSNKRSRSGSQGRTDSVEKSKKR	0.999747	5.03867e-13	0.290424	-0.277628	0.034178	0.00627238	0.00639834	Spliceosome
O75179	Ankyrin repeat domain-containing protein 17	ANKRD17	S	2067	PGGVSRNSPLDCGSASPNKVASSSEQEAGSP	0.999844	4.33334e-29	-0.109748	0.16503	0.034173	0.058684	0.027641
Q8IYB3	Serine/arginine repetitive matrix protein 1	SRRM1	S	549	RKRQKETSPRGRRRRSPSPPPTRRRRSPSPA	1	0.000203834	-0.0375768	0.102465	0.0341427	0.140399	0.0324442	mRNA surveillance pathway;RNA transport
Q8IYB3	Serine/arginine repetitive matrix protein 1	SRRM1	S	551	RQKETSPRGRRRRSPSPPPTRRRRSPSPAPP	1	0.000203834	-0.0375768	0.102465	0.0341427	0.140399	0.0324442	mRNA surveillance pathway;RNA transport
Q86WB0	Nuclear-interacting partner of ALK	ZC3HC1	S	335	ESPRRMMTRSQDATFSPGSEQAEKSPGPIVS	0.988991	1.01812e-22	-0.304131	0.307948	0.0341281	0.0017276	0.00190853
Q8IYB3	Serine/arginine repetitive matrix protein 1	SRRM1	S	694	NKRHSPSPRPRAPQTSSSPPPVRRGASSSPQ	0.988426	4.47272e-10	-0.114051	0.168431	0.0340927	0.0560473	0.02719	mRNA surveillance pathway;RNA transport
Q8IYB3	Serine/arginine repetitive matrix protein 1	SRRM1	S	695	KRHSPSPRPRAPQTSSSPPPVRRGASSSPQR	0.886786	4.47272e-10	-0.114051	0.168431	0.0340927	0.0560473	0.02719	mRNA surveillance pathway;RNA transport
Q8WWI1	LIM domain only protein 7	LMO7	S	1593	TTGVATTQSPTPRSHSPSASQSGSQLRNRSV	0.999993	3.63049e-17	0.395611	-0.449958	0.0339089	0.0181182	-0.0271731	Adherens junction
Q8IYB3	Serine/arginine repetitive matrix protein 1	SRRM1	S	391	KRTSSPPRKTRRLSPSASPPRRRHRPSPPAT	1	1.02381e-05	0.585636	-0.870818	0.0338892	0.0570483	-0.142591	mRNA surveillance pathway;RNA transport
Q7Z5L9	Interferon regulatory factor 2-binding protein 2	IRF2BP2	S	360	NGSKAVARTARKRKPSPEPEGEVGPPKINGE	1	1.74439e-05	-0.168885	0.211548	0.0338353	0.0320292	0.0213316
Q8IYB3	Serine/arginine repetitive matrix protein 1	SRRM1	S	738	RVSRTPEPKKIKKAASPSPQSVRRVSSSRSV	1	2.90137e-07	0.0574155	0.00981478	0.0338115	0.406475	0.0336152	mRNA surveillance pathway;RNA transport
Q96ST2	Protein IWS1 homolog	IWS1	S	248	QASDSENEELPKPRISDSESEDPPRHQASDS	1	3.19709e-07	-0.0449253	0.108379	0.0337621	0.124842	0.0317267			Yes
Q9BST9	Rhotekin	RTKN	S	106	RRKEAQVLGKTSRRPSDSGPPAERSPCRGRV	0.999748	8.43563e-07	0.176833	-0.125783	0.033445	0.0488535	0.025525
Q13459	Unconventional myosin-IXb	MYO9B	S	1122	DRSPLEHSSPEKEAPSPEKTLPPQKTVAAES	1	2.1677e-28	0.401958	-0.463413	0.0332069	0.0200578	-0.0307276
Q9BU76	Multiple myeloma tumor-associated protein 2	MMTAG2	S	220	DKEHRRPAEATSSPTSPERPRHHHHDSDSNS	0.971112	2.93875e-12	0.147176	-0.0905825	0.0331892	0.0699513	0.0282969
Q08357	Sodium-dependent phosphate transporter 2	SLC20A2	S	259	GKLQKEGALSRVSDESLSKVQEAESPVFKEL	0.999935	6.4664e-11	0.407407	-0.473735	0.0330867	0.0212861	-0.0331639
O95218	Zinc finger Ran-binding domain-containing protein 2	ZRANB2	S	188	EDEDDADLSKYNLDASEEEDSNKKKSNRRSR	0.999998	1.84293e-23	0.224287	-0.187514	0.0330299	0.0253494	0.0183865
P50502	Hsc70-interacting protein;Putative protein FAM10A4	ST13;ST13P4	S	76	DSKKVEEDLKADEPSSEESDLEIDKEGVIEP	1	1.35301e-21	-0.187247	0.223896	0.0329213	0.0253032	0.0183245
P50502	Hsc70-interacting protein;Putative protein FAM10A4	ST13;ST13P4	S	79	KVEEDLKADEPSSEESDLEIDKEGVIEPDTD	1	1.35301e-21	-0.187247	0.223896	0.0329213	0.0253032	0.0183245
P46087	Probable 28S rRNA (cytosine(4447)-C(5))-methyltransferase	NOP2	S	67	AKRRLGSVEAPKTNKSPEAKPLPGKLPKGIS	0.999978	1.03629e-07	-0.494333	0.41808	0.032833	0.023687	-0.0381263
Q9UQ35	Serine/arginine repetitive matrix protein 2	SRRM2	S	2100	SDRSRSATPPATRNHSGSRTPPVALNSSRMS	1	1.48382e-08	0.0894982	-0.0261627	0.0328265	0.166817	0.0316677
Q6Y7W6	PERQ amino acid-rich with GYF domain-containing protein 2	GIGYF2	T	382	SEETPQTSSSSARPGTPSDHQSQEASQFERK	0.991477	6.97369e-119	0.0229004	0.0426797	0.032824	0.729359	0.0327901
Q9UQ35	Serine/arginine repetitive matrix protein 2	SRRM2	S	2067	RRSRSRTPRTARGKRSLTRSPPAIRRRSASG	1	0.000347113	0.342213	-0.361656	0.0327855	0.00770307	-0.00972134
Q9H4A4	Aminopeptidase B	RNPEP	S	7	_________MASGEHSPGSGAARRPLHSAQA	0.999999	4.83177e-30	0.0647449	0	0.0327355	0.30103	0.0323725
Q15311	RalA-binding protein 1	RALBP1	S	34	EHGSGLTRTPSSEEISPTKFPGLYRTGEPSP	0.948909	2.28582e-09	-0.167215	0.208311	0.032732	0.0312334	0.0205478	Pancreatic cancer;Pathways in cancer
Q13200	26S proteasome non-ATPase regulatory subunit 2	PSMD2	S	16	MEEGGRDKAPVQPQQSPAAAPGGTDEKPSGK	1	8.34794e-23	-0.0375768	0.0997573	0.0327238	0.137071	0.0310902	Proteasome
Q9Y618	Nuclear receptor corepressor 2	NCOR2	S	554	ENDKEDLLKEKTDDTSGEDNDEKEAVASKGR	1	5.76963e-23	0.0928839	-0.0304066	0.0325553	0.154031	0.0312386	Notch signaling pathway
Q9Y618	Nuclear receptor corepressor 2	NCOR2	T	553	VENDKEDLLKEKTDDTSGEDNDEKEAVASKG	0.999986	5.76963e-23	0.0928839	-0.0304066	0.0325553	0.154031	0.0312386	Notch signaling pathway
Q02880	DNA topoisomerase 2-beta	TOP2B	S	1550	TTPKGKGRGAKKRKASGSENEGDYNPGRKTS	1	3.66387e-11	0.0805212	-0.0170666	0.0325523	0.19862	0.0317273
Q02880	DNA topoisomerase 2-beta	TOP2B	S	1552	PKGKGRGAKKRKASGSENEGDYNPGRKTSKT	1	3.66387e-11	0.0805212	-0.0170666	0.0325523	0.19862	0.0317273
P23193	Transcription elongation factor A protein 1	TCEA1	S	100	DLDEKKKEPAITSQNSPEAREESTSSGNVSN	1	5.68148e-24	0.210015	-0.170181	0.0324048	0.0298654	0.0199166
Q9UQ35	Serine/arginine repetitive matrix protein 2	SRRM2	S	1014	VKAQTPPGPSLSGSKSPCPQEKSKDSLVQSC	0.999918	7.18912e-36	-0.0898968	0.144999	0.0323264	0.0688916	0.0275511
Q9UQ35	Serine/arginine repetitive matrix protein 2	SRRM2	S	1474	LSGSSPGMKDIPRTPSRGRSECDSSPEPKAL	1	0.00366913	0.232047	-0.199625	0.032296	0.0212376	0.0162108
Q9UQ35	Serine/arginine repetitive matrix protein 2	SRRM2	T	1472	HSLSGSSPGMKDIPRTPSRGRSECDSSPEPK	1	0.00366913	0.232047	-0.199625	0.032296	0.0212376	0.0162108
Q8TAQ2	SWI/SNF complex subunit SMARCC2	SMARCC2	S	306	KKGGNYKKRKRSPSPSPTPEAKKKNAKKGPS	0.991337	4.27721e-17	-0.0523263	0.112163	0.0322613	0.109082	0.0299183
O76021	Ribosomal L1 domain-containing protein 1	RSL1D1	S	443	PEKKPKIKEEAVKEKSPSLGKKDARQTPKKP	0.998915	6.73412e-05	-0.0753072	0.132183	0.0321646	0.0810902	0.0284377
P14618	Pyruvate kinase PKM	PKM	S	249	EQDVDMVFASFIRKASDVHEVRKVLGEKGKN	1	7.86437e-05	0.0732718	-0.0103502	0.0320666	0.229637	0.0314608	Carbon fixation in photosynthetic organisms;Glycolysis / Gluconeogenesis;Purine metabolism;Pyruvate metabolism;Type II diabetes mellitus
P27708	CAD protein;Glutamine-dependent carbamoyl-phosphate synthase;Aspartate carbamoyltransferase;Dihydroorotase	CAD	S	1859	LPDGRFHLPPRIHRASDPGLPAEEPKEKSSR	1	3.63455e-08	-0.422559	0.377126	0.0319964	0.0159815	-0.0227166	Alanine, aspartate and glutamate metabolism;Pyrimidine metabolism
Q7Z6Z7	E3 ubiquitin-protein ligase HUWE1	HUWE1	S	2362	ELEDLIDELLERDGGSGNSTIIVSRSGEDES	1	1.4494e-10	0.00446549	0.0588636	0.0319209	0.345056	0.0316645	Ubiquitin mediated proteolysis
Q7Z6Z7	E3 ubiquitin-protein ligase HUWE1	HUWE1	S	2365	DLIDELLERDGGSGNSTIIVSRSGEDESQED	0.868572	1.4494e-10	0.00446549	0.0588636	0.0319209	0.345056	0.0316645	Ubiquitin mediated proteolysis
Q13595	Transformer-2 protein homolog alpha	TRA2A	S	96	RSRSRSYTPEYRRRRSRSHSPMSNRRRHTGS	1	3.72222e-05	-0.0894669	0.143771	0.0318604	0.0683532	0.0271522	Spliceosome
Q8TEA8	D-tyrosyl-tRNA(Tyr) deacylase 1	DTD1	S	197	SKERNTPRKEDRSASSGAEGDVSSEREP___	0.999836	1.55932e-28	0.327917	-0.341075	0.031856	0.00547138	-0.0065788
Q15154	Pericentriolar material 1 protein	PCM1	S	116	EKLKQRINFSDLDQRSIGSDSQGRATAANNK	0.999993	0.00114748	-0.113317	0.163591	0.0317705	0.0527309	0.025137
Q15154	Pericentriolar material 1 protein	PCM1	S	119	KQRINFSDLDQRSIGSDSQGRATAANNKRQL	0.961097	0.00114748	-0.113317	0.163591	0.0317705	0.0527309	0.025137
Q16643	Drebrin	DBN1	S	342	RMAPTPIPTRSPSDSSTASTPVAEQIERALD	0.974904	1.067e-13	-0.177947	0.214525	0.0315939	0.0264847	0.0182889
Q9UQ35	Serine/arginine repetitive matrix protein 2	SRRM2	S	398	TTPLSQEPVNPPSEASPTRDRSPPKSPEKLP	0.985302	1.27019e-107	-0.22334	0.248159	0.0315863	0.0147892	0.0124096
Q8NI27	THO complex subunit 2	THOC2	S	1364	AESKSTQEREREKEPSRERDIAKEMKSKENV	1	0.0062003	-0.217155	0.243592	0.0315338	0.0161425	0.0132181	RNA transport;Spliceosome
Q03111	Protein ENL	MLLT1	S	475	PQKPPPPNSKVSGRRSPESCSKPEKILKKGT	0.99997	2.66496e-09	0.0316775	0.0311351	0.0314064	2.25989	0.0314063
Q2M2I8	AP2-associated protein kinase 1	AAK1	S	676	AEASLNKSKSATTTPSGSPRTSQQNVYNPSE	0.760409	7.04618e-06	0.0764222	-0.0150693	0.0314017	0.204856	0.0306765
Q9UQ35	Serine/arginine repetitive matrix protein 2	SRRM2	S	1727	SSPETRSRTPPRHRRSPSVSSPEPAEKSRSS	1	8.56264e-08	0.508124	-0.685716	0.0313226	0.0428775	-0.0887958
Q96K21	Abscission/NoCut checkpoint regulator	ZFYVE19	S	354	QDPERVTLQDYRLPDSDDDEDEETAIQRVLQ	1	1.10494e-44	-0.00365461	0.065008	0.0310851	0.271036	0.0306767
O75475	PC4 and SFRS1-interacting protein	PSIP1	S	129	ETSVSKEDTDHEEKASNEDVTKAVDITTPKA	0.99993	4.18837e-36	-0.423604	0.376246	0.0310562	0.0166667	-0.023679
P16989	Y-box-binding protein 3	YBX3	S	324	EDKENQQATSGPNQPSVRRGYRRPYNYRRRP	0.995845	4.43277e-23	0.356369	-0.389787	0.0310015	0.0125541	-0.0167089	Tight junction
Q09666	Neuroblast differentiation-associated protein AHNAK	AHNAK	S	5746	SPEASISGSKGDLKSSKASLGSLEGEAEAEA	0.838723	1.1322e-10	0.0130691	0.0484122	0.030849	0.478675	0.0307406
Q9HCD6	Protein TANC2	TANC2	S	1442	LQTEARPSQGLPVIQSPPSSPPHRDSAYISS	0.999999	1.61124e-09	-0.446089	0.388488	0.0307247	0.0194827	-0.0288007
Q9UEY8	Gamma-adducin	ADD3	S	677	IKSPEKIEEVLSPEGSPSKSPSKKKKKFRTP	0.993272	5.30718e-23	-0.302689	0.301195	0.0306217	0.00068457	-0.000747025
Q9Y2D5	A-kinase anchor protein 2	AKAP2	S	152	SQPRDALGDSLQVPVSPSSTTSSRCSSRDGE	0.89352	7.97047e-09	-0.489463	0.411886	0.0304873	0.0244109	-0.0387886
P46821	Microtubule-associated protein 1B;MAP1B heavy chain;MAP1 light chain LC1	MAP1B	S	1793	LSPKSDISPLTPRESSPLYSPTFSDSTSAVK	0.985295	1.82134e-19	-0.355184	0.334444	0.0304498	0.00839317	-0.0103702
P46821	Microtubule-associated protein 1B;MAP1B heavy chain;MAP1 light chain LC1	MAP1B	S	1797	SDISPLTPRESSPLYSPTFSDSTSAVKEKTA	0.994129	1.82134e-19	-0.355184	0.334444	0.0304498	0.00839317	-0.0103702
Q9UNZ2	NSFL1 cofactor p47	NSFL1C	S	114	SERSGQQIVGPPRKKSPNELVDDLFKGAKEH	1	7.48985e-08	0.269273	-0.255924	0.0304425	0.00708322	0.00667444	Protein processing in endoplasmic reticulum
Q6QNY0	Biogenesis of lysosome-related organelles complex 1 subunit 3	BLOC1S3	S	65	RPTGLRVAGEAAETDSEPEPEPEPTAAPRDL	1	9.16218e-31	0.00273846	0.0574517	0.0303544	0.3282	0.0300951
Q6QNY0	Biogenesis of lysosome-related organelles complex 1 subunit 3	BLOC1S3	T	63	RGRPTGLRVAGEAAETDSEPEPEPEPTAAPR	1	9.16218e-31	0.00273846	0.0574517	0.0303544	0.3282	0.0300951
Q15311	RalA-binding protein 1	RALBP1	S	29	EHRRVEHGSGLTRTPSSEEISPTKFPGLYRT	0.999789	3.31243e-13	-0.00174668	0.0616163	0.0302825	0.285635	0.0299348	Pancreatic cancer;Pathways in cancer
A0A2R8YDH4	Tight junction protein ZO-2	TJP2	S	1288	KAPSRPYQDTRGSYGSDAEEEEYRQQLSEHS	1	7.55384e-21	0.273098	-0.261952	0.0302364	0.00579731	0.00557306	Tight junction;Vibrio cholerae infection
Q16643	Drebrin	DBN1	S	339	SHRRMAPTPIPTRSPSDSSTASTPVAEQIER	0.999973	2.00549e-45	-0.168074	0.204516	0.0302155	0.0278286	0.0182208
P46821	Microtubule-associated protein 1B;MAP1B heavy chain;MAP1 light chain LC1	MAP1B	S	1782	SEKVQSLEGEKLSPKSDISPLTPRESSPLYS	0.999972	4.23663e-15	-0.201477	0.229755	0.0301916	0.0184925	0.014139
P46821	Microtubule-associated protein 1B;MAP1B heavy chain;MAP1 light chain LC1	MAP1B	S	1779	SLTSEKVQSLEGEKLSPKSDISPLTPRESSP	0.999958	4.23663e-15	-0.201477	0.229755	0.0301916	0.0184925	0.014139
P52926	High mobility group protein HMGI-C	HMGA2	S	44	RGRPRKQQQEPTGEPSPKRPRGRPKGSKNKS	0.999971	2.18723e-29	-0.260791	0.27221	0.0301852	0.00596307	0.00570942
Q8WX93	Palladin	PALLD	S	1118	RSPSGHPHVRRPRSRSRDSGDENEPIQERFF	1	1.69265e-18	0.164271	-0.117828	0.0301057	0.0476327	0.0232216		Akt1	Yes
A0A2R8YDH4	Tight junction protein ZO-2	TJP2	S	299	YSERSRLNSHGGRSRSWEDSPERGRPHERAR	0.991605	8.15494e-11	0.305562	-0.310689	0.0300936	0.00230632	-0.00256354	Tight junction;Vibrio cholerae infection
A0A2R8YDH4	Tight junction protein ZO-2	TJP2	S	303	SRLNSHGGRSRSWEDSPERGRPHERARSRER	1	8.15494e-11	0.305562	-0.310689	0.0300936	0.00230632	-0.00256354	Tight junction;Vibrio cholerae infection
Q13112	Chromatin assembly factor 1 subunit B	CHAF1B	S	429	RPVEGTPASRTQDPSSPGTTPPQARQAPAPT	0.999624	1.54563e-30	-0.229788	0.249668	0.0297663	0.0116109	0.00993978
Q9H0D6	5'-3' exoribonuclease 2	XRN2	S	448	TPSGILTPHALGSRNSPGSQVASNPRQAAYE	1	1.62093e-33	-0.137489	0.179564	0.0297294	0.0381007	0.0210373	Ribosome biogenesis in eukaryotes;RNA degradation
Q9Y2W1	Thyroid hormone receptor-associated protein 3	THRAP3	S	682	AKNKKSPEIHRRIDISPSTFRKHGLAHDEMK	0.999916	1.79853e-05	-0.071209	0.124063	0.0297282	0.0800229	0.0264269
Q9NTI5	Sister chromatid cohesion protein PDS5 homolog B	PDS5B	S	1166	RMETVSNASSSSNPSSPGRIKGRLDSSEMDH	0.960288	3.17821e-67	-0.0765998	0.128361	0.0295174	0.0744203	0.0258808
Q7Z417	Nuclear fragile X mental retardation-interacting protein 2	NUFIP2	S	212	YITNGYMGKGADNDGSGSESGYTTPKKRKAR	0.999999	4.28654e-28	0.0114957	0.0472937	0.0295056	0.45817	0.0293947
P18583	Protein SON	SON	S	283	VEYQMKSVLKSVESTSPEPSKIMLVEPPVAK	0.989427	5.80499e-07	-0.00550715	0.0635297	0.0294242	0.255669	0.0290113
Q8TB72	Pumilio homolog 2	PUM2	S	182	ADCKDFNRTPGSRQASPTEVVERLGPNTNPS	1	1.5093e-05	0.22885	-0.202261	0.0293378	0.017373	0.0132942
Q13428	Treacle protein	TCOF1	S	1350	KESSRKGWESRKRKLSGDQPAARTPRSKKKK	1	1.35616e-07	0.128689	-0.0773797	0.029331	0.0733255	0.0256548	Ribosome biogenesis in eukaryotes
Q9UKV3	Apoptotic chromatin condensation inducer in the nucleus	ACIN1	S	240	ERRSSRVRQARAAKLSEGSQPAEEEEDQETP	1	6.51518e-11	0.0672257	-0.00992037	0.0291682	0.226746	0.0286527	mRNA surveillance pathway;RNA transport;Spliceosome		Yes
Q9UKV3	Apoptotic chromatin condensation inducer in the nucleus	ACIN1	S	243	SSRVRQARAAKLSEGSQPAEEEEDQETPSRN	1	6.51518e-11	0.0672257	-0.00992037	0.0291682	0.226746	0.0286527	mRNA surveillance pathway;RNA transport;Spliceosome		Yes
Q9C0C2	182 kDa tankyrase-1-binding protein	TNKS1BP1	S	1138	QFGIIGNDRVSGAGFSPSSKMEGGHFVPPGK	0.971627	1.58567e-07	0.157044	-0.111165	0.0291632	0.049564	0.0229394
Q8TAQ2	SWI/SNF complex subunit SMARCC2	SMARCC2	S	302	DRRDKKGGNYKKRKRSPSPSPTPEAKKKNAK	0.999751	4.27721e-17	-0.0607434	0.113723	0.0291254	0.0902763	0.0264898
Q5VTL8	Pre-mRNA-splicing factor 38B	PRPF38B	S	493	RTDSVEKSKKREHSPSKEKSRKRSRSKERSH	1	0.000818163	0.0635029	-0.00619028	0.0290771	0.25037	0.0286563	Spliceosome
Q6UN15	Pre-mRNA 3'-end-processing factor FIP1	FIP1L1	S	554	TRHKSSRSNSRRRHESEEGDSHRRHKHKKSK	1	5.1891e-08	0.102591	-0.0486546	0.0289491	0.106836	0.0269681	mRNA surveillance pathway
Q00613	Heat shock factor protein 1	HSF1	S	303	PLSSSPLVRVKEEPPSPPQSPRVEEASPGRP	1	1.03207e-10	-0.0453867	0.099479	0.0288637	0.112104	0.0270461
O94929	Actin-binding LIM protein 3	ABLIM3	S	372	SQDIYENLDLRQRRASSPGYIDSPTYSRQGM	1	3.37022e-18	0.0531114	0.00355343	0.0285452	0.339637	0.0283324	Axon guidance
Q9UQ35	Serine/arginine repetitive matrix protein 2	SRRM2	T	251	SKRKSKDKKRKRSRSTTPAPKSRRAHRSTSA	0.82085	0.0232671	-0.340496	0.322145	0.0285391	0.0077231	-0.00917551
Q9UQ35	Serine/arginine repetitive matrix protein 2	SRRM2	T	252	KRKSKDKKRKRSRSTTPAPKSRRAHRSTSAD	0.999957	0.0166621	-0.340496	0.322145	0.0285391	0.0077231	-0.00917551
Q8IYB3	Serine/arginine repetitive matrix protein 1	SRRM1	S	769	SGSPEPAAKKPPAPPSPVQSQSPSTNWSPAV	0.999999	1.05374e-31	-0.217608	0.238561	0.0284317	0.0128798	0.0104766	mRNA surveillance pathway;RNA transport
P35611	Alpha-adducin	ADD1	S	586	ELEEYRREVERKQKGSEENLDEAREQKEKSP	1	6.33441e-08	0.0802483	-0.025454	0.0283649	0.157678	0.0273971
Q9UPQ0	LIM and calponin homology domains-containing protein 1	LIMCH1	S	233	PDVVLRGSSDGRGSDSESDLPHRKLPDVKKD	0.993665	6.2009e-13	-0.541513	0.435749	0.0283304	0.0308783	-0.0528822
P30419	Glycylpeptide N-tetradecanoyltransferase 1	NMT1	S	47	DCENEEDNSYNRGGLSPANDTGAKKKKKKQK	1	2.92573e-13	0.0504668	0.00584022	0.028326	0.369924	0.0281535
Q6ICG6	Uncharacterized protein KIAA0930	KIAA0930	S	324	RKVPRNRIAEMKKSHSANDSEEFFREDDGGA	0.99905	3.15726e-11	0.370611	-0.421802	0.0281388	0.0182131	-0.0255958
Q92733	Proline-rich protein PRCC	PRCC	S	157	KEPVKIAAPELHKGDSDSEEDEPTKKKTILQ	1	1.61654e-27	0.117695	-0.0673633	0.028131	0.0804288	0.0251659
Q96PY5	Formin-like protein 2	FMNL2	S	171	STVESSVDKSKPWSRSIEDLHRGSNLPSPVG	1	0.0144445	0.274292	-0.269033	0.0280568	0.00268398	0.00262916
Q9BXP5	Serrate RNA effector molecule homolog	SRRT	S	74	DRNRRERFSPPRHELSPPQKRMRRDWDEHSS	1	1.77471e-08	0.110497	-0.0596321	0.0279387	0.0888157	0.0254324
Q13185	Chromobox protein homolog 3	CBX3	S	95	QKAGKEKDGTKRKSLSDSESDDSKSKKKRDA	0.999641	4.81921e-44	-0.00611558	0.060939	0.0278012	0.248971	0.0274117
Q9C0C2	182 kDa tankyrase-1-binding protein	TNKS1BP1	S	601	AEERYESQEPLAGQESPLPLATREAALPILE	0.996075	1.72793e-06	0.192699	-0.158466	0.0277748	0.0277345	0.0171164
P51858	Hepatoma-derived growth factor	HDGF	S	165	EKGALKRRAGDLLEDSPKRPKEAENPEGEEK	1	1.44377e-13	0.111432	-0.0611541	0.0277181	0.0864329	0.0251389
Q9HCD5	Nuclear receptor coactivator 5	NCOA5	S	29	DPYGFGDSRDSRRDRSPIRGSPRREPRDGRN	1	0.00129567	-0.234788	0.249634	0.0276602	0.0085542	0.00742291
Q9HCD5	Nuclear receptor coactivator 5	NCOA5	S	34	GDSRDSRRDRSPIRGSPRREPRDGRNGRDAR	1	0.00129567	-0.234788	0.249634	0.0276602	0.0085542	0.00742291
Q8NAV1	Pre-mRNA-splicing factor 38A	PRPF38A	S	260	SPKRRSPSPRRERHRSKSPRRHRSRSRDRRH	1	0.0178636	-0.0670922	0.116567	0.0276578	0.0796251	0.0247373	Spliceosome
Q8NAV1	Pre-mRNA-splicing factor 38A	PRPF38A	S	262	KRRSPSPRRERHRSKSPRRHRSRSRDRRHRS	1	0.0178636	-0.0670922	0.116567	0.0276578	0.0796251	0.0247373	Spliceosome
O15417	Trinucleotide repeat-containing gene 18 protein	TNRC18	S	991	PGLAAGPAGTYGKAVSPPPSPRASPVAALKA	1	0.00184476	-0.083875	0.13106	0.0275917	0.0642794	0.0235927
O15417	Trinucleotide repeat-containing gene 18 protein	TNRC18	S	995	AGPAGTYGKAVSPPPSPRASPVAALKAKVIQ	1	0.00184476	-0.083875	0.13106	0.0275917	0.0642794	0.0235927
O60885	Bromodomain-containing protein 4	BRD4	S	1083	IHSPQMSQFQSLTHQSPPQQNVQPKKQELRA	0.943632	6.82868e-23	-0.268191	0.272855	0.0275478	0.00238977	0.00233191
O75494	Serine/arginine-rich splicing factor 10	SRSF10	S	131	YRRSRSRSYERRRSRSRSFDYNYRRSYSPRN	0.999999	3.41045e-05	0.0630888	-0.0092038	0.0273953	0.227514	0.0269425	Spliceosome
O75494	Serine/arginine-rich splicing factor 10	SRSF10	S	133	RSRSRSYERRRSRSRSFDYNYRRSYSPRNSR	0.999998	3.41045e-05	0.0630888	-0.0092038	0.0273953	0.227514	0.0269425	Spliceosome
Q9BVC5	Ashwin	C2orf49	S	193	THRKSPSGPVKSPPLSPVGTTPVKLKRAAPK	0.994911	7.94863e-11	-0.229416	0.245266	0.0273605	0.00932811	0.00792516
P23381	Tryptophan--tRNA ligase, cytoplasmic;T1-TrpRS;T2-TrpRS	WARS	S	467	VTDEIVKEFMTPRKLSFDFQ___________	1	0.00586347	0.111699	-0.0626743	0.0271454	0.0832726	0.0245124	Aminoacyl-tRNA biosynthesis;Tryptophan metabolism
Q9UQ35	Serine/arginine repetitive matrix protein 2	SRRM2	S	474	SKNRSHGRAKRDKSHSHTPSRRMGRSRSPAT	0.999963	4.24825e-06	0.0119249	0.0421152	0.0270991	0.488999	0.0270201
Q9UQ35	Serine/arginine repetitive matrix protein 2	SRRM2	S	952	SPSRVTSRTTPRRSRSVSPCSNVESRLLPRY	1	1.72508e-07	0.0231843	0.0306634	0.0269286	1.05621	0.0269239
Q9UQ35	Serine/arginine repetitive matrix protein 2	SRRM2	S	954	SRVTSRTTPRRSRSVSPCSNVESRLLPRYSH	1	1.72508e-07	0.0231843	0.0306634	0.0269286	1.05621	0.0269239
Q8WU90	Zinc finger CCCH domain-containing protein 15	ZC3H15	S	381	KLSEASGGRAENGERSDLEEDNEREGTENGA	1	1.13357e-23	0.209516	-0.182184	0.0269188	0.0197011	0.0136659
O60271	C-Jun-amino-terminal kinase-interacting protein 4	SPAG9	S	730	DVAGLDTEGSKQRSASQSSLDKLDQELKEQQ	0.999931	1.82055e-42	0.196355	-0.16543	0.0267738	0.0242405	0.0154628
Q9UQ35	Serine/arginine repetitive matrix protein 2	SRRM2	S	297	AAAKTHTTALAGRSPSPASGRRGEGDAPFSE	0.999997	1.01898e-35	0.0540844	-0.00115369	0.0267298	0.289394	0.0264654
O94842	TOX high mobility group box family member 4	TOX4	T	175	GTILPPAQSPEDRLSTTPSPTSSLHEDGVED	0.839659	3.43724e-15	0.167229	-0.129085	0.0266663	0.0369223	0.0190721
Q07955	Serine/arginine-rich splicing factor 1	SRSF1	S	205	IRVKVDGPRSPSYGRSRSRSRSRSRSRSRSN	0.999995	0.00165743	0.143785	-0.100978	0.0265883	0.0507204	0.0214038	Spliceosome
P18583	Protein SON	SON	S	1885	RRRSSRSRSKSRGRRSVSKEKRKRSPKHRSK	1	0.017655	-0.10231	0.144855	0.0265592	0.0498878	0.0212725
P18583	Protein SON	SON	S	1887	RSSRSRSKSRGRRSVSKEKRKRSPKHRSKSR	1	0.017655	-0.10231	0.144855	0.0265592	0.0498878	0.0212725
Q9UHD8	Septin-9	SEPT9	S	85	NSEPSARHVDSLSQRSPKASLRRVELSGPKA	0.997129	8.35756e-18	0.231924	-0.213005	0.0265439	0.011911	0.00945938		unknown	No
P54259	Atrophin-1	ATN1	S	77	ASTPKVNKQGRSEEISESESEETNAPKKTKT	1	1.83971e-28	0.104739	-0.0563061	0.0264625	0.0893652	0.0242165
P54259	Atrophin-1	ATN1	S	79	TPKVNKQGRSEEISESESEETNAPKKTKTEQ	0.99995	1.83971e-28	0.104739	-0.0563061	0.0264625	0.0893652	0.0242165
P49792	E3 SUMO-protein ligase RanBP2;RanBP2-like and GRIP domain-containing protein 4	RANBP2;RGPD4	S	2276	GESTTGFNFSFKSALSPSKSPAKLNQSGTSV	0.999987	1.64467e-14	-0.257321	0.26349	0.0264596	0.00328733	0.00308466	RNA transport
O95817	BAG family molecular chaperone regulator 3	BAG3	S	291	REGSPARSSTPLHSPSPIRVHTVVDRPQQPM	0.999965	0.00293472	-0.131139	0.168447	0.0264164	0.0356803	0.0186538
Q0JRZ9	F-BAR domain only protein 2	FCHO2	S	403	PAISRHSPVQMNRNLSNEELTKSKPSAPPNE	1	0.000176614	0.223793	-0.202888	0.0261695	0.0137508	0.0104526
Q96JM3	Chromosome alignment-maintaining phosphoprotein 1	CHAMP1	S	297	SPSESPEPWKPFPAVSPEPRRPAPAVSPGSW	1	1.38783e-10	-0.384753	0.345583	0.0261445	0.0150729	-0.0195852
P26599	Polypyrimidine tract-binding protein 1	PTBP1	S	141	IYIQFSNHKELKTDSSPNQARAQAALQAVNS	0.997185	3.80671e-05	-0.0362891	0.0857569	0.0260241	0.122141	0.0247339
Q9UJX2	Cell division cycle protein 23 homolog	CDC23	S	588	LPASLSANNTPTRRVSPLNLSSVTP______	0.999996	1.79226e-13	0.143655	-0.102322	0.0259021	0.0486544	0.0206662	Cell cycle;Cell cycle - yeast;Meiosis - yeast;Oocyte meiosis;Progesterone-mediated oocyte maturation;Ubiquitin mediated proteolysis
Q9UJX2	Cell division cycle protein 23 homolog	CDC23	T	596	NTPTRRVSPLNLSSVTP______________	1	1.79226e-13	0.143655	-0.102322	0.0259021	0.0486544	0.0206662	Cell cycle;Cell cycle - yeast;Meiosis - yeast;Oocyte meiosis;Progesterone-mediated oocyte maturation;Ubiquitin mediated proteolysis
P35568	Insulin receptor substrate 1	IRS1	S	1078	PQGPGGMSAFTRVNLSPNRNQSAKVIRADPQ	1	7.58999e-05	-0.280317	0.278321	0.0258741	0.000988998	-0.00099802	Adipocytokine signaling pathway;Aldosterone-regulated sodium reabsorption;Insulin signaling pathway;Neurotrophin signaling pathway;Type II diabetes mellitus		Yes
Q6Y7W6	PERQ amino acid-rich with GYF domain-containing protein 2	GIGYF2	T	25	FGPEWLRALSSGGSITSPPLSPALPKYKLAD	0.751362	1.32706e-06	-0.429013	0.37103	0.0257703	0.0204779	-0.028991
P85037	Forkhead box protein K1	FOXK1	S	416	GVSCFRTPFGPLSSRSAPASPTHPGLMSPRS	1	2.18268e-18	0.0798389	-0.030548	0.0257009	0.135108	0.0246455
P52292	Importin subunit alpha-1	KPNA2	S	62	MLKRRNVSSFPDDATSPLQENRNNQGTVNWS	0.998607	3.08236e-67	-0.237337	0.247628	0.0254284	0.00590647	0.00514587
Q66K74	Microtubule-associated protein 1S;MAP1S heavy chain;MAP1S light chain	MAP1S	S	657	ESHRSPAEGSERLSLSPLRGGEAGPDASPTV	1	1.63592e-08	-0.204433	0.223273	0.0252122	0.0123448	0.00942011
Q7L4I2	Arginine/serine-rich coiled-coil protein 2	RSRC2	S	30	KTSPDRDKKKEQSEVSVSPRASKHHYSRSRS	0.999567	2.33232e-09	-0.000331879	0.0502633	0.0251876	0.297394	0.0249657
H0YC42	Tumor protein D52	TPD52	S	176	ITKKLEDVKNSPTFKSFEEKVENLKGSPKNV	0.999996	6.7092e-07	0.228111	-0.211137	0.0251396	0.0108122	0.00848689
Q6PKG0	La-related protein 1	LARP1	T	785	TVPESPNYRNTRTPRTPRTPQLKDSSQTSRF	1	0.000337649	0.0739573	-0.0257375	0.0249709	0.146788	0.0241099
Q9H2H9	Sodium-coupled neutral amino acid transporter 1	SLC38A1	S	52	GQINSKFISDRESRRSLTNSHLEKKKCDEYI	0.997096	6.83532e-15	0.194591	-0.167615	0.0248255	0.0210561	0.0134882
P55265	Double-stranded RNA-specific adenosine deaminase	ADAR	S	825	VTGASLRRTMLLLSRSPEAQPKTLPLTGSTF	1	0.0404767	-0.277516	0.274215	0.0245651	0.00165746	-0.00165065	Cytosolic DNA-sensing pathway;Measles
Q9H3Z4	DnaJ homolog subfamily C member 5	DNAJC5	S	10	______MADQRQRSLSTSGESLYHVLGLDKN	0.989367	2.57685e-80	0.332622	-0.36793	0.0244569	0.0141511	-0.0176541	Protein processing in endoplasmic reticulum	AKT1	Yes
Q6P6C2	RNA demethylase ALKBH5	ALKBH5	S	64	EPYPVSGAKRKYQEDSDPERSDYEEQQLQKE	0.999999	1.77734e-20	0.124725	-0.0835198	0.0243568	0.0576751	0.0206027
Q6P6C2	RNA demethylase ALKBH5	ALKBH5	S	69	SGAKRKYQEDSDPERSDYEEQQLQKEEEARK	0.999938	1.77734e-20	0.124725	-0.0835198	0.0243568	0.0576751	0.0206027
Q15139	Serine/threonine-protein kinase D1	PRKD1	S	205	FKIPNNCSGVRRRRLSNVSLTGVSTIRTSSA	1	2.55298e-07	0.166715	-0.133958	0.0241975	0.03109	0.0163787
Q15139	Serine/threonine-protein kinase D1	PRKD1	S	208	PNNCSGVRRRRLSNVSLTGVSTIRTSSAELS	0.912103	2.55298e-07	0.166715	-0.133958	0.0241975	0.03109	0.0163787
P17096	High mobility group protein HMG-I/HMG-Y	HMGA1	S	44	PRKQPPVSPGTALVGSQKEPSEVPTPKRPRG	0.95607	5.68296e-11	0.143132	-0.105678	0.0240842	0.0434081	0.0187271
Q5SW79	Centrosomal protein of 170 kDa;Cep170-like protein	CEP170;CEP170P1	S	1529	PSPPKQKSSPVNNHHSPGQTPTLGQPEARAL	0.999774	9.55545e-16	-0.392914	0.34705	0.0239985	0.0174609	-0.0229317
P42166	Lamina-associated polypeptide 2, isoform alpha;Thymopoietin;Thymopentin	TMPO	S	67	PLPAGTNSKGPPDFSSDEEREPTPVLGSGAA	0.999997	1.36665e-23	0.143785	-0.10675	0.0239491	0.0425988	0.0185174
Q9UKV3	Apoptotic chromatin condensation inducer in the nucleus	ACIN1	S	384	EEEREIKSSQGLKEKSKSPSPPRLTEDRKKA	1	0.000167862	-0.110667	0.14701	0.0239171	0.0405784	0.0181719	mRNA surveillance pathway;RNA transport;Spliceosome		Yes
Q9H7N4	Splicing factor, arginine/serine-rich 19	SCAF1	S	612	SRRSRSREKRRRRRRSASPPPATSSSSSSRR	0.999999	1.19816e-05	-0.201659	0.218749	0.0238049	0.0113811	0.00854517
Q9H7N4	Splicing factor, arginine/serine-rich 19	SCAF1	S	614	RSRSREKRRRRRRSASPPPATSSSSSSRRER	0.999999	1.19816e-05	-0.201659	0.218749	0.0238049	0.0113811	0.00854517
Q96QT4	Transient receptor potential cation channel subfamily M member 7	TRPM7	S	1513	KISRRPSTEDTHEVDSKAALIPDWLQDRPSN	1	5.51129e-10	-0.0829121	0.123167	0.0238039	0.0569058	0.0201274	Mineral absorption
Q9NTI5	Sister chromatid cohesion protein PDS5 homolog B	PDS5B	S	1383	QSTPQKGRGRPSKTPSPSQPKKNVRVGRSKQ	0.999803	2.34117e-05	-0.269547	0.267184	0.0236359	0.00121905	-0.00118162
P11137	Microtubule-associated protein 2	MAP2	T	1656	EKKVAIIRTPPKSPATPKQLRLINQPLPDLK	1	1.5696e-05	-1.0508	0.632562	0.023621	0.0731598	-0.20912
Q7L2J0	7SK snRNA methylphosphate capping enzyme	MEPCE	S	69	CAPSAGSPAAAVGRESPGAAATSSSGPQAQQ	0.999986	1.26949e-06	-0.234312	0.241987	0.0234046	0.00447746	0.00383724
Q8IYB7	DIS3-like exonuclease 2	DIS3L2	S	875	PGTQGHLGPEKEEEESDGEPEDSSTS_____	1	2.74045e-32	0.0048968	0.0414616	0.0232951	0.371448	0.0231792
Q16629	Serine/arginine-rich splicing factor 7	SRSF7	S	192	RRSRSGSIKGSRYFQSPSRSRSRSRSISRPR	0.999976	0.00391544	0.123666	-0.0848807	0.0231577	0.0540692	0.0193927	Spliceosome
Q16629	Serine/arginine-rich splicing factor 7	SRSF7	S	194	SRSGSIKGSRYFQSPSRSRSRSRSISRPRSS	0.999999	0.00391544	0.123666	-0.0848807	0.0231577	0.0540692	0.0193927	Spliceosome
Q8IYB3	Serine/arginine repetitive matrix protein 1;Peroxisome proliferator-activated receptor gamma coactivator-related protein 1	SRRM1;PPRC1	S	177	SREKRERSRSPRRRKSRSPSPRRRSSPVRRE	1	0.00957268	-0.0452975	0.0884695	0.0231357	0.0962289	0.021586	mRNA surveillance pathway;RNA transport
Q8IYB3	Serine/arginine repetitive matrix protein 1;Peroxisome proliferator-activated receptor gamma coactivator-related protein 1	SRRM1;PPRC1	S	179	EKRERSRSPRRRKSRSPSPRRRSSPVRRERK	1	0.00957268	-0.0452975	0.0884695	0.0231357	0.0962289	0.021586	mRNA surveillance pathway;RNA transport
Q8IYB3	Serine/arginine repetitive matrix protein 1;Peroxisome proliferator-activated receptor gamma coactivator-related protein 1	SRRM1;PPRC1	S	181	RERSRSPRRRKSRSPSPRRRSSPVRRERKRS	1	0.00957268	-0.0452975	0.0884695	0.0231357	0.0962289	0.021586	mRNA surveillance pathway;RNA transport
P46100	Transcriptional regulator ATRX	ATRX	S	1352	RHRLLRHKLTVSDGESGEEKKTKPKEHKEVK	1	3.56075e-11	-0.116536	0.150401	0.0230978	0.0363712	0.0169327
Q9HC35	Echinoderm microtubule-associated protein-like 4	EML4	S	144	KEESHSNDQSPQIRASPSPQPSSQPLQIHRQ	0.997844	6.11103e-09	0.0297002	0.015447	0.0225913	0.71068	0.0225736
Q9NTJ3	Structural maintenance of chromosomes protein 4	SMC4	S	22	QPSTARRREEGPPPPSPDGASSDAEPEPPSG	1	1.58366e-40	-0.256666	0.256408	0.02256	0.000139323	-0.000129253	Cell cycle - yeast
Q14247	Src substrate cortactin	CTTN	T	401	EARRKLEEQARAKTQTPPVSPAPQPTEERLP	0.999822	1.31067e-36	0.0553346	-0.0110662	0.0225161	0.203663	0.0221342	Bacterial invasion of epithelial cells;Pathogenic Escherichia coli infection;Shigellosis;Tight junction
Q92508	Piezo-type mechanosensitive ion channel component 1	PIEZO1	S	1621	DMGSPLSTGYHTRSGSEEAVTDPGEREAGAS	0.813816	1.08598e-12	0.0453032	-0.000721131	0.0224745	0.292317	0.0222911
P49756	RNA-binding protein 25	RBM25	S	583	EAERRRQPQIKQEPESEEEEEEKQEKEEKRE	1	1.24412e-11	0.169668	-0.141694	0.0223705	0.0255083	0.0139871	Spliceosome
Q13595	Transformer-2 protein homolog alpha	TRA2A	S	84	TRSRSHSHSHRRRSRSRSYTPEYRRRRSRSH	0.999938	0.000416938	-0.0849917	0.122256	0.0223504	0.0522023	0.0186321	Spliceosome
Q13595	Transformer-2 protein homolog alpha	TRA2A	S	86	SRSHSHSHRRRSRSRSYTPEYRRRRSRSHSP	0.995945	0.000416938	-0.0849917	0.122256	0.0223504	0.0522023	0.0186321	Spliceosome
P48634	Protein PRRC2A	PRRC2A	S	1085	TGGPNHPPAPRGRTASETRSEGSEYEEIPKR	0.998332	6.30431e-14	0.386149	-0.465295	0.0223485	0.026414	-0.0395733
Q5T200	Zinc finger CCCH domain-containing protein 13	ZC3H13	S	875	KHRLLSQVVRPQESRSLSPSHLTEDRQGRWK	0.999999	4.84758e-06	-0.144218	0.171612	0.0223226	0.0246057	0.0136973
Q9BRS2	Serine/threonine-protein kinase RIO1	RIOK1	S	22	LMSRVVPGQFDDADSSDSENRDLKTVKEKDD	0.920282	1.59043e-28	0.297367	-0.317883	0.0222941	0.00931497	-0.0102577	Ribosome biogenesis in eukaryotes
Q9Y608	Leucine-rich repeat flightless-interacting protein 2	LRRFIP2	S	328	ASATTPLSGNSSRRGSGDTSSLIDPDTSLSE	0.994661	5.10381e-15	0.0247452	0.0196236	0.0221866	1.13571	0.0221844
Q9NVD7	Alpha-parvin	PARVA	S	14	__MATSPQKSPSVPKSPTPKSPPSRKKDDSF	0.997175	1.03827e-12	-0.415018	0.357178	0.0221392	0.0211788	-0.02892	Focal adhesion
P15336	Cyclic AMP-dependent transcription factor ATF-2	ATF2	S	328	QSLQQPATSTTETPASPAHTTPQTQSTSGRR	0.979553	1.92175e-31	-0.383285	0.338232	0.0221168	0.017593	-0.0225263	MAPK signaling pathway
Q9UQ35	Serine/arginine repetitive matrix protein 2	SRRM2	S	1600	VDSKSRLSPRRSRSGSSPEVKDKPRAAPRAQ	0.999519	8.22666e-05	0.0935602	-0.0531114	0.0220875	0.0816067	0.0202244
Q9H1E3	Nuclear ubiquitous casein and cyclin-dependent kinase substrate 1	NUCKS1	S	58	EAKNKRRSGKNSQEDSEDSEDKDVKTKKDDS	1	2.65196e-90	0.0781998	-0.0363276	0.0220723	0.109659	0.0209361
Q68CZ2	Tensin-3	TNS3	S	660	RGVGSGPHPPDTQQPSPSKAFKPRFPGDQVV	0.996976	1.81403e-28	-0.639939	0.473991	0.0219678	0.0429428	-0.0829739
I3L4J1	Vacuolar protein sorting-associated protein 4A	VPS4A	S	121	KKPVKENQSEGKGSDSDSEGDNPEKKKLQEQ	0.999814	3.4394e-23	0.152378	-0.121413	0.0219676	0.0323091	0.0154824	Endocytosis
P09651	Heterogeneous nuclear ribonucleoprotein A1;Heterogeneous nuclear ribonucleoprotein A1, N-terminally processed	HNRNPA1	S	2	______________MSKSESPKEPEQLRKLF	0.996047	6.87942e-13	0.0705267	-0.0287105	0.0217611	0.127192	0.0209081	Spliceosome
Q9BW71	HIRA-interacting protein 3	HIRIP3	S	372	STSGEESDLEREVSDSEAGGGPQGERKNRSS	1	1.77985e-11	0.262072	-0.266757	0.0217542	0.00245585	-0.0023421
P40123	Adenylyl cyclase-associated protein 2	CAP2	S	309	AQGGQTQSPTKSHTPSPTSPKSYPSQKHAPV	0.93996	0.00034514	-0.123167	0.153414	0.0217416	0.0312121	0.0151238
P26045	Tyrosine-protein phosphatase non-receptor type 3	PTPN3	S	357	KKVIGGMVWNPAMRRSLSVEHLETKSLPSRS	0.999993	0.000116794	0.391218	-0.47633	0.0216957	0.0279163	-0.042556
P26045	Tyrosine-protein phosphatase non-receptor type 3	PTPN3	S	359	VIGGMVWNPAMRRSLSVEHLETKSLPSRSPP	0.999988	0.000116794	0.391218	-0.47633	0.0216957	0.0279163	-0.042556
Q14157	Ubiquitin-associated protein 2-like	UBAP2L	S	605	PLYEQRSTQTRRYPSSISSSPQKDLTQAKNG	0.914855	1.02519e-09	-0.0128974	0.0549918	0.0214465	0.189325	0.0210472
Q15642	Cdc42-interacting protein 4	TRIP10	S	296	DVEFEDFSQPMNRAPSDSSLGTPSDGRPELR	0.999999	1.31485e-18	0.245252	-0.243669	0.0214048	0.000896183	0.000791579	Insulin signaling pathway
Q86W92	Liprin-beta-1	PPFIBP1	S	579	PKDSQRNSPFQIPPPSPDSKKKSRGIMKLFG	0.966447	3.91994e-05	-0.169079	0.189549	0.0213497	0.0160567	0.0102347
P08237	ATP-dependent 6-phosphofructokinase, muscle type	PFKM	S	775	DTSDHAHLEHITRKRSGEAAV__________	1	0.00247335	0.320658	-0.35682	0.0213262	0.0149998	-0.0180809	Fructose and mannose metabolism;Galactose metabolism;Glycolysis / Gluconeogenesis;Methane metabolism;Pentose phosphate pathway
Q8WUA4	General transcription factor 3C polypeptide 2	GTF3C2	S	167	LLLKLSKDLDRPESQSPKRPPEDFETPSGER	1	5.69073e-09	-0.119698	0.149745	0.0213043	0.0318435	0.0150231
Q676U5	Autophagy-related protein 16-1	ATG16L1	S	287	AGGLLDSITNIFGRRSVSSFPVPQDNVDTHP	0.993673	5.22018e-15	-0.0560111	0.0946029	0.0212604	0.075558	0.0192959
P48651	Phosphatidylserine synthase 1	PTDSS1	S	442	EISWHHRKGTKGSEDSPPKHAGNNESHSSRR	1	5.42187e-35	0.0854246	-0.0461418	0.0211406	0.0886911	0.0196414	Glycerophospholipid metabolism
Q9UQ35	Serine/arginine repetitive matrix protein 2	SRRM2	S	1854	RGRSRTPPTSRKRSRSRTSPAPWKRSRSRAS	0.989161	7.18023e-05	-0.0955583	0.128977	0.0210728	0.0429004	0.0167091
Q9UQ35	Serine/arginine repetitive matrix protein 2	SRRM2	S	1857	SRTPPTSRKRSRSRTSPAPWKRSRSRASPAT	0.988996	7.18023e-05	-0.0955583	0.128977	0.0210728	0.0429004	0.0167091
P67809	Nuclease-sensitive element-binding protein 1	YBX1	S	165	RRRGPPRNYQQNYQNSESGEKNEGSESAPEG	0.995749	1.40071e-48	0.19333	-0.175045	0.0208681	0.0139333	0.00914235
Q8IYB3	Serine/arginine repetitive matrix protein 1	SRRM1	S	696	RHSPSPRPRAPQTSSSPPPVRRGASSSPQRR	0.988539	3.09325e-25	-0.0540178	0.0920019	0.0208386	0.0767627	0.018992	mRNA surveillance pathway;RNA transport
P27816	Microtubule-associated protein 4	MAP4	S	280	ALATKTEVALAKDMESPTKLDVTLAKDMQPS	0.998298	7.5218e-17	-0.328489	0.30171	0.0207511	0.0119029	-0.0133894
Q13177	Serine/threonine-protein kinase PAK 2;PAK-2p27;PAK-2p34	PAK2	S	197	VIAPRPDHTKSIYTRSVIDPVPAPVGDSHVD	1	4.03972e-20	-0.12312	0.15141	0.0206653	0.0293618	0.0141452	Axon guidance;ErbB signaling pathway;Focal adhesion;MAPK signaling pathway;Regulation of actin cytoskeleton;Renal cell carcinoma;T cell receptor signaling pathway
P50479	PDZ and LIM domain protein 4	PDLIM4	S	120	DPEIQDGSPTTSRRPSGTGTGPEDGRPSLGS	0.93533	1.83403e-07	-0.373159	0.329577	0.02058	0.0174717	-0.0217912
Q9NXG2	THUMP domain-containing protein 1	THUMPD1	S	86	DMYGPEKFTDKDQQPSGSEGEDDDAEAALKK	1	9.56766e-41	0.130931	-0.0989585	0.0205604	0.0399933	0.0159862
Q9NXG2	THUMP domain-containing protein 1	THUMPD1	S	88	YGPEKFTDKDQQPSGSEGEDDDAEAALKKEV	1	9.56766e-41	0.130931	-0.0989585	0.0205604	0.0399933	0.0159862
Q9Y2W1	Thyroid hormone receptor-associated protein 3	THRAP3	S	535	NFRVTAYKAVQEKSSSPPPRKTSESRDKLGA	0.999996	0.00114695	-0.1376	0.162913	0.0204666	0.0238778	0.0126562
A0A2R8YDH4	Tight junction protein ZO-2	TJP2	S	1115	AQMRRAASSDQLRDNSPPPAFKPEPPKAKTQ	1	4.8337e-17	0.104337	-0.0695647	0.0200046	0.0583082	0.017386	Tight junction;Vibrio cholerae infection
P40818	Ubiquitin carboxyl-terminal hydrolase 8	USP8	S	718	PAERDREPSKLKRSYSSPDITQAIQEEEKRK	0.998321	2.88499e-35	-0.0819344	0.115097	0.0199426	0.0487384	0.0165815	Endocytosis	unknown	Yes
Q96JM3	Chromosome alignment-maintaining phosphoprotein 1	CHAMP1	S	427	VPPVSPELRKPGPPLSPEIRSPAGSPELRKP	1	1.42234e-14	-0.275035	0.264599	0.0198671	0.00537956	-0.00521818
Q13610	Periodic tryptophan protein 1 homolog	PWP1	S	50	LIAEAKEKLQEEGGGSDEEETGSPSEDGMQS	1	3.55323e-52	-0.087994	0.120216	0.0198637	0.0446708	0.0161108
O75122	CLIP-associating protein 2	CLASP2	S	533	RIPRPSVSQGCSREASRESSRDTSPVRSFQP	0.999999	0.00374074	0.259423	-0.267596	0.0198462	0.00430835	-0.00408626
O75122	CLIP-associating protein 2	CLASP2	S	536	RPSVSQGCSREASRESSRDTSPVRSFQPLAS	0.99998	0.00374074	0.259423	-0.267596	0.0198462	0.00430835	-0.00408626
O75122	CLIP-associating protein 2	CLASP2	S	537	PSVSQGCSREASRESSRDTSPVRSFQPLASR	0.999856	0.00374074	0.259423	-0.267596	0.0198462	0.00430835	-0.00408626
O75122	CLIP-associating protein 2	CLASP2	T	540	SQGCSREASRESSRDTSPVRSFQPLASRHHS	0.850562	0.00374074	0.259423	-0.267596	0.0198462	0.00430835	-0.00408626
Q9H2G2	STE20-like serine/threonine-protein kinase	SLK	S	655	EEITESSSTEEMEVRSVVADTDQKALGSEVQ	1	0.00122259	0.389897	-0.479231	0.0198159	0.0292841	-0.0446667	Oocyte meiosis
Q13523	Serine/threonine-protein kinase PRP4 homolog	PRPF4B	S	257	PTLRRRSQEKIGKARSPTDDKVKIEDKSKSK	0.999105	3.62349e-11	-0.0752768	0.108488	0.0195293	0.0524802	0.0166054
O75151	Lysine-specific demethylase PHF2	PHF2	S	899	EDNPIFKSRSKKRKGSDDAPYSPTARVGPSV	1	1.32478e-07	0.0558898	-0.0182068	0.0193172	0.154601	0.0188415
O75151	Lysine-specific demethylase PHF2	PHF2	S	905	KSRSKKRKGSDDAPYSPTARVGPSVPRQDRP	0.983561	1.32478e-07	0.0558898	-0.0182068	0.0193172	0.154601	0.0188415
Q5T200	Zinc finger CCCH domain-containing protein 13	ZC3H13	S	356	SIQRHSPSPRRKRTPSPSYQRTLTPPLRRSA	0.999164	0.0125272	-0.209478	0.216652	0.0192636	0.00467938	0.00358707
Q5T200	Zinc finger CCCH domain-containing protein 13	ZC3H13	T	354	GSSIQRHSPSPRRKRTPSPSYQRTLTPPLRR	0.999936	0.0125272	-0.209478	0.216652	0.0192636	0.00467938	0.00358707
P56524	Histone deacetylase 4	HDAC4	S	467	SIHKLRQHRPLGRTQSAPLPQNAQALQHLVI	0.973832	2.78606e-16	0.14965	-0.124196	0.0192147	0.0264122	0.0127269
Q96Q15	Serine/threonine-protein kinase SMG1	SMG1	S	3570	MSQNARKLIQKNLATSADTPPSTVPGTGKSV	0.980503	4.90425e-13	0.0926134	-0.0582473	0.0191541	0.0668109	0.0171831	mRNA surveillance pathway
Q96Q15	Serine/threonine-protein kinase SMG1	SMG1	T	3573	NARKLIQKNLATSADTPPSTVPGTGKSVACS	0.999885	4.90425e-13	0.0926134	-0.0582473	0.0191541	0.0668109	0.0171831	mRNA surveillance pathway
O14681	Etoposide-induced protein 2.4 homolog	EI24	S	326	LQSALSSSTSAEKFPSPHPSPAKLKATAGH_	1	3.85385e-05	-0.187576	0.199901	0.0191326	0.00888216	0.00616287	p53 signaling pathway
O14681	Etoposide-induced protein 2.4 homolog	EI24	S	330	LSSSTSAEKFPSPHPSPAKLKATAGH_____	1	3.85385e-05	-0.187576	0.199901	0.0191326	0.00888216	0.00616287	p53 signaling pathway
Q5SW79	Centrosomal protein of 170 kDa	CEP170	S	630	ETEISESGMTVRSTGSATSLASQGERRRRTL	0.998735	3.28857e-13	-0.000995779	0.0389397	0.0191102	0.287118	0.018972
Q5SW79	Centrosomal protein of 170 kDa	CEP170	S	633	ISESGMTVRSTGSATSLASQGERRRRTLPQL	0.999498	3.28857e-13	-0.000995779	0.0389397	0.0191102	0.287118	0.018972
Q9H4I2	Zinc fingers and homeoboxes protein 3	ZHX3	S	945	WEPRVPEASSEPFDTSSPQAGRQLETD____	0.802995	2.27273e-55	-0.135824	0.158864	0.0190314	0.0221272	0.0115202
Q8IYB3	Serine/arginine repetitive matrix protein 1	SRRM1	S	393	TSSPPRKTRRLSPSASPPRRRHRPSPPATPP	1	2.01217e-07	0.0423643	-0.00489682	0.0189272	0.241648	0.0187337	mRNA surveillance pathway;RNA transport
P08238	Heat shock protein HSP 90-beta;Putative heat shock protein HSP 90-beta 2	HSP90AB1;HSP90AB2P	S	255	EDKDDEEKPKIEDVGSDEEDDSGKDKKKKTK;ENKDDEEKPKIEDVGSDEEDDSGKDKKKKTK	1	1.96947e-54	0.132116	-0.103934	0.0189134	0.0341628	0.0140911	Antigen processing and presentation;NOD-like receptor signaling pathway;Pathways in cancer;Plant-pathogen interaction;Progesterone-mediated oocyte maturation;Prostate cancer;Protein processing in endoplasmic reticulum
Q13451	Peptidyl-prolyl cis-trans isomerase FKBP5;Peptidyl-prolyl cis-trans isomerase FKBP5, N-terminally processed	FKBP5	S	13	___MTTDEGAKNNEESPTATVAEQGEDITSK	1	3.14879e-103	0.177727	-0.160146	0.018659	0.0146166	0.0087904
P16989	Y-box-binding protein 3	YBX3	S	2	______________MSEAGEATTTTTTTLPQ	0.967574	0.000149219	0.0677764	-0.032383	0.0185658	0.105819	0.0176967	Tight junction
A7KAX9	Rho GTPase-activating protein 32	ARHGAP32	S	952	STWDKCVEERDATNRSPTQIVKMKTNETVAQ	0.934419	4.17574e-05	0.100305	-0.0683267	0.0184515	0.0551758	0.0159891
Q5VZ89	DENN domain-containing protein 4C	DENND4C	S	968	EVCDASAIVAKHSQPSPEPHSPTEPPAWGSS	0.996399	9.62804e-23	-0.0709817	0.102543	0.0183878	0.05283	0.0157805
Q5VZ89	DENN domain-containing protein 4C	DENND4C	S	973	SAIVAKHSQPSPEPHSPTEPPAWGSSIVKVP	0.995392	9.62804e-23	-0.0709817	0.102543	0.0183878	0.05283	0.0157805
Q14157	Ubiquitin-associated protein 2-like	UBAP2L	S	477	SAPQMSPGSSDNQSSSPQPAQQKLKQQKKKA	0.944794	2.88248e-23	0.0231843	0.013538	0.0183693	0.786394	0.0183612
Q09666	Neuroblast differentiation-associated protein AHNAK	AHNAK	S	135	EYQRIYTTKIKPRLKSEDGVEGDLGETQSRT	1	2.07552e-54	0.138028	-0.112233	0.0183172	0.0293682	0.0128975
Q13427	Peptidyl-prolyl cis-trans isomerase G	PPIG	T	748	VHEKNKKFDHESSPGTDEDKSG_________	1	1.5525e-09	-0.0707392	0.102001	0.0182144	0.0525555	0.0156307
Q13243	Serine/arginine-rich splicing factor 5	SRSF5	S	250	VPEKSQKRGSSSRSKSPASVDRQRSRSRSRS	0.995462	0.000561619	0.151989	-0.129349	0.0181669	0.0227885	0.0113198	Spliceosome
Q13243	Serine/arginine-rich splicing factor 5	SRSF5	S	253	KSQKRGSSSRSKSPASVDRQRSRSRSRSRSV	0.999996	0.000561619	0.151989	-0.129349	0.0181669	0.0227885	0.0113198	Spliceosome
P16070	CD44 antigen	CD44	S	706	VEDRKPSGLNGEASKSQEMVHLVNKESSETP	1	1.02107e-42	0.192321	-0.180021	0.0181288	0.00922731	0.00614998	ECM-receptor interaction;Hematopoietic cell lineage;Shigellosis
Q13425	Beta-2-syntrophin	SNTB2	S	110	SPPAPPRGPAGEAGASPPVRRVRVVKQEAGG	1	1.12397e-16	-0.156772	0.173808	0.0179658	0.0144737	0.00851782
Q9UQ35	Serine/arginine repetitive matrix protein 2	SRRM2	S	780	PRSKAKSRLSLRRSLSGSSPCPKQKSQTPPR	0.999999	3.96585e-05	0.218843	-0.215617	0.0179063	0.00205815	0.00161329
Q9BTA9	WW domain-containing adapter protein with coiled-coil	WAC	S	53	SGDHRHEKMRDAGDPSPPNKMLRRSDSPENK	1	0.000112165	-0.118476	0.142162	0.0177208	0.0258086	0.0118429
O60716	Catenin delta-1	CTNND1	S	268	RQDVYGPQPQVRVGGSSVDLHRFHPEPYGLE	1	1.06144e-07	-0.287026	0.269043	0.0176356	0.00903139	-0.00899149	Adherens junction;Leukocyte transendothelial migration
Q15276	Rab GTPase-binding effector protein 1	RABEP1	S	410	NDMFKDGLRRAQSTDSLGTSGSLQSKALGYN	0.999959	5.04282e-28	0.0768327	-0.0441843	0.0175928	0.0797493	0.0163242	Endocytosis
Q05655	Protein kinase C delta type;Protein kinase C delta type regulatory subunit;Protein kinase C delta type catalytic subunit	PRKCD	S	645	YSNFDQEFLNEKARLSYSDKNLIDSMDQSAF	0.992443	0.0513447	0.360645	-0.433387	0.0175809	0.0260222	-0.0363707	Tight junction;Vascular smooth muscle contraction
Q9NTJ3	Structural maintenance of chromosomes protein 4	SMC4	S	41	ASSDAEPEPPSGRTESPATAAETASEELDNR	0.999425	3.24916e-23	-0.0946183	0.121345	0.0174008	0.0354515	0.0133635	Cell cycle - yeast
Q8IYB3	Transformer-2 protein homolog beta;Serine/arginine-rich splicing factor 1;Transformer-2 protein homolog alpha;Serine/arginine repetitive matrix protein 1	TRA2B;SRSF1;TRA2A;SRRM1	S	306	PSPYYSRGGYRSRSRSRSYSPRRY_______;RSPSHTRPRRRHRSRSRSYSPRRRPSPRRRP;RSPSPYYSRYRSRSRSRSYSPRRY_______;RSRSRSRSRSRSNSRSRSYSPRRSRGSPRYS	0.997775	0.0090833	0.010923	0.0237097	0.0173304	0.647503	0.0173163	mRNA surveillance pathway;RNA transport;Spliceosome
Q9UQ35	Serine/arginine repetitive matrix protein 2	SRRM2	S	2692	SPRKPIDSLRDSRSLSYSPVERRRPSPQPSP	0.99934	2.96438e-05	0.0992279	-0.0698396	0.0171693	0.0503982	0.0146941
Q13427	Peptidyl-prolyl cis-trans isomerase G	PPIG	S	489	DSKHNRNEEKRMRSRSKGRDHENVKEKEKQS	1	0.000103564	0.0309717	0.0031919	0.0171486	0.361889	0.0170818
P49792	E3 SUMO-protein ligase RanBP2;RanBP2-like and GRIP domain-containing protein 4;RanBP2-like and GRIP domain-containing protein 3;RANBP2-like and GRIP domain-containing protein 5/6;RANBP2-like and GRIP domain-containing protein 8	RANBP2;RGPD4;RGPD3;RGPD5;RGPD8	S	2246	EDALDDSVSSSSVHASPLASSPVRKNLFRFG	0.994687	2.58326e-11	0.0846086	-0.0538065	0.0170604	0.0651979	0.0154011	RNA transport
P49792	E3 SUMO-protein ligase RanBP2;RanBP2-like and GRIP domain-containing protein 4;RanBP2-like and GRIP domain-containing protein 3;RANBP2-like and GRIP domain-containing protein 5/6;RANBP2-like and GRIP domain-containing protein 8	RANBP2;RGPD4;RGPD3;RGPD5;RGPD8	S	2251	DSVSSSSVHASPLASSPVRKNLFRFGESTTG	0.883081	2.58326e-11	0.0846086	-0.0538065	0.0170604	0.0651979	0.0154011	RNA transport
Q14699	Raftlin	RFTN1	S	220	PGTGDVCSAPAGRNQSPEPSSGPRGEVPLAK	0.999918	0.00115049	-0.319802	0.289563	0.0168171	0.0139298	-0.0151195
A6ND36	Protein FAM83G	FAM83G	S	688	GREEADALKRMQAQRSTDKEAQGQQFHHHRV	0.973872	2.74101e-12	0.400975	-0.508936	0.0165966	0.0339443	-0.0539803
Q14185	Dedicator of cytokinesis protein 1	DOCK1	S	1681	GFALEPLLPKKMHSRSQDKLDKDDLEKEKKD	1	3.88622e-25	0.183074	-0.171719	0.0165563	0.0089365	0.00567722	Bacterial invasion of epithelial cells;Focal adhesion;Regulation of actin cytoskeleton;Shigellosis
O94913	Pre-mRNA cleavage complex 2 protein Pcf11	PCF11	S	494	RSRSRSPKSRSPIIHSPKRRDRRSPKRRQRS	1	3.39898e-05	-0.0297059	0.0611798	0.0164526	0.103603	0.015737	mRNA surveillance pathway
O00559	Receptor-binding cancer antigen expressed on SiSo cells	EBAG9	S	36	FLKRLICRSGRGRKLSGDQITLPTTVDYSSV	0.997276	1.46188e-06	-0.663511	0.476639	0.0163809	0.0474125	-0.093436
Q6ZTN6	Ankyrin repeat domain-containing protein 13D	ANKRD13D	S	465	LQESLQLSTEPRGPGSPPRTPPAPGPPSFEE	1	2.73739e-15	0.0330882	-0.000576859	0.0163538	0.291496	0.0162557
Q6ZTN6	Ankyrin repeat domain-containing protein 13D	ANKRD13D	T	469	LQLSTEPRGPGSPPRTPPAPGPPSFEEQLRL	1	2.73739e-15	0.0330882	-0.000576859	0.0163538	0.291496	0.0162557
Q14160	Protein scribble homolog	SCRIB	S	1306	KMAESPCSPSGQQPPSPPSPDELPANVKQAY	0.99997	5.43957e-08	-0.108783	0.131376	0.0162882	0.0267406	0.0112967
Q9UQ35	Serine/arginine repetitive matrix protein 2	SRRM2	S	908	GSSPPRVKSSTPPRQSPSRSSSPQPKVKAII	0.960908	3.50026e-06	-0.0034666	0.0357123	0.0162559	0.25057	0.0161228
Q3B726	DNA-directed RNA polymerase I subunit RPA43	TWISTNB	S	304	DQDPVFQGSDSSGYQSDHKKKKKKRKHSEEA	0.998093	5.22323e-16	0.268674	-0.290188	0.0161363	0.0107709	-0.0107573
Q92974	Rho guanine nucleotide exchange factor 2	ARHGEF2	S	932	SVHRNFEDRERQELGSPEERLQDSSDPDTGS	1	0.000214199	0.127369	-0.104873	0.0159162	0.0275535	0.0112479	Pathogenic Escherichia coli infection
B4DGG1	Protein ITFG3	ITFG3	S	21	DLEAEIHPLKNEERKSQENLGNPSKNEDNVK	1	2.38743e-19	-0.183769	0.191244	0.0158885	0.0055457	0.00373763
Q8WVC0	RNA polymerase-associated protein LEO1	LEO1	S	630	EEDKAQRLLKAKKLTSDEEGEPSGKRKAEDD	1	1.39775e-24	0.13711	-0.116764	0.0157502	0.0226931	0.010173
Q8IYB3	Serine/arginine repetitive matrix protein 1	SRRM1	S	583	RRRRTPTPPPRRRTPSPPPRRRSPSPRRYSP	1	0.00115607	-0.114847	0.135475	0.0157363	0.0233484	0.0103138	mRNA surveillance pathway;RNA transport
Q8IYB3	Serine/arginine repetitive matrix protein 1	SRRM1	T	581	PPRRRRTPTPPPRRRTPSPPPRRRSPSPRRY	1	0.00115607	-0.114847	0.135475	0.0157363	0.0233484	0.0103138	mRNA surveillance pathway;RNA transport
P16144	Integrin beta-4	ITGB4	S	1474	HRMTTTSAAAYGTHLSPHVPHRVLSTSSTLT	0.999657	9.00169e-15	0.151209	-0.133958	0.0156601	0.0170352	0.00862566	Arrhythmogenic right ventricular cardiomyopathy (ARVC);Dilated cardiomyopathy;ECM-receptor interaction;Focal adhesion;Hypertrophic cardiomyopathy (HCM);Regulation of actin cytoskeleton
Q8NC56	LEM domain-containing protein 2	LEMD2	S	138	PARPAQLRRRASVRGSSEEDEDARTPDRATQ	0.994907	0.000223426	-1.07786	0.630305	0.0155131	0.0773442	-0.223779
Q8NC56	LEM domain-containing protein 2	LEMD2	S	139	ARPAQLRRRASVRGSSEEDEDARTPDRATQG	0.999956	0.000223426	-1.07786	0.630305	0.0155131	0.0773442	-0.223779
P25788	Proteasome subunit alpha type-3	PSMA3	S	250	EAEKYAKESLKEEDESDDDNM__________	1	5.04844e-18	0.15043	-0.133432	0.0154692	0.016859	0.00849885	Proteasome
Q7Z6E9	E3 ubiquitin-protein ligase RBBP6	RBBP6	S	748	YPRRGRGKSRNYRSRSRSHGYHRSRSRSPPY	0.999446	0.00846057	0.0827026	-0.0550568	0.0154666	0.0585299	0.0138229
Q7Z6E9	E3 ubiquitin-protein ligase RBBP6	RBBP6	S	750	RRGRGKSRNYRSRSRSHGYHRSRSRSPPYRR	0.999294	0.00846057	0.0827026	-0.0550568	0.0154666	0.0585299	0.0138229
P46100	Transcriptional regulator ATRX	ATRX	S	1348	KPRYRHRLLRHKLTVSDGESGEEKKTKPKEH	0.999899	3.56075e-11	-0.116536	0.136379	0.0154566	0.0222058	0.00992154
O94876	Transmembrane and coiled-coil domains protein 1	TMCC1	S	382	SKPREIASLIRNKFGSADNIPNLKDSLEEGQ	1	3.55516e-22	-0.163833	0.174735	0.0153601	0.00899206	0.00545096
Q9UQ35	Serine/arginine repetitive matrix protein 2	SRRM2	S	2702	DSRSLSYSPVERRRPSPQPSPRDQQSSSSER	1	0.00115023	-0.257252	0.24436	0.0152459	0.00716293	-0.0064459
Q9UQ35	Serine/arginine repetitive matrix protein 2	SRRM2	S	2706	LSYSPVERRRPSPQPSPRDQQSSSSERGSRR	1	0.00115023	-0.257252	0.24436	0.0152459	0.00716293	-0.0064459
P11137	Microtubule-associated protein 2	MAP2	T	1613	STAITPGTPPSYSSRTPGTPGTPSYPRTPHT	1	3.15278e-13	0.00762616	0.022361	0.0150124	0.536468	0.0149936
Q9UQ35	Serine/arginine repetitive matrix protein 2	SRRM2	S	2694	RKPIDSLRDSRSLSYSPVERRRPSPQPSPRD	0.999946	2.96438e-05	0.0992279	-0.0746424	0.0149105	0.0406847	0.0122927
P02545	Prelamin-A/C;Lamin-A/C	LMNA	S	392	RKLLEGEEERLRLSPSPTSQRSRGRASSHSS	0.999881	2.78856e-07	-0.272785	0.254616	0.0148825	0.00962688	-0.00908448	Arrhythmogenic right ventricular cardiomyopathy (ARVC);Dilated cardiomyopathy;Hypertrophic cardiomyopathy (HCM)
Q9UHF7	Zinc finger transcription factor Trps1	TRPS1	S	1081	SPIEKYMRPAKHPNYSPPGSPIEKYQYPLFG	0.997652	9.22195e-10	-0.0822093	0.105846	0.0148802	0.0360227	0.0118182
Q9UHF7	Zinc finger transcription factor Trps1	TRPS1	S	1085	KYMRPAKHPNYSPPGSPIEKYQYPLFGLPFV	0.999997	9.22195e-10	-0.0822093	0.105846	0.0148802	0.0360227	0.0118182
A0A2R8YDH4	Tight junction protein ZO-2	TJP2	T	574	SSSEKLKERPSSREDTPSRLSRMGATPTPFK	0.988967	1.26762e-05	0.0110662	0.018308	0.0146917	0.812811	0.0146871	Tight junction;Vibrio cholerae infection
Q6PKG0	La-related protein 1	LARP1	S	90	SPRPLQLPGAEGPAISDGEEGGGEPGAGGGA	1	6.11544e-54	0.127105	-0.107286	0.0146643	0.0239718	0.00990941
O95359	Transforming acidic coiled-coil-containing protein 2	TACC2	T	2314	LRRPKMKKTPEKLDNTPASPPRSPAEPNDIP	0.997002	2.5886e-21	0.367483	-0.453755	0.0145267	0.0299476	-0.0431359
Q9BVS4	Serine/threonine-protein kinase RIO2	RIOK2	S	332	HPLGPDDKNIETKEGSEFSFSDGEVAEKAEV	1	2.3164e-14	-0.0418478	0.0687556	0.0145136	0.0715667	0.0134539	Ribosome biogenesis in eukaryotes
Q9BVS4	Serine/threonine-protein kinase RIO2	RIOK2	S	337	DDKNIETKEGSEFSFSDGEVAEKAEVYGSEN	0.999953	2.3164e-14	-0.0418478	0.0687556	0.0145136	0.0715667	0.0134539	Ribosome biogenesis in eukaryotes
Q06265	Exosome complex component RRP45	EXOSC9	S	306	QRITAFKMEKAPIDTSDVEEKAEEIIAEAEP	0.997235	3.24558e-18	0.207893	-0.209017	0.0144459	0.000745896	-0.000561893	RNA degradation
Q9UQ35	Serine/arginine repetitive matrix protein 2	SRRM2	S	1935	RRRSRSRTPPVTRRRSRSRTPTTRRRSRSRT	0.999418	0.00745739	0.0646069	-0.0375931	0.0144118	0.0780594	0.0135069
Q9UQ35	Serine/arginine repetitive matrix protein 2	SRRM2	S	1937	RSRSRTPPVTRRRSRSRTPTTRRRSRSRTPP	0.993535	0.00745739	0.0646069	-0.0375931	0.0144118	0.0780594	0.0135069
Q01518	Adenylyl cyclase-associated protein 1	CAP1	T	307	PVRSGPKPFSAPKPQTSPSPKRATKKEPAVL	0.89977	1.00116e-14	-0.210613	0.208828	0.0142972	0.0011783	-0.00089258
Q86UE4	Protein LYRIC	MTDH	S	426	SLLKSQEPIPDDQKVSDDDKEKGEGALPTGK	1	1.72246e-67	0.0319598	-0.0040339	0.0140751	0.236624	0.0139629
O60832	H/ACA ribonucleoprotein complex subunit 4	DKC1	S	494	AKAGLESGAEPGDGDSDTTKKKKKKKKAKEV	0.943542	1.85273e-34	0.0311129	-0.00317046	0.0140731	0.248221	0.0139712	Ribosome biogenesis in eukaryotes
P50443	Sulfate transporter	SLC26A2	S	5	___________MSSESKEQHNVSPRDSAEGN	0.99861	3.22205e-07	-0.253171	0.239072	0.0138435	0.00798994	-0.00704952
Q9NVP1	ATP-dependent RNA helicase DDX18	DDX18	S	86	GGMSQEAVGNIKVTKSPQKSTVLTNGEAAMQ	1	2.5417e-05	-0.355479	0.307609	0.0138299	0.0203971	-0.0239353
P68402	Platelet-activating factor acetylhydrolase IB subunit beta	PAFAH1B2	S	2	______________MSQGDSNPAAIPHAAED	0.999992	6.50812e-44	0.0727232	-0.0478175	0.0137115	0.0603365	0.0124529	Ether lipid metabolism
Q96MU7	YTH domain-containing protein 1	YTHDC1	S	146	EKTCVRKRDPERRAKSPTPDGSERIGLEVDR	1	1.01981e-07	-0.199802	0.199653	0.0137067	0.000103253	-7.45803e-05
Q9BUQ8	Probable ATP-dependent RNA helicase DDX23	DDX23	S	107	RDKDGHRRDKDRKRSSLSPGRGKDFKSRKDR	0.930609	0.00194652	-0.0164974	0.0432743	0.013698	0.135566	0.0133885	Spliceosome
P43243	Matrin-3	MATR3	S	598	GIDLLKKDKSRKRSYSPDGKESPSDKKSKTD	1	9.0056e-24	-0.041432	0.0666843	0.0136387	0.0685798	0.0126261
Q13523	Serine/threonine-protein kinase PRP4 homolog	PRPF4B	S	427	PRTRPRDDILSRRERSKDASPINRWSPTRRR	1	4.05227e-13	-0.172571	0.178502	0.0136181	0.00469554	0.00296541
Q14684	Ribosomal RNA processing protein 1 homolog B	RRP1B	S	513	SQSGPSGSHPQGPRGSPTGGAQLLKRKRKLG	0.992367	9.36478e-07	-0.217709	0.212919	0.0136127	0.00308638	-0.00239515
Q15223	Nectin-1	PVRL1	S	422	QHHPPMAQNLQYPDDSDDEKKAGPLGGSSYE	0.999995	8.30258e-11	0.402067	-0.520045	0.0134624	0.0366896	-0.0589888	Adherens junction;Cell adhesion molecules (CAMs)
P50750	Cyclin-dependent kinase 9	CDK9	T	186	ARAFSLAKNSQPNRYTNRVVTLWYRPPELLL	0.998444	0.00664129	-0.0151701	0.0414172	0.0134011	0.140551	0.0131235
O60832	H/ACA ribonucleoprotein complex subunit 4	DKC1	S	453	VAEAAKTAKRKRESESESDETPPAAPQLIKK	0.999273	2.59256e-28	-0.0362891	0.0612248	0.0132917	0.0753989	0.0124678	Ribosome biogenesis in eukaryotes
Q86XL3	Ankyrin repeat and LEM domain-containing protein 2	ANKLE2	S	662	SLEEIKNRQNAARNNSPPTVGAFGHTRCSAF	0.999999	2.02062e-17	-0.22727	0.219388	0.013276	0.00490612	-0.00394106
Q5T5C0	Syntaxin-binding protein 5	STXBP5	S	785	VKDNSFSRSRSSSVTSIDKESREAISALHFC	0.997776	1.15999e-08	0.0514416	-0.026021	0.0132301	0.097925	0.0127103
Q8N8A6	ATP-dependent RNA helicase DDX51	DDX51	S	83	RRPRRRRRVNDAEPGSPEAPQGKRRKADGED	1	2.39923e-14	-0.0350174	0.0596904	0.0131134	0.0768823	0.0123365
Q6PKG0	La-related protein 1	LARP1	S	143	TKNALPPVLTTVNGQSPPEHSAPAKVVRAAV	0.999871	4.16123e-16	-0.167507	0.173466	0.0130296	0.00485842	0.00297946
Q9UJF2	Ras GTPase-activating protein nGAP	RASAL2	S	841	PSNSSMEDFTKRSTQSEDFSRRHTVPDRHIP	0.99935	0.000203768	-0.167863	0.173677	0.0129904	0.00473164	0.00290696
Q9BXP5	Serrate RNA effector molecule homolog	SRRT	S	4	____________MGDSDDEYDRRRRDKFRRE	1	1.32777e-07	0.0871912	-0.0655722	0.0128305	0.0407199	0.0108095
O15042	U2 snRNP-associated SURP motif-containing protein	U2SURP	S	946	TSPSPSRSSSGRRVKSPSPKSERSERSERSH	1	0.0029248	-0.0764932	0.0968538	0.0127822	0.0335923	0.0101803	Spliceosome
O15042	U2 snRNP-associated SURP motif-containing protein	U2SURP	S	948	PSPSRSSSGRRVKSPSPKSERSERSERSHKE	1	0.0029248	-0.0764932	0.0968538	0.0127822	0.0335923	0.0101803	Spliceosome
Q9BW71	HIRA-interacting protein 3	HIRIP3	S	142	AKEENPRRASKAVEESSDEERQRDLPAQRGE	1	0.00101001	0.0192037	0.006217	0.012725	0.521896	0.0127103
Q9BW71	HIRA-interacting protein 3	HIRIP3	S	143	KEENPRRASKAVEESSDEERQRDLPAQRGEE	1	0.00101001	0.0192037	0.006217	0.012725	0.521896	0.0127103
Q96ST2	Protein IWS1 homolog	IWS1	S	300	QASDSENEELPKPRVSDSESEGPQKGPASDS	1	1.174e-05	-0.116598	0.131045	0.0125303	0.0164169	0.00722323			Yes
Q96ST2	Protein IWS1 homolog	IWS1	S	302	SDSENEELPKPRVSDSESEGPQKGPASDSET	1	1.174e-05	-0.116598	0.131045	0.0125303	0.0164169	0.00722323			Yes
Q13428	Treacle protein	TCOF1	S	906	GKTHQIRAALAPAKESPRKGAAPTPPGKTGP	1	2.69214e-06	-0.20224	0.199305	0.012458	0.00202543	-0.00146741	Ribosome biogenesis in eukaryotes
P17706	Tyrosine-protein phosphatase non-receptor type 2	PTPN2	S	304	WKELSKEDLSPAFDHSPNKIMTEKYNGNRIG	1	2.59881e-17	-0.0952347	0.112085	0.0121459	0.0230216	0.0084251
Q5PRF9	Protein Smaug homolog 2	SAMD4B	S	271	LGARAAFTTPDHAPLSPQSSVASSGSEQTEE	0.990748	1.28365e-22	0.0241777	0	0.0121396	0.30103	0.0120889
Q9UQ35	Serine/arginine repetitive matrix protein 2	SRRM2	S	857	PKVKSGTPPRQGSITSPQANEQSVTPQRRSC	0.975648	5.8477e-23	0.0231843	0.000938032	0.0121041	0.323987	0.0120612
O15085	Rho guanine nucleotide exchange factor 11	ARHGEF11	T	672	SSLSTRSLENPTPPFTPKMGRRSIESPSLGF	1	3.81806e-06	-0.861631	0.552241	0.0119905	0.0640629	-0.154695	ko05152;Vascular smooth muscle contraction
O60841	Eukaryotic translation initiation factor 5B	EIF5B	S	113	KKGQKGKKQSFDDNDSEELEDKDSKSKKTAK	1	5.83417e-114	0.178364	-0.176706	0.0117253	0.00129322	0.000829183	RNA transport
O00203	AP-3 complex subunit beta-1	AP3B1	S	276	KEGDELEDNGKNFYESDDDQKEKTDKKKKPY	1	2.05944e-10	0.291486	-0.335826	0.0116603	0.019962	-0.0221703	Lysosome
Q09666	Neuroblast differentiation-associated protein AHNAK	AHNAK	S	559	ETPNLEGTLTGPRLGSPSGKTGTCRISMSEV	0.999633	0.00418495	-0.218766	0.210262	0.0116378	0.00551422	-0.00425186
Q3B726	DNA-directed RNA polymerase I subunit RPA43	TWISTNB	S	316	GYQSDHKKKKKKRKHSEEAEFTPPLKCSPKR	0.999932	3.2241e-06	-0.0177675	0.040408	0.0116134	0.117063	0.0113202
Q3B726	DNA-directed RNA polymerase I subunit RPA43	TWISTNB	S	328	RKHSEEAEFTPPLKCSPKRKGKSNFL_____	0.999872	3.2241e-06	-0.0177675	0.040408	0.0116134	0.117063	0.0113202
P09651	Heterogeneous nuclear ribonucleoprotein A1;Heterogeneous nuclear ribonucleoprotein A1, N-terminally processed	HNRNPA1	S	6	__________MSKSESPKEPEQLRKLFIGGL	0.999999	6.71846e-14	0.0661237	-0.0460021	0.0111498	0.0520968	0.0100608	Spliceosome
Q9H0D6	5'-3' exoribonuclease 2	XRN2	S	501	PSPLGGIKRKAEDSDSEPEPEDNVRLWEAGW	1	1.6665e-55	0.102322	-0.0862402	0.0111194	0.0241844	0.008041	Ribosome biogenesis in eukaryotes;RNA degradation
Q8N9T8	Protein KRI1 homolog	KRI1	S	136	KVILEKAGKYVDEENSDGETSNHRLQETSSQ	1	2.3296e-50	-0.0128102	0.0343819	0.0109788	0.138435	0.0107859
P35269	General transcription factor IIF subunit 1	GTF2F1	T	446	SLSGKSTPQPPSGKTTPNSGDVQVTEDAVRR	0.836395	7.15998e-16	-0.167442	0.169712	0.0109617	0.00186556	0.00113506	Basal transcription factors
Q15742	NGFI-A-binding protein 2	NAB2	S	159	GHGSPGEKAGSARSFSPKSPLELGEKLSPLP	0.999297	1.47642e-07	0.379621	-0.48553	0.0109479	0.0350558	-0.0529544
Q15742	NGFI-A-binding protein 2	NAB2	S	162	SPGEKAGSARSFSPKSPLELGEKLSPLPGGP	0.999996	1.47642e-07	0.379621	-0.48553	0.0109479	0.0350558	-0.0529544
Q16666	Gamma-interferon-inducible protein 16	IFI16	S	153	GPKGSKVSEEQTQPPSPAGAGMSTAMGRSPS	0.999281	8.08069e-21	0.239031	-0.260146	0.0109253	0.0118481	-0.0105574
Q9Y383	Putative RNA-binding protein Luc7-like 2	LUC7L2	S	384	RSYESANGRSEDRRSSEEREAGEI_______	1	0.00191317	0.123799	-0.111566	0.0109108	0.0145998	0.00611651
Q14839	Chromodomain-helicase-DNA-binding protein 4	CHD4	S	1531	WSMPELAEVEENKKMSQPGSPSPKTPTPSTP	1	1.26544e-05	-0.29917	0.265969	0.0108968	0.0165348	-0.0166004
Q9UQ35	Serine/arginine repetitive matrix protein 2	SRRM2	T	1680	SRTARRGSRSSPEPKTKSRTPPRRRSSRSSP	0.907085	0.00732984	-0.110059	0.122413	0.0108542	0.0149321	0.00617677
Q9UQ35	Serine/arginine repetitive matrix protein 2	SRRM2	T	1684	RRGSRSSPEPKTKSRTPPRRRSSRSSPELTR	0.965823	0.00732984	-0.110059	0.122413	0.0108542	0.0149321	0.00617677
Q8IYB3	Serine/arginine repetitive matrix protein 1	SRRM1	S	874	QEEPVAAPEPKKETESEAEDNLDDLEKHLRE	1	2.66657e-132	0.0380147	-0.0169242	0.0108067	0.115402	0.0105453	mRNA surveillance pathway;RNA transport
Q8IYB3	Serine/arginine repetitive matrix protein 1	SRRM1	S	389	PPKRTSSPPRKTRRLSPSASPPRRRHRPSPP	1	2.01217e-07	0.00863037	0.0129702	0.0108019	0.898853	0.0108003	mRNA surveillance pathway;RNA transport
P10398	Serine/threonine-protein kinase A-Raf	ARAF	S	269	PRGSPSPASVSSGRKSPHSKSPAEQRERKSL	1	2.20285e-06	-0.240282	0.224418	0.0106985	0.00953835	-0.00793158	Acute myeloid leukemia;Bladder cancer;Chronic myeloid leukemia;Colorectal cancer;Endometrial cancer;ErbB signaling pathway;Glioma;Hepatitis C;Insulin signaling pathway;Long-term depression;Long-term potentiation;Melanoma;Natural killer cell mediated cytotoxicity;Non-small cell lung cancer;Pancreatic cancer;Pathways in cancer;Progesterone-mediated oocyte maturation;Prostate cancer;Regulation of ac…
P10398	Serine/threonine-protein kinase A-Raf	ARAF	S	274	SPASVSSGRKSPHSKSPAEQRERKSLADDKK	0.999989	2.20285e-06	-0.240282	0.224418	0.0106985	0.00953835	-0.00793158	Acute myeloid leukemia;Bladder cancer;Chronic myeloid leukemia;Colorectal cancer;Endometrial cancer;ErbB signaling pathway;Glioma;Hepatitis C;Insulin signaling pathway;Long-term depression;Long-term potentiation;Melanoma;Natural killer cell mediated cytotoxicity;Non-small cell lung cancer;Pancreatic cancer;Pathways in cancer;Progesterone-mediated oocyte maturation;Prostate cancer;Regulation of ac…
Q8IYB3	Serine/arginine repetitive matrix protein 1	SRRM1	T	540	PSRSASPSPRKRQKETSPRGRRRRSPSPPPT	0.815569	0.0110651	-0.0305456	0.0506518	0.0106242	0.072903	0.0100531	mRNA surveillance pathway;RNA transport
Q8TAD8	Smad nuclear-interacting protein 1	SNIP1	S	99	ASGRRSKSPRSKRNRSPHHSTVKVKQEREDH	0.999989	6.55119e-06	-0.00663718	0.0275573	0.0105614	0.186777	0.01046
Q9H1B7	Interferon regulatory factor 2-binding protein-like	IRF2BPL	S	547	PSGRGAAASLRKRKASPEPPDSAEGALKLGE	1	4.28571e-11	-0.0599761	0.0778021	0.0105571	0.0371158	0.00891302
P46821	Microtubule-associated protein 1B;MAP1B heavy chain;MAP1 light chain LC1	MAP1B	S	831	AIGPAKELEAERSLMSSPEDLTKDFEELKAE	1	2.71978e-07	-0.329051	0.285231	0.0105404	0.0201495	-0.0219098
P46821	Microtubule-associated protein 1B;MAP1B heavy chain;MAP1 light chain LC1	MAP1B	S	832	IGPAKELEAERSLMSSPEDLTKDFEELKAEE	0.999994	2.71978e-07	-0.329051	0.285231	0.0105404	0.0201495	-0.0219098
P11137	Microtubule-associated protein 2	MAP2	T	1616	ITPGTPPSYSSRTPGTPGTPSYPRTPHTPGT	0.999999	3.15278e-13	-0.301817	0.267132	0.0105242	0.0171695	-0.0173427
Q92997	Segment polarity protein dishevelled homolog DVL-3	DVL3	S	125	GDSRPPSFHPHAGGGSQENLDNDTETDSLVS	0.995155	8.99171e-32	0.2587	-0.289952	0.0102993	0.016024	-0.0156263	Basal cell carcinoma;Melanogenesis;Notch signaling pathway;Pathways in cancer;Wnt signaling pathway
Q9ULX6	A-kinase anchor protein 8-like	AKAP8L	S	283	TADFRTKKKKRKQGGSPDEPDSKATRTDCSD	1	3.77839e-25	0.153676	-0.148999	0.0102614	0.00429256	0.00233824
Q9UQ35	Serine/arginine repetitive matrix protein 2	SRRM2	S	1762	SASSPRTKTTSRRGRSPSPKPRGLQRSRSRS	1	0.000324782	-0.0965452	0.109343	0.0100688	0.0175123	0.00639902
Q9UQ35	Serine/arginine repetitive matrix protein 2	SRRM2	S	1764	SSPRTKTTSRRGRSPSPKPRGLQRSRSRSRR	1	0.000324782	-0.0965452	0.109343	0.0100688	0.0175123	0.00639902
O75400	Pre-mRNA-processing factor 40 homolog A	PRPF40A	S	885	KKHKKKSKKRRHKSDSPESDAEREKDKKEKD	1	8.52532e-23	-0.0305456	0.0493972	0.00997944	0.0692703	0.00942583	Spliceosome
O60271	C-Jun-amino-terminal kinase-interacting protein 4	SPAG9	S	183	HNYMEHLERTKLHQLSGSDQLESTAHSRIRK	0.999917	4.96132e-13	0.0650208	-0.0472592	0.00997278	0.0456993	0.0088808
Q9ULH1	Arf-GAP with SH3 domain, ANK repeat and PH domain-containing protein 1	ASAP1	S	717	HVEYEWNLRQEEIDESDDDLDDKPSPIKKER	1	3.73101e-15	-0.328362	0.283597	0.00982452	0.0206731	-0.0223826	Endocytosis;Fc gamma R-mediated phagocytosis
Q9ULH1	Arf-GAP with SH3 domain, ANK repeat and PH domain-containing protein 1	ASAP1	S	726	QEEIDESDDDLDDKPSPIKKERSPRPQSFCH	1	3.73101e-15	-0.328362	0.283597	0.00982452	0.0206731	-0.0223826	Endocytosis;Fc gamma R-mediated phagocytosis
Q9BUQ8	Probable ATP-dependent RNA helicase DDX23	DDX23	S	109	KDGHRRDKDRKRSSLSPGRGKDFKSRKDRDS	0.999836	0.00194652	-0.0164974	0.0355643	0.00976832	0.109856	0.00953345	Spliceosome
P07900	Heat shock protein HSP 90-alpha	HSP90AA1	S	263	EEKESEDKPEIEDVGSDEEEEKKDGDKKKKK	1	1.36319e-232	0.0847447	-0.0695647	0.00965215	0.0279944	0.00759	Antigen processing and presentation;NOD-like receptor signaling pathway;Pathways in cancer;Plant-pathogen interaction;Progesterone-mediated oocyte maturation;Prostate cancer;Protein processing in endoplasmic reticulum
Q9H1E3	Nuclear ubiquitous casein and cyclin-dependent kinase substrate 1	NUCKS1	S	214	KEKTPSPKEEDEEPESPPEKKTSTSPPPEKS	1	4.40934e-60	0.0265876	-0.00762614	0.00958211	0.168881	0.00948073
Q9P260	LisH domain and HEAT repeat-containing protein KIAA1468	KIAA1468	S	193	AGSISTLDSLDFARYSDDGNRETDEKVAVLE	0.999389	0.000325674	0.187514	-0.194087	0.00929404	0.00478792	-0.00328635
Q9NZT2	Opioid growth factor receptor	OGFR	S	378	GDEAGGHGEDRPEPLSPKESKKRKLELSRRE	1	2.42197e-21	0.154065	-0.151729	0.00925474	0.00211684	0.00116781
Q4KMP7	TBC1 domain family member 10B	TBC1D10B	T	148	PKTEEARPSPAPGPGTPTGTPTRTPSRTAPG	0.998001	1.68304e-10	0.0411028	-0.0233263	0.0092479	0.0816471	0.00888827
Q4KMP7	TBC1 domain family member 10B	TBC1D10B	T	152	EARPSPAPGPGTPTGTPTRTPSRTAPGALTA	0.838783	1.68304e-10	0.0411028	-0.0233263	0.0092479	0.0816471	0.00888827
Q86V48	Leucine zipper protein 1	LUZP1	S	394	HGSEASVSKHTARELSPQHKRERLRNREFAL	1	0.00580215	0.13014	-0.123004	0.00911324	0.00786276	0.00356811
Q92615	La-related protein 4B	LARP4B	S	601	VPASCAVSATYERSPSPAHLPDDPKVAEKQR	0.997998	7.70747e-11	0.0439044	-0.0265876	0.0090888	0.0722975	0.00865839
Q96CW1	AP-2 complex subunit mu	AP2M1	T	156	QHQTKEEQSQITSQVTGQIGWRREGIKYRRN	0.999968	4.30257e-28	-0.0248101	0.0420556	0.00901018	0.0760777	0.00862275	Endocrine and other factor-regulated calcium reabsorption;Endocytosis;Huntington's disease
Q8IY33	MICAL-like protein 2	MICALL2	S	649	ITLTPVRPDRTPRPASPGPSLPARSPSPPRR	0.866024	0.000242438	-0.0722097	0.0858794	0.00899924	0.0245272	0.00683483
Q12802	A-kinase anchor protein 13	AKAP13	S	1932	ENMSNTWKFLSHSTDSLNKISKVNESTESLT	0.998618	9.00255e-08	-0.376564	0.312796	0.00890455	0.0262822	-0.0318839
Q9Y2X7	ARF GTPase-activating protein GIT1	GIT1	S	592	SQEGSRHTSKLSRHGSGADSDYENTQSGDPL	0.999885	6.53797e-23	0.264957	-0.302992	0.00875208	0.0188931	-0.0190175	Endocytosis;Epithelial cell signaling in Helicobacter pylori infection;Regulation of actin cytoskeleton
P54259	Atrophin-1	ATN1	S	34	EAPGPREELRSRGRASPGGVSTSSSDGKAEK	0.969534	0.00262793	0.0370308	-0.0201999	0.00869926	0.0872941	0.00841545
P11137	Microtubule-associated protein 2	MAP2	S	1790	GAEIITQSPGRSSVASPRRLSNVSSSGSINL	0.999998	6.10804e-15	0.0353423	-0.0186342	0.00860643	0.0921088	0.00835406
Q12888	Tumor suppressor p53-binding protein 1	TP53BP1	S	1362	ADFALPSSRGGPGKLSPRKGVSQTGTPVCEE	1	0.00257007	-0.510478	0.389394	0.00851086	0.0386499	-0.0605416
Q9BTU6	Phosphatidylinositol 4-kinase type 2-alpha	PI4K2A	S	462	PPVIVETARSHQRSSSESYTQSFQSRKPFFS	0.995481	5.16135e-13	0.129085	-0.123136	0.00847923	0.00656918	0.0029744	Inositol phosphate metabolism;Phosphatidylinositol signaling system
Q9H2G2	STE20-like serine/threonine-protein kinase	SLK	S	372	ACILESVSEKTERSNSEDKLNSKILNEKPTT	1	1.27994e-40	0.25084	-0.283329	0.00833834	0.0171285	-0.0162444	Oocyte meiosis
Q9UKV3	Apoptotic chromatin condensation inducer in the nucleus	ACIN1	S	1004	VSITIDDPVRTAQVPSPPRGKISNIVHISNL	1	1.66531e-06	-0.185523	0.178959	0.00819778	0.00500749	-0.00328207	mRNA surveillance pathway;RNA transport;Spliceosome		Yes
P28749	Retinoblastoma-like protein 1	RBL1	S	749	LIPLSMNTNQESKVKSPVSLTAHSLIGASPK	0.999998	1.72981e-18	-0.329232	0.281088	0.00796416	0.0223288	-0.0240719	Cell cycle;TGF-beta signaling pathway
P28749	Retinoblastoma-like protein 1	RBL1	S	762	VKSPVSLTAHSLIGASPKQTNLTKAQEVHST	0.999863	1.72981e-18	-0.329232	0.281088	0.00796416	0.0223288	-0.0240719	Cell cycle;TGF-beta signaling pathway
P62995	Transformer-2 protein homolog beta	TRA2B	S	99	RSYSRDYRRRHSHSHSPMSTRRRHVGNRANP	0.990666	7.17448e-07	-0.103565	0.111056	0.00773273	0.00975464	0.0037454	Spliceosome
Q9UQ35	Serine/arginine repetitive matrix protein 2	SRRM2	S	1923	RRRSRSRASPVSRRRSRSRTPPVTRRRSRSR	1	0.000463371	-0.0132905	0.0283369	0.00767337	0.108355	0.0075232
Q8TAQ2	SWI/SNF complex subunit SMARCC2	SMARCC2	T	308	GGNYKKRKRSPSPSPTPEAKKKNAKKGPSTP	0.996237	1.5692e-10	-0.490476	0.377145	0.00759656	0.0374836	-0.0566659
O15042	U2 snRNP-associated SURP motif-containing protein	U2SURP	S	969	SERSERSHKESSRSRSSHKDSPRDVSKKAKR	0.985342	7.11556e-07	-0.0468316	0.0599309	0.00753702	0.0351383	0.00654967	Spliceosome
Q9NYV4	Cyclin-dependent kinase 12	CDK12	S	301	QSSTRSPSPYSRRQRSVSPYSRRRSSSYERS	1	0.00109913	0.182438	-0.191689	0.00746825	0.00688945	-0.00462548
O95674	Phosphatidate cytidylyltransferase 2	CDS2	S	21	QRVAHEPVAPPEDKESESEAKVDGETASDSE	0.937483	1.45053e-27	0.0371714	-0.0230425	0.00737859	0.0689114	0.00706447	Glycerophospholipid metabolism;Phosphatidylinositol signaling system
Q9UIG0	Tyrosine-protein kinase BAZ1B	BAZ1B	S	1468	KRKKFPDRLAEDEGDSEPEAVGQSRGRRQKK	1	6.65455e-36	-0.151795	0.150721	0.00737808	0.000982198	-0.00053674
Q5VUA4	Zinc finger protein 318	ZNF318	S	79	RGRRASPSPPRGRRVSPSPPRARRGSPSPPR	1	0.00618475	-0.109795	0.11555	0.00727336	0.00711852	0.00287795
Q5VUA4	Zinc finger protein 318	ZNF318	S	81	RRASPSPPRGRRVSPSPPRARRGSPSPPRGR	1	0.00618475	-0.109795	0.11555	0.00727336	0.00711852	0.00287795
O60841	Eukaryotic translation initiation factor 5B	EIF5B	S	135	DSKSKKTAKPKVEMYSGSDDDDDFNKLPKKA	0.999723	8.90825e-19	0.160662	-0.164529	0.0072097	0.00329993	-0.0019334	RNA transport
Q6P2E9	Enhancer of mRNA-decapping protein 4	EDC4	S	879	HLLQQRDSQDASAEQSDHDDEVASLASASGG	0.999989	7.56508e-42	0.14104	-0.140517	0.00711934	0.00051424	0.000261687	RNA degradation
O00193	Small acidic protein	SMAP	S	17	SAARESHPHGVKRSASPDDDLGSSNWEAADL	0.994819	4.06137e-115	0.169412	-0.175812	0.00710154	0.00515548	-0.0032
Q9BTU6	Phosphatidylinositol 4-kinase type 2-alpha	PI4K2A	S	51	VRVAAAAGSGPSPPGSPGHDRERQPLLDRAR	1	3.12065e-42	-0.0209697	0.0344853	0.00702419	0.0717019	0.00675779	Inositol phosphate metabolism;Phosphatidylinositol signaling system
Q8N3F8	MICAL-like protein 1	MICALL1	S	644	SCKENPFNRKPSPAASPATKKATKGSKPVRP	0.99987	4.01661e-07	0.0398403	-0.0265876	0.00700861	0.0581718	0.00662632
Q9UQ35	Serine/arginine repetitive matrix protein 2	SRRM2	S	2018	RRRSRSRTSPVTRRRSRSRTPPAIRRRSRSR	1	0.00467659	-0.0116316	0.0253826	0.00699424	0.11151	0.00687549
P49840	Glycogen synthase kinase-3 alpha;Glycogen synthase kinase-3 beta	GSK3A;GSK3B	Y	279	FGSAKQLVRGEPNVSYICSRYYRAPELIFGA	0.886558	6.31451e-06	0.0413831	-0.0287105	0.00676196	0.0525013	0.00633627	Alzheimer's disease;Axon guidance;B cell receptor signaling pathway;Basal cell carcinoma;Cell cycle;Chemokine signaling pathway;Circadian rhythm - fly;Colorectal cancer;Endometrial cancer;ErbB signaling pathway;Focal adhesion;Hedgehog signaling pathway;Hepatitis C;Insulin signaling pathway;Measles;Melanogenesis;Neurotrophin signaling pathway;Pathways in cancer;Prostate cancer;T cell receptor sign…
Q8WX93	Palladin	PALLD	S	893	PAGFPKKASRTARIASDEEIQGTKDAVIQDL	1	1.97859e-13	0.249142	-0.284751	0.00675272	0.0188149	-0.0178045		unknown	Yes
Q96ST2	Protein IWS1 homolog	IWS1	S	365	HSDSHMDRKKFHSSDSEEEEHKKQKMDSDED	1	6.81482e-14	0.00317045	0.0102069	0.00669298	0.511069	0.00668869			Yes
Q9BQG0	Myb-binding protein 1A	MYBBP1A	S	1159	VQRPKLEKKDAKEIPSATQSPISKKRKKKGF	0.983624	1.04234e-07	-0.256787	0.229264	0.00661166	0.0159276	-0.0137614
Q3KQU3	MAP7 domain-containing protein 1	MAP7D1	S	125	RRSSQPSPTAVPASDSPPTKQEVKKAGERHK	0.999173	3.35425e-42	-0.232752	0.211715	0.00653086	0.0132771	-0.0105184
Q9C0C2	182 kDa tankyrase-1-binding protein	TNKS1BP1	S	1545	ARWSDQGPAQTSRRPSQGPPARSPSQDFSFI	1	0.000582032	0.0626743	-0.0519985	0.00647692	0.0264555	0.00533792
Q7Z2W4	Zinc finger CCCH-type antiviral protein 1	ZC3HAV1	S	275	FLASASASAERSCTPSPDQISHRASLEDAPV	0.999989	1.15636e-06	-0.0458931	0.0568513	0.00639354	0.0304179	0.00547913
Q7Z2W4	Zinc finger CCCH-type antiviral protein 1	ZC3HAV1	T	273	QEFLASASASAERSCTPSPDQISHRASLEDA	0.998696	1.15636e-06	-0.0458931	0.0568513	0.00639354	0.0304179	0.00547913
Q15435	Protein phosphatase 1 regulatory subunit 7	PPP1R7	S	24	QQQSQEMMEVDRRVESEESGDEEGKKHSSGI	1	1.86625e-17	0.267476	-0.312665	0.00637197	0.0220427	-0.0225946
Q15435	Protein phosphatase 1 regulatory subunit 7	PPP1R7	S	27	SQEMMEVDRRVESEESGDEEGKKHSSGIVAD	1	1.86625e-17	0.267476	-0.312665	0.00637197	0.0220427	-0.0225946
Q9H7N4	Splicing factor, arginine/serine-rich 19	SCAF1	S	724	RLDKSDPRGPSPAPASSPKREVLYDSEGLSG	0.906782	2.00355e-07	-0.166357	0.160137	0.00610654	0.00529858	-0.0031099
Q9BRQ0	Pygopus homolog 2	PYGO2	T	302	NQPSFPPNSSGRGGGTPDANSLAPPGKAGGG	1	5.84628e-14	0.103128	-0.09815	0.00599659	0.00689135	0.00248917
Q6PKG0	La-related protein 1	LARP1	T	515	LNCPEFVPRQHYQKETESAPGSPRAVTPVPT	0.792992	1.24919e-08	0.172487	-0.182438	0.00591198	0.0078192	-0.00497525
Q8NFC6	Biorientation of chromosomes in cell division protein 1-like 1	BOD1L1	S	2779	EERHMPKRKRKQHYLSSEDEPDDNPDVLDSR	0.995975	2.46002e-10	0.0332292	-0.0220482	0.00585529	0.0590134	0.00559052
Q8NFC6	Biorientation of chromosomes in cell division protein 1-like 1	BOD1L1	S	2780	ERHMPKRKRKQHYLSSEDEPDDNPDVLDSRI	0.995975	2.46002e-10	0.0332292	-0.0220482	0.00585529	0.0590134	0.00559052
Q9UKV3	Apoptotic chromatin condensation inducer in the nucleus	ACIN1	S	386	EREIKSSQGLKEKSKSPSPPRLTEDRKKASL	1	0.000167862	-0.190783	0.178845	0.00583628	0.0090197	-0.00596914	mRNA surveillance pathway;RNA transport;Spliceosome		Yes
Q01082	Spectrin beta chain, non-erythrocytic 1	SPTBN1	S	2138	KGEQVSQNGLPAEQGSPRMAETVDTSEMVNG	1	5.77371e-19	-0.114894	0.117099	0.00576057	0.00263521	0.00110228
Q16630	Cleavage and polyadenylation specificity factor subunit 6	CPSF6	S	500	YGSGSRRERSRERDHSRSREKSRRHKSRSRD	1	0.0134011	0.0255958	-0.0143553	0.00575851	0.0833375	0.00562027	mRNA surveillance pathway
Q16630	Cleavage and polyadenylation specificity factor subunit 6	CPSF6	S	502	SGSRRERSRERDHSRSREKSRRHKSRSRDRH	1	0.0134011	0.0255958	-0.0143553	0.00575851	0.0833375	0.00562027	mRNA surveillance pathway
Q16555	Dihydropyrimidinase-related protein 2	DPYSL2	T	514	YDGPVCEVSVTPKTVTPASSAKTSPAKQQAP	0.999962	4.3412e-13	-0.0996026	0.103643	0.00559628	0.00553036	0.00202011	Axon guidance
Q13427	Peptidyl-prolyl cis-trans isomerase G	PPIG	S	397	KGDKSELNEIKENQRSPVRVKERKITDHRNV	1	2.6454e-12	0.126841	-0.126841	0.0055687	1.64795e-08	-7.45058e-09
Q01082	Spectrin beta chain, non-erythrocytic 1	SPTBN1	S	2165	MVNGATEQRTSSKESSPIPSPTSDRKAKTAL	0.999865	1.59899e-35	-0.208878	0.192151	0.00552604	0.0116812	-0.0083636
Q7Z460	CLIP-associating protein 1	CLASP1	S	1091	LLHNHLKNSSNTSVGSPSNTIGRTPSRHTSS	0.999729	2.79174e-80	-0.14264	0.13984	0.00550257	0.00274941	-0.00140014
Q9NYV4	Cyclin-dependent kinase 12	CDK12	S	303	STRSPSPYSRRQRSVSPYSRRRSSSYERSGS	0.999928	0.00453832	0.178746	-0.191689	0.00538572	0.00976489	-0.00647126
Q92560	Ubiquitin carboxyl-terminal hydrolase BAP1	BAP1	S	327	GAEEAAGSCAQAPSHSPPNKPKLVVKPPGSS	0.830132	4.99147e-32	-0.22201	0.201676	0.00533055	0.0134659	-0.0101672
Q9UQ35	Serine/arginine repetitive matrix protein 2	SRRM2	S	2090	IRRRSASGSSSDRSRSATPPATRNHSGSRTP	0.999996	0.0102381	0.116498	-0.115166	0.00531067	0.00159195	0.000665735
Q9UQ35	Serine/arginine repetitive matrix protein 2	SRRM2	T	2092	RRSASGSSSDRSRSATPPATRNHSGSRTPPV	0.999939	0.0102381	0.116498	-0.115166	0.00531067	0.00159195	0.000665735
Q9P2E9	Ribosome-binding protein 1	RRBP1	S	583	KKAEGSPSEGKKAEGSPNQGKKADAAANQGK	1	1.75731e-07	-0.27127	0.237268	0.00529131	0.018862	-0.0170006	Protein processing in endoplasmic reticulum
Q9Y6G9	Cytoplasmic dynein 1 light intermediate chain 1	DYNC1LI1	S	207	RDFQEYVEPGEDFPASPQRRNTASQEDKDDS	1	2.29367e-28	0.0943712	-0.0897694	0.00523681	0.00696361	0.00230093	Phagosome;Vasopressin-regulated water reabsorption
Q96JY6	PDZ and LIM domain protein 2	PDLIM2	S	124	RTYTESQSSLRSSYSSPTSLSPRAGSPFSPP	0.951322	1.38064e-06	0.037312	-0.0275787	0.0052315	0.0432475	0.00486665
Q96JY6	PDZ and LIM domain protein 2	PDLIM2	S	129	SQSSLRSSYSSPTSLSPRAGSPFSPPPSSSS	0.941177	1.38064e-06	0.037312	-0.0275787	0.0052315	0.0432475	0.00486665
Q14839	Chromodomain-helicase-DNA-binding protein 4	CHD4	S	1535	ELAEVEENKKMSQPGSPSPKTPTPSTPGDTQ	0.978986	1.26544e-05	-0.117474	0.11821	0.0051753	0.000864087	0.000367928
P46821	Microtubule-associated protein 1B;MAP1B heavy chain;MAP1 light chain LC1	MAP1B	S	561	KPAAKPLPSKSVRKESKEETPEVTKVNHVEK	0.999998	5.04861e-25	-0.387034	0.31319	0.00514993	0.0300667	-0.036922
Q9UQ35	Serine/arginine repetitive matrix protein 2	SRRM2	S	692	RSGRSRSRTPARRGRSRSRTPRRGRSRSRSL	1	0.0453684	-0.142736	0.139188	0.00510195	0.00349276	-0.00177372
Q9UQ35	Serine/arginine repetitive matrix protein 2	SRRM2	S	694	GRSRSRTPARRGRSRSRTPRRGRSRSRSLVR	1	0.0453684	-0.142736	0.139188	0.00510195	0.00349276	-0.00177372
Q9UQ35	Serine/arginine repetitive matrix protein 2	SRRM2	T	696	SRSRTPARRGRSRSRTPRRGRSRSRSLVRRG	1	0.0453684	-0.142736	0.139188	0.00510195	0.00349276	-0.00177372
O75533	Splicing factor 3B subunit 1	SF3B1	T	223	PGATPKKLSSWDQAETPGHTPSLRWDETPGR	0.999999	1.81917e-10	-0.638434	0.448253	0.00489457	0.0507554	-0.0950906	Spliceosome
O75533	Splicing factor 3B subunit 1	SF3B1	T	227	PKKLSSWDQAETPGHTPSLRWDETPGRAKGS	0.969029	1.81917e-10	-0.638434	0.448253	0.00489457	0.0507554	-0.0950906	Spliceosome
Q09666	Neuroblast differentiation-associated protein AHNAK	AHNAK	S	5448	LKGPGVDVNLKGPRISAPNVDFNLEGPKVKG	1	2.03293e-07	-0.181166	0.16955	0.00482327	0.00925162	-0.00580791
Q86VM9	Zinc finger CCCH domain-containing protein 18	ZC3H18	S	487	REKEREKEKGKPKPRSPQPPSRQAEPPKKEA	1	0.0121899	-0.205098	0.187888	0.00473499	0.0122718	-0.00860488
Q01518	Adenylyl cyclase-associated protein 1	CAP1	S	308	VRSGPKPFSAPKPQTSPSPKRATKKEPAVLE	0.994612	2.89322e-18	-0.0676364	0.0736209	0.00472042	0.0118671	0.00299226
O14828	Secretory carrier-associated membrane protein 3	SCAMP3	S	76	LPPPSAPSLQPSRKLSPTEPKNYGSYSTQAS	0.995969	0.00271138	-0.168528	0.159267	0.00465939	0.0078803	-0.00463054
Q96Q45	Transmembrane protein 237	TMEM237	S	62	SASLEGLAQTAGRRPSEGNEPSTKELKEHPE	1	3.58678e-07	-0.175257	0.164351	0.00451693	0.00896758	-0.00545295
Q969H4	Connector enhancer of kinase suppressor of ras 1	CNKSR1	S	305	PPQTPPQVLDSPHQRSPSLSLAPLSPRAPSE	0.999378	1.0064e-10	0.16337	-0.174023	0.00451401	0.00881571	-0.00532651
Q969H4	Connector enhancer of kinase suppressor of ras 1	CNKSR1	S	314	DSPHQRSPSLSLAPLSPRAPSEDVFAFDLSS	1	1.0064e-10	0.16337	-0.174023	0.00451401	0.00881571	-0.00532651
P35658	Nuclear pore complex protein Nup214	NUP214	S	433	ERLSLEGERQPKSPGSTPTTPTSSQAPQKLD	0.976405	9.91988e-55	-0.036082	0.0435567	0.00428683	0.0266767	0.00373733	RNA transport
Q9H7N4	Splicing factor, arginine/serine-rich 19	SCAF1	S	738	ASSPKREVLYDSEGLSGEERGGKSSQKDRRR	1	2.24298e-17	-0.036008	0.043408	0.00424636	0.0264792	0.00369998
O60231	Putative pre-mRNA-splicing factor ATP-dependent RNA helicase DHX16	DHX16	S	103	RALLEKNRSYRLLEDSEESSEETVSRAGSSL	1	6.51521e-31	0.122607	-0.124725	0.00423453	0.00237463	-0.00105927	Spliceosome
O60231	Putative pre-mRNA-splicing factor ATP-dependent RNA helicase DHX16	DHX16	S	106	LEKNRSYRLLEDSEESSEETVSRAGSSLQKK	0.901668	6.51521e-31	0.122607	-0.124725	0.00423453	0.00237463	-0.00105927	Spliceosome
Q96GX9	Methylthioribulose-1-phosphate dehydratase	APIP	S	87	DMFVCDINEKDISGPSPSKKLKKSQCTPLFM	0.962918	1.56294e-05	-0.0628515	0.0680599	0.00408859	0.0111356	0.00260418	Cysteine and methionine metabolism
Q14160	Protein scribble homolog	SCRIB	S	504	EGRRSEACPCQPDSGSPLPAEEEKRLSAESG	0.979875	1.05556e-06	-0.0740765	0.0776194	0.00376426	0.00650457	0.00177145
Q5VT25	Serine/threonine-protein kinase MRCK alpha	CDC42BPA	S	1721	SSPPSPASPRKTKSLSLESTDRGSWDP____	0.998783	2.13087e-05	-0.0691642	0.0730594	0.00369942	0.007637	0.00194758
Q5VT25	Serine/threonine-protein kinase MRCK alpha	CDC42BPA	S	1724	PSPASPRKTKSLSLESTDRGSWDP_______	0.888032	2.13087e-05	-0.0691642	0.0730594	0.00369942	0.007637	0.00194758
P61978	Heterogeneous nuclear ribonucleoprotein K	HNRNPK	S	284	GGRPMPPSRRDYDDMSPRRGPPPPPPGRGGR	1	0.00133589	-0.00539131	0.0125773	0.00362102	0.120442	0.003593	Spliceosome
Q9UQ35	Serine/arginine repetitive matrix protein 2	SRRM2	S	1890	RSRSRTPLISRRRSRSRTSPVSRRRSRSRTS	0.999974	0.00105909	0.0405417	-0.0344974	0.00351002	0.0228109	0.00302215
Q9UQ35	Serine/arginine repetitive matrix protein 2	SRRM2	S	1893	SRTPLISRRRSRSRTSPVSRRRSRSRTSVTR	0.998956	0.00105909	0.0405417	-0.0344974	0.00351002	0.0228109	0.00302215
P23588	Eukaryotic translation initiation factor 4B	EIF4B	S	498	AWVKRSSNPPARSQSSDTEQQSPTSGGGKVA	0.999551	1.35079e-44	0.189413	-0.21014	0.00342492	0.0145708	-0.010363	mTOR signaling pathway;RNA transport		Yes
P05455	Lupus La protein	SSB	S	366	GKGKVQFQGKKTKFASDDEHDEHDENGATGP	1	1.14594e-62	0.105544	-0.106482	0.00342235	0.00122532	-0.000469174	Systemic lupus erythematosus	CK2A1	Yes
Q9Y520	Protein PRRC2C	PRRC2C	S	878	IRESSEAQVQKFLSRSVEDVRPHHTDANNQS	0.999996	6.74006e-41	-0.188693	0.172831	0.00336384	0.0122953	-0.00793101
Q13427	Peptidyl-prolyl cis-trans isomerase G	PPIG	S	616	RGRSRSRERRTPPGRSRSKDRRRRRRDSRSS	1	0.0346724	0.18574	-0.205518	0.00333416	0.0141935	-0.00988897
Q13427	Peptidyl-prolyl cis-trans isomerase G	PPIG	T	611	QEYRRRGRSRSRERRTPPGRSRSKDRRRRRR	1	0.0346724	0.18574	-0.205518	0.00333416	0.0141935	-0.00988897
Q4G0J3	La-related protein 7	LARP7	S	261	TSISKMKRSRPTSEGSDIESTEPQKQCSKKK	1	2.51304e-36	0.0504668	-0.0454429	0.00330876	0.0147158	0.00251195
Q9NYF8	Bcl-2-associated transcription factor 1	BCLAF1	S	496	EDKNSERITVKKETQSPEQVKSEKLKDLFDY	1	1.15958e-52	0.000721115	0.00585478	0.00329023	0.374706	0.00328795
Q9UQ35	Serine/arginine repetitive matrix protein 2	SRRM2	S	783	KAKSRLSLRRSLSGSSPCPKQKSQTPPRRSR	0.998218	5.09732e-06	0.238909	-0.278698	0.00319516	0.0217473	-0.0198947
O94913	Pre-mRNA cleavage complex 2 protein Pcf11	PCF11	S	489	SSTRKRSRSRSPKSRSPIIHSPKRRDRRSPK	0.921297	3.39898e-05	-0.0297059	0.0352391	0.00313201	0.0241585	0.00276659	mRNA surveillance pathway
Q14684	Ribosomal RNA processing protein 1 homolog B	RRP1B	S	732	PEQKPLHGVLKTPTSSPASSPLVAKKPLTTT	0.990214	2.55253e-23	-0.119369	0.115988	0.00310353	0.00398991	-0.00169057
P62995	Transformer-2 protein homolog beta	TRA2B	S	97	RSRSYSRDYRRRHSHSHSPMSTRRRHVGNRA	0.999381	2.09002e-06	0.00733906	-0.00115369	0.00309889	0.222382	0.00309269	Spliceosome
Q92733	Proline-rich protein PRCC	PRCC	S	159	PVKIAAPELHKGDSDSEEDEPTKKKTILQGS	1	1.67322e-20	0.0699771	-0.0673633	0.00294066	0.00529328	0.00130688
Q9UQ35	Serine/arginine repetitive matrix protein 2	SRRM2	S	1982	RRRSRSRTSPITRRRSRSRTSPVTRRRSRSR	0.996497	0.00385321	0.102994	-0.104873	0.00280094	0.00250683	-0.000939671
Q12923	Tyrosine-protein phosphatase non-receptor type 13	PTPN13	S	1029	SLAGVTKLNNSKSVASLNRSPERRKHESDSS	0.998831	0.0002067	0.516419	-0.802235	0.00278189	0.0634282	-0.142908
Q12923	Tyrosine-protein phosphatase non-receptor type 13	PTPN13	S	1033	VTKLNNSKSVASLNRSPERRKHESDSSSIED	0.999999	0.0002067	0.516419	-0.802235	0.00278189	0.0634282	-0.142908
A0A0A6YYC7	E3 ubiquitin-protein ligase ZFP91	ZFP91-CNTF;ZFP91	S	103	PPDVPGQQPQAAKSPSPVQGKKSPRLLCIEK	0.999525	0.000459812	0.0164963	-0.0110662	0.00278086	0.0574147	0.00271508
P49585	Choline-phosphate cytidylyltransferase A	PCYT1A	S	315	KHMLKEGKGRMLQAISPKQSPSSSPTRERSP	1	6.12142e-18	0.0539454	-0.0506062	0.00261658	0.00891847	0.00166964	Glycerophospholipid metabolism;Phosphonate and phosphinate metabolism
P06748	Nucleophosmin	NPM1	T	234	TPRSKGQESFKKQEKTPKTPKGPSSVEDIKA	1	7.13345e-07	-0.0419666	0.0457292	0.00254756	0.0120199	0.00188129
P06748	Nucleophosmin	NPM1	T	237	SKGQESFKKQEKTPKTPKGPSSVEDIKAKMQ	1	7.13345e-07	-0.0419666	0.0457292	0.00254756	0.0120199	0.00188129
Q9Y2W1	Thyroid hormone receptor-associated protein 3	THRAP3	S	240	DATYGTGSASRASAVSELSPRERSPALKSPL	0.997883	0.00124827	0.269392	-0.325271	0.00248524	0.0267088	-0.0279395
Q13501	Sequestosome-1	SQSTM1	T	269	EVDIDVEHGGKRSRLTPVSPESSSTEEKSSS	0.999984	6.87908e-28	-0.226527	0.199752	0.00230015	0.0176987	-0.0133873	Osteoclast differentiation
O43847	Nardilysin	NRD1	S	94	ARLGADESEEEGRRGSLSNAGDPEIVKSPSD	1	3.27119e-23	-0.00837747	0.0127955	0.00224778	0.0609606	0.00220903
Q5VT52	Regulation of nuclear pre-mRNA domain-containing protein 2	RPRD2	S	930	AFSVRGNEPGSDRSPSPSKNDSFFTPDSNHN	0.993045	6.38527e-56	-0.143293	0.134224	0.00212792	0.00912759	-0.00453471
Q99613	Eukaryotic translation initiation factor 3 subunit C;Eukaryotic translation initiation factor 3 subunit C-like protein	EIF3C;EIF3CL	S	39	TKPVGGNYGKQPLLLSEDEEDTKRVVRSAKD	0.999878	6.15697e-05	0.0448837	-0.042084	0.0020551	0.00898987	0.00139984	RNA transport
Q09666	Neuroblast differentiation-associated protein AHNAK	AHNAK	S	5841	GGLGSKSKGHYEVTGSDDETGKLQGSGVSLA	0.999998	2.57412e-97	0.0180643	-0.0142124	0.00201629	0.0341477	0.00192594
Q9UHB7	AF4/FMR2 family member 4	AFF4	S	549	KTIQKGSESGRGRQKSPAQSDSTTQRRTVGK	1	7.10576e-17	0.0747794	-0.0747794	0.00193712	0	0
O75475	PC4 and SFRS1-interacting protein	PSIP1	S	273	ESKRKNLAKTGVTSTSDSEEEGDDQEGEKKR	0.86303	2.38662e-16	-0.044464	0.046623	0.00179816	0.00660174	0.00107946
O75475	PC4 and SFRS1-interacting protein	PSIP1	S	275	KRKNLAKTGVTSTSDSEEEGDDQEGEKKRKG	0.997339	2.38662e-16	-0.044464	0.046623	0.00179816	0.00660174	0.00107946
O95817	BAG family molecular chaperone regulator 3	BAG3	S	173	AAAQPPASHGPERSQSPAASDCSSSSSSASL	0.996934	6.46791e-50	0.236095	-0.278104	0.00178373	0.0231438	-0.0210045
P30622	CAP-Gly domain-containing linker protein 1	CLIP1	S	204	TKTASESISNLSEAGSIKKGERELKIGDRVL	1	6.02014e-28	-0.0143393	0.01749	0.00166315	0.0281732	0.00157533
P16401	Histone H1.5	HIST1H1B	T	4	____________MSETAPAETATPAPVEKSP	0.933209	2.23695e-60	0.133827	-0.145221	0.00103909	0.0114325	-0.00569722
Q96SR6	Zinc finger protein 382	ZNF382	T	131	IYGKTFTLGKNRISKTILCEYKPDGKVLKNI	1	0.00254044	0.0316775	-0.0302653	0.0010384	0.00634814	0.00070607
Q96SR6	Zinc finger protein 382	ZNF382	Y	136	FTLGKNRISKTILCEYKPDGKVLKNISELVI	1	0.00254044	0.0316775	-0.0302653	0.0010384	0.00634814	0.00070607
P52701	DNA mismatch repair protein Msh6	MSH6	S	227	TTYVTDKSEEDNEIESEEEVQPKTQGSRRSS	1	7.32184e-44	-0.00649231	0.00834843	0.000947141	0.0358394	0.000928058	Colorectal cancer;Mismatch repair;Pathways in cancer
Q9Y4E1	WASH complex subunit FAM21C;WASH complex subunit FAM21A	FAM21C;FAM21A	S	333	KPRKTLKEKKERRTPSDDEEDNLFAPPKLTD	1	2.40918e-36	-0.121439	0.113598	0.000860517	0.0093198	-0.00392066
Q6PKG0	La-related protein 1	LARP1	T	788	ESPNYRNTRTPRTPRTPQLKDSSQTSRFYPV	1	0.000121348	0.0492126	-0.0492126	0.000839203	4.18122e-08	7.45058e-09
Q5VT52	Regulation of nuclear pre-mRNA domain-containing protein 2	RPRD2	S	928	FGAFSVRGNEPGSDRSPSPSKNDSFFTPDSN	0.999954	6.38527e-56	-0.211682	0.185934	0.000780934	0.0182574	-0.0128741
Q13242	Serine/arginine-rich splicing factor 9	SRSF9	S	211	RSGSRGRDSPYQSRGSPHYFSPFRPY_____	1	1.38066e-08	-0.482331	0.361973	0.00072249	0.0410279	-0.0601793	Spliceosome
Q13242	Serine/arginine-rich splicing factor 9	SRSF9	S	216	GRDSPYQSRGSPHYFSPFRPY__________	0.99998	1.38066e-08	-0.482331	0.361973	0.00072249	0.0410279	-0.0601793	Spliceosome
Q5SW79	Centrosomal protein of 170 kDa	CEP170	S	356	NPPQMLWERTEEDSKSIKSDVPVYLKRLKGN	1	4.6164e-28	-0.210279	0.184572	0.000612816	0.0183576	-0.0128535
Q5SW79	Centrosomal protein of 170 kDa	CEP170	S	359	QMLWERTEEDSKSIKSDVPVYLKRLKGNKHD	1	4.6164e-28	-0.210279	0.184572	0.000612816	0.0183576	-0.0128535
Q15061	WD repeat-containing protein 43	WDR43	S	431	KPAPPQTEQVESKRKSGGNEVSIEERLGAMD	0.992731	0.0166747	-0.190026	0.168528	0.000361462	0.0168809	-0.0107489	Ribosome biogenesis in eukaryotes
O95785	Protein Wiz	WIZ	S	1012	PTPKNPEDKSPQLSLSPRPASPKAQWPQSED	0.965538	0.00169899	-0.625667	0.435436	0.000317273	0.0520427	-0.0951154
Q13283	Ras GTPase-activating protein-binding protein 1	G3BP1	S	232	PVLEETAPEDAQKSSSPAPADIAQTVQEDLR	0.996562	2.26286e-45	0.0164963	-0.0160683	0.000305925	0.00364892	0.000214002
O95453	Poly(A)-specific ribonuclease PARN	PARN	S	619	GRKKAKKLKRMKKELSPAGSISKNSPATLFE	1	8.8843e-05	0.179766	-0.204767	0.000273255	0.0183321	-0.0125005	RNA degradation
O95453	Poly(A)-specific ribonuclease PARN	PARN	S	623	AKKLKRMKKELSPAGSISKNSPATLFEVPDT	0.971443	8.8843e-05	0.179766	-0.204767	0.000273255	0.0183321	-0.0125005	RNA degradation
Q9H1E3	Nuclear ubiquitous casein and cyclin-dependent kinase substrate 1	NUCKS1	S	19	PVRNRKVVDYSQFQESDDADEDYGRDSGPPT	1	5.24572e-140	0.154713	-0.172999	0.000141707	0.0156921	-0.00914336
O00567	Nucleolar protein 56	NOP56	S	570	GSKKKRKFSKEEPVSSGPEEAVGKSSSKKKK	1	2.16235e-10	0.0632269	-0.0661237	6.8793e-07	0.00623536	-0.00144842	Ribosome biogenesis in eukaryotes
Q9H4G0	Band 4.1-like protein 1	EPB41L1	S	578	GSEEKVKPPRPRAPESDTGDEDQDQERDTVF	0.999999	6.3616e-31	-0.0793256	0.0751551	-1.85742e-05	0.00752707	-0.00208523	Tight junction
P55196	Afadin	MLLT4	S	1275	TDSNHSSIAIQRVTRSQEELREDKAYQLERH	1	3.98787e-05	0.156914	-0.176323	-0.000104053	0.0163901	-0.00970422	Adherens junction;Leukocyte transendothelial migration;Tight junction
P08238	Heat shock protein HSP 90-beta;Putative heat shock protein HSP 90-beta 2	HSP90AB1;HSP90AB2P	S	261	EKPKIEDVGSDEEDDSGKDKKKKTKKIKEKY	1	1.56101e-44	0.174279	-0.198871	-0.000265566	0.0185875	-0.0122963	Antigen processing and presentation;NOD-like receptor signaling pathway;Pathways in cancer;Plant-pathogen interaction;Progesterone-mediated oocyte maturation;Prostate cancer;Protein processing in endoplasmic reticulum
Q15287	RNA-binding protein with serine-rich domain 1	RNPS1	S	27	LGVKENNKKSSTRAPSPTKRKDRSDEKSKDR	0.997508	0.0160907	-0.172278	0.153302	-0.000323192	0.0164022	-0.00948816	mRNA surveillance pathway;RNA transport
Q9H1E3	Nuclear ubiquitous casein and cyclin-dependent kinase substrate 1	NUCKS1	T	179	RKEKKMPKPRLKATVTPSPVKGKGKVGRPTA	0.999999	4.3301e-18	-0.212986	0.184769	-0.000443784	0.0200359	-0.0141084
Q9UQ35	Serine/arginine repetitive matrix protein 2	SRRM2	S	2426	PSAPSQSRMTSERAPSPSSRMGQAPSQSLLP	0.999827	0.00310097	-0.0955429	0.0886843	-0.000490664	0.0104122	-0.00342931
Q9NR30	Nucleolar RNA helicase 2	DDX21	S	121	VVSSKTKKVTKNEEPSEEEIDAPKPKKMKKE	1	9.19585e-18	-0.066518	0.0623392	-0.000651273	0.00905679	-0.00208939
P49023	Paxillin	PXN	S	85	QPSSSRFIHQQPQSSSPVYGSSAKTSSVSNP	0.847544	9.58632e-29	-0.00336541	0.0015733	-0.000893899	0.108799	-0.000896055	Bacterial invasion of epithelial cells;Chemokine signaling pathway;Focal adhesion;Leukocyte transendothelial migration;Regulation of actin cytoskeleton;VEGF signaling pathway
Q9BY89	Uncharacterized protein KIAA1671	KIAA1671	S	1366	SGREDPGSGVRVSPKSPPTDQKKGTPRKSTG	0.999306	0.00297117	-0.515666	0.377651	-0.000942085	0.0445936	-0.0690077
Q12906	Interleukin enhancer-binding factor 3	ILF3	S	382	ITPMKRPMEEDGEEKSPSKKKKKIQKKEEKA	0.999737	9.40885e-23	-0.00106798	-0.000865332	-0.000966694	1.17727	-0.000966655		CDK2	Yes
Q9H0B6	Kinesin light chain 2	KLC2	S	582	GTPQEPPNPRMKRASSLNFLNKSVEEPTQPG	0.999966	0.000160795	-0.419507	0.323029	-0.000985797	0.0372785	-0.0482393
Q8IYB3	Serine/arginine repetitive matrix protein 1	SRRM1	S	743	PEPKKIKKAASPSPQSVRRVSSSRSVSGSPE	1	4.73657e-05	-0.385601	0.302315	-0.00102349	0.0346582	-0.041643	mRNA surveillance pathway;RNA transport
Q9Y6D5	Brefeldin A-inhibited guanine nucleotide-exchange protein 2	ARFGEF2	S	1511	EDSSEKHLDVDLDRQSLSSIDKNPSERGQSQ	0.965089	7.30252e-08	0.265077	-0.327572	-0.00102745	0.0300649	-0.0312478
Q9Y520	Protein PRRC2C	PRRC2C	T	1265	DFEVVPKRRRQRGSETDTDSEIHESASDKDS	0.95419	2.1634e-15	-0.0807286	0.0743347	-0.00111462	0.011546	-0.00319693
Q9Y520	Protein PRRC2C	PRRC2C	T	1267	EVVPKRRRQRGSETDTDSEIHESASDKDSLS	0.982296	2.1634e-15	-0.0807286	0.0743347	-0.00111462	0.011546	-0.00319693
Q9NYV4	Cyclin-dependent kinase 12	CDK12	S	382	SSHSKKKRSSSRSRHSSISPVRLPLNSSLGA	0.838107	3.27181e-43	0.221815	-0.265077	-0.00118751	0.0252199	-0.0216307
Q96AT1	Uncharacterized protein KIAA1143	KIAA1143	S	50	TKRIQPQPPDEDGDHSDKEDEQPQVVVLKKG	1	6.5799e-11	-0.185917	0.162347	-0.00130146	0.0190969	-0.0117849
P10398	RAF proto-oncogene serine/threonine-protein kinase;Serine/threonine-protein kinase A-Raf	RAF1;ARAF	S	582	IELLQHSLPKINRSASEPSLHRAAHTEDINA;IELLQRSLPKIERSASEPSLHRTQADELPAC	0.999987	1.38671e-06	0.221692	-0.265437	-0.00140966	0.0254962	-0.0218727	Acute myeloid leukemia;B cell receptor signaling pathway;Bladder cancer;Chemokine signaling pathway;Chronic myeloid leukemia;Colorectal cancer;Endometrial cancer;ErbB signaling pathway;Fc epsilon RI signaling pathway;Fc gamma R-mediated phagocytosis;Focal adhesion;Gap junction;Glioma;GnRH signaling pathway;Hepatitis C;Insulin signaling pathway;ko05152;Long-term depression;Long-term potentiation;M…
Q9UKV3	Apoptotic chromatin condensation inducer in the nucleus	ACIN1	S	490	GGLSPLSSPSDTKAESPAEKVPEESVLPLVQ	1	1.41636e-07	-0.323913	0.261933	-0.00145502	0.0301661	-0.0309903	mRNA surveillance pathway;RNA transport;Spliceosome		Yes
Q9UQ35	Serine/arginine repetitive matrix protein 2	SRRM2	S	440	PQPTKVSRHASSSPESPKPAPAPGSHREISS	1	7.24414e-28	-0.134936	0.120639	-0.00149651	0.015732	-0.00714858
P49585	Choline-phosphate cytidylyltransferase A	PCYT1A	S	347	PSFRWPFSGKTSPPCSPANLSRHKAAAYDIS	0.999605	2.58722e-05	-0.136331	0.121424	-0.00170493	0.0162737	-0.00745366	Glycerophospholipid metabolism;Phosphonate and phosphinate metabolism
Q96D71	RalBP1-associated Eps domain-containing protein 1	REPS1	S	170	ADAQEPASPVVSPQQSPPTSPHTWRKHSRHP	0.987123	5.65625e-17	-0.203153	0.174915	-0.0017701	0.0211177	-0.0141192
Q9UQ35	Serine/arginine repetitive matrix protein 2	SRRM2	S	973	NVESRLLPRYSHSGSSSPDTKVKPETPPRQS	0.995183	7.54525e-11	0.129085	-0.145873	-0.00185344	0.0171959	-0.00839393
O15013	Rho guanine nucleotide exchange factor 10	ARHGEF10	S	1287	LGSMTQKSDLSSSSGSLSLSHGSSSLEHRSE	0.962307	1.3689e-15	0.0582473	-0.064607	-0.00187256	0.0145403	-0.00317984
Q9BVC5	Ashwin	C2orf49	S	189	NHDLTHRKSPSGPVKSPPLSPVGTTPVKLKR	0.999367	7.94863e-11	-0.144967	0.128141	-0.0019603	0.0173549	-0.00841323
P46821	Microtubule-associated protein 1B;MAP1B heavy chain;MAP1 light chain LC1	MAP1B	S	992	SAKAEADAYIREKRESVASGDDRAEEDMDEA	1	6.68782e-15	-0.357677	0.28293	-0.0021054	0.0333644	-0.0373736
P46821	Microtubule-associated protein 1B;MAP1B heavy chain;MAP1 light chain LC1	MAP1B	S	995	AEADAYIREKRESVASGDDRAEEDMDEAIEK	1	6.68782e-15	-0.357677	0.28293	-0.0021054	0.0333644	-0.0373736
P06400	Retinoblastoma-associated protein	RB1	S	807	FPSSPLRIPGGNIYISPLKSPYKISEGLPTP	1	1.76321e-22	-0.386299	0.300928	-0.00214639	0.0355899	-0.0426853	Bladder cancer;Cell cycle;Chronic myeloid leukemia;Glioma;Melanoma;Non-small cell lung cancer;Pancreatic cancer;Pathways in cancer;Prostate cancer;Small cell lung cancer
Q9P206	Uncharacterized protein KIAA1522	KIAA1522	S	669	TLTPLQESPVISKDQSPPPSPPPSYHPPPPP	1	1.6485e-10	-0.122476	0.108767	-0.00222597	0.0166873	-0.00685413
Q9P206	Uncharacterized protein KIAA1522	KIAA1522	S	673	LQESPVISKDQSPPPSPPPSYHPPPPPTKKP	0.998872	1.6485e-10	-0.122476	0.108767	-0.00222597	0.0166873	-0.00685413
Q9P270	SLAIN motif-containing protein 2	SLAIN2	S	357	FSPSPRNSPRPSPKQSPRNSPRSRSPARGIE	1	2.7686e-06	0.12075	-0.136716	-0.00224733	0.0174704	-0.00798322
Q9GZR7	ATP-dependent RNA helicase DDX24	DDX24	S	82	SLFSKEAPKRKAQAVSEEEEEEEGKSSSPKK	1	1.51567e-51	-0.124299	0.110106	-0.00234086	0.01705	-0.00709626
Q8WWM7	Ataxin-2-like protein	ATXN2L	S	684	TKPLLSVNKSTSTPTSPGPRTHSTPSIPVLT	0.922798	3.56605e-07	-0.27418	0.226307	-0.00234138	0.0272002	-0.0239365
Q8IYB3	Serine/arginine repetitive matrix protein 1	SRRM1	S	683	RSTREARSPQPNKRHSPSPRPRAPQTSSSPP	1	0.000233935	-0.0980422	0.0870435	-0.00253329	0.0167286	-0.00549934	mRNA surveillance pathway;RNA transport
Q8IYB3	Serine/arginine repetitive matrix protein 1	SRRM1	S	685	TREARSPQPNKRHSPSPRPRAPQTSSSPPPV	1	0.000233935	-0.0980422	0.0870435	-0.00253329	0.0167286	-0.00549934	mRNA surveillance pathway;RNA transport
Q96I25	Splicing factor 45	RBM17	S	222	AAIPPPVYEEQDRPRSPTGPSNSFLANMGGT	0.833559	9.35996e-28	-0.0791427	0.0700575	-0.0026147	0.017149	-0.00454259	Spliceosome
Q13523	Serine/threonine-protein kinase PRP4 homolog	PRPF4B	S	437	SRRERSKDASPINRWSPTRRRSRSPIRRRSR	0.981586	9.04743e-08	-0.0566712	0.0494868	-0.00261599	0.0190965	-0.0035922
P29966	Myristoylated alanine-rich C-kinase substrate	MARCKS	S	101	EKGEPAAAAAPEAGASPVEKEAPAEGEAAEP	1	1.49982e-22	-0.18061	0.155775	-0.00263529	0.0208685	-0.0124173	Fc gamma R-mediated phagocytosis
O95674	Phosphatidate cytidylyltransferase 2	CDS2	S	33	DKESESEAKVDGETASDSESRAESAPLPVSA	0.955038	2.54709e-10	0.107822	-0.123004	-0.00297958	0.0185495	-0.00759111	Glycerophospholipid metabolism;Phosphatidylinositol signaling system
Q96KR1	Zinc finger RNA-binding protein	ZFR	S	1054	SQRFNIHNNRKRRRDSDGVDGFEAEGKKDKK	1	1.81511e-05	-0.000533933	-0.00547193	-0.00300078	0.35845	-0.00300293
Q9NYV4	Cyclin-dependent kinase 12	CDK12	S	334	YSGRSPSPYGRRRSSSPFLSKRSLSRSPLPS	0.999986	0.000807188	0.134352	-0.154842	-0.00301077	0.0200105	-0.010245
P49585	Choline-phosphate cytidylyltransferase A	PCYT1A	S	329	ISPKQSPSSSPTRERSPSPSFRWPFSGKTSP	1	2.57123e-05	0.118493	-0.135798	-0.00305705	0.0192045	-0.00865248	Glycerophospholipid metabolism;Phosphonate and phosphinate metabolism
Q9UQ35	Serine/arginine repetitive matrix protein 2	SRRM2	S	1842	RQESSRTSSRRRRGRSRTPPTSRKRSRSRTS	0.999998	0.0018323	-0.0463846	0.0389546	-0.00308402	0.0247001	-0.00371498
Q9UKV3	Apoptotic chromatin condensation inducer in the nucleus	ACIN1	S	388	EIKSSQGLKEKSKSPSPPRLTEDRKKASLVA	1	0.000167862	-0.190783	0.162929	-0.00311418	0.0222902	-0.0139273	mRNA surveillance pathway;RNA transport;Spliceosome		Yes
Q9H4L7	SWI/SNF-related matrix-associated actin-dependent regulator of chromatin subfamily A containing DEAD/H box 1	SMARCAD1	S	214	GDAGGGPRKRKLSSSSEPYEEDEFNDDQSIK	0.951086	2.66494e-36	-0.0262786	0.0195651	-0.00317468	0.0421868	-0.00335672
Q9UQ35	Serine/arginine repetitive matrix protein 2	SRRM2	S	346	PSSPYEDKDKDKKEKSATRPSPSPERSSTGP	0.998769	2.71202e-07	0.013355	-0.0199154	-0.00318433	0.0574666	-0.00328019
E9PAV3	Nascent polypeptide-associated complex subunit alpha, muscle-specific form	NACA	T	2022	KVQGEAVSNIQENTQTPTVQEESEEEEVDET	0.994327	5.11877e-42	-0.141589	0.123072	-0.00319786	0.0197547	-0.00925837
P18206	Vinculin	VCL	S	290	SKLNQAKGWLRDPSASPGDAGEQAIRQILDE	0.999997	2.99249e-18	0.0405417	-0.0486546	-0.00336722	0.0258316	-0.00405644	Adherens junction;Amoebiasis;Bacterial invasion of epithelial cells;Focal adhesion;Leukocyte transendothelial migration;Regulation of actin cytoskeleton;Shigellosis
Q8N3F8	MICAL-like protein 1	MICALL1	S	484	TSSPKTKKRPAPRAPSASPLALHASRLSHSE	1	5.15629e-13	-0.0102361	0.00340879	-0.00339756	0.152026	-0.00341365
Q8N3F8	MICAL-like protein 1	MICALL1	S	486	SPKTKKRPAPRAPSASPLALHASRLSHSEPP	1	5.15629e-13	-0.0102361	0.00340879	-0.00339756	0.152026	-0.00341365
Q9ULU4	Protein kinase C-binding protein 1	ZMYND8	S	490	SPASTKTGQAGSLSGSPKPFSPQLSAPITTK	0.989684	7.96374e-25	-0.18254	0.155839	-0.00345247	0.0223363	-0.0133506
Q8TF01	Arginine/serine-rich protein PNISR	PNISR	S	561	SSRSSSPKRKKRHSRSRSPTIKARRSRSRSY	0.979086	0.016011	0.0694271	-0.0802483	-0.00347039	0.0204271	-0.00541057
Q8TF01	Arginine/serine-rich protein PNISR	PNISR	S	563	RSSSPKRKKRHSRSRSPTIKARRSRSRSYSR	0.991208	0.016011	0.0694271	-0.0802483	-0.00347039	0.0204271	-0.00541057
O43237	Cytoplasmic dynein 1 light intermediate chain 2	DYNC1LI2	S	194	KDFQDYMEPEEGCQGSPQRRGPLTSGSDEEN	1	2.20648e-22	0.23585	-0.290896	-0.00361547	0.0297871	-0.0275233	Phagosome;Vasopressin-regulated water reabsorption
Q9Y5S2	Serine/threonine-protein kinase MRCK beta	CDC42BPB	S	1690	KHSTPSNSSNPSGPPSPNSPHRSQLPLEGLE	0.999992	5.02095e-89	-0.0132615	0.00585478	-0.00367168	0.116522	-0.00370334
Q92597	Protein NDRG1	NDRG1	S	364	GTRSRSHTSEGTRSRSHTSEGAHLDITPNSG	0.930401	5.36164e-11	0.31603	-0.415434	-0.00383273	0.0390483	-0.0497022			No
Q9UQ35	Serine/arginine repetitive matrix protein 2	SRRM2	S	2044	RSRSRTPLLPRKRSRSRSPLAIRRRSRSRTP	1	0.000250718	-0.0461164	0.0370143	-0.00395241	0.03125	-0.00455105
Q9UQ35	Serine/arginine repetitive matrix protein 2	SRRM2	S	2046	RSRTPLLPRKRSRSRSPLAIRRRSRSRTPRT	1	0.000250718	-0.0461164	0.0370143	-0.00395241	0.03125	-0.00455105
Q9NW75	G patch domain-containing protein 2	GPATCH2	S	115	SKDYRENHNNNKKDHSDSDDQMLVAKRRPSS	1	2.43575e-13	0.125122	-0.145743	-0.00396276	0.0215326	-0.0103103
Q9NW75	G patch domain-containing protein 2	GPATCH2	S	117	DYRENHNNNKKDHSDSDDQMLVAKRRPSSNL	1	2.43575e-13	0.125122	-0.145743	-0.00396276	0.0215326	-0.0103103
Q9NYF8	Bcl-2-associated transcription factor 1	BCLAF1	T	257	CSDAPMLSTVHSAKNTPSQHSHSIQHSPERS	0.999969	2.60413e-18	-0.0222145	0.0140188	-0.00398414	0.0663188	-0.00409789
Q9UQ35	Serine/arginine repetitive matrix protein 2	SRRM2	S	2032	RSRSRTPPAIRRRSRSRTPLLPRKRSRSRSP	1	0.000446001	-0.139633	0.119996	-0.00398578	0.0213896	-0.00981833
Q9UQ35	Serine/arginine repetitive matrix protein 2	SRRM2	T	2034	RSRTPPAIRRRSRSRTPLLPRKRSRSRSPLA	1	0.000446001	-0.139633	0.119996	-0.00398578	0.0213896	-0.00981833
Q9UKJ3	G patch domain-containing protein 8	GPATCH8	S	740	ADSERGPKPEPPGSGSPAPPRRRRRAQDDSQ	1	9.96605e-13	0.0538064	-0.0641931	-0.00398725	0.0249788	-0.00519332
Q9UQ35	Serine/arginine repetitive matrix protein 2	SRRM2	S	2030	RRRSRSRTPPAIRRRSRSRTPLLPRKRSRSR	1	0.0098498	-0.106405	0.0912946	-0.00417127	0.0216197	-0.00755509
Q15149	Plectin	PLEC	S	4382	TEFADMLSGNAGGFRSRSSSVGSSSSYPISP	0.997709	1.31777e-70	-0.24619	0.202954	-0.00420974	0.0273785	-0.0216182
P46013	Antigen KI-67	MKI67	S	308	RPKSGGSGHAVAEPASPEQELDQNKGKGRDV	1	1.00915e-62	-0.31581	0.251865	-0.0042294	0.0321759	-0.0319723
Q8N3F8	MICAL-like protein 1	MICALL1	S	640	QVKSSCKENPFNRKPSPAASPATKKATKGSK	1	4.01661e-07	0.0942361	-0.11023	-0.00437757	0.0221373	-0.00799673
O75122	CLIP-associating protein 2	CLASP2	S	459	RGRSRTKMVSQSQPGSRSGSPGRVLTTTALS	1	4.18856e-05	-0.418041	0.316438	-0.00455708	0.0397721	-0.0508015
P49321	Nuclear autoantigenic sperm protein	NASP	S	726	DISHLVRKKRKPEEESPRKDDAKKAKQEPEV	1	0.00118146	-0.209912	0.174784	-0.00477922	0.0259357	-0.0175639
Q9UQ35	Serine/arginine repetitive matrix protein 2	SRRM2	S	1866	RSRSRTSPAPWKRSRSRASPATHRRSRSRTP	1	0.000141312	-0.0726041	0.0599461	-0.00480726	0.0271545	-0.00632901
Q9UQ35	Serine/arginine repetitive matrix protein 2	SRRM2	S	1869	SRTSPAPWKRSRSRASPATHRRSRSRTPLIS	0.998814	0.000141312	-0.0726041	0.0599461	-0.00480726	0.0271545	-0.00632901
Q13523	Serine/threonine-protein kinase PRP4 homolog	PRPF4B	S	239	KSPSKRSKSQDQARKSKSPTLRRRSQEKIGK	1	0.0013433	-0.135126	0.114691	-0.00481701	0.0231734	-0.0102176
Q13523	Serine/threonine-protein kinase PRP4 homolog	PRPF4B	S	241	PSKRSKSQDQARKSKSPTLRRRSQEKIGKAR	0.999246	0.0013433	-0.135126	0.114691	-0.00481701	0.0231734	-0.0102176
P35269	General transcription factor IIF subunit 1	GTF2F1	T	389	RKPSGGSSRGNSRPGTPSAEGGSTSSTLRAA	0.991095	2.39189e-20	0.0464211	-0.0579701	-0.00483047	0.0315847	-0.00577446	Basal transcription factors
Q9BVC5	Ashwin	C2orf49	S	182	NNNDAKQNHDLTHRKSPSGPVKSPPLSPVGT	0.998779	2.84335e-10	0.00187425	-0.0117819	-0.00493763	0.221537	-0.00495384
Q13523	Serine/threonine-protein kinase PRP4 homolog	PRPF4B	S	292	SPIINESRSRDRGKKSRSPVDLRGKSKDRRS	1	0.000789987	-0.146388	0.123748	-0.00500623	0.0237551	-0.0113197
Q13523	Serine/threonine-protein kinase PRP4 homolog	PRPF4B	S	294	IINESRSRDRGKKSRSPVDLRGKSKDRRSRS	1	0.000789987	-0.146388	0.123748	-0.00500623	0.0237551	-0.0113197
Q99613	Eukaryotic translation initiation factor 3 subunit C;Eukaryotic translation initiation factor 3 subunit C-like protein	EIF3C;EIF3CL	S	166	DFESHITSYKQNPEQSADEDAEKNEEDSEGS	1	6.82103e-17	0.0309717	-0.042084	-0.00509382	0.0438787	-0.00555616	RNA transport
Q9UQ35	Serine/arginine repetitive matrix protein 2	SRRM2	S	1318	SSWGGPHFSPEHKELSNSPLRENSFGSPLEF	1	0.00249478	0.0677764	-0.081885	-0.00511453	0.026797	-0.0070543
Q96ST2	Protein IWS1 homolog	IWS1	S	313	RVSDSESEGPQKGPASDSETEDASRHKQKPE	1	4.66535e-17	-0.0288961	0.0182642	-0.00512325	0.0660881	-0.00531594			Yes
Q96ST2	Protein IWS1 homolog	IWS1	S	315	SDSESEGPQKGPASDSETEDASRHKQKPESD	0.995741	4.66535e-17	-0.0288961	0.0182642	-0.00512325	0.0660881	-0.00531594			Yes
Q9C0C9	E2/E3 hybrid ubiquitin-protein ligase UBE2O	UBE2O	S	87	GSVHFGLVRLIHGEDSDSEGEEEGRGSSGCS	1	4.00656e-19	0.0267293	-0.0378742	-0.00521084	0.0500028	-0.00557247	Ubiquitin mediated proteolysis
Q9C0C9	E2/E3 hybrid ubiquitin-protein ligase UBE2O	UBE2O	S	89	VHFGLVRLIHGEDSDSEGEEEGRGSSGCSEA	1	4.00656e-19	0.0267293	-0.0378742	-0.00521084	0.0500028	-0.00557247	Ubiquitin mediated proteolysis
Q9NTI5	Sister chromatid cohesion protein PDS5 homolog B	PDS5B	S	1283	KRLKEDILENEDEQNSPPKKGKRGRPPKPLG	1	2.85258e-24	-0.332662	0.261483	-0.0052174	0.0342837	-0.0355895
Q9NR30	Nucleolar RNA helicase 2	DDX21	S	89	SKKAKKKEEPSQNDISPKTKSLRKKKEPIEK	1	8.10406e-38	-0.154586	0.129892	-0.00534669	0.0246254	-0.0123473
Q8IYB3	Serine/arginine repetitive matrix protein 1	SRRM1	S	431	TPQQSNRTRKSRVSVSPGRTSGKVTKHKGTE	1	0.000376183	0.100709	-0.119954	-0.0054078	0.0247442	-0.00962256	mRNA surveillance pathway;RNA transport
Q9UQ35	Serine/arginine repetitive matrix protein 2	SRRM2	S	1818	RSRSRSRVTRRRRGGSGYHSRSPARQESSRT	0.997054	0.000650839	0.06226	-0.0765591	-0.00548048	0.0293486	-0.00714956
Q14157	Ubiquitin-associated protein 2-like	UBAP2L	S	467	PSSPLPSKSTSAPQMSPGSSDNQSSSPQPAQ	0.999814	8.52901e-41	0.0677764	-0.0827026	-0.00550206	0.0282332	-0.00746311
Q8N3X1	Formin-binding protein 4	FNBP4	S	499	ETAIGAENSEKIDENSDKEMEVEESPEKIKV	1	4.06263e-55	0	-0.0110662	-0.00552243	0.30103	-0.00553308
Q8N3X1	Formin-binding protein 4	FNBP4	S	508	EKIDENSDKEMEVEESPEKIKVQTTPKVEEE	1	4.06263e-55	0	-0.0110662	-0.00552243	0.30103	-0.00553308
Q13177	Serine/threonine-protein kinase PAK 2;PAK-2p27;PAK-2p34	PAK2	S	2	______________MSDNGELEDKPPAPPVR	1	1.57224e-44	-0.0615862	0.0483972	-0.00554668	0.0343183	-0.0065945	Axon guidance;ErbB signaling pathway;Focal adhesion;MAPK signaling pathway;Regulation of actin cytoskeleton;Renal cell carcinoma;T cell receptor signaling pathway
Q9UKJ3	G patch domain-containing protein 8	GPATCH8	S	653	ACSGLNKQEPGGSHGSETEDTGRSLPSKKER	0.946021	5.63887e-08	0.123401	-0.147176	-0.00555333	0.0249336	-0.0118875
Q96ST2	Protein IWS1 homolog	IWS1	S	196	QISDSESEEPPRHQASDSENEEPPKPRMSDS	1	2.55093e-19	-0.0512945	0.038762	-0.00556369	0.0400188	-0.00626627			Yes
Q96ST2	Protein IWS1 homolog	IWS1	S	198	SDSESEEPPRHQASDSENEEPPKPRMSDSES	1	2.55093e-19	-0.0512945	0.038762	-0.00556369	0.0400188	-0.00626627			Yes
Q5T200	Zinc finger CCCH domain-containing protein 13	ZC3H13	S	370	PSPSYQRTLTPPLRRSASPYPSHSLSSPQRK	0.999991	7.1301e-12	-0.123717	0.103581	-0.00559623	0.0251432	-0.010068
Q5T200	Zinc finger CCCH domain-containing protein 13	ZC3H13	S	372	PSYQRTLTPPLRRSASPYPSHSLSSPQRKQS	0.999956	7.1301e-12	-0.123717	0.103581	-0.00559623	0.0251432	-0.010068
Q9UQ35	Serine/arginine repetitive matrix protein 2	SRRM2	S	713	RRGRSRSRSLVRRGRSHSRTPQRRGRSGSSS	1	0.0214931	-0.237694	0.193932	-0.0057992	0.0288756	-0.021881
Q9UQ35	Serine/arginine repetitive matrix protein 2	SRRM2	S	715	GRSRSRSLVRRGRSHSRTPQRRGRSGSSSER	1	0.0214931	-0.237694	0.193932	-0.0057992	0.0288756	-0.021881
Q9UQ35	Serine/arginine repetitive matrix protein 2	SRRM2	T	717	SRSRSLVRRGRSHSRTPQRRGRSGSSSERKN	1	0.0214931	-0.237694	0.193932	-0.0057992	0.0288756	-0.021881
Q96ST2	Protein IWS1 homolog	IWS1	S	363	SFHSDSHMDRKKFHSSDSEEEEHKKQKMDSD	1	6.81482e-14	-0.0220094	0.0102069	-0.00581129	0.109892	-0.00590126			Yes
Q86WB0	Nuclear-interacting partner of ALK	ZC3HC1	S	344	SQDATFSPGSEQAEKSPGPIVSRTRSWDSSS	0.99934	3.87592e-23	-0.161314	0.13443	-0.00587742	0.0258172	-0.0134424
Q9UKV3	Apoptotic chromatin condensation inducer in the nucleus	ACIN1	S	655	RSRSRSRSASSNSRKSLSPGVSRDSSTSYTE	0.999996	0.00680581	-0.222582	0.182442	-0.00590315	0.0282081	-0.0200701	mRNA surveillance pathway;RNA transport;Spliceosome		Yes
Q9UKV3	Apoptotic chromatin condensation inducer in the nucleus	ACIN1	S	657	RSRSRSASSNSRKSLSPGVSRDSSTSYTETK	0.998907	0.00680581	-0.222582	0.182442	-0.00590315	0.0282081	-0.0200701	mRNA surveillance pathway;RNA transport;Spliceosome		Yes
Q9UKV3	Apoptotic chromatin condensation inducer in the nucleus	ACIN1	S	216	HSPRKSSSISEEKGDSDDEKPRKGERRSSRV	1	5.88902e-114	-0.0216286	0.00958245	-0.00593873	0.116052	-0.00602309	mRNA surveillance pathway;RNA transport;Spliceosome		Yes
P35579	Myosin-9	MYH9	S	1943	FVVPRRMARKGAGDGSDEEVDGKADGAEAKP	1	4.70953e-104	-0.00718809	-0.00532813	-0.00625781	1.02726	-0.00625811	Tight junction;Viral myocarditis
Q15149	Plectin	PLEC	S	720	FRAKIERARSDEGQLSPATRGAYRDCLGRLD	0.995942	6.91322e-10	-0.186295	0.153687	-0.00631188	0.027275	-0.0163037
P18754	Regulator of chromosome condensation	RCC1	S	11	_____MSPKRIAKRRSPPADAIPKSKKVKVS	1	0.0110133	-0.0164974	0.00362565	-0.00640075	0.195369	-0.00643588
Q9H4L7	SWI/SNF-related matrix-associated actin-dependent regulator of chromatin subfamily A containing DEAD/H box 1	SMARCAD1	S	57	EENAEGEVSRANTPDSDITEKTEDSSVPETP	0.996836	4.93873e-07	-0.193734	0.159074	-0.00657213	0.0279556	-0.0173301
Q9H4L7	SWI/SNF-related matrix-associated actin-dependent regulator of chromatin subfamily A containing DEAD/H box 1	SMARCAD1	T	54	SAEEENAEGEVSRANTPDSDITEKTEDSSVP	1	4.93873e-07	-0.193734	0.159074	-0.00657213	0.0279556	-0.0173301
Q9UQ35	Serine/arginine repetitive matrix protein 2	SRRM2	S	1925	RSRSRASPVSRRRSRSRTPPVTRRRSRSRTP	1	0.000463371	-0.0416844	0.0276749	-0.00658802	0.0589263	-0.00700476
Q9UQ35	Serine/arginine repetitive matrix protein 2	SRRM2	T	1927	RSRASPVSRRRSRSRTPPVTRRRSRSRTPTT	0.999999	0.000463371	-0.0416844	0.0276749	-0.00658802	0.0589263	-0.00700476
A0A2R8YDH4	Tight junction protein ZO-2	TJP2	S	1107	RKPSPEPRAQMRRAASSDQLRDNSPPPAFKP	0.978997	0.000428794	0.325617	-0.438932	-0.00659321	0.0427148	-0.0566574	Tight junction;Vibrio cholerae infection
Q08AD1	Calmodulin-regulated spectrin-associated protein 2	CAMSAP2	S	599	QEMSILNSNIKLNQSSPDNVTDTKGALSPIT	0.999996	2.88742e-22	0.0399806	-0.054779	-0.00662137	0.0450934	-0.00739919
P49792	E3 SUMO-protein ligase RanBP2;RanBP2-like and GRIP domain-containing protein 4;RanBP2-like and GRIP domain-containing protein 3;RANBP2-like and GRIP domain-containing protein 5/6;RANBP2-like and GRIP domain-containing protein 8;RANBP2-like and GRIP domain-containing protein 1;RANBP2-like and GRIP domain-containing protein 2	RANBP2;RGPD4;RGPD3;RGPD5;RGPD8;RGPD1;RGPD2	S	2454	AKTAQEKDSLITPHVSRSSTPRESPCGKIAV	1	6.21499e-05	-0.178078	0.146563	-0.00664487	0.027615	-0.0157572	RNA transport
P49792	E3 SUMO-protein ligase RanBP2;RanBP2-like and GRIP domain-containing protein 4;RanBP2-like and GRIP domain-containing protein 3;RANBP2-like and GRIP domain-containing protein 5/6;RANBP2-like and GRIP domain-containing protein 8;RANBP2-like and GRIP domain-containing protein 1;RANBP2-like and GRIP domain-containing protein 2	RANBP2;RGPD4;RGPD3;RGPD5;RGPD8;RGPD1;RGPD2	T	2450	IFDEAKTAQEKDSLITPHVSRSSTPRESPCG	0.999994	6.21499e-05	-0.178078	0.146563	-0.00664487	0.027615	-0.0157572	RNA transport
O75351	Vacuolar protein sorting-associated protein 4B	VPS4B	S	102	VKEGQPSPADEKGNDSDGEGESDDPEKKKLQ	1	7.11671e-113	0.0521377	-0.0680517	-0.00670577	0.0380126	-0.00795701	Endocytosis
Q96T58	Msx2-interacting protein	SPEN	S	725	ESDRDRDHERRPIERSQSPVHLRRPQSPGAS	1	0.00290939	-0.288206	0.228537	-0.0068212	0.0330078	-0.0298343
Q86VM9	Zinc finger CCCH domain-containing protein 18	ZC3H18	S	893	NSKAPAAPADRKRQLSPQSKSSSKVTSVPGK	0.999999	2.86644e-05	-0.11962	0.0977644	-0.00683735	0.0286272	-0.0109279
Q07955	Serine/arginine-rich splicing factor 1	SRSF1	S	201	ETAYIRVKVDGPRSPSYGRSRSRSRSRSRSR	0.988974	1.54793e-05	-0.111633	0.0908336	-0.00685074	0.0292677	-0.0103996	Spliceosome
Q9NWV8	BRISC and BRCA1-A complex member 1	BABAM1	S	49	AEDRAVGAQASVGSRSEGEGEAASADDGSLN	1	8.90253e-50	0.0734089	-0.0919366	-0.00689645	0.0320029	-0.00926387
P51858	Hepatoma-derived growth factor	HDGF	S	133	AAEGDGDKKGNAEGSSDEEGKLVIDEPAKEK	1	6.52427e-75	0.15549	-0.189919	-0.00690198	0.0283749	-0.0172146
Q9UQ35	Serine/arginine repetitive matrix protein 2	SRRM2	S	1972	RSRSRTPPVTRRRSRSRTSPITRRRSRSRTS	0.999821	0.00190377	0.103128	-0.12618	-0.00697473	0.0286235	-0.0115258
Q9UQ35	Serine/arginine repetitive matrix protein 2	SRRM2	S	1975	SRTPPVTRRRSRSRTSPITRRRSRSRTSPVT	0.997421	0.00190377	0.103128	-0.12618	-0.00697473	0.0286235	-0.0115258
P27824	Calnexin	CANX	S	583	EDRKPKAEEDEILNRSPRNRKPRRE______	1	9.39173e-34	0.0835197	-0.103531	-0.00697629	0.0305141	-0.0100057	Antigen processing and presentation;Phagosome;Protein processing in endoplasmic reticulum
Q8TEA8	D-tyrosyl-tRNA(Tyr) deacylase 1	DTD1	S	205	KEDRSASSGAEGDVSSEREP___________	0.920726	2.57453e-67	0.195852	-0.24306	-0.00697681	0.0306824	-0.0236041
Q6VY07	Phosphofurin acidic cluster sorting protein 1	PACS1	S	529	KERQLSKPLSERTNSSDSERSPDLGHSTQIP	0.760405	3.40416e-10	-0.0878407	0.0694216	-0.0070678	0.0334945	-0.00920955
Q09666	Neuroblast differentiation-associated protein AHNAK	AHNAK	S	5739	GKGGVTGSPEASISGSKGDLKSSKASLGSLE	0.891621	4.60842e-21	-0.258028	0.206512	-0.00714099	0.031663	-0.0257583
Q8WUM9	Sodium-dependent phosphate transporter 1	SLC20A1	S	265	VCPRMKRKIEREIKCSPSESPLMEKKNSLKE	0.999846	1.23135e-10	-0.366987	0.280615	-0.00714998	0.0382987	-0.0431862
Q8WUM9	Sodium-dependent phosphate transporter 1	SLC20A1	S	269	MKRKIEREIKCSPSESPLMEKKNSLKEDHEE	0.999088	1.23135e-10	-0.366987	0.280615	-0.00714998	0.0382987	-0.0431862
O43719	HIV Tat-specific factor 1	HTATSF1	S	498	KESEEGNPVRGSEEDSPKKESKKKTLKNDCE	1	1.15589e-33	-0.102775	0.0824231	-0.00720633	0.0313678	-0.010176
Q96ST2	Protein IWS1 homolog	IWS1	S	289	SDSESEDPPRNQASDSENEELPKPRVSDSES	1	2.53181e-39	0.00129789	-0.0160683	-0.00735913	0.258604	-0.00738522			Yes
Q9Y2U5	Mitogen-activated protein kinase kinase kinase 2	MAP3K2	S	239	LDGESYPKSRMPRAQSYPDNHQEFSDYDNPI	0.998698	4.27766e-07	0.0549179	-0.0727232	-0.00749155	0.0401176	-0.00890266	Gap junction;GnRH signaling pathway;MAPK signaling pathway
Q13428	Treacle protein	TCOF1	S	1378	KKKKLGAGEGGEASVSPEKTSTTSKGKAKRD	1	2.73906e-54	0.00158601	-0.0166389	-0.00749768	0.251425	-0.00752646	Ribosome biogenesis in eukaryotes
Q9BQG0	Myb-binding protein 1A	MYBBP1A	S	1163	KLEKKDAKEIPSATQSPISKKRKKKGFLPET	0.999396	3.5289e-10	-0.0850834	0.0661252	-0.00749898	0.0359309	-0.00947914
Q13144	Translation initiation factor eIF-2B subunit epsilon	EIF2B5	S	544	SEQSMDSEEPDSRGGSPQMDDIKVFQNEVLG	1	0.000178028	0.161307	-0.198746	-0.00751592	0.029634	-0.0187192	RNA transport
Q00839	Heterogeneous nuclear ribonucleoprotein U	HNRNPU	S	4	____________MSSSPVNVKKLKVSELKEE	0.99224	1.58572e-06	-0.0907875	0.0710271	-0.00761274	0.0349675	-0.00988022	Spliceosome
Q13247	Serine/arginine-rich splicing factor 6	SRSF6	S	314	SRSNSPLPVPPSKARSVSPPPKRATSRSRSR	1	1.34438e-05	-0.0880554	0.0683169	-0.00775158	0.0361819	-0.00986922	Spliceosome
Q13247	Serine/arginine-rich splicing factor 6	SRSF6	S	316	SNSPLPVPPSKARSVSPPPKRATSRSRSRSR	1	1.34438e-05	-0.0880554	0.0683169	-0.00775158	0.0361819	-0.00986922	Spliceosome
Q6NZY4	Zinc finger CCHC domain-containing protein 8	ZCCHC8	S	427	VKSGNKRSSSHSSPGSPKKQKNESNSAGSPA	0.99992	6.22185e-13	-0.0510254	0.0342489	-0.00775832	0.0573308	-0.00838828
P42166	Lamina-associated polypeptide 2, isoform alpha;Thymopoietin;Thymopentin	TMPO	T	74	SKGPPDFSSDEEREPTPVLGSGAAAAGRSRA	0.999963	2.46225e-16	0.206768	-0.259905	-0.00778063	0.0325348	-0.0265685
Q07157	Tight junction protein ZO-1	TJP1	S	166	SEKIWPRDRSASRERSLSPRSDRRSVASSQP	1	0.00327837	-0.0474875	0.030855	-0.00778452	0.062071	-0.00831623	Adherens junction;Epithelial cell signaling in Helicobacter pylori infection;Gap junction;Tight junction;Vibrio cholerae infection
Q07157	Tight junction protein ZO-1	TJP1	S	168	KIWPRDRSASRERSLSPRSDRRSVASSQPAK	1	0.00327837	-0.0474875	0.030855	-0.00778452	0.062071	-0.00831623	Adherens junction;Epithelial cell signaling in Helicobacter pylori infection;Gap junction;Tight junction;Vibrio cholerae infection
Q13428	Treacle protein	TCOF1	S	381	GKTSQVGAASAPAKESPRKGAAPAPPGKTGP	1	3.58834e-22	-0.0126937	-0.00302646	-0.00785196	0.454696	-0.00786005	Ribosome biogenesis in eukaryotes
Q9Y2J4	Angiomotin-like protein 2	AMOTL2	S	602	AATAAAQRDTTLIRHSPQPSPSSSFNEGLLT	0.9981	4.73658e-17	-0.405108	0.303134	-0.00795563	0.0414533	-0.0509869
Q6PKG0	La-related protein 1	LARP1	S	517	CPEFVPRQHYQKETESAPGSPRAVTPVPTKT	0.972803	1.24919e-08	0.073546	-0.0945064	-0.00803466	0.0357378	-0.0104802
Q9Y3T9	Nucleolar complex protein 2 homolog	NOC2L	S	56	REAREAARSPDKPGGSPSASRRKGRASEHKD	0.997553	2.93071e-18	-0.00384265	-0.0123541	-0.00809208	0.511415	-0.0080984
Q9H6S3	Epidermal growth factor receptor kinase substrate 8-like protein 2	EPS8L2	S	459	PIEEVSPVSRQSIRNSQKHSPTSEPTPPGDA	0.801204	4.84591e-16	-0.0697547	0.0509058	-0.00816333	0.0451074	-0.00942445
Q96B23	Uncharacterized protein C18orf25	C18orf25	S	67	ISSMPCLLMELRRDSSESQLASTESDKPTTG	0.788931	0.000376649	0.340619	-0.469261	-0.0082218	0.0458942	-0.0643208
Q53GS9	U4/U6.U5 tri-snRNP-associated protein 2	USP39	S	82	VPFVRVKREREVDEDSEPEREVRAKNGRVDS	1	6.48068e-10	-0.041046	0.0237829	-0.00826746	0.0786666	-0.00863153	Spliceosome
Q15648	Mediator of RNA polymerase II transcription subunit 1	MED1	S	1479	ESESGSSIAEKSYQNSPSSDDGIRPLPEYST	0.997128	3.52695e-07	0.0835197	-0.106482	-0.00835568	0.0345945	-0.0114813
Q15648	Mediator of RNA polymerase II transcription subunit 1	MED1	S	1482	SGSSIAEKSYQNSPSSDDGIRPLPEYSTEKH	0.764377	3.52695e-07	0.0835197	-0.106482	-0.00835568	0.0345945	-0.0114813
O95071	E3 ubiquitin-protein ligase UBR5	UBR5	S	1549	SQSSYIIRNPQQRRISQSQPVRGRDEEQDDI	0.913395	0.0225757	0.214	-0.271426	-0.00839174	0.0338409	-0.0287127	Ubiquitin mediated proteolysis
Q13523	Serine/threonine-protein kinase PRP4 homolog	PRPF4B	S	142	GKVQSGMGLILQGYESGSEEEGEIHEKARNG	0.998814	2.03843e-23	-0.161669	0.129766	-0.00860548	0.0312442	-0.015952
Q13523	Serine/threonine-protein kinase PRP4 homolog	PRPF4B	S	144	VQSGMGLILQGYESGSEEEGEIHEKARNGNR	0.999992	2.03843e-23	-0.161669	0.129766	-0.00860548	0.0312442	-0.015952
Q9NXE8	Pre-mRNA-splicing factor CWC25 homolog	CWC25	S	316	LHNSKVNRRETGQTRSPSPKKEVYQRRHAPG	0.982137	3.76578e-06	0.0919367	-0.116764	-0.00864311	0.0340362	-0.0124137
Q9NXE8	Pre-mRNA-splicing factor CWC25 homolog	CWC25	S	318	NSKVNRRETGQTRSPSPKKEVYQRRHAPGYT	0.999994	3.76578e-06	0.0919367	-0.116764	-0.00864311	0.0340362	-0.0124137
Q13428	Treacle protein	TCOF1	S	233	VKPAQVKASSVSTKESPARKAAPAPGKVGDV	0.999963	5.72244e-10	-0.0640425	0.0446723	-0.00866137	0.0517101	-0.00968511	Ribosome biogenesis in eukaryotes
Q9UQE7	Structural maintenance of chromosomes protein 3	SMC3	S	1067	KATLVMKKGDVEGSQSQDEGEGSGESERGSG	1	1.13922e-52	0.0150693	-0.0328061	-0.00866985	0.111188	-0.00886843	Cell cycle;Cell cycle - yeast;Meiosis - yeast;Oocyte meiosis
Q13428	Treacle protein	TCOF1	S	1111	PSSGVDSAVGTLPATSPQSTSVQAKGTNKLR	0.794521	5.00935e-08	-0.132815	0.105613	-0.00868118	0.0326013	-0.0136011	Ribosome biogenesis in eukaryotes
Q9NYF8	Bcl-2-associated transcription factor 1	BCLAF1	S	177	QEKQTKKAEGEPQEESPLKSKSQEEPKDTFE	1	4.02297e-61	0.0190613	-0.0371714	-0.0087811	0.0960153	-0.00905506
Q9NTZ6	RNA-binding protein 12	RBM12	S	424	PRSKSPSGQKRSRSRSPHEAGFCVYLKGLPF	1	9.47817e-08	0.378401	-0.539729	-0.00882748	0.0509678	-0.0806644
Q5VTL8	Pre-mRNA-splicing factor 38B	PRPF38B	S	475	KNESKEKSNKRSRSGSQGRTDSVEKSKKREH	0.998018	5.03867e-13	0.217479	-0.277628	-0.00893892	0.0347812	-0.0300744	Spliceosome
O94804	Serine/threonine-protein kinase 10	STK10	T	185	DIRLADFGVSAKNLKTLQKRDSFIGTPYWMA	1	0.000148311	0.0855606	-0.110096	-0.00895337	0.0359373	-0.0122677
Q9UJF2	Ras GTPase-activating protein nGAP	RASAL2	S	838	LSGPSNSSMEDFTKRSTQSEDFSRRHTVPDR	0.993391	0.000203768	-0.1386	0.109623	-0.00915663	0.0333809	-0.0144886
P07814	Bifunctional glutamate/proline--tRNA ligase;Glutamate--tRNA ligase;Proline--tRNA ligase	EPRS	S	882	KTGKEYIPGQPPLSQSSDSSPTRNSEPAGLE	0.962524	1.56637e-27	0.0601858	-0.0821575	-0.00923106	0.0445514	-0.0109858	Aminoacyl-tRNA biosynthesis;Porphyrin and chlorophyll metabolism
Q9Y2X7	ARF GTPase-activating protein GIT1	GIT1	S	596	SRHTSKLSRHGSGADSDYENTQSGDPLLGLE	0.974889	6.53797e-23	0.284869	-0.379177	-0.00928039	0.040869	-0.047154	Endocytosis;Epithelial cell signaling in Helicobacter pylori infection;Regulation of actin cytoskeleton
Q04637	Eukaryotic translation initiation factor 4 gamma 1	EIF4G1	S	704	GGELPRGPAGLGPRRSQQGPRKEPRKIIATV	1	0.00440138	0.103665	-0.131853	-0.00929302	0.0342489	-0.0140937	RNA transport;Viral myocarditis
Q8IX12	Cell division cycle and apoptosis regulator protein 1	CCAR1	S	339	RERRRSRERSPQRKRSRERSPRRERERSPRR	1	0.0298738	0.0441843	-0.0648829	-0.00931881	0.0552197	-0.0103493
Q8IX12	Cell division cycle and apoptosis regulator protein 1	CCAR1	S	343	RSRERSPQRKRSRERSPRRERERSPRRVRRV	1	0.0298738	0.0441843	-0.0648829	-0.00931881	0.0552197	-0.0103493
P46821	Microtubule-associated protein 1B;MAP1B heavy chain;MAP1 light chain LC1	MAP1B	S	1322	EEHCASPEDKTLEVVSPSQSVTGSAGHTPYY	0.889168	8.07238e-05	-0.329105	0.252192	-0.00937542	0.0379847	-0.0384569
Q96ER3	Protein SAAL1	SAAL1	S	6	__________MDRNPSPPPPGRDKEEEEEVA	1	8.31575e-05	-0.0850988	0.0624145	-0.00945765	0.0443783	-0.0113422
P01106	Myc proto-oncogene protein	MYC	S	281	SVEKRQAPGKRSESGSPSAGGHSKPPHSPLV	0.981685	1.3594e-10	-0.103689	0.0788837	-0.00951668	0.0390392	-0.0124028	Acute myeloid leukemia;Bladder cancer;Cell cycle;Chronic myeloid leukemia;Colorectal cancer;Endometrial cancer;ErbB signaling pathway;Jak-STAT signaling pathway;MAPK signaling pathway;Pathways in cancer;Small cell lung cancer;TGF-beta signaling pathway;Thyroid cancer;Wnt signaling pathway
P27824	Calnexin	CANX	S	564	EEKQKSDAEEDGGTVSQEEEDRKPKAEEDEI	0.999972	1.12954e-103	0.0460021	-0.067501	-0.00963354	0.055109	-0.0107495	Antigen processing and presentation;Phagosome;Protein processing in endoplasmic reticulum
O75909	Cyclin-K	CCNK	S	324	QPAQQQQPAQQPKKPSPQPSSPRQVKRAVVV	1	1.02573e-05	0.0680517	-0.0919366	-0.00972582	0.0430374	-0.0119425
Q9BY89	Uncharacterized protein KIAA1671	KIAA1671	S	1701	MFKDSTEEKSPRKEESDEEETASKAERTPVS	1	7.74744e-44	-0.0449997	0.0246926	-0.00973275	0.086452	-0.0101535
P46379	Large proline-rich protein BAG6	BAG6	S	113	ASSGTGSASATHGGGSPPGTRGPGASVHDRN	0.999163	1.54718e-53	-0.0607283	0.0390139	-0.00999544	0.0637206	-0.0108572
O76094	Signal recognition particle subunit SRP72	SRP72	S	621	TAGASSELDASKTVSSPPTSPRPGSAATVSA	0.897236	6.87041e-16	0.0545011	-0.0775164	-0.00999803	0.0505518	-0.0115076	Protein export
Q9BZZ5	Apoptosis inhibitor 5	API5	S	464	VEIGQKRASEDTTSGSPPKKSSAGPKRDARQ	0.973953	2.77326e-22	0.0323829	-0.0536674	-0.0100008	0.072819	-0.0106422
Q08AD1	Calmodulin-regulated spectrin-associated protein 2	CAMSAP2	S	1313	DNESVHSGKRTPRSESVEGFLSPSRCGSRNG	0.999222	1.44723e-10	-0.0101634	-0.00992037	-0.0100418	2.11327	-0.0100419
Q08AD1	Calmodulin-regulated spectrin-associated protein 2	CAMSAP2	S	1319	SGKRTPRSESVEGFLSPSRCGSRNGEKDWEN	0.920624	1.44723e-10	-0.0101634	-0.00992037	-0.0100418	2.11327	-0.0100419
Q8IYB3	Serine/arginine repetitive matrix protein 1	SRRM1	S	740	SRTPEPKKIKKAASPSPQSVRRVSSSRSVSG	1	3.86599e-07	0.0285691	-0.0501882	-0.0102722	0.0812113	-0.0108096	mRNA surveillance pathway;RNA transport
Q14103	Heterogeneous nuclear ribonucleoprotein D0	HNRNPD	S	83	IDASKNEEDEGHSNSSPRHSEAATAQREEWK	0.986615	4.54074e-67	0.0313951	-0.0538065	-0.0105767	0.077662	-0.0112057
Q9UQ35	Serine/arginine repetitive matrix protein 2	SRRM2	S	351	EDKDKDKKEKSATRPSPSPERSSTGPEPPAP	0.998707	1.47772e-16	-0.0182497	-0.00302646	-0.010618	0.402988	-0.0106381
Q9HB19	Pleckstrin homology domain-containing family A member 2	PLEKHA2	S	401	GAPPGVLPSSRIRHRSEPQHPKEKPFMFNLD	1	0.00244805	-0.0424865	0.0203259	-0.0107386	0.105642	-0.0110803
Q8WWM7	Ataxin-2-like protein	ATXN2L	S	111	IGSARGQSTGKGPPQSPVFEGVYNNSRMLHF	1	2.83774e-28	0.0578315	-0.0829751	-0.0108547	0.051829	-0.0125718
Q9NYF8	Bcl-2-associated transcription factor 1	BCLAF1	S	268	SAKNTPSQHSHSIQHSPERSGSGSVGNGSSR	1	1.06853e-66	0.0672257	-0.093425	-0.0108646	0.0471665	-0.0130996
Q14814	Myocyte-specific enhancer factor 2D	MEF2D	S	444	TVTTHPHISIKSEPVSPSRERSPAPPPPAVF	0.907607	0.0187439	-0.313154	0.238885	-0.0108899	0.0386441	-0.0371347
O15231	Zinc finger protein 185	ZNF185	S	453	PAQQPADPSTPERQSSPSGSEQLVRRESCGS	0.999953	9.5853e-10	-0.271357	0.209662	-0.0108923	0.0367833	-0.0308476
Q14498	RNA-binding protein 39	RBM39	S	125	GKIGLPHSIKLSRRRSRSKSPFRKDKSPVRE	1	0.00593861	-0.232972	0.181493	-0.0109068	0.0355845	-0.0257397
Q96ST2	Protein IWS1 homolog	IWS1	S	250	SDSENEELPKPRISDSESEDPPRHQASDSEN	0.999875	3.19709e-07	-0.0449253	0.0221412	-0.0110023	0.101542	-0.011392			Yes
Q07157	Tight junction protein ZO-1	TJP1	S	178	RERSLSPRSDRRSVASSQPAKPTKVTLVKSR	1	4.01359e-10	-0.0486211	0.0255588	-0.0110545	0.0925306	-0.0115311	Adherens junction;Epithelial cell signaling in Helicobacter pylori infection;Gap junction;Tight junction;Vibrio cholerae infection
Q9Y3M8	StAR-related lipid transfer protein 13	STARD13	S	133	SMKLDVNFQRKKGDDSDEEDLCISNKWTFQR	1	4.74755e-06	-0.396745	0.292864	-0.0111228	0.0434394	-0.0519406
Q15287	RNA-binding protein with serine-rich domain 1	RNPS1	S	157	KPPKRDEKERKRRSPSPKPTKVHIGRLTRNV	0.999974	0.000510506	-0.113192	0.0841349	-0.0111576	0.0424294	-0.0145287	mRNA surveillance pathway;RNA transport
Q5JVS0	Intracellular hyaluronan-binding protein 4	HABP4	S	108	KERKSLPAPVAQRPDSPGGGLQAPGQKRTPR	0.999986	8.97975e-07	-0.386789	0.286551	-0.0111877	0.0429107	-0.0501192
Q8IYB3	Serine/arginine repetitive matrix protein 1	SRRM1	S	705	APQTSSSPPPVRRGASSSPQRRQSPSPSTRP	0.999733	0.000706968	-0.0572265	0.0333924	-0.0112057	0.0776546	-0.0119171	mRNA surveillance pathway;RNA transport
Q0JRZ9	F-BAR domain only protein 2	FCHO2	S	394	VSIGNITLSPAISRHSPVQMNRNLSNEELTK	1	0.00189732	0.00230651	-0.024887	-0.0112262	0.252718	-0.0112902
Q9Y2W1	Thyroid hormone receptor-associated protein 3	THRAP3	S	672	YLKRGTEQEAAKNKKSPEIHRRIDISPSTFR	1	9.99514e-08	-0.10135	0.0735754	-0.0112379	0.0458765	-0.0138875
Q9P270	SLAIN motif-containing protein 2	SLAIN2	S	413	DLQTSNVKNEEKLRRSLPNLSRTSNTQVDSV	1	0.0161462	-0.298318	0.227996	-0.0112921	0.0383698	-0.0351609
Q9UQ35	Serine/arginine repetitive matrix protein 2	SRRM2	S	295	RSAAAKTHTTALAGRSPSPASGRRGEGDAPF	1	1.01898e-35	0.0144981	-0.0375931	-0.0113124	0.134109	-0.0115475
Q96F86	Enhancer of mRNA-decapping protein 3	EDC3	S	131	NIPKRTDVKSQDVAVSPQQQQCSKSYVDRHM	1	5.59495e-75	-0.0446426	0.0211308	-0.0113811	0.107104	-0.0117559	RNA degradation		Yes
Q99590	Protein SCAF11	SCAF11	S	880	RSPKRDTTRESRRSESLSPRRETSRENKRSQ	1	0.000290967	-0.164755	0.127148	-0.0114335	0.0369538	-0.0188037
Q99590	Protein SCAF11	SCAF11	S	882	PKRDTTRESRRSESLSPRRETSRENKRSQPR	1	0.000290967	-0.164755	0.127148	-0.0114335	0.0369538	-0.0188037
O60841	Eukaryotic translation initiation factor 5B	EIF5B	S	107	TSKDKKKKGQKGKKQSFDDNDSEELEDKDSK	1	5.83417e-114	0.239642	-0.315798	-0.0115106	0.039408	-0.0380778	RNA transport
Q96T37	Putative RNA-binding protein 15	RBM15	S	257	DRPLKIEAVYVSRRRSRSPLDKDTYPPSASV	0.993904	5.44122e-11	-0.0548568	0.0304424	-0.0115769	0.084848	-0.0122072
Q96T37	Putative RNA-binding protein 15	RBM15	S	259	PLKIEAVYVSRRRSRSPLDKDTYPPSASVVG	0.994777	5.44122e-11	-0.0548568	0.0304424	-0.0115769	0.084848	-0.0122072
Q15652	Probable JmjC domain-containing histone demethylation protein 2C	JMJD1C	S	641	KLNTSVDTHKIKSSPSPEVVKPKITHSPDSV	0.940109	0.00111106	-0.335189	0.252346	-0.0117169	0.0405657	-0.0414216
Q8WX93	Palladin	PALLD	S	1104	RLMVQAVNQRGRSPRSPSGHPHVRRPRSRSR	0.998981	6.76934e-10	-0.122476	0.0909872	-0.0117998	0.0425062	-0.0157442		unknown	Yes
Q01082	Spectrin beta chain, non-erythrocytic 1	SPTBN1	S	2169	ATEQRTSSKESSPIPSPTSDRKAKTALPAQS	0.9981	3.36361e-22	-0.237762	0.183392	-0.0118711	0.0370313	-0.0271849
Q8IVF2	Protein AHNAK2	AHNAK2	S	280	QSIKSKRGPGPQRSHSSSEAYEPRDAHDVSP	0.992567	4.92763e-33	-0.0907875	0.0628364	-0.0119317	0.0528491	-0.0139756
O14617	AP-3 complex subunit delta-1	AP3D1	S	829	EKLPIQKHRNTETSKSPEKDVPMVEKKSKKP	0.986657	4.12445e-18	-0.113068	0.0822093	-0.0121276	0.0456492	-0.0154291	Lysosome
Q5T1M5	FK506-binding protein 15	FKBP15	S	1164	GAALRPSHHSQRSSLSGDEEDELFKGATLKA	0.999965	1.29343e-10	0.0275787	-0.0532505	-0.0122698	0.0946247	-0.0128359
P62995	Transformer-2 protein homolog beta	TRA2B	S	4	____________MSDSGEQNYGERESRSASR	0.983669	0.000101022	0.550901	-0.949348	-0.0124125	0.0784504	-0.199224	Spliceosome
Q13247	Serine/arginine-rich splicing factor 6	SRSF6	S	303	DIKSKSRSRSQSRSNSPLPVPPSKARSVSPP	1	1.09893e-13	-0.202721	0.155647	-0.0124385	0.0377015	-0.0235374	Spliceosome
O15027	Protein transport protein Sec16A	SEC16A	S	1172	HRDPYGEEVDRRSVHSEHSARSLHSAHSLAS	1	0.000540769	0.155102	-0.202261	-0.0125429	0.0378814	-0.0235798
Q96KC8	DnaJ homolog subfamily C member 1	DNAJC1	S	479	RAKRQKDFDIAEQNESSDEESLRKERARSAE	0.973245	0.000353845	0.0137839	-0.0394191	-0.0125724	0.146211	-0.0128176	Protein processing in endoplasmic reticulum
Q96KC8	DnaJ homolog subfamily C member 1	DNAJC1	S	480	AKRQKDFDIAEQNESSDEESLRKERARSAEE	0.980497	0.000353845	0.0137839	-0.0394191	-0.0125724	0.146211	-0.0128176	Protein processing in endoplasmic reticulum
Q14004	Cyclin-dependent kinase 13	CDK13	S	437	SRSRHRLSRSRSRHSSISPSTLTLKSSLAAE	0.975509	3.71222e-14	0.0739573	-0.104739	-0.012626	0.0499258	-0.0153909
Q14004	Cyclin-dependent kinase 13	CDK13	S	439	SRHRLSRSRSRHSSISPSTLTLKSSLAAELN	0.99022	3.71222e-14	0.0739573	-0.104739	-0.012626	0.0499258	-0.0153909
A1L170	Uncharacterized protein C1orf226	C1orf226	S	222	SQDESKLKMTECRRASSPSLIERNGFKLSLS	0.99998	2.8862e-05	-0.105008	0.074122	-0.0126645	0.049975	-0.0154428
Q7Z460	CLIP-associating protein 1	CLASP1	S	600	STKSVSTTGSLQRSRSDIDVNAAASAKSKVS	0.994281	2.17826e-29	0.0692898	-0.0996318	-0.0127001	0.052147	-0.015171
Q9C0J8	pre-mRNA 3' end processing protein WDR33	WDR33	S	1210	FRDTPRPDHPPHDGHSPASRERSSSLQGMDM	0.993636	2.01263e-06	-0.182393	0.138759	-0.012899	0.039039	-0.0218169
O95365	Zinc finger and BTB domain-containing protein 7A	ZBTB7A	S	526	SPGATATPGAPAQPSSPDARRNGQEKHFKDE	0.92927	1.41856e-50	-0.663534	0.43376	-0.0129855	0.0611851	-0.114887
P18887	DNA repair protein XRCC1	XRCC1	T	453	KPTQAAGPSSPQKPPTPEETKAASPVLQEDI	0.907759	4.90846e-12	-0.0487703	0.0218777	-0.013014	0.114386	-0.0134463	Base excision repair
P08238	Heat shock protein HSP 90-beta;Putative heat shock protein HSP 90-beta-3	HSP90AB1;HSP90AB3P	S	226	YPITLYLEKEREKEISDDEAEEEKGEKEEED	1	1.63655e-152	0.0590784	-0.0890913	-0.0131051	0.0591006	-0.0150064	Antigen processing and presentation;NOD-like receptor signaling pathway;Pathways in cancer;Plant-pathogen interaction;Progesterone-mediated oocyte maturation;Prostate cancer;Protein processing in endoplasmic reticulum
Q9H6T3	RNA polymerase II-associated protein 3	RPAP3	S	116	ILDELDKDDSTHESLSQESESEEDGIHVDSQ	0.996875	1.59622e-22	-0.114707	0.0815068	-0.0132668	0.0490063	-0.0166
Q9H6T3	RNA polymerase II-associated protein 3	RPAP3	S	119	ELDKDDSTHESLSQESESEEDGIHVDSQKAL	0.968122	1.59622e-22	-0.114707	0.0815068	-0.0132668	0.0490063	-0.0166
Q15149	Plectin	PLEC	S	4622	STKGYYSPYSVSGSGSTAGSRTGSRTGSRAG	0.796909	1.02256e-22	-0.199487	0.151618	-0.0132797	0.0391789	-0.0239344
Q96ST2	Protein IWS1 homolog	IWS1	S	398	EGEEEKVAKRKAAVLSDSEDEEKASAKKSRV	1	1.08268e-17	0.0200577	-0.0475383	-0.0133444	0.122525	-0.0137403			Yes
Q96ST2	Protein IWS1 homolog	IWS1	S	400	EEEKVAKRKAAVLSDSEDEEKASAKKSRVVS	1	1.08268e-17	0.0200577	-0.0475383	-0.0133444	0.122525	-0.0137403			Yes
Q7Z4V5	Hepatoma-derived growth factor-related protein 2	HDGFRP2	S	664	RPGSDRQERERARGDSEALDEES________	1	3.94616e-06	0.107822	-0.145743	-0.0133969	0.0431148	-0.0189604
Q6P158	Putative ATP-dependent RNA helicase DHX57	DHX57	S	127	KALLRDLQEQDADAGSERGLSGEEEDDEPDC	1	1.37826e-12	0.164786	-0.216734	-0.0133989	0.0391262	-0.0259739
P23588	Eukaryotic translation initiation factor 4B	EIF4B	S	504	SNPPARSQSSDTEQQSPTSGGGKVAPAQPSE	0.999784	2.59095e-113	-0.0550816	0.0270574	-0.0134276	0.101998	-0.0140121	mTOR signaling pathway;RNA transport		Yes
Q8NEJ9	Neuroguidin	NGDN	S	143	LRFKPHPSNMMSKLSSEDEEEDEAEDDQSEA	0.820795	3.126e-07	0.131985	-0.175301	-0.0134923	0.0405548	-0.0216582
Q15648	Mediator of RNA polymerase II transcription subunit 1	MED1	S	1156	SQSKNSSQSGGKPGSSPITKHGLSSGSSSTK	0.966818	6.44442e-44	-0.155132	0.115254	-0.0136142	0.0424988	-0.0199393
Q09666	Neuroblast differentiation-associated protein AHNAK	AHNAK	S	216	SGKTVIRLPSGSGAASPTGSAVDIRAGAISA	0.999755	1.16523e-67	-0.0486808	0.0204722	-0.01369	0.122957	-0.0141043
P16403	Histone H1.2	HIST1H1C	S	2	______________MSETAPAAPAAAPPAEK	0.87174	1.05118e-08	-0.540065	0.37103	-0.0137594	0.0539328	-0.0845172
P36507	Dual specificity mitogen-activated protein kinase kinase 2	MAP2K2	T	394	FAGWLCKTLRLNQPGTPTRTAV_________	0.807461	9.86059e-05	-0.0984283	0.0660951	-0.0138226	0.057267	-0.0161666	Acute myeloid leukemia;B cell receptor signaling pathway;Bladder cancer;Chronic myeloid leukemia;Endometrial cancer;ErbB signaling pathway;Fc epsilon RI signaling pathway;Gap junction;Glioma;GnRH signaling pathway;Insulin signaling pathway;Long-term depression;Long-term potentiation;MAPK signaling pathway;Melanogenesis;Melanoma;Natural killer cell mediated cytotoxicity;Neurotrophin signaling path…
Q9UQ35	Serine/arginine repetitive matrix protein 2	SRRM2	S	1320	WGGPHFSPEHKELSNSPLRENSFGSPLEFRN	1	1.66434e-14	-0.205547	0.155293	-0.0138746	0.0400502	-0.0251268
Q03164	Histone-lysine N-methyltransferase 2A;MLL cleavage product N320;MLL cleavage product C180	KMT2A	S	3511	EQNKALSSAVQASPTSPGGSPSSPSSGQRSA	0.949337	9.82371e-11	-0.43694	0.312814	-0.0138964	0.0479094	-0.0620628
Q92974	Rho guanine nucleotide exchange factor 2	ARHGEF2	S	960	TGSEEEGSSRLSPPHSPRDFTRMQDIPEETE	1	1.63295e-16	-0.042858	0.014485	-0.0139016	0.15028	-0.0141865	Pathogenic Escherichia coli infection
Q9UQ35	Serine/arginine repetitive matrix protein 2	SRRM2	S	2020	RSRSRTSPVTRRRSRSRTPPAIRRRSRSRTP	1	0.00130393	-0.0923863	0.0604123	-0.0139651	0.0611411	-0.015987
Q9UQ35	Serine/arginine repetitive matrix protein 2	SRRM2	T	2022	RSRTSPVTRRRSRSRTPPAIRRRSRSRTPLL	1	0.00130393	-0.0923863	0.0604123	-0.0139651	0.0611411	-0.015987
Q99590	Protein SCAF11	SCAF11	S	816	WSPNKDTPQEKKRPQSPSPRRETGKESRKSQ	1	0.00689989	-0.261085	0.196839	-0.0140302	0.0403566	-0.032123
Q99590	Protein SCAF11	SCAF11	S	818	PNKDTPQEKKRPQSPSPRRETGKESRKSQSP	1	0.00689989	-0.261085	0.196839	-0.0140302	0.0403566	-0.032123
Q8TAD8	Smad nuclear-interacting protein 1	SNIP1	S	74	EPARSGHRGNRARGVSRSPPKKKNKASGRRS	1	0.00524617	-0.232362	0.175452	-0.0140929	0.0401336	-0.028455
Q8TAD8	Smad nuclear-interacting protein 1	SNIP1	S	76	ARSGHRGNRARGVSRSPPKKKNKASGRRSKS	1	0.00524617	-0.232362	0.175452	-0.0140929	0.0401336	-0.028455
P27824	Calnexin	CANX	S	554	DEEEEGEEKLEEKQKSDAEEDGGTVSQEEED	1	9.04493e-74	-0.0558312	0.0264549	-0.0141016	0.106958	-0.0146882	Antigen processing and presentation;Phagosome;Protein processing in endoplasmic reticulum
Q99733	Nucleosome assembly protein 1-like 4	NAP1L4	S	5	___________MADHSFSDGVPSDSVEAAKN	1	3.14683e-45	0.0483758	-0.0794292	-0.014112	0.0714722	-0.0155267
Q13177	Serine/threonine-protein kinase PAK 2;PAK-2p27;PAK-2p34	PAK2	S	209	YTRSVIDPVPAPVGDSHVDGAAKSLDKQKKK	1	3.90615e-05	-0.482956	0.339035	-0.0141935	0.050779	-0.0719606	Axon guidance;ErbB signaling pathway;Focal adhesion;MAPK signaling pathway;Regulation of actin cytoskeleton;Renal cell carcinoma;T cell receptor signaling pathway
Q9BQ52	Zinc phosphodiesterase ELAC protein 2	ELAC2	S	208	KHQPWQSPERPLSRLSPERSSDSESNENEPH	0.996022	5.69494e-16	-0.164981	0.122146	-0.0142865	0.043006	-0.0214178	RNA transport
Q6WCQ1	Myosin phosphatase Rho-interacting protein	MPRIP	S	224	RTKDQPDGSSLSPAQSPSQSQPPAASSLREP	0.999513	4.94673e-32	-0.340386	0.251504	-0.0142972	0.0432983	-0.0444408
H0Y626	Tripartite motif-containing protein 16	TRIM16	S	34	PPAPLSPDSGSPSPDSGSASPVEEEDVGSSE	0.943634	2.44953e-23	-0.178878	0.133211	-0.014411	0.0421526	-0.0228335
H0Y626	Tripartite motif-containing protein 16	TRIM16	S	38	LSPDSGSPSPDSGSASPVEEEDVGSSEKLGR	0.983898	2.44953e-23	-0.178878	0.133211	-0.014411	0.0421526	-0.0228335
P08621	U1 small nuclear ribonucleoprotein 70 kDa	SNRNP70	S	268	ERRRSRSRDRRRRSRSRDKEERRRSRERSKD	1	0.0103772	-0.137537	0.0989845	-0.0144345	0.047141	-0.0192761	Spliceosome
Q9NZJ0	Denticleless protein homolog	DTL	S	679	LAMAAKRKAENPSPRSPSSQTPNSRRQSGKK	0.900886	0.0501684	-0.372599	0.271966	-0.0146145	0.0450805	-0.0503162
Q14847	LIM and SH3 domain protein 1	LASP1	S	146	MGPSGGEGMEPERRDSQDGSSYRRPLEQQQP	0.999998	1.09715e-10	-0.0885922	0.0554413	-0.0147788	0.0675348	-0.0165754
Q8WYL5	Protein phosphatase Slingshot homolog 1	SSH1	S	937	TPTSSSMSSNLTRSSSSDSIHSVRGKPGLVK	0.997319	1.12442e-06	0.00748262	-0.0374525	-0.01481	0.203747	-0.0149849	Regulation of actin cytoskeleton
P07910	Heterogeneous nuclear ribonucleoproteins C1/C2	HNRNPC	S	240	AVEMKNDKSEEEQSSSSVKKDETNVKMESEG	0.858431	6.698e-61	-0.101614	0.0670015	-0.0148441	0.0599271	-0.017306	Spliceosome
O60271	C-Jun-amino-terminal kinase-interacting protein 4	SPAG9	S	332	IEVQVAQETRNVSTGSAENEEKSEVQAIIES	1	7.5324e-14	-0.132183	0.0936635	-0.0148446	0.0494129	-0.0192595
P51003	Poly(A) polymerase alpha	PAPOLA	S	660	PIVGVKRTSSPHKEESPKKTKTEEDETSEDA	1	1.33338e-09	0.0567222	-0.0901759	-0.014858	0.0667906	-0.0167269	mRNA surveillance pathway
P49792	E3 SUMO-protein ligase RanBP2	RANBP2	S	781	GSLRNADSEIKHSTPSPTRYSLSPSKSYKYS	0.992622	0.00142343	-0.230211	0.172474	-0.0148646	0.0412746	-0.0288689	RNA transport		No
Q9H7N4	Splicing factor, arginine/serine-rich 19	SCAF1	S	719	TITVGRLDKSDPRGPSPAPASSPKREVLYDS	1	2.00355e-07	-0.183769	0.136315	-0.0148681	0.0427274	-0.0237268
P49792	E3 SUMO-protein ligase RanBP2	RANBP2	T	779	KNGSLRNADSEIKHSTPSPTRYSLSPSKSYK	0.837109	0.00300556	-0.273535	0.204283	-0.0149343	0.0417371	-0.034626	RNA transport		No
Q8IYB3	Serine/arginine repetitive matrix protein 1	SRRM1	T	872	LAQEEPVAAPEPKKETESEAEDNLDDLEKHL	1	1.52859e-66	-0.0383915	0.00813074	-0.0149429	0.19869	-0.0151304	mRNA surveillance pathway;RNA transport
Q99733	Nucleosome assembly protein 1-like 4	NAP1L4	S	125	ITGDVEPTDAESEWHSENEEEEKLAGDMKSK	0.999974	5.66492e-60	0.158725	-0.212507	-0.0149834	0.0417196	-0.0268912
Q5VTL8	Pre-mRNA-splicing factor 38B	PRPF38B	S	527	HSDSKDQSDKHDRRRSQSIEQESQEKQHKNK	1	2.5247e-33	0.254231	-0.346418	-0.0150574	0.0442886	-0.0460934	Spliceosome
Q9Y281	Cofilin-2	CFL2	S	3	_____________MASGVTVNDEVIKVFNDM	1	0.000340727	0.41792	-0.636636	-0.0150747	0.0605756	-0.109358	Axon guidance;Fc gamma R-mediated phagocytosis;Regulation of actin cytoskeleton
Q12797	Aspartyl/asparaginyl beta-hydroxylase	ASPH	S	29	SSSGSGSGSTSAGSSSPGARRETKHGGHKNG	0.943056	3.49204e-169	-0.223071	0.166664	-0.0150823	0.0416762	-0.0282031
O95810	Serum deprivation-response protein	SDPR	S	293	NHQKISSGKSSPFKVSPLTFGRKKVREGESH	0.999725	5.44648e-13	-0.271479	0.202422	-0.0151564	0.041971	-0.0345281
Q9UQ35	Serine/arginine repetitive matrix protein 2	SRRM2	S	562	NTQRRGRSRSARRGRSHSRSPATRGRSRSRT	0.999997	0.00060287	-0.129734	0.0903113	-0.0155202	0.0520067	-0.0197113
Q9UQ35	Serine/arginine repetitive matrix protein 2	SRRM2	S	564	QRRGRSRSARRGRSHSRSPATRGRSRSRTPA	0.99983	0.00060287	-0.129734	0.0903113	-0.0155202	0.0520067	-0.0197113
Q9UQ35	Serine/arginine repetitive matrix protein 2	SRRM2	S	566	RGRSRSARRGRSHSRSPATRGRSRSRTPARR	0.996982	0.00060287	-0.129734	0.0903113	-0.0155202	0.0520067	-0.0197113
Q96T37	Putative RNA-binding protein 15	RBM15	S	674	SDRPRKRHCAPSPDRSPELSSSRDRYNSDND	0.995798	1.09704e-05	-0.122978	0.0844714	-0.0155279	0.0539605	-0.0192534
O95685	Protein phosphatase 1 regulatory subunit 3D	PPP1R3D	S	78	RLRPIILRRARSLPSSPERRQKAAGAPGAAC	0.972701	0.00251126	0.164143	-0.220825	-0.0155386	0.0424248	-0.0283413	Insulin signaling pathway
Q9P1Y6	PHD and RING finger domain-containing protein 1	PHRF1	T	917	MSKLRGAVAAEGASDTEREEPTESQGLAARL	0.999992	9.53326e-23	0.218223	-0.295018	-0.0156933	0.0431373	-0.0383972
Q9UQ35	Serine/arginine repetitive matrix protein 2	SRRM2	S	1878	RSRSRASPATHRRSRSRTPLISRRRSRSRTS	1	5.26742e-05	-0.0730897	0.0392364	-0.0158337	0.0895652	-0.0169266
Q9UQ35	Serine/arginine repetitive matrix protein 2	SRRM2	T	1880	RSRASPATHRRSRSRTPLISRRRSRSRTSPV	0.99999	5.26742e-05	-0.0730897	0.0392364	-0.0158337	0.0895652	-0.0169266
Q92614	Unconventional myosin-XVIIIa	MYO18A	S	2020	SSSPTSYWKSLAPDRSDDEHDPLDNTSRPRY	0.999985	3.20279e-15	0.28238	-0.392867	-0.0160928	0.0473291	-0.0552432
Q12888	Tumor suppressor p53-binding protein 1	TP53BP1	S	1216	GSGEKPVSAPGDDTESLHSQGEEEFDMPQPP	0.974622	5.48621e-32	-0.359768	0.261241	-0.0161042	0.045839	-0.0492635
Q12888	Tumor suppressor p53-binding protein 1	TP53BP1	S	1219	EKPVSAPGDDTESLHSQGEEEFDMPQPPHGH	0.999992	5.48621e-32	-0.359768	0.261241	-0.0161042	0.045839	-0.0492635
Q9Y383	Putative RNA-binding protein Luc7-like 2	LUC7L2	S	383	KRSYESANGRSEDRRSSEEREAGEI______	1	0.00250904	0.123799	-0.171079	-0.0161193	0.0463433	-0.0236401
P16144	Integrin beta-4	ITGB4	S	1494	HRVLSTSSTLTRDYNSLTRSEHSHSTTLPRD	0.976325	2.58472e-13	0.201885	-0.273098	-0.0161468	0.0432275	-0.0356067	Arrhythmogenic right ventricular cardiomyopathy (ARVC);Dilated cardiomyopathy;ECM-receptor interaction;Focal adhesion;Hypertrophic cardiomyopathy (HCM);Regulation of actin cytoskeleton
Q8NI27	THO complex subunit 2	THOC2	S	1417	EPEREQKRRKIDTHPSPSHSSTVKDSLIELK	0.979735	1.39062e-11	-0.036733	0.00414656	-0.0161484	0.242937	-0.0162932	RNA transport;Spliceosome
Q15642	Cdc42-interacting protein 4	TRIP10	S	299	FEDFSQPMNRAPSDSSLGTPSDGRPELRGPG	0.96353	1.31485e-18	-0.0421152	0.00929199	-0.0161827	0.195013	-0.0164116	Insulin signaling pathway
H0Y626	Tripartite motif-containing protein 16	TRIM16	S	60	VGSSEKLGRETEEQDSDSAEQGDPAGEGKEV	0.999752	3.58617e-75	0.128161	-0.176706	-0.0162341	0.0460112	-0.0242722
O75976	Carboxypeptidase D	CPD	T	1368	TGSKKSLLSHEFQDETDTEEETLYSSKH___	1	1.06155e-28	0.0258793	-0.0597706	-0.0163102	0.119113	-0.0169456
O75976	Carboxypeptidase D	CPD	T	1370	SKKSLLSHEFQDETDTEEETLYSSKH_____	0.999998	1.06155e-28	0.0258793	-0.0597706	-0.0163102	0.119113	-0.0169456
Q2NKX8	DNA excision repair protein ERCC-6-like	ERCC6L	S	1069	SSVKQFDASTPKNDISPPGRFFSSQIPSSVN	1	0.000468951	-0.175354	0.126722	-0.0164242	0.0465394	-0.024316
Q92504	Zinc transporter SLC39A7	SLC39A7	S	276	HGHGRQERSTKEKQSSEEEEKETRGVQKRRG	1	7.71574e-13	-0.0461314	0.0125045	-0.0165156	0.174889	-0.0168134
Q86VM9	Zinc finger CCCH domain-containing protein 18	ZC3H18	S	868	PDRGSRDRKSGGRLGSPKPERQRGQNSKAPA	1	0.0299952	-0.135047	0.0929863	-0.0165298	0.0536066	-0.0210305
A0JNW5	UHRF1-binding protein 1-like	UHRF1BP1L	S	953	LSHIPLKDPLLFKSASDTNLQKGISFMDYLS	0.933887	0.0280318	-0.197815	0.14409	-0.0167576	0.045383	-0.0268626
P33991	DNA replication licensing factor MCM4	MCM4	S	3	_____________MSSPASTPSRRGSRRGRA	0.868556	0.000690681	-0.167037	0.118633	-0.0171429	0.0490779	-0.0242021	Cell cycle;Cell cycle - yeast;DNA replication;Meiosis - yeast
Q9Y2D5	A-kinase anchor protein 2	AKAP2	S	135	SSPDPMAEAERTNGHSPSQPRDALGDSLQVP	0.995601	1.73595e-05	-0.139601	0.09562	-0.017202	0.0543717	-0.0219907
Q6PD62	RNA polymerase-associated protein CTR9 homolog	CTR9	S	970	RKKKKRRRHPKGEEGSDDDETENGPKPKKRR	1	4.31672e-113	0.0471196	-0.0846086	-0.0172415	0.0843423	-0.0187445
Q6IN85	Serine/threonine-protein phosphatase 4 regulatory subunit 3A	SMEK1	S	777	TTNLPGSPGSPGSPGSPGSPGSVPKNTSQTA	0.861489	1.08824e-06	-0.50787	0.34806	-0.0173385	0.0542902	-0.0799051
O75175	CCR4-NOT transcription complex subunit 3	CNOT3	S	299	DDKKRGRSTDSEVSQSPAKNGSKPVHSNQHP	0.999998	5.85662e-44	-0.333262	0.241629	-0.0173684	0.0460596	-0.0458165	RNA degradation
O75122	CLIP-associating protein 2	CLASP2	S	525	RLSVARSSRIPRPSVSQGCSREASRESSRDT	0.948277	0.000139847	0.134089	-0.186754	-0.0174316	0.0474856	-0.0263324
O75122	CLIP-associating protein 2	CLASP2	S	529	ARSSRIPRPSVSQGCSREASRESSRDTSPVR	0.999988	0.000139847	0.134089	-0.186754	-0.0174316	0.0474856	-0.0263324
Q6PKG0	La-related protein 1	LARP1	S	521	VPRQHYQKETESAPGSPRAVTPVPTKTEEVS	0.999997	1.24919e-08	0.124196	-0.174662	-0.0175083	0.0489042	-0.0252332
Q9NWH9	SAFB-like transcription modulator	SLTM	S	289	SEASKPKDGQDAIAQSPEKESKDYEMNANHK	1	4.11742e-107	-0.233006	0.16955	-0.0177328	0.0455325	-0.0317282
O94842	TOX high mobility group box family member 4	TOX4	S	182	QSPEDRLSTTPSPTSSLHEDGVEDFRRQLPS	0.879891	3.43724e-15	0.241108	-0.333767	-0.0178831	0.0465961	-0.0463296
P29590	Protein PML	PML	S	518	RSSPEQPRPSTSKAVSPPHLDGPPSPRSPVI	1	5.75703e-54	-0.182066	0.129324	-0.0179862	0.0490586	-0.0263711	Acute myeloid leukemia;Endocytosis;Pathways in cancer;Ubiquitin mediated proteolysis
Q5JTV8	Torsin-1A-interacting protein 1	TOR1AIP1	S	157	PSPVMTRRGLRDSHSSEEDEASSQTDLSQTI	0.999991	3.51037e-127	-0.103317	0.0625651	-0.0179933	0.0723016	-0.0203761
Q9H7P9	Pleckstrin homology domain-containing family G member 2	PLEKHG2	S	1261	SHVARLESSDLTPPHSPPPSSRQLLGPNAAA	0.972905	1.85704e-06	-0.205613	0.147729	-0.0181513	0.0473875	-0.0289419
Q9H7P9	Pleckstrin homology domain-containing family G member 2	PLEKHG2	T	1257	GSLASHVARLESSDLTPPHSPPPSSRQLLGP	0.983383	1.85704e-06	-0.205613	0.147729	-0.0181513	0.0473875	-0.0289419
P06748	Nucleophosmin	NPM1	S	125	HISGQHLVAVEEDAESEDEEEEDVKLLSISG	1	1.35009e-80	-0.0788075	0.0400519	-0.018154	0.0972673	-0.0193778
Q14498	RNA-binding protein 39	RBM39	S	136	SRRRSRSKSPFRKDKSPVREPIDNLTPEERD	1	1.32017e-44	0.072586	-0.115033	-0.0181758	0.066333	-0.0212236
Q96ST2	Protein IWS1 homolog	IWS1	S	329	DSETEDASRHKQKPESDDDSDRENKGEDTEM	1	0.00222885	-0.348335	0.250303	-0.0181863	0.0473698	-0.0490162			Yes
Q96ST2	Protein IWS1 homolog	IWS1	S	333	EDASRHKQKPESDDDSDRENKGEDTEMQNDS	1	0.00222885	-0.348335	0.250303	-0.0181863	0.0473698	-0.0490162			Yes
Q8TEA8	D-tyrosyl-tRNA(Tyr) deacylase 1	DTD1	S	196	SSKERNTPRKEDRSASSGAEGDVSSEREP__	0.982779	1.55932e-28	0.242084	-0.336055	-0.0182169	0.0470038	-0.0469853
P04049	RAF proto-oncogene serine/threonine-protein kinase	RAF1	S	301	ESASPSALSSSPNNLSPTGWSQPKTPVPAQR	0.996191	7.06183e-32	-0.192942	0.137346	-0.0183664	0.048742	-0.0277978	Acute myeloid leukemia;B cell receptor signaling pathway;Bladder cancer;Chemokine signaling pathway;Chronic myeloid leukemia;Colorectal cancer;Endometrial cancer;ErbB signaling pathway;Fc epsilon RI signaling pathway;Fc gamma R-mediated phagocytosis;Focal adhesion;Gap junction;Glioma;GnRH signaling pathway;Hepatitis C;Insulin signaling pathway;ko05152;Long-term depression;Long-term potentiation;M…	ERK1	Yes
Q9UQ35	Serine/arginine repetitive matrix protein 2	SRRM2	S	970	PCSNVESRLLPRYSHSGSSSPDTKVKPETPP	0.999473	7.54525e-11	-0.207278	0.148305	-0.018559	0.0479976	-0.0294865
P36915	Guanine nucleotide-binding protein-like 1	GNL1	T	50	NSRSGSRERREEQTDTSDGESVTHHIRRLNQ	0.998175	3.36741e-09	0.212632	-0.294077	-0.0185899	0.0464618	-0.0407225
Q13185	Chromobox protein homolog 3	CBX3	S	97	AGKEKDGTKRKSLSDSESDDSKSKKKRDAAD	0.990535	2.47837e-17	-0.0352982	-0.00216241	-0.0186351	0.336253	-0.0187303
Q8IYB3	Serine/arginine repetitive matrix protein 1	SRRM1	S	605	SPSPRRYSPPIQRRYSPSPPPKRRTASPPPP	0.999992	0.000184059	-0.12833	0.0832634	-0.0186574	0.062279	-0.0225332	mRNA surveillance pathway;RNA transport
Q8IYB3	Serine/arginine repetitive matrix protein 1	SRRM1	S	607	SPRRYSPPIQRRYSPSPPPKRRTASPPPPPK	1	0.000184059	-0.12833	0.0832634	-0.0186574	0.062279	-0.0225332	mRNA surveillance pathway;RNA transport
Q8TCJ2	Dolichyl-diphosphooligosaccharide--protein glycosyltransferase subunit STT3B	STT3B	S	499	LGDDMKRENPPVEDSSDEDDKRNQGNLYDKA	1	1.38445e-23	0.0478175	-0.088413	-0.0186904	0.0885084	-0.0202977	N-Glycan biosynthesis;Protein processing in endoplasmic reticulum;Various types of N-glycan biosynthesis
Q9Y5S2	Serine/threonine-protein kinase MRCK beta	CDC42BPB	S	1693	TPSNSSNPSGPPSPNSPHRSQLPLEGLEQPA	0.999999	3.64913e-21	-0.145988	0.0981966	-0.0187358	0.057022	-0.0238959
P50479	PDZ and LIM domain protein 4	PDLIM4	S	112	AQAHRIHIDPEIQDGSPTTSRRPSGTGTGPE	0.999615	2.59787e-54	-0.00811629	-0.0297002	-0.0188679	0.481256	-0.0189082
O75592	E3 ubiquitin-protein ligase MYCBP2	MYCBP2	S	2896	LRKKKMPLTEPLRGRSTSPKPKSVPKDSTDS	0.927279	0.00105117	0.185486	-0.257131	-0.0189144	0.046802	-0.0358227
Q15942	Zyxin	ZYX	S	344	QHPVPPPAQNQNQVRSPGAPGPLTLKEVEEL	1	3.79979e-05	-0.134334	0.0879327	-0.0189247	0.0609916	-0.0232009	Focal adhesion
Q96EV8	Dysbindin	DTNBP1	S	316	TCTDSATRDISEGGESPVVQSDEEEVQVDTA	0.998783	8.06754e-32	0.0603242	-0.102994	-0.0190251	0.0771145	-0.0213349
Q96EV8	Dysbindin	DTNBP1	S	321	ATRDISEGGESPVVQSDEEEVQVDTALATSH	0.999998	8.06754e-32	0.0603242	-0.102994	-0.0190251	0.0771145	-0.0213349
Q92538	Golgi-specific brefeldin A-resistance guanine nucleotide exchange factor 1	GBF1	S	1318	PSYHQNDVSLDRGYTSDSEVYTDHGRPGKIH	0.894779	5.26493e-10	-0.185179	0.129813	-0.0191033	0.0509845	-0.027683
Q8WWM7	Ataxin-2-like protein	ATXN2L	S	339	EEKHSAVQRQGSGRESPSLASREGKYIPLPQ	0.968606	0.00457247	-0.217944	0.155454	-0.0191983	0.0484505	-0.031245
Q9H1E3	Nuclear ubiquitous casein and cyclin-dependent kinase substrate 1	NUCKS1	S	79	KDVKTKKDDSHSAEDSEDEKEDHKNVRQQRQ	1	9.41299e-134	-0.0700879	0.029529	-0.0194198	0.122716	-0.0202794
Q15154	Pericentriolar material 1 protein	PCM1	S	69	VESDKRVTNDISPESSPGVGRRRTKTPHTFP	0.906593	1.52305e-18	-0.297662	0.213437	-0.0195965	0.0476798	-0.0421122
Q8IYB3	Serine/arginine repetitive matrix protein 1	SRRM1	S	402	RLSPSASPPRRRHRPSPPATPPPKTRHSPTP	1	1.4577e-06	-0.185015	0.12863	-0.0196861	0.0521932	-0.0281927	mRNA surveillance pathway;RNA transport
Q8IYB3	Serine/arginine repetitive matrix protein 1	SRRM1	T	406	SASPPRRRHRPSPPATPPPKTRHSPTPQQSN	1	1.4577e-06	-0.185015	0.12863	-0.0196861	0.0521932	-0.0281927	mRNA surveillance pathway;RNA transport
Q8IWS0	PHD finger protein 6	PHF6	S	145	KHKKTAHNSEADLEESFNEHELEPSSPKSKK	1	3.74849e-32	-0.246823	0.176348	-0.0197773	0.0482053	-0.0352375
Q6UN15	Pre-mRNA 3'-end-processing factor FIP1	FIP1L1	S	500	RERERDHSPTPSVFNSDEERYRYREYAERGY	1	2.10382e-39	0.134747	-0.192952	-0.0198181	0.0515419	-0.0291025	mRNA surveillance pathway
Q9UHR4	Brain-specific angiogenesis inhibitor 1-associated protein 2-like protein 1	BAIAP2L1	T	257	MIEEIKTPASTPVSGTPQASPMIERSNVVRK	0.991222	1.91534e-20	-0.750106	0.462575	-0.0199317	0.0696665	-0.143765
P30305	M-phase inducer phosphatase 2	CDC25B	S	375	QQEAEEPKARVLRSKSLCHDEIENLLDSDHR	0.861694	0.00777968	0.0799754	-0.127765	-0.020159	0.0674995	-0.0238949	Cell cycle;MAPK signaling pathway;Progesterone-mediated oocyte maturation	unknown	Yes
Q6Y7W6	PERQ amino acid-rich with GYF domain-containing protein 2	GIGYF2	S	384	ETPQTSSSSARPGTPSDHQSQEASQFERKDE	0.974527	1.01631e-22	0.254957	-0.360533	-0.0202111	0.0497072	-0.052788
Q6WCQ1	Myosin phosphatase Rho-interacting protein	MPRIP	S	292	LKAEEQQLPPPLSPPSPSTPNHRRSQVIEKF	0.906709	1.00026e-10	-0.259962	0.185261	-0.0202434	0.0485791	-0.0373504
Q15061	WD repeat-containing protein 43	WDR43	S	77	CTCLAWAPARLQAKESPQRKKRKSEAVGMSN	1	1.23566e-06	0.0513026	-0.0961269	-0.0205298	0.0903924	-0.0224122	Ribosome biogenesis in eukaryotes
Q8NE71	ATP-binding cassette sub-family F member 1	ABCF1	S	109	EKELMERLKKLSVPTSDEEDEVPAPKPRGGK	1	2.80358e-13	-0.074198	0.0310319	-0.0206238	0.123678	-0.021583
[truncated: 1,036 more rows]

## Sheet: AKT substrates
	All known AKT substrates Identified in screen	High Confidence AKT Substrates LogFC>0.5
	ACIN1	AKT1S1
	ACLY	EDC3
	ADAR	EIF4B
	AKT1	IRS2
	PRKAA1	IWS1
	TBC1D4	LMNA
	BCL10	RPS6
	BRAF	SLC9A3R1
	CARHSP1	TBC1D4
	CBX3
	CDC25B
	C2CD5
	CSNK1D
	DNAJC5
	DNM1L
	EDC3
	EIF4B
	FLII
	FLNA
	FOXO1
	HNRNPA1
	HSF1
	HSPB1
	IRS1
	IRS2
	IWS1
	KHSRP
	LMNA
	LBR
	MTOR
	NCOR1
	BABAM1
	NCL
	ILF3
	SLC9A3R1
	NPM1
	CDKN1A
	PAK1
	PALLD
	PDCD4
	PIKFYVE
	PKM
	AKT1S1
	PYGO2
	RAF1
	RALGAPA2
	RANBP3
	RBM8A
	RICTOR
	RPL13
	RPS6
	SRSF3
	SRSF5
	SGTA
	SRPK2
	SSB
	SSH1
	USP14
	USP8
	WNK1
	YAP1
	YBX1
	ZYX
