# Supplementary material for: SILAC kinase screen identifies potential MASTL substrates
Source: Sci Rep. 2022 Jun 22;12:10568. doi: 10.1038/s41598-022-14933-0 (PMC9217955; doi:10.1038/s41598-022-14933-0)
Supplement: Supplementary file 7 — Supplementary Table S3. [file 41598_2022_14933_MOESM7_ESM.xlsx]

## Sheet: Sheet1
ProQinase Activity profiling of 720 peptides using active MASTL Kinase
Rank	Pos	CPM	Peptide Sequence	Peptide Gene	Protein Name	Gene Name
1	A-J21	169	PKRGFLRSASLGR	CCAC_HUMAN	CACNA1C	VOLTAGE-DEPENDENT L-TYPE CALCIUM CHANNEL ALPHA-1C SUBUNIT (CALCIUM CHANNEL, L TYPE, ALPHA-1 POLYPEPTIDE, ISOFORM 1, CARDIAC MUSCLE).
2	B-N5	86	AQAFPVSYSSSGA	A051-A	RET	PROTO-ONCOGENE TYROSINE-PROTEIN KINASE RECEPTOR RET
3	B-J14	84	KKKKKRFSFKKSF	MACS_HUMAN	MARCKS	MYRISTOYLATED ALANINE-RICH C-KINASE SUBSTRATE (MARCKS) (PROTEIN KINASE C SUBSTRATE, 80 KDA PROTEIN, LIGHT CHAIN) (PKCSL) (80K-L PROTEIN).
4	A-C6	77	RVKGRTWTLCGTP	KAPG_HUMAN	PKACA	CAMP-DEPENDENT PROTEIN KINASE, GAMMA-CATALYTIC SUBUNIT (EC 2.7.1.37) (PKA C-GAMMA).
5	A-D8	71	WKVLRRFSVTTMR	CPB6_HUMAN	CYP2B6	CYTOCHROME P450 2B6 (EC 1.14.14.1) (CYPIIB6) (P450 IIB1).
6	B-G5	67	SPISTPTSPGSLR	DCX_HUMAN	Doublecortin	DOUBLECORTIN (LISSENCEPHALIN-X) (LIS-X) (DOUBLIN).
7	B-A6	66	GGPTTPLSPTRLS	B008-A	LMNB1	LAMIN B1
8	A-E4	66	TVSRASSSRSVRT	B008-D	LMNB1	LAMIN B1
9	A-E18	60	RKSVPTVSKGTVE	RBL2_HUMAN	Rb-like 2	RETINOBLASTOMA-LIKE PROTEIN 2 (130 KDA RETINOBLASTOMA-ASSOCIATED PROTEIN) (PRB2) (P130) (RBR-2).
10	A-A3	58	GSRSRTPSLPTPP	B154-C	TAU	MICROTUBULE-ASSOCIATED PROTEIN TAU
11	B-J8	57	KMQLRRPSDQEVS	REL_HUMAN	REL	C-REL PROTO-ONCOGENE PROTEIN (C-REL PROTEIN).
12	A-L5	55	AGMEFSRSKSDNS	EDG1_HUMAN	EDG-1	PROBABLE G PROTEIN-COUPLED RECEPTOR EDG-1.
13	B-O1	54	EELRKARSNSTLS	CIK3_HUMAN	Kv1.3	VOLTAGE-GATED POTASSIUM CHANNEL PROTEIN KV1.3 (HPCN3) (HGK5) (HUKIII) (HLK3).
14	A-B2	54	TMTFFKKSKISTY	B170-A	GluR5	GLUTAMATE RECEPTOR 6 (GLUR-6) (GLUTAMATE RECEPTOR,
15	A-F6	54	EKGNVFSSPTAAG	CALD_HUMAN	Caldesmon	CALDESMON (CDM).
16	A-K17	54	CQLGQRIYQYIQS	DYRA_HUMAN	DYRK1A	DUAL-SPECIFICITY TYROSINE-PHOSPHORYLATION REGULATED KINASE 1A (EC 2.7.1.-) (PROTEIN KINASE MINIBRAIN HOMOLOG) (MNBH) (HP86) (DUAL SPECIFICITY YAK1-RELATED KINASE).
17	A-E15	53	DDIDLFGSDDEEE	EF1B_HUMAN	eEF1B	ELONGATION FACTOR 1-BETA (EF-1-BETA).
18	A-A2	51	PGPQSPGSPLEEE	B060-G	NCF1B	NEUTROPHIL CYTOSOL FACTOR 2 (P47-PHOX)
19	A-A6	51	TFPPAPGSPEPPH	B257-A	Early E1A protein	EARLY E1A 32 KD PROTEIN
20	A-O4	51	VCDCKRNSDVMDC	CIC2_HUMAN	CACNA2D1	DIHYDROPYRIDINE-SENSITIVE L-TYPE, CALCIUM CHANNEL ALPHA-2/DELTA SUBUNITS .
21	A-F11	50	EEGTFRSSIRRLS	PLM_HUMAN	PLM	PHOSPHOLEMMAN .
22	A-F3	47	RGRRKKKTPRKAE	MPP8_HUMAN	MPHOSPH8	M-PHASE PHOSPHOPROTEIN 8 (FRAGMENT).
23	A-H16	47	QAPGPALTPSLLP	ELK1_HUMAN	ELK1	ETS-DOMAIN PROTEIN ELK-1.
24	A-M1	47	TFLPVPEYINQSV	EGFR_HUMAN	EGFR	EPIDERMAL GROWTH FACTOR RECEPTOR (EC 2.7.1.112).
25	A-M6	47	SSPTAAGTPNKET	CALD_HUMAN	Caldesmon	CALDESMON (CDM).
26	A-N2	47	PHLDRLVSARSVS	A009-A	Met	HEPATOCYTE GROWTH FACTOR RECEPTOR (HGF-SF RECEPTOR)
27	A-A15	46	AGERRKGTDVNVF	B088-D	ANXA1	ANNEXIN I (LIPOCORTIN I) (CALPACTIN II)
28	A-A16	46	RKPGLRRSPIKKV	MYBB_HUMAN	B-Myb	MYB-RELATED PROTEIN B (B-MYB).
29	A-D18	46	DTSPRHLSNVSST	B154-K	Tau	MICROTUBULE-ASSOCIATED PROTEIN TAU
30	A-H19	46	VFLRCINYVFFPS	INR1_HUMAN	IFNAR1	INTERFERON-ALPHA/BETA RECEPTOR ALPHA CHAIN (IFN-ALPHA-REC).
31	A-J2	44	PKIEDVGSDEEDD	HS9B_HUMAN	HSP90B	HEAT SHOCK PROTEIN HSP 90-BETA (HSP 84) (HSP 90).
32	B-D12	43	CYEQLNDSSEEED	B228-A	Protein E7	E7 PROTEIN
33	B-N20	43	FHLMAPSEEDHSI	IBP1_HUMAN	IGFBP1	INSULIN-LIKE GROWTH FACTOR BINDING PROTEIN 1 (IGFBP-1) (IBP-1) (IGF-BINDING PROTEIN 1) (PLACENTAL PROTEIN 12) (PP12).
34	A-A1	43	DFRTRESTAKKIK	RGS1_HUMAN	RGS1	REGULATOR OF G-PROTEIN SIGNALING 1 (RGS1) (EARLY RESPONSE PROTEIN 1R20) (B-CELL ACTIVATION PROTEIN BL34).
35	A-G17	43	EDDPEATYTTSGG	EPA2_HUMAN	EphA2	EPHRIN TYPE-A RECEPTOR 2 (EC 2.7.1.112) (TYROSINE-PROTEIN KINASE RECEPTOR ECK) (EPITHELIAL CELL KINASE).
36	A-G22	43	KGAKPDVSNGQPE	MIP_HUMAN	AQP0	LENS FIBER MAJOR INTRINSIC PROTEIN (MIP26) (MP26) (AQUAPORIN 0).
37	A-J15	43	KKFELLPTPPLSP	MYC_HUMAN	Myc	MYC PROTO-ONCOGENE PROTEIN (C-MYC).
38	B-A14	42	KKLERNLSFEIKK	B195-B	PTP-PEST	PROTEIN-TYROSINE PHOSPHATASE G1 (PTP-PEST)
39	B-B10	40	RLFVENDSPSDGG	RBL2_HUMAN	Rb-like 2	RETINOBLASTOMA-LIKE PROTEIN 2 (130 KDA RETINOBLASTOMA-ASSOCIATED PROTEIN) (PRB2) (P130) (RBR-2).
40	B-B12	40	SQKVVVTTPLHRD	MYBB_HUMAN	B-Myb	MYB-RELATED PROTEIN B (B-MYB).
41	B-C12	40	KKKFRTPSFLKKS	ADDB_HUMAN	ADD1	BETA ADDUCIN (ERYTHROCYTE ADDUCIN BETA SUBUNIT).
42	B-D9	40	AITSTLASSFKRR	NMZ1_HUMAN	NMDAR1	GLUTAMATE [NMDA] RECEPTOR SUBUNIT ZETA 1 (NR1).
43	B-N14	40	EEKKKKTTTIAVE	VGLN_HUMAN	vigilin	VIGILIN (HIGH DENSITY LIPOPROTEIN BINDING PROTEIN) (HDL-BINDING PROTEIN).
44	A-C10	40	SYEEHIPYTHMNG	B141-I	INSR	INSULIN RECEPTOR (IR)
45	A-E7	40	DSSESEESAGPLL	PRGR_HUMAN	PR	PROGESTERONE RECEPTOR (PR).
46	A-I4	40	TVTSTDEYLDLSA	A062-A	FGFR3	FIBROBLAST GROWTH FACTOR RECEPTOR 3 (FGFR-3)
47	A-M20	40	NEEESSYSYEEIN	RRPP_HRSVL	Phosphoprotein	RNA POLYMERASE ALPHA SUBUNIT (EC 2.7.7.48) (PHOSPHOPROTEIN P).
48	B-C3	39	SKQSPISTPTSPG	DCX_HUMAN	Doublecortin	DOUBLECORTIN (LISSENCEPHALIN-X) (LIS-X) (DOUBLIN).
49	B-J18	39	PRSSSNASSVSTR	AFX1_HUMAN	FOXO4	PUTATIVE FORK HEAD DOMAIN TRANSCRIPTION FACTOR AFX1.
50	B-M3	39	EKRHTRDSEAQRL	BAN7_HUMAN	stomatin	ERYTHROCYTE BAND 7 INTEGRAL MEMBRANE PROTEIN (STOMATIN) (PROTEIN 7.2B).
51	A-A5	39	ALALARETIESLS	CASB_HUMAN	CSN2	BETA CASEIN .
52	A-C1	39	ESLSYAPSPLQKP	MPP5_HUMAN	MPP5	M-PHASE PHOSPHOPROTEIN 5 (FRAGMENT).
53	A-C2	39	KKPRRKDTPALHI	GSUB_HUMAN	GSBS	G-SUBSTRATE.
54	A-C17	39	GAEIVYKSPVVSG	B154-I	Tau	MICROTUBULE-ASSOCIATED PROTEIN TAU
55	A-E14	39	SCKDDINSYECWC	FA9_HUMAN	F9	COAGULATION FACTOR IX (EC 3.4.21.22) (CHRISTMAS FACTOR).
56	A-N6	39	VDAQGTLSKIFKL	MBP_HUMAN	MBP	MYELIN BASIC PROTEIN (MBP).
57	B-H6	37	TCSPQPEYVNQPD	ERB2_HUMAN	HER2	RECEPTOR PROTEIN-TYROSINE KINASE ERBB-2 (EC 2.7.1.112) (P185ERBB2) (NEU PROTO-ONCOGENE) (C-ERBB-2) (TYROSINE KINASE-TYPE CELL SURFACE RECEPTOR HER2) (MLN 19).
58	A-A9	37	ASATVSKTETSQV	OPSD_HUMAN	Rhodopsin	RHODOPSIN.
59	A-A11	37	TPSDSLIYDDGLS	A051-D	Ret	PROTO-ONCOGENE TYROSINE-PROTEIN KINASE RECEPTOR RET
60	A-G2	37	SRLRRRASQLKIT	B164-A	GABRB2	GAMMA-AMINOBUTYRIC-ACID RECEPTOR BETA-2 SUBUNIT
61	B-A4	36	CADVPLLTPSSKE	ETS1_HUMAN	Ets-1	C-ETS-1 PROTEIN (P54) (C-ETS-1A AND C-ETS-1B).
62	B-F2	36	QAIKMDRYKDNFT	B189-C	EphA4	PLECKSTRIN (PLATELET P47 PROTEIN)
63	A-A12	36	NNFDQDFTREEPV	KPCE_HUMAN	PKCE	PROTEIN KINASE C, EPSILON TYPE (EC 2.7.1.-) (NPKC-EPSILON).
64	A-B11	36	LLADLTRSLSDNI	DCX_HUMAN	Doublecortin	DOUBLECORTIN (LISSENCEPHALIN-X) (LIS-X) (DOUBLIN).
65	A-B12	36	QSRPRSCTWPLQR	FXO3_HUMAN	FOXO3A	FORKHEAD PROTEIN O3A (FORKHEAD IN RHABDOMYOSARCOMA-LIKE 1) (AF6Q21 PROTEIN).
66	A-D1	36	SKALRISTPLTGV	RBL2_HUMAN	Rb-like 2	RETINOBLASTOMA-LIKE PROTEIN 2 (130 KDA RETINOBLASTOMA-ASSOCIATED PROTEIN) (PRB2) (P130) (RBR-2).
67	A-I16	36	VGLLKLASPELER	B006-B	Jun	TRANSCRIPTION FACTOR AP-1 (PROTO-ONCOGENE C-JUN)
68	A-I18	36	RRAASMDSSSKLL	AFX1_HUMAN	FOXO4	PUTATIVE FORK HEAD DOMAIN TRANSCRIPTION FACTOR AFX1.
69	A-J24	36	LIEDNEYTARQGA	SRC_HUMAN	Fyn	PROTO-ONCOGENE TYROSINE-PROTEIN KINASE SRC (EC 2.7.1.112) (P60-SRC) (C-SRC).
70	A-K22	36	PGRSPLPSHARSQ	MBP_HUMAN	MBP	MYELIN BASIC PROTEIN (MBP).
71	A-K24	36	FGPARNDSVIVAD	B116-A	ATF-2	CAMP RESPONSE ELEMENT-BINDING PROTEIN CRE-BP1
72	A-O22	36	RGGVKRISGLIYE	B059-B	H4	HISTONE H4
73	A-A13	35	LVNSIAKTYVGTN	MPK5_HUMAN	MEK5	DUAL SPECIFICITY MITOGEN-ACTIVATED PROTEIN KINASE KINASE 5 (EC 2.7.1.-) (MAP KINASE KINASE 5) (MAPKK 5) (MAPK/ERK KINASE 5).
74	A-E16	35	ESIRMKRYILHFH	EPA1_HUMAN	EphA1	EPHRIN TYPE-A RECEPTOR 1 (EC 2.7.1.112) (TYROSINE-PROTEIN KINASE RECEPTOR EPH).
75	A-N3	35	DKKGNFNYVEFTR	A055-D	MRLC1	MYOSIN REGULATORY LIGHT CHAIN 2, SMOOTH MUSCLE ISOFORM
76	A-O2	35	KVTSKCGSLGNIH	B154-G	Tau	MICROTUBULE-ASSOCIATED PROTEIN TAU
77	B-E9	33	VPWEDRMSLVNSR	B311-C		CYSTATIN S (SALIVARY ACIDIC PROTEIN-1)
78	B-I23	33	EILSRRPSYRKIL	B015-B		CAMP-RESPONSE ELEMENT BINDING PROTEIN (CREB)
79	B-I24	33	ISMISADSHEKRH	HIS1_HUMAN		HISTATIN 1 (HISTIDINE-RICH PROTEIN 1) (POST-PB PROTEIN) (PPB) [CONTAINS: HISTATIN 2].
80	B-J10	33	ATRGRGSSVGGGS	M3K5_HUMAN		MITOGEN-ACTIVATED PROTEIN KINASE KINASE KINASE 5 (EC 2.7.1.-) (MAPK/ERK KINASE KINASE 5) (MEK KINASE 5) (MEKK 5) (APOPTOSIS SIGNAL- REGULATING KINASE 1) (ASK-1).
81	B-L6	33	SEETPAISPSKRA	B314-A		DEOXYURIDINE 5'-TRIPHOSPHATE NUCLEOTIDOHYDROLASE (EC 3.6.1.23)
82	A-C9	33	SGRPRTTSFAESC	KG3B_HUMAN		GLYCOGEN SYNTHASE KINASE-3 BETA (EC 2.7.1.37) (GSK-3 BETA).
83	A-E10	33	SVPEFPLSPPKKK	STHM_HUMAN		STATHMIN (PHOSPHOPROTEIN P19) (PP19) (ONCOPROTEIN 18) (OP18) (LEUKEMIA-ASSOCIATED PHOSPHOPROTEIN P18) (PP17) (PROSOLIN) (METABLASTIN) (PR22 PROTEIN).
84	A-H1	33	CIAGSPLTPRRVT	RBL2_HUMAN		RETINOBLASTOMA-LIKE PROTEIN 2 (130 KDA RETINOBLASTOMA-ASSOCIATED PROTEIN) (PRB2) (P130) (RBR-2).
85	A-I6	33	EDPDIPESQMEEP	B3AT_HUMAN		BAND 3 ANION TRANSPORT PROTEIN (ANION EXCHANGE PROTEIN 1) (AE 1).
86	A-I10	33	YASSNPEYLSASD	A040-E		INSULIN RECEPTOR
87	A-K2	33	EGSFESRYQQPFE	PIP4_HUMAN		1-PHOSPHATIDYLINOSITOL-4,5-BISPHOSPHATE PHOSPHODIESTERASE GAMMA 1 (EC 3.1.4.11) (PLC-GAMMA-1) (PHOSPHOLIPASE C-GAMMA-1) (PLC-II) (PLC-148).
88	A-O24	33	LNQGVRTYVDPFT	EPA4_HUMAN		EPHRIN TYPE-A RECEPTOR 4 (EC 2.7.1.112) (TYROSINE-PROTEIN KINASE RECEPTOR SEK) (RECEPTOR PROTEIN-TYROSINE KINASE HEK8).
89	B-A17	32	YVHVNATYVNVKC	A009-D		HEPATOCYTE GROWTH FACTOR RECEPTOR (HGF-SF RECEPTOR)
90	B-B3	32	PQKSHGRTQDENP	MBP_HUMAN		MYELIN BASIC PROTEIN (MBP).
91	B-C4	32	LRGAQAASPAKGE	PTN1_HUMAN		PROTEIN-TYROSINE PHOSPHATASE 1B (EC 3.1.3.48) (PTP-1B).
92	B-D2	32	HFFKNIVTPRTPP	MBP_HUMAN		MYELIN BASIC PROTEIN (MBP).
93	B-F14	32	VSGQLIDSMANSF	MPK2_HUMAN		DUAL SPECIFICITY MITOGEN-ACTIVATED PROTEIN KINASE KINASE 2 (EC 2.7.1.-) (MAP KINASE KINASE 2) (MAPKK 2) (ERK ACTIVATOR KINASE 2) (MAPK/ERK KINASE 2) (MEK2).
94	B-O7	32	HQDQEGDTDAGLK	B154-N		MICROTUBULE-ASSOCIATED PROTEIN TAU
95	A-B6	32	SDGEFLRTSCGSP	AAK1_HUMAN		5'-AMP-ACTIVATED PROTEIN KINASE, CATALYTIC ALPHA-1 CHAIN (EC 2.7.1.-) (AMPK ALPHA-1 CHAIN) (FRAGMENT).
96	A-C5	32	KQDSNPLYKSAIT	ITB7_HUMAN		INTEGRIN BETA-7 .
97	A-C16	32	VDLSKVTSKCGSL	B154-F		MICROTUBULE-ASSOCIATED PROTEIN TAU
98	A-D3	32	PPSEGEESTVRFA	KPC2_HUMAN		PROTEIN KINASE C, BETA-II TYPE (EC 2.7.1.-) (PKC-BETA-2).
99	A-D6	32	FDNNEEESSYSYE	RRPP_HRSVL		RNA POLYMERASE ALPHA SUBUNIT (EC 2.7.7.48) (PHOSPHOPROTEIN P).
100	A-D17	32	AHSIHQRSRKRLS	B060-C		NEUTROPHIL CYTOSOL FACTOR 2 (P47-PHOX)
101	A-E6	32	YLSWGTASPYSAM	PMX1_HUMAN		PAIRED MESODERM HOMEOBOX PROTEIN 1 (HOMEOBOX PROTEIN PHOX1).
102	A-G18	32	QARPGPQSPGSPL	B060-F		NEUTROPHIL CYTOSOL FACTOR 2 (P47-PHOX)
103	A-J13	32	LPVPQPSSAPPTP	RBL2_HUMAN		RETINOBLASTOMA-LIKE PROTEIN 2 (130 KDA RETINOBLASTOMA-ASSOCIATED PROTEIN) (PRB2) (P130) (RBR-2).
104	A-M16	32	PSVEPPLSQETFS	P53_HUMAN		CELLULAR TUMOR ANTIGEN P53 (PHOSPHOPROTEIN P53).
105	A-O16	32	GPMRRSKSPADSA	DCX_HUMAN		DOUBLECORTIN (LISSENCEPHALIN-X) (LIS-X) (DOUBLIN).
106	B-A19	31	CNRTFRKTFKMLL	ACM5_HUMAN		MUSCARINIC ACETYLCHOLINE RECEPTOR M5.
107	B-M4	31	RSAIRRASTIEMP	PPLA_HUMAN		CARDIAC PHOSPHOLAMBAN (PLB).
108	B-M6	31	LRTHNGASPYQCT	Z145_HUMAN		ZINC FINGER PROTEIN PLZF (PROMYELOCYTIC LEUKEMIA ZINC FINGER PROTEIN) (ZINC FINGER PROTEIN 145).
109	B-N3	31	IENEEQEYVQTVK	B088-E		ANNEXIN I (LIPOCORTIN I) (CALPACTIN II)
110	A-M4	31	TDNLLPMSPEEFD	STA1_HUMAN		SIGNAL TRANSDUCER AND ACTIVATOR OF TRANSCRIPTION 1-ALPHA/BETA (TRANSCRIPTION FACTOR ISGF-3 COMPONENTS P91/P84).
111	A-N5	31	DPGSVLSTACGTP	KCC1_HUMAN		CALCIUM/CALMODULIN-DEPENDENT PROTEIN KINASE TYPE I (EC 2.7.1.123) (CAM KINASE I).
112	A-C7	30	KSISERLSVLKGA	MIP_HUMAN		LENS FIBER MAJOR INTRINSIC PROTEIN (MIP26) (MP26) (AQUAPORIN 0).
113	B-J21	29	QRSRKRLSQDAYR	B060-D		NEUTROPHIL CYTOSOL FACTOR 2 (P47-PHOX)
114	B-K2	29	LLLSNPAYRLLLA	EDD1_HUMAN		EPITHELIAL DISCOIDIN DOMAIN RECEPTOR 1 (EC 2.7.1.112) (TYROSINE-PROTEIN KINASE CAK) (CELL ADHESION KINASE) (TYROSINE KINASE DDR) (DISCOIDIN RECEPTOR TYROSINE KINASE) (TRK E) (PROTEIN-TYRO INE KINASE RTK 6).
115	B-K7	29	ILVKCQGSRLDDQ	LGN_HUMAN		MOSAIC PROTEIN LGN.
116	B-L23	29	AGTSFMMTPYVVT	MK10_HUMAN		MITOGEN-ACTIVATED PROTEIN KINASE 10 (EC 2.7.1.-) (STRESS-ACTIVATED PROTEIN KINASE JNK3) (C-JUN N-TERMINAL KINASE 3) (MAP KINASE P49 3F12).
117	B-N15	29	TSGSKRNSVDTAT	UGS1_HUMAN		GLYCOGEN [STARCH] SYNTHASE, MUSCLE (EC 2.4.1.11).
118	A-G3	29	TPQTQSTSGRRRR	B116-B		CAMP RESPONSE ELEMENT-BINDING PROTEIN CRE-BP1
119	A-G10	29	AGPTRQASQAGPV	SYN1_HUMAN		SYNAPSIN I (BRAIN PROTEIN 4.1).
120	A-G21	29	LSTPVVLSPGPQK	ELK1_HUMAN		ETS-DOMAIN PROTEIN ELK-1.
121	A-I11	29	TYIDPETYEDPNR	EPA7_HUMAN		EPHRIN TYPE-A RECEPTOR 7 (EC 2.7.1.112) (TYROSINE-PROTEIN KINASE RECEPTOR EHK-3) (EPH HOMOLOGY KINASE-3) (RECEPTOR PROTEIN- TYROSINE KINASE HEK11).
122	A-I20	29	TRHPPVLTPPDQE	KPC2_HUMAN		PROTEIN KINASE C, BETA-II TYPE (EC 2.7.1.-) (PKC-BETA-2).
123	A-N13	29	SSNDSRSSLIRKR	B037-A		MULTIDRUG RESISTANCE PROTEIN 1 (P-GLYCOPROTEIN 1)
124	A-N17	29	GLAKSFGSPNRAY	CDK7_HUMAN		CELL DIVISION PROTEIN KINASE 7 (EC 2.7.1.-) (CDK-ACTIVATING KINASE) (CAK) (39 KDA PROTEIN KINASE) (P39 MO15) (STK1) (CAK1).
125	A-N21	29	EFPSRGKSSSYSK	B066-C		FIBRINOGEN
126	B-A3	28	SLLKKRDSFRTPR	MYPC_HUMAN		MYOSIN-BINDING PROTEIN C, CARDIAC-TYPE (CARDIAC MYBP-C) (C-PROTEIN, CARDIAC MUSCLE ISOFORM).
127	B-E6	28	VLCLRKGSGAKDA	SSR5_HUMAN		SOMATOSTATIN RECEPTOR TYPE 5 (SS5R).
128	B-F3	28	ISSVPTPSPLGPL	B197-A		CASEIN KINASE II, ALPHA CHAIN (CKII) (EC 2.7.1.37)
129	B-F6	28	SSTYQSTSETVSI	PEPA_HUMAN		PEPSIN A (EC 3.4.23.1).
130	B-G13	28	IGTAEPDYGALYE	PIP4_HUMAN		1-PHOSPHATIDYLINOSITOL-4,5-BISPHOSPHATE PHOSPHODIESTERASE GAMMA 1 (EC 3.1.4.11) (PLC-GAMMA-1) (PHOSPHOLIPASE C-GAMMA-1) (PLC-II) (PLC-148).
131	B-H16	28	AGALASSSKEENR	B311-A		CYSTATIN S (SALIVARY ACIDIC PROTEIN-1)
132	B-I14	28	LCYESHESMESYE	MGP_HUMAN		MATRIX GLA-PROTEIN (MGP).
133	B-J13	28	DRMSLVNSRCQEA	B311-D		CYSTATIN S (SALIVARY ACIDIC PROTEIN-1)
134	B-K17	28	TREEPVLTLVDEA	KPCE_HUMAN		PROTEIN KINASE C, EPSILON TYPE (EC 2.7.1.-) (NPKC-EPSILON).
135	B-N9	28	AVIPINGSPRTPR	RB_HUMAN		RETINOBLASTOMA-ASSOCIATED PROTEIN (PP110) (P105-RB) (RB).
136	A-A14	28	SGAQASSTPLSPT	B176-H		LAMIN A (70 KD LAMIN)
137	A-C18	28	AGGGRRISDSHED	MYPC_HUMAN		MYOSIN-BINDING PROTEIN C, CARDIAC-TYPE (CARDIAC MYBP-C) (C-PROTEIN, CARDIAC MUSCLE ISOFORM).
138	A-D2	28	DAENRLQTMKEEL	B176-I		LAMIN A (70 KD LAMIN)
139	A-D5	28	DLLSRFQSNRMDD	LGN_HUMAN		MOSAIC PROTEIN LGN.
140	A-D14	28	LLSKNESSPIRFD	MPP9_HUMAN		M-PHASE PHOSPHOPROTEIN 9 (FRAGMENT).
141	A-E2	28	YSGSEGDSESGEE	B296-C		SERUM RESPONSE FACTOR (SRF)
142	A-E5	28	ALRADENYYKAQT	KSYK_HUMAN		TYROSINE-PROTEIN KINASE SYK (EC 2.7.1.112) (SPLEEN TYROSINE KINASE).
143	A-F4	28	LAKAQETSGEEIS	IBP1_HUMAN		INSULIN-LIKE GROWTH FACTOR BINDING PROTEIN 1 (IGFBP-1) (IBP-1) (IGF-BINDING PROTEIN 1) (PLACENTAL PROTEIN 12) (PP12).
144	A-F13	28	SNVSPAISIHEIG	KPB1_HUMAN		PHOSPHORYLASE B KINASE ALPHA REGULATORY CHAIN, SKELETAL MUSCLE ISOFORM (PHOSPHORYLASE KINASE ALPHA M SUBUNIT).
145	A-K18	28	IHRKTTASTRKVS	CFTR_HUMAN		CYSTIC FIBROSIS TRANSMEMBRANE CONDUCTANCE REGULATOR (CFTR) (CAMP- DEPENDENT CHLORIDE CHANNEL).
146	A-N8	28	DPSSPRASPAHSP	TLE1_HUMAN		TRANSDUCIN-LIKE ENHANCER PROTEIN 1 (ESG1).
147	B-E22	27	ICRHVRYSTNNGN	NS2A_HUMAN		NITRIC OXIDE SYNTHASE, INDUCIBLE (EC 1.14.13.39) (NOS, TYPE II) (INDUCIBLE NOS) (INOS) (HEPATOCYTE NOS) (HEP-NOS).
148	B-M1	27	APAPKKGSKKAVT	B014-A		HISTONE H2B
149	B-O4	27	MPLNRTLSMSSLP	UGS1_HUMAN		GLYCOGEN [STARCH] SYNTHASE, MUSCLE (EC 2.4.1.11).
150	A-D22	27	RVQSKIGSLDNIT	B154-H		MICROTUBULE-ASSOCIATED PROTEIN TAU
151	A-M2	27	DEICIAGSPLTPR	RBL2_HUMAN		RETINOBLASTOMA-LIKE PROTEIN 2 (130 KDA RETINOBLASTOMA-ASSOCIATED PROTEIN) (PRB2) (P130) (RBR-2).
152	A-M3	27	GSPGMKIYIDPFT	EPB1_HUMAN		EPHRIN TYPE-B RECEPTOR 1 (EC 2.7.1.112) (TYROSINE-PROTEIN KINASE RECEPTOR EPH-2) (NET) (HEK6) (ELK).
153	A-N4	27	NRFTRRASVCAEA	KAP3_HUMAN		CAMP-DEPENDENT PROTEIN KINASE TYPE II-BETA REGULATORY CHAIN.
154	A-O1	27	RDMYDKEYYSVHN	A009-B		HEPATOCYTE GROWTH FACTOR RECEPTOR (HGF-SF RECEPTOR)
155	A-O3	27	SSVIGWPTVRERM	NEF_HV1H2		NEGATIVE FACTOR (F-PROTEIN) (27 KDA PROTEIN) (3'ORF).
156	A-O6	27	EQQLFYISQPGSS	MR11_HUMAN		DOUBLE-STRAND BREAK REPAIR PROTEIN MRE11A (MRE11 HOMOLOG 1).
157	B-D8	26	KIYSGDYYRQGCA	TYO3_HUMAN		TYROSINE-PROTEIN KINASE RECEPTOR TYRO3 (TYROSINE-PROTEIN KINASE RSE) (TYROSINE-PROTEIN KINASE SKY) (TYROSINE-PROTEIN KINASE DTK).
158	B-D11	26	SGASTGIYEALEL	A003-A		ALPHA ENOLASE
159	B-G12	26	RPASVPPSPSLSR	UGS1_HUMAN		GLYCOGEN [STARCH] SYNTHASE, MUSCLE (EC 2.4.1.11).
160	B-G19	26	FCKRRVESGEGSD	DBL_HUMAN		PROTO-ONCOGENE DBL [CONTAINS: MCF2].
161	B-I8	26	SKVKRQSSTPSAP	KPBB_HUMAN		PHOSPHORYLASE B KINASE BETA REGULATORY CHAIN (PHOSPHORYLASE KINASE BETA SUBUNIT).
162	B-J9	26	TSFMMTPYVVTRY	MK10_HUMAN		MITOGEN-ACTIVATED PROTEIN KINASE 10 (EC 2.7.1.-) (STRESS-ACTIVATED PROTEIN KINASE JNK3) (C-JUN N-TERMINAL KINASE 3) (MAP KINASE P49 3F12).
163	B-K10	26	SGISSVPTPSPLG	B197-D		CASEIN KINASE II, ALPHA CHAIN (CKII) (EC 2.7.1.37)
164	B-O23	26	GQSWKENSPLNVS	TF_HUMAN		TISSUE FACTOR (TF) (COAGULATION FACTOR III(THROMBOPLASTIN) (CD142 ANTIGEN)
165	A-H23	26	NLNGREFSGRALR	CST2_HUMAN		CLEAVAGE STIMULATION FACTOR, 64 KDA SUBUNIT (CSTF 64 KDA SUBUNIT) (CF-1 64 KDA SUBUNIT).
166	A-I23	26	VPTVSKGTVEGNY	RBL2_HUMAN		RETINOBLASTOMA-LIKE PROTEIN 2 (130 KDA RETINOBLASTOMA-ASSOCIATED PROTEIN) (PRB2) (P130) (RBR-2).
167	A-J22	26	PEEKTTNTVSKFD	KPC2_HUMAN		PROTEIN KINASE C, BETA-II TYPE (EC 2.7.1.-) (PKC-BETA-2).
168	A-K11	26	PAYSRALSRQLSS	B118-B		HEAT SHOCK 27 KD PROTEIN (HSP 27)
169	A-K23	26	FDKDGNGYISAAE	B227-C		CALMODULIN
170	B-F18	25	TLTPVLLTPSSLP	ELK1_HUMAN		ETS-DOMAIN PROTEIN ELK-1.
171	B-I6	25	IVAILVSTVKSKR	MIR1_HUMAN		MINIMUM POTASSIUM ION CHANNEL-RELATED PEPTIDE 1 (MIRP1) (MINK-RELATED PEPTIDE 1).
172	B-M14	25	AEHQYFMTEYVAT	MK07_HUMAN		MITOGEN-ACTIVATED PROTEIN KINASE 7 (EC 2.7.1.-) (EXTRACELLULAR SIGNAL- REGULATED KINASE 5) (ERK5) (ERK4) (BMK1 KINASE).
173	A-B18	25	REEEATRSEKKKA	CIK4_HUMAN		VOLTAGE-GATED POTASSIUM CHANNEL PROTEIN KV1.4 (HK1) (HPCN2) (HBK4) (HUKII).
174	A-F18	25	LDSCNSLTPKSTP	MYBB_HUMAN		MYB-RELATED PROTEIN B (B-MYB).
175	A-K6	25	EKIGEGTYGVVYK	CDK2_HUMAN		CELL DIVISION PROTEIN KINASE 2 (EC 2.7.1.-) (P33 PROTEIN KINASE).
176	A-M18	25	FKKSFKLSGFSFK	MACS_HUMAN		MYRISTOYLATED ALANINE-RICH C-KINASE SUBSTRATE (MARCKS) (PROTEIN KINASE C SUBSTRATE, 80 KDA PROTEIN, LIGHT CHAIN) (PKCSL) (80K-L PROTEIN).
177	A-N18	25	DIMRDSNYISKGS	PGDR_HUMAN		BETA PLATELET-DERIVED GROWTH FACTOR RECEPTOR (EC 2.7.1.112) (PDGF-R-BETA) (CD140B ANTIGEN).
178	B-A1	24	QASSPQSSDVEDE	UGS2_HUMAN		GLYCOGEN [STARCH] SYNTHASE, LIVER (EC 2.4.1.11).
179	B-A5	24	KTPDGNKSPAPKP	CALD_HUMAN		CALDESMON (CDM).
180	B-B4	24	GSPSKSPSKKKKK	ADDB_HUMAN		BETA ADDUCIN (ERYTHROCYTE ADDUCIN BETA SUBUNIT).
181	B-C2	24	THIGPRTTRAQGI	KGPA_HUMAN		CGMP-DEPENDENT PROTEIN KINASE 1, ALPHA ISOZYME (EC 2.7.1.37) (CGK 1 ALPHA) (CGKI-ALPHA).
182	B-D4	24	NQNSRRPSRATWL	VTNC_HUMAN		VITRONECTIN (SERUM SPREADING FACTOR) (S-PROTEIN) [CONTAINS: SOMATOMEDIN B].
183	B-D6	24	TASSGADYPDELQ	TRY1_HUMAN		TRYPSIN I (EC 3.4.21.4) (CATIONIC TRYPSINOGEN).
184	B-F5	24	DAIKMGRYKESFV	EPB3_HUMAN		EPHRIN TYPE-B RECEPTOR 3 (EC 2.7.1.112) (TYROSINE-PROTEIN KINASE RECEPTOR HEK-2).
185	B-F23	24	MKIDEPSTPYHSM	IPP2_HUMAN		PROTEIN PHOSPHATASE INHIBITOR 2 (IPP-2).
186	B-H14	24	RGVQRKVSGSRGS	CIK5_HUMAN		VOLTAGE-GATED POTASSIUM CHANNEL PROTEIN KV1.5 (HK2) (HPCN1).
187	B-K13	24	ASARAGETRFTDT	B219-A		ELONGATION FACTOR 2 (EF-2)
188	B-K18	24	HGDRPRASGCLAR	B1AR_HUMAN		BETA-1 ADRENERGIC RECEPTOR.
189	B-N8	24	YMAPYDNYVPSAP	A002-J		BETA PLATELET-DERIVED GROWTH FACTOR RECEPTOR
190	A-B5	24	DSQGRNCSTNDSL	B204-C		BETA-2 ADRENERGIC RECEPTOR
191	A-B23	24	DRIDEKLSEILGM	RRPP_HRSVL		RNA POLYMERASE ALPHA SUBUNIT (EC 2.7.7.48) (PHOSPHOPROTEIN P).
192	A-E1	24	SQRQRSTSTPNVH	B193-A		RAF PROTO-ONCOGENE SEINE/THREONINE-PROTEIN KINASE (RAF-1)
193	A-G16	24	DFGFFSSSESGAP	CLCB_HUMAN		CLATHRIN LIGHT CHAIN B (BRAIN AND LYMPHOCYTE LCB).
194	A-H13	24	EYTKEDGSKRIGM	SPIN_HUMAN		SPINDLIN HOMOLOG (PROTEIN DXF34).
195	A-I15	24	QASSTPLSPTRIT	B176-B		LAMIN A (70 KD LAMIN)
196	A-K14	24	LLPTHTLTPVLLT	ELK1_HUMAN		ETS-DOMAIN PROTEIN ELK-1.
197	A-N7	24	LVEPLTPSGEAPN	B046-A		EPIDERMAL GROWTH FACTOR RECEPTOR (EGFR)
198	A-N10	24	RGEPNVSYICSRY	KG3B_HUMAN		GLYCOGEN SYNTHASE KINASE-3 BETA (EC 2.7.1.37) (GSK-3 BETA).
199	B-A7	23	EKESSNDSTSVSA	B353-H		MUSCARINIC ACETYLCHOLINE RECEPTOR M2
200	B-B11	23	DQPSEPPSPATTP	TLE2_HUMAN		TRANSDUCIN-LIKE ENHANCER PROTEIN 2 (ESG2).
201	B-E8	23	FLSEETPYSYPTG	A007-A		PAXILLIN
202	B-E10	23	KEREKEISDDEAE	HS9B_HUMAN		HEAT SHOCK PROTEIN HSP 90-BETA (HSP 84) (HSP 90).
203	B-G21	23	PPTETGESSQAEE	NEUM_HUMAN		NEUROMODULIN (AXONAL MEMBRANE PROTEIN GAP-43) (PP46) (B-50) (PROTEIN F1) (CALMODULIN-BINDING PROTEIN P-57).
204	B-I20	23	DSFLQRYSSDPTG	B046-B		EPIDERMAL GROWTH FACTOR RECEPTOR (EGFR)
205	B-J22	23	LNTSYPLSPLSDF	PA2Y_HUMAN		CYTOSOLIC PHOSPHOLIPASE A2 (CPLA2) [INCLUDES: PHOSPHOLIPASE A2 (EC 3.1.1.4) (CPLA2) (PHOSPHATIDYLCHOLINE 2-ACYLHYDROLASE); LYSOPHOSPHOLIPASE (EC 3.1.1.5)].
206	B-J23	23	MARKMKDTDSEEE	B227-B		CALMODULIN
207	A-C8	23	ITSTLASSFKRRR	NMZ1_HUMAN		GLUTAMATE [NMDA] RECEPTOR SUBUNIT ZETA 1 (NR1).
208	A-D9	23	KLPGLRTYVDPHT	EPA3_HUMAN		EPHRIN TYPE-A RECEPTOR 3 (EC 2.7.1.112) (TYROSINE-PROTEIN KINASE RECEPTOR ETK1) (HEK) (HEK4).
209	A-G19	23	AGLTAEVSWKVLE	KPBB_HUMAN		PHOSPHORYLASE B KINASE BETA REGULATORY CHAIN (PHOSPHORYLASE KINASE BETA SUBUNIT).
210	A-H24	23	STSIEYVTQRNCN	GLK1_HUMAN		GLUTAMATE RECEPTOR, IONOTROPIC KAINATE 1 (GLUTAMATE RECEPTOR 5) (GLUR-5) (EXCITATORY AMINO ACID RECEPTOR 3) (EAA3).
211	B-H10	22	AKALGKRTAKYRW	NPT2_HUMAN		RENAL SODIUM-DEPENDENT PHOSPHATE TRANSPORT PROTEIN 2 (SODIUM/PHOSPHATE COTRANSPORTER 2) (NA(+)/PI COTRANSPORTER 2) (RENAL SODIUM-PHOSPHATE TRANSPORT PROTEIN 2) (RENAL NA+-DEPENDENT PHOSPHATE COTRAN PORTER 2).
212	B-J5	22	MPLNVSFTNRNYD	MYC_HUMAN		MYC PROTO-ONCOGENE PROTEIN (C-MYC).
213	B-K11	22	FPVSNTNSPTKIL	TDP2_HUMAN		TRANSCRIPTION FACTOR DP-2 (E2F DIMERIZATION PARTNER 2).
214	B-L3	22	EFPSLRVSAGFLL	NS2A_HUMAN		NITRIC OXIDE SYNTHASE, INDUCIBLE (EC 1.14.13.39) (NOS, TYPE II) (INDUCIBLE NOS) (INOS) (HEPATOCYTE NOS) (HEP-NOS).
215	B-N23	22	DLYLPLSLDDSDS	DCX_HUMAN		DOUBLECORTIN (LISSENCEPHALIN-X) (LIS-X) (DOUBLIN).
216	A-H8	22	VSQREAEYEPETV	A008-B		CORTACTIN, SRC SUBSTRATE P80/85 PROTEINS
217	A-I7	22	KKNGRILTLPRSN	B141-D		INSULIN RECEPTOR (IR)
218	A-J6	22	YRIQEQESSGEED	IPP2_HUMAN		PROTEIN PHOSPHATASE INHIBITOR 2 (IPP-2).
219	A-K4	22	SSQGVDTYVEMRP	A072-C		MACROPHAGE COLONY STIMULATING FACTOR 1 RECEPTOR
220	B-A16	21	LHPPPQLSPFLQP	ESR1_HUMAN		ESTROGEN RECEPTOR (ER) (ESTRADIOL RECEPTOR) (ER-ALPHA).
221	B-B18	21	KNAKKEDSDEEED	NUCL_HUMAN		NUCLEOLIN (PROTEIN C23).
222	B-C17	21	DSLSRYDSDGDKS	TLE3_HUMAN		TRANSDUCIN-LIKE ENHANCER PROTEIN 3 (ESG3).
223	B-D13	21	TKREIMLTPVTVA	MPP9_HUMAN		M-PHASE PHOSPHOPROTEIN 9 (FRAGMENT).
224	B-I16	21	GEEELSNYICMGG	IRS1_HUMAN		INSULIN RECEPTOR SUBSTRATE-1 (IRS-1).
225	B-M9	21	GAVVPQGSRQVPV	CST2_HUMAN		CLEAVAGE STIMULATION FACTOR, 64 KDA SUBUNIT (CSTF 64 KDA SUBUNIT) (CF-1 64 KDA SUBUNIT).
226	A-D15	21	PVVSGDTSPRHLS	B154-J		MICROTUBULE-ASSOCIATED PROTEIN TAU
227	A-G13	21	VQGEEKESSNDST	B353-F		MUSCARINIC ACETYLCHOLINE RECEPTOR M2
228	A-J18	21	RQEDGGVYSSSGL	FER_HUMAN		PROTO-ONCOGENE TYROSINE-PROTEIN KINASE FER (EC 2.7.1.112) (P94-FER) (C-FER).
229	A-L13	21	ILVSTVKSKRREH	MIR1_HUMAN		MINIMUM POTASSIUM ION CHANNEL-RELATED PEPTIDE 1 (MIRP1) (MINK-RELATED PEPTIDE 1).
230	A-N11	21	GRASDYKSAHKGF	MBP_HUMAN		MYELIN BASIC PROTEIN (MBP).
231	A-O8	21	LCEDLPGTEDFVG	B204-E		BETA-2 ADRENERGIC RECEPTOR
232	B-A2	20	DQARKAVSMHEVN	NAC1_HUMAN		SODIUM/CALCIUM EXCHANGER 1 (NA+/CA2+-EXCHANGE PROTEIN 1).
233	B-C21	20	SFGLSAMSPTKAA	Z145_HUMAN		ZINC FINGER PROTEIN PLZF (PROMYELOCYTIC LEUKEMIA ZINC FINGER PROTEIN) (ZINC FINGER PROTEIN 145).
234	B-D1	20	LLNKRRGSVPILR	B087-A		ERYTHROCYTE MEMBRANE PROTEIN BAND 4.2 (P4.2) (PALLIDIN)
235	B-D5	20	RPRGQRDSSYYWE	KRAF_HUMAN		RAF PROTO-ONCOGENE SERINE/THREONINE-PROTEIN KINASE (EC 2.7.1.-) (RAF-1) (C-RAF).
236	B-E1	20	LDTSSVLYTAVQP	A002-K		BETA PLATELET-DERIVED GROWTH FACTOR RECEPTOR
237	B-E4	20	EKMESSISSSSEE	CAS1_HUMAN		ALPHA-S1 CASEIN .
238	B-E5	20	EDENGDITPIKAK	MPP6_HUMAN		M-PHASE PHOSPHOPROTEIN 6.
239	B-F4	20	VNVIPPHTPVRTV	RB_HUMAN		RETINOBLASTOMA-ASSOCIATED PROTEIN (PP110) (P105-RB) (RB).
240	A-B20	20	IAKRRRLSSLRAS	RS6_HUMAN		40S RIBOSOMAL PROTEIN S6 (PHOSPHOPROTEIN NP33).
241	A-E3	20	SALLGDHYVQLPA	RON_HUMAN		MACROPHAGE-STIMULATING PROTEIN RECEPTOR (EC 2.7.1.112) (MSP RECEPTOR) (P185-RON) (CDW136) (CD136 ANTIGEN).
242	A-E24	20	CNATFKKTFRHLL	ACM4_HUMAN		MUSCARINIC ACETYLCHOLINE RECEPTOR M4.
243	B-C11	19	CNKAFRDTFRLLL	ACM1_HUMAN		MUSCARINIC ACETYLCHOLINE RECEPTOR M1.
244	B-E7	19	RLSISAESQSPGT	KPB1_HUMAN		PHOSPHORYLASE B KINASE ALPHA REGULATORY CHAIN, SKELETAL MUSCLE ISOFORM (PHOSPHORYLASE KINASE ALPHA M SUBUNIT).
245	B-F11	19	SLGFKRSYEEHIP	B141-H		INSULIN RECEPTOR (IR)
246	B-G8	19	KSFLDSGYRILGA	VINC_HUMAN		VINCULIN.
247	B-J19	19	QAFELILSPRSKE	STHM_HUMAN		STATHMIN (PHOSPHOPROTEIN P19) (PP19) (ONCOPROTEIN 18) (OP18) (LEUKEMIA-ASSOCIATED PHOSPHOPROTEIN P18) (PP17) (PROSOLIN) (METABLASTIN) (PR22 PROTEIN).
248	B-K12	19	KLSPSPSSRVTVS	B008-C		LAMIN B1
249	B-K22	19	CYALCNRTFRKTF	ACM5_HUMAN		MUSCARINIC ACETYLCHOLINE RECEPTOR M5.
250	B-L7	19	LEHVTRRTLSMDK	B063-A		6-PHOSPHOFRUCTOKINASE, LIVER TYPE
251	B-L12	19	EEEDIRVSITEKC	KAPB_HUMAN		CAMP-DEPENDENT PROTEIN KINASE, BETA-CATALYTIC SUBUNIT (EC 2.7.1.37) (PKA C-BETA).
252	B-N2	19	YPTGNHTYQEIAV	A007-B		PAXILLIN
253	B-N4	19	NVKSKIGSTENLK	B154-E		MICROTUBULE-ASSOCIATED PROTEIN TAU
254	B-N21	19	RDINSLYDVSRMY	PIG2_HUMAN		1-PHOSPHATIDYLINOSITOL-4,5-BISPHOSPHATE PHOSPHODIESTERASE GAMMA (EC 3.1.4.11) (PLC-GAMMA-2) (PHOSPHOLIPASE C-GAMMA-2) (PLC-IV)
255	B-O22	19	FERASEYQLNDSA	GBT1_HUMAN		GUANINE NUCLEOTIDE-BINDING PROTEIN G(T), ALPHA-1 SUBUNIT (TRANSDUCIALPHA-1 CHAIN)
256	A-B8	19	AFIAARGSFDGSS	RK_HUMAN		RHODOPSIN KINASE (EC 2.7.1.125) (RK).
257	A-B9	19	PPDAADASPVVAA	MPP5_HUMAN		M-PHASE PHOSPHOPROTEIN 5 (FRAGMENT).
258	A-B10	19	TKAQVPDSAGTAT	PPBT_HUMAN		ALKALINE PHOSPHATASE, TISSUE-NONSPECIFIC ISOZYME (EC 3.1.3.1) (AP-TNAP) (LIVER/BONE/KIDNEY ISOZYME) (TNSALP).
259	A-F10	19	DFVGHQGTVPSDN	B204-F		BETA-2 ADRENERGIC RECEPTOR
260	A-I24	19	RFIGRRQSLIEDA	TY3H_HUMAN		TYROSINE 3-MONOOXYGENASE (EC 1.14.16.2) (TYROSINE 3-HYDROXYLASE) (TH).
261	A-K7	19	DGKKRKRSRKESY	B014-B		HISTONE H2B
262	A-L7	19	FLPRHRDTGILDS	MBP_HUMAN		MYELIN BASIC PROTEIN (MBP).
263	A-L12	19	KKVAVVRTPPKSP	B154-Q		MICROTUBULE-ASSOCIATED PROTEIN TAU
264	A-L21	19	LNVAAVNTHRDRP	F264_HUMAN		6-PHOSPHOFRUCTO-2-KINASE/FRUCTOSE-2,6-BIPHOSPHATASE 4 (6PF-2-K/FRU- 2,6-P2ASE TESTIS-TYPE ISOZYME) [INCLUDES: 6-PHOSPHOFRUCTO-2-KINASE (EC 2.7.1.105); FRUCTOSE-2,6-BISPHOSPHATASE (EC 3.1.3.46)].
265	A-L22	19	NTWGCGNSLRTAL	B176-F		LAMIN A (70 KD LAMIN)
266	A-L24	19	SNDSTSVSAVASN	B353-K		MUSCARINIC ACETYLCHOLINE RECEPTOR M2
267	B-A18	18	TIESLSSSEESIT	CASB_HUMAN		BETA CASEIN .
268	B-C18	18	IGHGTKVYIDPFT	EPB4_HUMAN		EPHRIN TYPE-B RECEPTOR 4 (EC 2.7.1.112) (TYROSINE-PROTEIN KINASE RECEPTOR HTK).
269	B-E13	18	CMDKYRLSCLEEE	NS2A_HUMAN		NITRIC OXIDE SYNTHASE, INDUCIBLE (EC 1.14.13.39) (NOS, TYPE II) (INDUCIBLE NOS) (INOS) (HEPATOCYTE NOS) (HEP-NOS).
270	B-E15	18	KKDTETVYSEVRK	PEC1_HUMAN		PLATELET ENDOTHELIAL CELL ADHESION MOLECULE (PECAM-1) (CD31 ANTIGEN) (ENDOCAM) (GPIIA').
271	B-F15	18	CQRHLDISRELND	LGN_HUMAN		MOSAIC PROTEIN LGN.
272	B-G2	18	HIIENPQYFSDAC	TRKA_HUMAN		HIGH AFFINITY NERVE GROWTH FACTOR RECEPTOR (EC 2.7.1.112) (TRK1 TRANSFORMING TYROSINE KINASE PROTEIN) (P140-TRKA) (TRK-A).
273	B-H4	18	EYEPETVYEVAGA	A008-C		CORTACTIN, SRC SUBSTRATE P80/85 PROTEINS
274	B-L2	18	QEKRRQISIRGIV	PHS1_HUMAN		GLYCOGEN PHOSPHORYLASE, LIVER FORM (EC 2.4.1.1).
275	A-A18	18	APNVHINTIEPVN	KRAB_HUMAN		B-RAF PROTO-ONCOGENE SERINE/THREONINE-PROTEIN KINASE (EC 2.7.1.-) (P94).
276	A-B17	18	EAILPRISVISTG	CFTR_HUMAN		CYSTIC FIBROSIS TRANSMEMBRANE CONDUCTANCE REGULATOR (CFTR) (CAMP- DEPENDENT CHLORIDE CHANNEL).
277	A-C15	18	ATDYHTTSHPGTH	B3AT_HUMAN		BAND 3 ANION TRANSPORT PROTEIN (ANION EXCHANGE PROTEIN 1) (AE 1).
278	A-I1	18	PDLKKSRSASTIS	CIK2_HUMAN		VOLTAGE-GATED POTASSIUM CHANNEL PROTEIN KV1.2 (RBK2) (HBK5) (NGK1) (MK2) (HUKIV).
279	A-I3	18	TLYDRYSSPPAST	RBL2_HUMAN		RETINOBLASTOMA-LIKE PROTEIN 2 (130 KDA RETINOBLASTOMA-ASSOCIATED PROTEIN) (PRB2) (P130) (RBR-2).
280	A-J4	18	AALRQLRSPRRTQ	B343-A		RAS-RELATED PROTEIN RAB-4A
281	B-A23	17	RAGKRRPSRLVAL	B1AR_HUMAN		BETA-1 ADRENERGIC RECEPTOR.
282	B-B5	17	AAAAAPASEDEDD	NUCL_HUMAN		NUCLEOLIN (PROTEIN C23).
283	B-B6	17	TYRYHGHSMSDPG	ODPT_HUMAN		PYRUVATE DEHYDROGENASE E1 COMPONENT ALPHA SUBUNIT, TESTIS-SPECIFIC FORM, MITOCHONDRIAL (EC 1.2.4.1) (PDHE1-A TYPE II).
284	B-B23	17	KHDTEMKYYIVHL	DYRA_HUMAN		DUAL-SPECIFICITY TYROSINE-PHOSPHORYLATION REGULATED KINASE 1A (EC 2.7.1.-) (PROTEIN KINASE MINIBRAIN HOMOLOG) (MNBH) (HP86) (DUAL SPECIFICITY YAK1-RELATED KINASE).
285	B-C1	17	LSPIDMESQERIK	B006-D		TRANSCRIPTION FACTOR AP-1 (PROTO-ONCOGENE C-JUN)
286	B-C6	17	KEKMKELSMLSLI	SCG1_HUMAN		SCG10 PROTEIN (SUPERIOR CERVICAL GANGLION-10 PROTEIN).
287	B-C24	17	LARETIESLSSSE	CASB_HUMAN		BETA CASEIN .
288	B-D3	17	EYLTRDSSILGPH	CCAE_HUMAN		VOLTAGE-DEPENDENT R-TYPE CALCIUM CHANNEL ALPHA-1E SUBUNIT (CALCIUM CHANNEL, L TYPE, ALPHA-1 POLYPEPTIDE, ISOFORM 6) (BRAIN CALCIUM CHANNEL II) (BII).
289	B-D22	17	EGEEDTEYMTPSS	CBL_HUMAN		PROTO-ONCOGENE C-CBL.
290	B-G18	17	KGVDAQGTLSKIF	MBP_HUMAN		MYELIN BASIC PROTEIN (MBP).
291	B-I17	17	DNTPHTPTPFKNA	MYBB_HUMAN		MYB-RELATED PROTEIN B (B-MYB).
292	B-M7	17	RALSRQLSSGVSE	HS27_HUMAN		HEAT SHOCK 27 KDA PROTEIN (HSP 27) (STRESS-RESPONSIVE PROTEIN 27) (SRP27) (ESTROGEN-REGULATED 24 KDA PROTEIN) (28 KDA HEAT SHOCK PROTEIN).
293	B-M16	17	TWIENKLYGMSDP	A051-E		PROTO-ONCOGENE TYROSINE-PROTEIN KINASE RECEPTOR RET
294	B-N17	17	TSMFDDYQGDSST	VGR1_HUMAN		VASCULAR ENDOTHELIAL GROWTH FACTOR RECEPTOR 1 (EC 2.7.1.112) (VEGFR-1) (VASCULAR PERMEABILITY FACTOR RECEPTOR) (TYROSINE-PROTEIN KINASE RECEPTOR FLT) (FLT-1)
295	B-O15	17	SGEDTLSDSDDED	MYCN_HUMAN		N-MYC PROTO-ONCOGENE PROTEIN.
296	A-D4	17	QALDNPEYHNASN	ERB4_HUMAN		ERBB-4 RECEPTOR PROTEIN-TYROSINE KINASE (EC 2.7.1.112) (P180 ERB4) (TYROSINE KINASE-TYPE CELL SURFACE RECEPTOR HER4).
297	A-G14	17	LSAFRRTSLAGGG	MYPC_HUMAN		MYOSIN-BINDING PROTEIN C, CARDIAC-TYPE (CARDIAC MYBP-C) (C-PROTEIN, CARDIAC MUSCLE ISOFORM).
298	A-G15	17	NHCDMASTLIGTP	STK2_HUMAN		SERINE/THREONINE-PROTEIN KINASE NRK2 (EC 2.7.1.-) (SERINE/THREONINE KINASE 2).
299	A-K16	17	FSLLRGPSWDPFR	HS27_HUMAN		HEAT SHOCK 27 KDA PROTEIN (HSP 27) (STRESS-RESPONSIVE PROTEIN 27) (SRP27) (ESTROGEN-REGULATED 24 KDA PROTEIN) (28 KDA HEAT SHOCK PROTEIN).
300	A-M12	17	RYFLDDQYTSSSG	TEC_HUMAN		TYROSINE-PROTEIN KINASE TEC (EC 2.7.1.112).
301	A-O13	17	TQDENTVSTSLGH	B353-O		MUSCARINIC ACETYLCHOLINE RECEPTOR M2
302	A-O15	17	RSRVVGGSLRGAQ	PTN1_HUMAN		PROTEIN-TYROSINE PHOSPHATASE 1B (EC 3.1.3.48) (PTP-1B).
303	B-B8	16	VVRTPPKSPSSAK	B154-D		MICROTUBULE-ASSOCIATED PROTEIN TAU
304	B-C10	16	KDIIRQPSEEEII	PE15_HUMAN		ASTROCYTIC PHOSPHOPROTEIN PEA-15 (PED).
305	B-D7	16	LRAQRASSNVFSN	MLR5_HUMAN		SUPERFAST MYOSIN REGULATORY LIGHT CHAIN 2 (MYOSIN REGULATORY LIGHT CHAIN 5).
306	B-E11	16	DSMKDEEYEQMVK	MAD3_HUMAN		MAJOR HISTOCOMPATIBILITY COMPLEX ENHANCER-BINDING PROTEIN MAD3 (NUCLEAR FACTOR KAPPA-B INHIBITOR) (I-KAPPA-B-ALPHA) (IKBA).
307	B-F9	16	KDKMAEAYSEIGM	A057-B		T-CELL SURFACE GLYCOPROTEIN CD3 ZETA CHAIN
308	B-F10	16	HHVPGHESRGPPP	CST2_HUMAN		CLEAVAGE STIMULATION FACTOR, 64 KDA SUBUNIT (CSTF 64 KDA SUBUNIT) (CF-1 64 KDA SUBUNIT).
309	B-H19	16	EQRMKESSFYSLC	PRGR_HUMAN		PROGESTERONE RECEPTOR (PR).
310	B-J20	16	YVVAKRESRGLKS	A1AA_HUMAN		ALPHA-1A ADRENERGIC RECEPTOR (ALPHA 1A-ADRENOCEPTOR) (ALPHA-1C ADRENERGIC RECEPTOR).
311	B-L19	16	PAPSRTASFYESM	ACLY_HUMAN		ATP-CITRATE (PRO-S-)-LYASE (EC 4.1.3.8) (CITRATE CLEAVAGE ENZYME).
312	B-L20	16	NMRDDEITQDENT	B353-M		MUSCARINIC ACETYLCHOLINE RECEPTOR M2
313	B-L22	16	VPSSRGDYMTMQM	IRS1_HUMAN		INSULIN RECEPTOR SUBSTRATE-1 (IRS-1).
314	B-N6	16	LMLRLQDYEEKTK	EZRI_HUMAN		EZRIN (P81) (CYTOVILLIN) (VILLIN-2).
315	B-O3	16	FVQLRRKSDLETS	KBF1_HUMAN		NUCLEAR FACTOR NF-KAPPA-B P105 SUBUNIT (DNA-BINDING FACTOR KBF1) (EBP- 1) [CONTAINS: NUCLEAR FACTOR NF-KAPPA-B P50 SUBUNIT].
316	B-O6	16	ECNSSTDSCDSGP	B257-C		EARLY E1A 32 KD PROTEIN
317	A-A7	16	RSPKENLSPGFSH	MPP9_HUMAN		M-PHASE PHOSPHOPROTEIN 9 (FRAGMENT).
318	A-A8	16	PTAGALYSGSEGD	B296-A		SERUM RESPONSE FACTOR (SRF)
319	A-C12	16	EETGTEEYMKMDL	IRS1_HUMAN		INSULIN RECEPTOR SUBSTRATE-1 (IRS-1).
320	A-E9	16	MSSSEEVSWISWF	KC2B_HUMAN		CASEIN KINASE II BETA CHAIN (CK II) (EC 2.7.1.37) (PHOSVITIN).
321	A-E11	16	PKINRSASEPSLH	B193-C		RAF PROTO-ONCOGENE SEINE/THREONINE-PROTEIN KINASE (RAF-1)
322	A-G24	16	SEKRKQISVRGLA	PHS3_HUMAN		GLYCOGEN PHOSPHORYLASE, BRAIN FORM (EC 2.4.1.1).
323	A-N1	16	GSVQNPVYHNQPL	EGFR_HUMAN		EPIDERMAL GROWTH FACTOR RECEPTOR (EC 2.7.1.112).
324	A-O5	16	ARTAHYGSLPQKS	MBP_HUMAN		MYELIN BASIC PROTEIN (MBP).
325	B-G7	15	PGLGRKLSDFGQE	PH4H_HUMAN		PHENYLALANINE-4-HYDROXYLASE (EC 1.14.16.1) (PAH) (PHE-4- MONOOXYGENASE).
326	B-H12	15	RVPTMRPSMSGLH	COA2_HUMAN		ACETYL-COA CARBOXYLASE 2 (EC 6.4.1.2) (ACC-BETA) [INCLUDES: BIOTIN CARBOXYLASE (EC 6.3.4.14)].
327	B-L8	15	PSGSQASSPQSSD	UGS2_HUMAN		GLYCOGEN [STARCH] SYNTHASE, LIVER (EC 2.4.1.11).
328	B-M23	15	RLMTGDTYTAHAG	ABL2_HUMAN		TYROSINE-PROTEIN KINASE ABL2 (EC 2.7.1.112) (TYROSINE KINASE ARG).
329	B-M24	15	SLKDMEESIRNLE	G19P_HUMAN		PROTEIN KINASE C SUBSTRATE, 80 KDA PROTEIN, HEAVY CHAIN (PKCSH) (80K-H PROTEIN).
330	B-N19	15	YDVSRMYVDPSEI	PIG2_HUMAN		1-PHOSPHATIDYLINOSITOL-4,5-BISPHOSPHATE PHOSPHODIESTERASE GAMMA (EC 3.1.4.11) (PLC-GAMMA-2) (PHOSPHOLIPASE C-GAMMA-2) (PLC-IV)
331	B-N24	15	DEDSPSSPEDTSY	NRF1_HUMAN		NUCLEAR RESPIRATORY FACTOR-1 (NRF-1) (ALPHA PALINDROMIC BINDING PROTEIN) (ALPHA-PAL).
332	B-O21	15	ETSLMRTLCGTPT	CHK2_HUMAN		SERINE/THREONINE-PROTEIN KINASE CHK2 (EC 2.7.1.-) (CDS1)
333	A-H9	15	WTETKKQSFKQTG	CFTR_HUMAN		CYSTIC FIBROSIS TRANSMEMBRANE CONDUCTANCE REGULATOR (CFTR) (CAMP- DEPENDENT CHLORIDE CHANNEL).
334	A-J7	15	ERLKLSPSPSSRV	B008-B		LAMIN B1
335	B-B14	14	YQAEENTYDEYEN	A008-D		CORTACTIN, SRC SUBSTRATE P80/85 PROTEINS
336	B-C14	14	LMPVSAQTPKGRR	MPP8_HUMAN		M-PHASE PHOSPHOPROTEIN 8 (FRAGMENT).
337	B-D14	14	QCKDKEATKLTEE	FYN_HUMAN		PROTO-ONCOGENE TYROSINE-PROTEIN KINASE FYN (EC 2.7.1.112) (P59-FYN) (SYN) (SLK).
338	B-D15	14	RSGSRRGSFDATG	DESP_HUMAN		DESMOPLAKIN I AND II (DPI AND DPII) (FRAGMENT).
339	B-D18	14	RGLKRSLSEMEIG	B296-E		SERUM RESPONSE FACTOR (SRF)
340	B-F16	14	VSNEDPSSPRASP	TLE1_HUMAN		TRANSDUCIN-LIKE ENHANCER PROTEIN 1 (ESG1).
341	B-G4	14	RPPSAELYSNALP	A002-E		BETA PLATELET-DERIVED GROWTH FACTOR RECEPTOR
342	B-I4	14	RHIVRKRTLRRLL	EGFR_HUMAN		EPIDERMAL GROWTH FACTOR RECEPTOR (EC 2.7.1.112).
343	B-I5	14	YSYQMALTPVVVT	CDK4_HUMAN		CELL DIVISION PROTEIN KINASE 4 (EC 2.7.1.-) (CYCLIN-DEPENDENT KINASE 4) (PSK-J3).
344	B-L4	14	KDSSHYDSDGDKS	TLE1_HUMAN		TRANSDUCIN-LIKE ENHANCER PROTEIN 1 (ESG1).
345	A-A17	14	ASAASFEYTILDP	A041-B		ERYTHROPOIETIN RECEPTOR (EPO-R)
346	A-B13	14	GIPVRCYSAEVVT	CDK5_HUMAN		CELL DIVISION PROTEIN KINASE 5 (EC 2.7.1.-) (TAU PROTEIN KINASE II CATALYTIC SUBUNIT) (TPKII CATALYTIC SUBUNIT) (SERINE/THREONINE-PROTEIN KINASE PSSALRE).
347	A-B14	14	EKMWAFMSSRQQT	GLK1_HUMAN		GLUTAMATE RECEPTOR, IONOTROPIC KAINATE 1 (GLUTAMATE RECEPTOR 5) (GLUR-5) (EXCITATORY AMINO ACID RECEPTOR 3) (EAA3).
348	A-C14	14	DMKVRKSSTPEEV	COF1_HUMAN		COFILIN, NON-MUSCLE ISOFORM.
349	A-E17	14	PSLSRHSSPHQSE	UGS1_HUMAN		GLYCOGEN [STARCH] SYNTHASE, MUSCLE (EC 2.4.1.11).
350	A-F17	14	LDIPTGTTPQRKS	EG5_HUMAN		KINESIN-RELATED MOTOR PROTEIN EG5 (KINESIN-LIKE SPINDLE PROTEIN HKSP) (THYROID RECEPTOR INTERACTING PROTEIN 5) (TRIP5).
351	A-H2	14	VANQDPVSPSLVQ	B353-A		MUSCARINIC ACETYLCHOLINE RECEPTOR M2
352	A-H3	14	DIYKDPDYVRKGS	VGR3_HUMAN		VASCULAR ENDOTHELIAL GROWTH FACTOR RECEPTOR 3 (EC 2.7.1.112) (VEGFR-3) (TYROSINE-PROTEIN KINASE RECEPTOR FLT4).
353	A-H4	14	NGDDPLLTYRFPP	B176-K		LAMIN A (70 KD LAMIN)
354	A-H6	14	SQGRNCSTNDSLL	B204-D		BETA-2 ADRENERGIC RECEPTOR
355	A-M15	14	EQGKRNFSKAMSV	RYNR_HUMAN		RYANODINE RECEPTOR, SKELETAL MUSCLE (SKELETAL MUSCLE CALCIUM RELEASE CHANNEL).
356	A-M17	14	FMSSRRQSVLVKS	B170-B		GLUTAMATE RECEPTOR 6 (GLUR-6) (GLUTAMATE RECEPTOR,
357	B-C5	13	PLASPEPTKKPRI	F26P_HUMAN		6PF-2-K/FRU-2,6-P2ASE BRAIN/PLACENTA-TYPE ISOZYME [INCLUDES: 6- PHOSPHOFRUCTO-2-KINASE (EC 2.7.1.105); FRUCTOSE-2,6-BISPHOSPHATASE (EC 3.1.3.46)].
358	B-C19	13	HPGYINFSYEVLT	AMEX_HUMAN		AMELOGENIN, X ISOFORM .
359	B-C20	13	RLDGENIYIRHSN	A012-A		PROTEIN 4.1 (BAND 4.1) (P4.1)
360	B-D23	13	KEEEEGISQESSE	HMGY_HUMAN		HIGH MOBILITY GROUP PROTEIN HMG-Y.
361	B-F19	13	RGAPPRRSSIRNA	B060-A		NEUTROPHIL CYTOSOL FACTOR 2 (P47-PHOX)
362	B-I19	13	VGEEEHVYSFPNK	PAXI_HUMAN		PAXILLIN.
363	B-I22	13	YFLGSSFSPVRCG	WEE1_HUMAN		WEE1-LIKE PROTEIN KINASE (EC 2.7.1.112).
364	B-K15	13	SEHAQDTYLVLDK	A041-A		ERYTHROPOIETIN RECEPTOR (EPO-R)
365	B-K16	13	EPLERRLSLVPDS	CFTR_HUMAN		CYSTIC FIBROSIS TRANSMEMBRANE CONDUCTANCE REGULATOR (CFTR) (CAMP- DEPENDENT CHLORIDE CHANNEL).
366	B-K21	13	APTKRNSSPPPSP	B089-A		CALCIUM-TRANSPORTING ATPASE PLASMA MEMBREANE (CALCIUM PUMP)
367	B-N11	13	GRRGRLPSKPKQP	NR41_HUMAN		ORPHAN NUCLEAR RECEPTOR HMR (EARLY RESPONSE PROTEIN NAK1) (TR3 ORPHAN RECEPTOR).
368	A-A4	13	KELEKRASGQAFE	STHM_HUMAN		STATHMIN (PHOSPHOPROTEIN P19) (PP19) (ONCOPROTEIN 18) (OP18) (LEUKEMIA-ASSOCIATED PHOSPHOPROTEIN P18) (PP17) (PROSOLIN) (METABLASTIN) (PR22 PROTEIN).
369	A-A22	13	LSRGEEVYVKKTM	TIE1_HUMAN		TYROSINE-PROTEIN KINASE RECEPTOR TIE-1 (EC 2.7.1.112).
370	A-A24	13	FSLHDALSGSGNP	LEG3_HUMAN		GALECTIN-3 (GALACTOSE-SPECIFIC LECTIN 3) (MAC-2 ANTIGEN) (IGE-BINDING PROTEIN) (35 KDA LECTIN) (CARBOHYDRATE BINDING PROTEIN 35) (CBP 35) (LAMININ-BINDING PROTEIN) (LECTIN L-29) (L-31) (GALACTOSIDE BINDING PROTEIN) (GALBP).
371	A-B3	13	ELILKPPSPISEA	SCG1_HUMAN		SCG10 PROTEIN (SUPERIOR CERVICAL GANGLION-10 PROTEIN).
372	A-C3	13	HSWPWQVSLRTRF	PLMN_HUMAN		PLASMINOGEN (EC 3.4.21.7) [CONTAINS: ANGIOSTATIN].
373	A-C4	13	SRKVGPGYLGSGG	A051-B		PROTO-ONCOGENE TYROSINE-PROTEIN KINASE RECEPTOR RET
374	A-E23	13	KKRPQRATSNVFA	MLRM_HUMAN		MYOSIN REGULATORY LIGHT CHAIN 2, NONSARCOMERIC (MYOSIN RLC).
375	A-F22	13	TRAAPALTPPDRL	KPCG_HUMAN		PROTEIN KINASE C, GAMMA TYPE (EC 2.7.1.-) (PKC-GAMMA).
376	A-F24	13	NRTLSMSSLPGLE	UGS1_HUMAN		GLYCOGEN [STARCH] SYNTHASE, MUSCLE (EC 2.4.1.11).
377	A-G23	13	TPVTVAYSPKRSP	MPP9_HUMAN		M-PHASE PHOSPHOPROTEIN 9 (FRAGMENT).
378	A-H17	13	TPLHRDKTPLHQK	MYBB_HUMAN		MYB-RELATED PROTEIN B (B-MYB).
379	A-I13	13	AEKHLEISREVGD	LGN_HUMAN		MOSAIC PROTEIN LGN.
380	A-I22	13	KIPKRPGSVHRTP	ACM1_HUMAN		MUSCARINIC ACETYLCHOLINE RECEPTOR M1.
381	A-J14	13	KWTKRTLSETSSS	CIKA_HUMAN		VOLTAGE-GATED POTASSIUM CHANNEL PROTEIN KV2.1 (DHK1).
382	A-J17	13	LQNLAKASPVYLD	TRKB_HUMAN		BDNF/NT-3 GROWTH FACTORS RECEPTOR (EC 2.7.1.112) (TRKB TYROSINE KINASE) (GP145-TRKB) (TRK-B).
383	A-K15	13	ESSISSSSEEMSL	CAS1_HUMAN		ALPHA-S1 CASEIN .
384	A-K20	13	GVPVRTYTHEVVT	CDK2_HUMAN		CELL DIVISION PROTEIN KINASE 2 (EC 2.7.1.-) (P33 PROTEIN KINASE).
385	A-M7	13	KKKTAKISQSAQT	RYNR_HUMAN		RYANODINE RECEPTOR, SKELETAL MUSCLE (SKELETAL MUSCLE CALCIUM RELEASE CHANNEL).
386	A-O10	13	TQGGGSVTKKRKL	B176-J		LAMIN A (70 KD LAMIN)
387	A-O12	13	MEQKKRVTMILQS	ADDB_HUMAN		BETA ADDUCIN (ERYTHROCYTE ADDUCIN BETA SUBUNIT).
388	B-A9	12	SQITSQVTGQIGW	AP50_HUMAN		CLATHRIN COAT ASSEMBLY PROTEIN AP50 (CLATHRIN COAT ASSOCIATED PROTEIN AP50) (PLASMA MEMBRANE ADAPTOR AP-2 50 KDA PROTEIN) (HA2 50 KDA SUBUNIT) (CLATHRIN ASSEMBLY PROTEIN COMPLEX 2 MEDIUM CHAIN) (AP 2 MU 2 CHAIN) (KIAA0109).
389	B-H7	12	KTPSSPVYQDAVS	A008-A		CORTACTIN, SRC SUBSTRATE P80/85 PROTEINS
390	B-H11	12	EYVQTVKSSKGGP	B088-A		ANNEXIN I (LIPOCORTIN I) (CALPACTIN II)
391	B-I11	12	STPTSPGSLRKHK	DCX_HUMAN		DOUBLECORTIN (LISSENCEPHALIN-X) (LIS-X) (DOUBLIN).
392	B-K9	12	RKSKRRNSEFEIF	TR5H_HUMAN		TRYPTOPHAN 5-MONOOXYGENASE (EC 1.14.16.4) (TRYPTOPHAN 5-HYDROXYLASE).
393	B-L9	12	REEADGVYAASGG	FES_HUMAN		PROTO-ONCOGENE TYROSINE-PROTEIN KINASE FES/FPS (EC 2.7.1.112) (C-FES).
394	B-M2	12	PLSYTRFSLARQV	TRSR_HUMAN		TRANSFERRIN RECEPTOR PROTEIN (TR) (ANTIGEN CD71) (T9) (P90).
395	B-M5	12	DSKNFDDYMKSLG	FABH_HUMAN		FATTY ACID-BINDING PROTEIN, HEART (H-FABP) (MUSCLE FATTY ACID-BINDING PROTEIN) (M-FABP) (MAMMARY-DERIVED GROWTH INHIBITOR) (MDGI).
396	A-D7	12	EPPSPATTPCGKV	TLE2_HUMAN		TRANSDUCIN-LIKE ENHANCER PROTEIN 2 (ESG2).
397	A-D11	12	ESIKMQQYTEHFM	EPA2_HUMAN		EPHRIN TYPE-A RECEPTOR 2 (EC 2.7.1.112) (TYROSINE-PROTEIN KINASE RECEPTOR ECK) (EPITHELIAL CELL KINASE).
398	A-E8	12	PRASPAHSPRENG	TLE1_HUMAN		TRANSDUCIN-LIKE ENHANCER PROTEIN 1 (ESG1).
399	A-F9	12	SAYGGLTSPGLSY	K2C8_HUMAN		KERATIN, TYPE II CYTOSKELETAL 8 (CYTOKERATIN 8) (K8) (CK 8).
400	A-H11	12	WGRGTDEYFIRKP	ACHB_HUMAN		ACETYLCHOLINE RECEPTOR PROTEIN, BETA CHAIN .
401	A-K12	12	ALTSNQEYLDLSM	FGR1_HUMAN		BASIC FIBROBLAST GROWTH FACTOR RECEPTOR 1 (BFGF-R) (EC 2.7.1.112) (FMS-LIKE TYROSINE KINASE-2) (C-FGR).
402	A-L8	12	GSPESPESTEITE	IBP1_HUMAN		INSULIN-LIKE GROWTH FACTOR BINDING PROTEIN 1 (IGFBP-1) (IBP-1) (IGF-BINDING PROTEIN 1) (PLACENTAL PROTEIN 12) (PP12).
403	A-M19	12	SGLYRSPSMPENL	MPI3_HUMAN		M-PHASE INDUCER PHOSPHATASE 3 (EC 3.1.3.48).
404	A-N20	12	PWLKPGRSPLPSH	MBP_HUMAN		MYELIN BASIC PROTEIN (MBP).
405	A-O19	12	RKGAGDGSDEEVD	B073-B		MYOSIN HEAVY CHAIN, NONMUSCLE TYPE A (NMMHC-A)
406	A-O20	12	TSSSQLSTPKSKQ	DCX_HUMAN		DOUBLECORTIN (LISSENCEPHALIN-X) (LIS-X) (DOUBLIN).
407	B-B16	11	RYMEDSTYYKASK	FAK1_HUMAN		FOCAL ADHESION KINASE 1 (EC 2.7.1.112) (FADK 1) (PP125FAK) (PROTEIN- TYROSINE KINASE 2).
408	B-D16	11	EAIKMGRYTEIFM	EPA5_HUMAN		EPHRIN TYPE-A RECEPTOR 5 (EC 2.7.1.112) (TYROSINE-PROTEIN KINASE RECEPTOR EHK-1) (EPH HOMOLOGY KINASE-1) (RECEPTOR PROTEIN- TYROSINE KINASE HEK7).
409	A-B16	11	EGNNANYTEYVAT	STK9_HUMAN		SERINE/THREONINE-PROTEIN KINASE 9 (EC 2.7.1.-).
410	B-A22	10	VSTQLVNSIAKTY	MPK5_HUMAN		DUAL SPECIFICITY MITOGEN-ACTIVATED PROTEIN KINASE KINASE 5 (EC 2.7.1.-) (MAP KINASE KINASE 5) (MAPKK 5) (MAPK/ERK KINASE 5).
411	B-D24	10	YISKAEEYFLLKS	ACHD_HUMAN		ACETYLCHOLINE RECEPTOR PROTEIN, DELTA CHAIN .
412	B-E20	10	KEVVRTDSLKGRR	NR41_HUMAN		ORPHAN NUCLEAR RECEPTOR HMR (EARLY RESPONSE PROTEIN NAK1) (TR3 ORPHAN RECEPTOR).
413	B-E24	10	NYLRRRLSDSNFM	SYN1_HUMAN		SYNAPSIN I (BRAIN PROTEIN 4.1).
414	B-F24	10	RLQRRRGSSIPQF	F26L_HUMAN		6PF-2-K/FRU-2,6-P2ASE LIVER ISOZYME [INCLUDES: 6-PHOSPHOFRUCTO-2- KINASE (EC 2.7.1.105); FRUCTOSE-2,6-BISPHOSPHATASE (EC 3.1.3.46)].
415	B-G15	10	FGEKRKNSILNPI	CFTR_HUMAN		CYSTIC FIBROSIS TRANSMEMBRANE CONDUCTANCE REGULATOR (CFTR) (CAMP- DEPENDENT CHLORIDE CHANNEL).
416	B-H15	10	KSNVKIQSTPVKQ	RB1A_HUMAN		RAS-RELATED PROTEIN RAB-1A (YPT1-RELATED PROTEIN).
417	B-H18	10	ADIESSNYMAPYD	A002-H		BETA PLATELET-DERIVED GROWTH FACTOR RECEPTOR
418	B-I1	10	IQDVGAFSTVKGV	RK_HUMAN		RHODOPSIN KINASE (EC 2.7.1.125) (RK).
419	B-I2	10	PTAENPEYLGLDV	A066-D		ERBB-2 RECEPTOR PROTEIN-TYROSINE KINASE
420	B-J16	10	MNMLMERYRVESD	DNB2_ADE04		EARLY E2A DNA-BINDING PROTEIN.
421	B-K3	10	ELNKDRTSRDSSP	RBL2_HUMAN		RETINOBLASTOMA-LIKE PROTEIN 2 (130 KDA RETINOBLASTOMA-ASSOCIATED PROTEIN) (PRB2) (P130) (RBR-2).
422	B-K4	10	PGPMVDQSPSVST	Z145_HUMAN		ZINC FINGER PROTEIN PLZF (PROMYELOCYTIC LEUKEMIA ZINC FINGER PROTEIN) (ZINC FINGER PROTEIN 145).
423	B-K6	10	EKKRRKMSKGLPD	CCAS_HUMAN		VOLTAGE-DEPENDENT L-TYPE CALCIUM CHANNEL ALPHA-1S SUBUNIT (CALCIUM CHANNEL, L TYPE, ALPHA-1 POLYPEPTIDE, ISOFORM 3, SKELETAL MUSCLE).
424	B-O14	10	RSPLSDYMNLDFS	IRS2_HUMAN		INSULIN RECEPTOR SUBSTRATE-2 (IRS-2).
425	B-O16	10	PPGDYSTTPGGTL	Q13541		4E-BINDING PROTEIN 1 (EUKARYOTIC TRANSLATION INITIATION FACTOR 4BINDING PROTEIN 1)
426	A-A21	10	SDRKGGSYSQAAS	B259-A		HLA CLASS I HISTOCOMPATIBILITY ANTIGEN, A-2 ALPHA CHAIN
427	A-A23	10	GFIDQNLSPTKGN	TDP2_HUMAN		TRANSCRIPTION FACTOR DP-2 (E2F DIMERIZATION PARTNER 2).
428	A-B21	10	GVRQSRASDKQTL	B054-B		T-CELL SURFACE GLYCOPROTEIN CD3 GAMMA CHAIN (T3 GAMMA CHAIN)
429	A-E22	10	TPGSRSRTPSLPT	B154-P		MICROTUBULE-ASSOCIATED PROTEIN TAU
430	A-G5	10	YIYTIDGSRKIGS	DCX_HUMAN		DOUBLECORTIN (LISSENCEPHALIN-X) (LIS-X) (DOUBLIN).
431	A-H18	10	TEASGYISSLEYP	C1R_HUMAN		COMPLEMENT C1R COMPONENT (EC 3.4.21.41).
432	A-I14	10	STTTTRRSCSKTV	B066-B		FIBRINOGEN
433	A-J1	10	AIETDKEYYTVKD	JAK1_HUMAN		TYROSINE-PROTEIN KINASE JAK1 (EC 2.7.1.112) (JANUS KINASE 1) (JAK-1).
434	A-L17	10	QCKPVSVTPQGND	MPP9_HUMAN		M-PHASE PHOSPHOPROTEIN 9 (FRAGMENT).
435	B-A11	9	EAQKVIYTLMEKD	RGS1_HUMAN		REGULATOR OF G-PROTEIN SIGNALING 1 (RGS1) (EARLY RESPONSE PROTEIN 1R20) (B-CELL ACTIVATION PROTEIN BL34).
436	B-B2	9	LTLWTSDSAGEEC	B140-A		14-3-3 PROTEIN TAU (14-3-3 PROTEIN THETA) (HS1 PROTEIN)
437	B-B9	9	KVDNEDIYESRHE	FRK_HUMAN		TYROSINE-PROTEIN KINASE FRK (EC 2.7.1.112) (NUCLEAR TYROSINE PROTEIN KINASE RAK).
438	B-I21	9	GGTDEGIYDVPLL	EFS_HUMAN		EMBRYONAL FYN-ASSOCIATED SUBSTRATE (HEFS).
439	B-M12	9	NFHLMAPSEEDHS	IBP1_HUMAN		INSULIN-LIKE GROWTH FACTOR BINDING PROTEIN 1 (IGFBP-1) (IBP-1) (IGF-BINDING PROTEIN 1) (PLACENTAL PROTEIN 12) (PP12).
440	B-N7	9	EVEEEDSSESEES	PRGR_HUMAN		PROGESTERONE RECEPTOR (PR).
441	A-B4	9	STPKSKQSPISTP	DCX_HUMAN		DOUBLECORTIN (LISSENCEPHALIN-X) (LIS-X) (DOUBLIN).
442	A-D12	9	REEAIKFSEEQRF	KU86_HUMAN		ATP-DEPENDENT DNA HELICASE II, 80 KDA SUBUNIT (LUPUS KU AUTOANTIGEN PROTEIN P86) (KU86) (KU80) (86 KDA SUBUNIT OF KU ANTIGEN) (THYROID- LUPUS AUTOANTIGEN) (TLAA) (CTC BOX BINDING FACTOR 85 KDA SUBU IT) (CTCBF) (CTC85) (NUCLEAR FACTOR IV) (DNA-REPAIR PROTEIN XRCC5).
443	A-H21	9	PFKLSGLSFKRNR	MRP_HUMAN		MARCKS-RELATED PROTEIN (MAC-MARCKS).
444	A-H22	9	RNLYSGDYYRIQG	TRK3_HUMAN		RECEPTOR PROTEIN-TYROSINE KINASE TKT (EC 2.7.1.112) (TYROSINE-PROTEIN KINASE TYRO 10) (NEUROTROPHIC TYROSINE KINASE, RECEPTOR-RELATED 3).
445	A-L20	9	PQATRQTSVSGPA	SYN1_HUMAN		SYNAPSIN I (BRAIN PROTEIN 4.1).
446	A-N9	9	PGKARKKSSCQLL	B130-A		RAS-RELATED PROTEIN RAP-1B (GTP-BINDING PROTEIN SMG P21B)
447	A-N12	9	DEEEDDDSEEDEE	NUCL_HUMAN		NUCLEOLIN (PROTEIN C23).
448	A-O7	9	NLLKKFRSSTSSS	CIK4_HUMAN		VOLTAGE-GATED POTASSIUM CHANNEL PROTEIN KV1.4 (HK1) (HPCN2) (HBK4) (HUKII).
449	A-O11	9	ENVPLDRSSHCQR	B141-A		INSULIN RECEPTOR (IR)
450	B-I9	8	LRPDSEASQSPQY	PRGR_HUMAN		PROGESTERONE RECEPTOR (PR).
451	B-N22	8	PPLSQETFSDLWK	P53_HUMAN		CELLULAR TUMOR ANTIGEN P53 (TUMOR SUPPRESSOR P53) (PHOSPHOPROTEIP53)
452	B-O5	8	FMRLRRLSTKYRT	B195-A		PROTEIN-TYROSINE PHOSPHATASE G1 (PTP-PEST)
453	B-O24	8	IDSMANSFVGTRS	MPK1_HUMAN;MPK2_HUMAN		DUAL SPECIFICITY MITOGEN-ACTIVATED PROTEIN KINASE KINASE (EC 2.7.1.-) (MAP KINASE KINASE 1) (MAPKK 1) (ERK ACTIVATOR KINASE 1(MAPK/ERK KINASE 1) (MEK1)
454	A-G7	8	SSLGFKRSYEEHI	B141-C		INSULIN RECEPTOR (IR)
455	A-G12	8	SSNYMAPYDNYVP	A002-I		BETA PLATELET-DERIVED GROWTH FACTOR RECEPTOR
456	A-H10	8	RHLSNVSSTGSID	B154-L		MICROTUBULE-ASSOCIATED PROTEIN TAU
457	A-I12	8	FKLGGRDSRSGSP	MBP_HUMAN		MYELIN BASIC PROTEIN (MBP).
458	A-L10	8	SKEKIKQSSSSEC	CIN6_HUMAN		SODIUM CHANNEL PROTEIN, CARDIAC AND SKELETAL MUSCLE ALPHA-SUBUNIT.
459	A-M5	8	KGTVEGNYVSLTR	RBL2_HUMAN		RETINOBLASTOMA-LIKE PROTEIN 2 (130 KDA RETINOBLASTOMA-ASSOCIATED PROTEIN) (PRB2) (P130) (RBR-2).
460	A-N23	8	VLKEQTGSDDEDE	DCOR_HUMAN		ORNITHINE DECARBOXYLASE (EC 4.1.1.17) (ODC).
461	B-B17	7	NRYGMGTSVERAA	ODPA_HUMAN		PYRUVATE DEHYDROGENASE E1 COMPONENT ALPHA SUBUNIT, SOMATIC FORM, MITOCHONDRIAL (EC 1.2.4.1) (PDHE1-A TYPE I).
462	B-C15	7	QSTKVPQTPLHTS	MKK2_HUMAN		MAP KINASE-ACTIVATED PROTEIN KINASE 2 (EC 2.7.1.-) (MAPK-ACTIVATED PROTEIN KINASE 2) (MAPKAP KINASE 2) (MAPKAPK-2).
463	B-E14	7	GRKGSGDYMPMSP	IRS1_HUMAN		INSULIN RECEPTOR SUBSTRATE-1 (IRS-1).
464	B-E16	7	EREGSKRYCIQTK	AMPE_HUMAN		GLUTAMYL AMINOPEPTIDASE (EC 3.4.11.7) (EAP) (AMINOPEPTIDASE A) (APA) (DIFFERENTIATION ANTIGEN GP160).
465	B-E17	7	LEDIKRLTPRFTL	CIC2_HUMAN		DIHYDROPYRIDINE-SENSITIVE L-TYPE, CALCIUM CHANNEL ALPHA-2/DELTA SUBUNITS .
466	B-G3	7	SGYSSPGSPGTPG	B154-B		MICROTUBULE-ASSOCIATED PROTEIN TAU
467	B-G6	7	IYISPLKSPYKIS	RB_HUMAN		RETINOBLASTOMA-ASSOCIATED PROTEIN (PP110) (P105-RB) (RB).
468	B-H5	7	KAYGNGYSSNGNT	B2AR_HUMAN		BETA-2 ADRENERGIC RECEPTOR.
469	B-J1	7	NVLSPLPSQAMDD	P53_HUMAN		CELLULAR TUMOR ANTIGEN P53 (PHOSPHOPROTEIN P53).
470	B-J2	7	HGSKYLATASTMD	MBP_HUMAN		MYELIN BASIC PROTEIN (MBP).
471	A-D16	7	VPSDNIDSQGRNC	B204-B		BETA-2 ADRENERGIC RECEPTOR
472	A-G1	7	DSLDSRLSPPAGL	STA5_HUMAN		SIGNAL TRANSDUCER AND ACTIVATOR OF TRANSCRIPTION 5A.
473	A-K1	7	IHFWSTLSPIAPR	ELK1_HUMAN		ETS-DOMAIN PROTEIN ELK-1.
474	A-L3	7	HFDERDKTSRNMR	DCX_HUMAN		DOUBLECORTIN (LISSENCEPHALIN-X) (LIS-X) (DOUBLIN).
475	B-A20	6	TASTRKVSLAPQA	CFTR_HUMAN		CYSTIC FIBROSIS TRANSMEMBRANE CONDUCTANCE REGULATOR (CFTR) (CAMP- DEPENDENT CHLORIDE CHANNEL).
476	B-A21	6	RAGETRFTDTRKD	EF2_HUMAN		ELONGATION FACTOR 2 (EF-2).
477	B-B19	6	QRSRGRASSHSSQ	B176-D		LAMIN A (70 KD LAMIN)
478	B-C22	6	EPKSPGEYINIDF	IRS2_HUMAN		INSULIN RECEPTOR SUBSTRATE-2 (IRS-2).
479	B-D21	6	SMSDPGVSYRTRE	ODPT_HUMAN		PYRUVATE DEHYDROGENASE E1 COMPONENT ALPHA SUBUNIT, TESTIS-SPECIFIC FORM, MITOCHONDRIAL (EC 1.2.4.1) (PDHE1-A TYPE II).
480	B-F20	6	AALSRMPSPGGRI	MPP9_HUMAN		M-PHASE PHOSPHOPROTEIN 9 (FRAGMENT).
481	B-F22	6	FQDIQQLSSEEND	LECI_HUMAN		ASIALOGLYCOPROTEIN RECEPTOR 2 (HEPATIC LECTIN H2) (ASGP-R) (ASGPR).
482	B-G14	6	SSMPGGSTPVSSA	B197-C		CASEIN KINASE II, ALPHA CHAIN (CKII) (EC 2.7.1.37)
483	B-G22	6	MGKDGRGYVPATI	STA6_HUMAN		SIGNAL TRANSDUCER AND ACTIVATOR OF TRANSCRIPTION 6 (IL-4 STAT).
484	B-G24	6	VASVMQEYTQSGG	PSA2_HUMAN		PROTEASOME SUBUNIT ALPHA TYPE 2 (EC 3.4.99.46) (PROTEASOME COMPONENT C3) (MACROPAIN SUBUNIT C3) (MULTICATALYTIC ENDOPEPTIDASE COMPLEX SUBUNIT C3).
485	B-H17	6	DLILNRCSESTKR	B060-H		NEUTROPHIL CYTOSOL FACTOR 2 (P47-PHOX)
486	B-H23	6	PINGSPRTPRRGQ	RB_HUMAN		RETINOBLASTOMA-ASSOCIATED PROTEIN (PP110) (P105-RB) (RB).
487	B-I18	6	RDLELPLSPSLLG	ELK1_HUMAN		ETS-DOMAIN PROTEIN ELK-1.
488	B-K14	6	LLAVSEEYLDLRL	A061-A		FIBROBLAST GROWTH FACTOR RECEPTOR 4 (FGFR-4)
489	B-K24	6	SAIKMVQYRDSFL	EPB1_HUMAN		EPHRIN TYPE-B RECEPTOR 1 (EC 2.7.1.112) (TYROSINE-PROTEIN KINASE RECEPTOR EPH-2) (NET) (HEK6) (ELK).
490	B-L16	6	LQKKQLCSFEIYE	B311-B		CYSTATIN S (SALIVARY ACIDIC PROTEIN-1)
491	B-L17	6	QDAYRRNSVRFLQ	B060-E		NEUTROPHIL CYTOSOL FACTOR 2 (P47-PHOX)
492	B-L21	6	LVDSVAKTIDAGC	MPK6_HUMAN		DUAL SPECIFICITY MITOGEN-ACTIVATED PROTEIN KINASE KINASE 6 (EC 2.7.1.-) (MAP KINASE KINASE 6) (MAPKK 6) (MAPK/ERK KINASE 6) (SAPKK3).
493	B-M18	6	RDTGILDSIGRFF	MBP_HUMAN		MYELIN BASIC PROTEIN (MBP).
494	B-O10	6	DSRSHQNSPTELN	RBL2_HUMAN		RETINOBLASTOMA-LIKE PROTEIN 2 (130 KDA RETINOBLASTOMA-ASSOCIATED PROTEIN) (PRB2) (P130) (RBR-2).
495	A-C24	6	GSPNRAYTHQVVT	CDK7_HUMAN		CELL DIVISION PROTEIN KINASE 7 (EC 2.7.1.-) (CDK-ACTIVATING KINASE) (CAK) (39 KDA PROTEIN KINASE) (P39 MO15) (STK1) (CAK1).
496	A-E19	6	WTASSPYSTVPPY	PMX2_HUMAN		PAIRED MESODERM HOMEOBOX PROTEIN 2 (PRX-2) (FRAGMENT).
497	A-H15	6	DDSSAYRSVDEVN	ODBA_HUMAN		2-OXOISOVALERATE DEHYDROGENASE ALPHA SUBUNIT, MITOCHONDRIAL (EC 1.2.4.4) (BRANCHED-CHAIN ALPHA-KETO ACID DEHYDROGENASE COMPONENT ALPHA CHAIN (E1)) (BCKDH E1-ALPHA).
498	A-J16	6	YEEKKKKTTTIAV	VGLN_HUMAN		VIGILIN (HIGH DENSITY LIPOPROTEIN BINDING PROTEIN) (HDL-BINDING PROTEIN).
499	A-L15	6	TSGEDTLSDSDDE	MYCN_HUMAN		N-MYC PROTO-ONCOGENE PROTEIN.
500	A-L23	6	IVAENPEYLSEFS	ERB4_HUMAN		ERBB-4 RECEPTOR PROTEIN-TYROSINE KINASE (EC 2.7.1.112) (P180 ERB4) (TYROSINE KINASE-TYPE CELL SURFACE RECEPTOR HER4).
501	A-N15	6	DMKGDVKYADIES	A002-G		BETA PLATELET-DERIVED GROWTH FACTOR RECEPTOR
502	B-A12	5	LHALGKATPIYLD	TRKC_HUMAN		NT-3 GROWTH FACTOR RECEPTOR (EC 2.7.1.112) (TRKC TYROSINE KINASE) (GP145-TRKC) (TRK-C).
503	B-E12	5	LIDSMANSFVGTR	MPK1_HUMAN		DUAL SPECIFICITY MITOGEN-ACTIVATED PROTEIN KINASE KINASE 1 (EC 2.7.1.-) (MAP KINASE KINASE 1) (MAPKK 1) (ERK ACTIVATOR KINASE 1) (MAPK/ERK KINASE 1) (MEK1).
504	B-F1	5	DIKNDSNYVVKGN	KKIT_HUMAN		MAST/STEM CELL GROWTH FACTOR RECEPTOR (EC 2.7.1.112) (SCFR) (PROTO-ONCOGENE TYROSINE-PROTEIN KINASE KIT) (C-KIT) (CD117 ANTIGEN).
505	B-F12	5	QQKIRKYTMRRLL	A066-A		ERBB-2 RECEPTOR PROTEIN-TYROSINE KINASE
506	B-K8	5	STATKDTYDALHM	CD3Z_HUMAN		T-CELL SURFACE GLYCOPROTEIN CD3 ZETA CHAIN (T-CELL RECEPTOR T3 ZETA CHAIN).
507	A-B1	5	PLPSGLLTPPQSG	CGE1_HUMAN		G1/S-SPECIFIC CYCLIN E1.
508	A-D10	5	EEGFGSSSPVKSP	WEE1_HUMAN		WEE1-LIKE PROTEIN KINASE (EC 2.7.1.112).
509	A-F5	5	ANRERRPSYLPTP	CIK6_HUMAN		VOLTAGE-GATED POTASSIUM CHANNEL PROTEIN KV1.6 (HBK2).
510	A-F8	5	GAGFGSRSLYGLG	K2CF_HUMAN		KERATIN, TYPE II CYTOSKELETAL 6F (CYTOKERATIN 6F) (CK 6F) (K6F KERATIN).
511	A-F12	5	VRYIKENSPCVTP	RBL2_HUMAN		RETINOBLASTOMA-LIKE PROTEIN 2 (130 KDA RETINOBLASTOMA-ASSOCIATED PROTEIN) (PRB2) (P130) (RBR-2).
512	A-G11	5	PSSSIDEYFSEQP	INR1_HUMAN		INTERFERON-ALPHA/BETA RECEPTOR ALPHA CHAIN (IFN-ALPHA-REC).
513	A-H7	5	SNVSSTGSIDMVD	B154-M		MICROTUBULE-ASSOCIATED PROTEIN TAU
514	A-I9	5	NTIDLPMSPRALD	STA3_HUMAN		SIGNAL TRANSDUCER AND ACTIVATOR OF TRANSCRIPTION 3 (ACUTE-PHASE RESPONSE FACTOR).
515	A-J8	5	NSLTPKSTPVKTL	MYBB_HUMAN		MYB-RELATED PROTEIN B (B-MYB).
516	A-J12	5	GAKLRKVSKQEEA	VASP_HUMAN		VASODILATOR-STIMULATED PHOSPHOPROTEIN (VASP).
517	A-K9	5	KGRGLSLSRFSWG	MBP_HUMAN		MYELIN BASIC PROTEIN (MBP).
518	A-L9	5	GKKTKFASDDEHD	LA_HUMAN		LUPUS LA PROTEIN (SJOGREN SYNDROME TYPE B ANTIGEN (SS-B)) (LA RIBONUCLEOPROTEIN) (LA AUTOANTIGEN).
519	A-M22	5	VISDGGDSEQFID	PRPC_HUMAN		SALIVARY ACIDIC PROLINE-RICH PHOSPHOPROTEIN 1/2 (PRP-1/PRP- 3) (PRP-2/PRP-4) (PIF-F/PIF-S) (PROTEIN A/PROTEIN C) [CONTAINS: PEPTIDE P-C].
520	A-M24	5	ALGADDSYYTARS	ZA70_HUMAN		TYROSINE-PROTEIN KINASE ZAP-70 (EC 2.7.1.112) (70 KDA ZETA-ASSOCIATED PROTEIN) (SYK-RELATED TYROSINE KINASE).
521	A-N22	5	HLESGMKSSKSKD	RGS1_HUMAN		REGULATOR OF G-PROTEIN SIGNALING 1 (RGS1) (EARLY RESPONSE PROTEIN 1R20) (B-CELL ACTIVATION PROTEIN BL34).
522	A-O23	5	AILRRPTSPVSRE	B257-B		EARLY E1A 32 KD PROTEIN
523	B-N1	4	HHKLVLPSNTPNV	CENC_HUMAN		CENTROMERE PROTEIN C (CENP-C) (CENTROMERE AUTOANTIGEN C).
524	B-A13	3	DSPSDGGTPGRMP	RBL2_HUMAN		RETINOBLASTOMA-LIKE PROTEIN 2 (130 KDA RETINOBLASTOMA-ASSOCIATED PROTEIN) (PRB2) (P130) (RBR-2).
525	B-B15	3	AFDLFKLTPEEKN	MPP8_HUMAN		M-PHASE PHOSPHOPROTEIN 8 (FRAGMENT).
526	B-F17	3	QSKVPFRSRSPSE	GPR6_HUMAN		PROBABLE G PROTEIN-COUPLED RECEPTOR GPR6.
527	B-H1	3	GLGRSITSPTTLY	RBL2_HUMAN		RETINOBLASTOMA-LIKE PROTEIN 2 (130 KDA RETINOBLASTOMA-ASSOCIATED PROTEIN) (PRB2) (P130) (RBR-2).
528	B-H20	3	SKRKGHEYTNIKY	A011-A		PROTEIN-TYROSINE PHOSPHATASE 2C (SH-PTP2).
529	B-H21	3	RAKISQGTKVPEE	KPC2_HUMAN		PROTEIN KINASE C, BETA-II TYPE (EC 2.7.1.-) (PKC-BETA-2).
530	B-J24	3	TERGDKGYVPSVF	STA4_HUMAN		SIGNAL TRANSDUCER AND ACTIVATOR OF TRANSCRIPTION 4.
531	B-K1	3	NIHLEKKYVRRDS	KFMS_HUMAN		MACROPHAGE COLONY STIMULATING FACTOR I RECEPTOR (CSF-1-R) (EC 2.7.1.112) (FMS PROTO-ONCOGENE) (C-FMS) (CD115).
532	B-K19	3	KNIVTPRTPPPSQ	MBP_HUMAN		MYELIN BASIC PROTEIN (MBP).
533	B-K20	3	AEPEKMESSISSS	CAS1_HUMAN		ALPHA-S1 CASEIN .
534	B-L1	3	YNYEGRGSVAGSV	DSC2_HUMAN		DESMOCOLLIN 2A/2B (DESMOSOMAL GLYCOPROTEIN II AND III) (DESMOCOLLIN-3).
535	B-L5	3	NPLMRRNSVTPLA	F26P_HUMAN		6PF-2-K/FRU-2,6-P2ASE BRAIN/PLACENTA-TYPE ISOZYME [INCLUDES: 6- PHOSPHOFRUCTO-2-KINASE (EC 2.7.1.105); FRUCTOSE-2,6-BISPHOSPHATASE (EC 3.1.3.46)].
536	B-N16	3	AIKMVQYRDSFLT	EPB1_HUMAN		EPHRIN TYPE-B RECEPTOR 1 (EC 2.7.1.112) (TYROSINE-PROTEIN KINASE RECEPTOR EPH-2) (NET) (HEK6) (ELK).
537	B-O13	3	IESLSSSEESITE	CASB_HUMAN		BETA CASEIN .
538	A-D13	3	PLPSHARSQPGLC	MBP_HUMAN		MYELIN BASIC PROTEIN (MBP).
539	A-G6	3	FACTYVGTPYYVP	NEK3_HUMAN		SERINE/THREONINE-PROTEIN KINASE NEK3 (EC 2.7.1.-) (NIMA-RELATED PROTEIN KINASE 3) (HSPK 36) (FRAGMENT).
540	A-G20	3	TFRPRTSSNASTI	FXO1_HUMAN		FORKHEAD PROTEIN O1A (FORKHEAD IN RHABDOMYOSARCOMA).
541	A-H5	3	QNLNEDVSQEESP	PRP5_HUMAN		BASIC PROLINE-RICH PEPTIDE IB-1.
542	A-I5	3	DDTSDPTYTSSLG	EPB1_HUMAN		EPHRIN TYPE-B RECEPTOR 1 (EC 2.7.1.112) (TYROSINE-PROTEIN KINASE RECEPTOR EPH-2) (NET) (HEK6) (ELK).
543	A-I19	3	FYYEILNSPEKAC	143Z_HUMAN		14-3-3 PROTEIN ZETA/DELTA (PROTEIN KINASE C INHIBITOR PROTEIN-1) (KCIP-1) (FACTOR ACTIVATING EXOENZYME S) (FAS).
544	A-J23	3	GEAGGPLTPRRVS	ERF_HUMAN		ETS-DOMAIN TRANSCRIPTION FACTOR ERF.
545	A-L2	3	KDLYLPLSLDDSD	DCX_HUMAN		DOUBLECORTIN (LISSENCEPHALIN-X) (LIS-X) (DOUBLIN).
546	A-L4	3	QLKPLKTYVDPHT	EPA2_HUMAN		EPHRIN TYPE-A RECEPTOR 2 (EC 2.7.1.112) (TYROSINE-PROTEIN KINASE RECEPTOR ECK) (EPITHELIAL CELL KINASE).
547	A-O14	3	RDVYSTDYYRVGG	TRKB_HUMAN		BDNF/NT-3 GROWTH FACTORS RECEPTOR (EC 2.7.1.112) (TRKB TYROSINE KINASE) (GP145-TRKB) (TRK-B).
548	B-B24	2	EITQDENTVSTSL	B353-N		MUSCARINIC ACETYLCHOLINE RECEPTOR M2
549	B-C7	2	HYTLDFLSPKTFQ	Z145_HUMAN		ZINC FINGER PROTEIN PLZF (PROMYELOCYTIC LEUKEMIA ZINC FINGER PROTEIN) (ZINC FINGER PROTEIN 145).
550	B-E19	2	AVRDMRQTVAVGV	B163-A		ELONGATION FACTOR 1-ALPHA 1 (EF-1-ALPHA-1)
551	B-F7	2	GHQGTVPSDNIDS	B204-A		BETA-2 ADRENERGIC RECEPTOR
552	B-F21	2	TYRIGHHSTSDDS	ODBA_HUMAN		2-OXOISOVALERATE DEHYDROGENASE ALPHA SUBUNIT, MITOCHONDRIAL (EC 1.2.4.4) (BRANCHED-CHAIN ALPHA-KETO ACID DEHYDROGENASE COMPONENT ALPHA CHAIN (E1)) (BCKDH E1-ALPHA).
553	B-H13	2	EHIERRVSNAGGP	VASP_HUMAN		VASODILATOR-STIMULATED PHOSPHOPROTEIN (VASP).
554	B-I15	2	DGPKGTGYIKTEL	STA1_HUMAN		SIGNAL TRANSDUCER AND ACTIVATOR OF TRANSCRIPTION 1-ALPHA/BETA (TRANSCRIPTION FACTOR ISGF-3 COMPONENTS P91/P84).
555	B-J17	2	TRQPVELTPTDKL	KPC1_HUMAN		PROTEIN KINASE C, BETA-I TYPE (EC 2.7.1.-) (PKC-BETA-1).
556	B-O9	2	GSGLLCVSPWPFV	MPP5_HUMAN		M-PHASE PHOSPHOPROTEIN 5 (FRAGMENT).
557	B-O11	2	GIVYAVSSDRFRS	DCX_HUMAN		DOUBLECORTIN (LISSENCEPHALIN-X) (LIS-X) (DOUBLIN).
558	A-C19	2	PKLGRRHSMENME	LGN_HUMAN		MOSAIC PROTEIN LGN.
559	A-C22	2	GLSLSRFSWGAEG	MBP_HUMAN		MYELIN BASIC PROTEIN (MBP).
560	A-D20	2	QGKGRGLSLSRFS	MBP_HUMAN		MYELIN BASIC PROTEIN (MBP).
561	A-D23	2	ISVDGLSTPVVLS	ELK1_HUMAN		ETS-DOMAIN PROTEIN ELK-1.
562	A-H14	2	QVEFRRLSISAES	KPB1_HUMAN		PHOSPHORYLASE B KINASE ALPHA REGULATORY CHAIN, SKELETAL MUSCLE ISOFORM (PHOSPHORYLASE KINASE ALPHA M SUBUNIT).
563	A-L14	2	QKRREILSRRPSY	B015-A		CAMP-RESPONSE ELEMENT BINDING PROTEIN (CREB)
564	A-L18	2	SKYLATASTMDHA	MBP_HUMAN		MYELIN BASIC PROTEIN (MBP).
565	A-M10	2	RPSQRHGSKYLAT	MBP_HUMAN		MYELIN BASIC PROTEIN (MBP).
566	B-E2	1	SSVTVTRSYRSVG	B176-G		LAMIN A (70 KD LAMIN)
567	B-G9	1	GGGGGEFYGYMTM	IRS2_HUMAN		INSULIN RECEPTOR SUBSTRATE-2 (IRS-2).
568	B-H9	1	GGRERLASTNDKG	ESR1_HUMAN		ESTROGEN RECEPTOR (ER) (ESTRADIOL RECEPTOR) (ER-ALPHA).
569	B-I10	1	YDPAKRISGKMAL	B196-A		CELL DIVISION CONTROL PROTEIN 2 HOMOLOG (P34 PROTEIN KINASE)
570	B-L11	1	AATKIQASFRGHI	NEUM_HUMAN		NEUROMODULIN (AXONAL MEMBRANE PROTEIN GAP-43) (PP46) (B-50) (PROTEIN F1) (CALMODULIN-BINDING PROTEIN P-57).
571	B-M22	1	TGESDGGYMDMSK	A002-F		BETA PLATELET-DERIVED GROWTH FACTOR RECEPTOR
572	B-O20	1	SGQLIDSMANSFV	MPK1_HUMAN;MPK2_HUMAN		DUAL SPECIFICITY MITOGEN-ACTIVATED PROTEIN KINASE KINASE (EC 2.7.1.-) (MAP KINASE KINASE 1) (MAPKK 1) (ERK ACTIVATOR KINASE 1(MAPK/ERK KINASE 1) (MEK1)
573	A-F1	1	INEWLTKTPDGNK	CALD_HUMAN		CALDESMON (CDM).
574	A-G8	1	SPVMRSSSTLPVP	RBL2_HUMAN		RETINOBLASTOMA-LIKE PROTEIN 2 (130 KDA RETINOBLASTOMA-ASSOCIATED PROTEIN) (PRB2) (P130) (RBR-2).
575	A-H12	1	AAGERRKSQEAQV	SCG1_HUMAN		SCG10 PROTEIN (SUPERIOR CERVICAL GANGLION-10 PROTEIN).
576	A-I8	1	EPHVTRRTPDYFL	P2AB_HUMAN		SERINE/THREONINE PROTEIN PHOSPHATASE 2A, CATALYTIC SUBUNIT, BETA ISOFORM (EC 3.1.3.16) (PP2A-BETA).
577	A-J10	1	EEQEYVQTVKSSK	B088-C		ANNEXIN I (LIPOCORTIN I) (CALPACTIN II)
578	A-J11	1	KRFSFKKSFKLSG	MACS_HUMAN		MYRISTOYLATED ALANINE-RICH C-KINASE SUBSTRATE (MARCKS) (PROTEIN KINASE C SUBSTRATE, 80 KDA PROTEIN, LIGHT CHAIN) (PKCSL) (80K-L PROTEIN).
579	A-K8	1	VPEMPGETPPLSP	B006-E		TRANSCRIPTION FACTOR AP-1 (PROTO-ONCOGENE C-JUN)
580	A-M23	1	LLPTPPLSPSRRS	MYC_HUMAN		MYC PROTO-ONCOGENE PROTEIN (C-MYC).
581	B-A8	0	DSDLSRRSSSTMS	CIK1_HUMAN		VOLTAGE-GATED POTASSIUM CHANNEL PROTEIN KV1.1 (HUKI) (HBK1).
582	B-A10	0	RELVEPLTPSGEA	B046-E		EPIDERMAL GROWTH FACTOR RECEPTOR (EGFR)
583	B-A15	0	SGSSDSRSHQNSP	RBL2_HUMAN		RETINOBLASTOMA-LIKE PROTEIN 2 (130 KDA RETINOBLASTOMA-ASSOCIATED PROTEIN) (PRB2) (P130) (RBR-2).
584	B-A24	0	VAYSPKRSPKENL	MPP9_HUMAN		M-PHASE PHOSPHOPROTEIN 9 (FRAGMENT).
585	B-B1	0	INSIRKFSIVQKT	CFTR_HUMAN		CYSTIC FIBROSIS TRANSMEMBRANE CONDUCTANCE REGULATOR (CFTR) (CAMP- DEPENDENT CHLORIDE CHANNEL).
586	B-B7	0	LKGKRGDSGSPAT	CA34_HUMAN		COLLAGEN ALPHA 3(IV) CHAIN .
587	B-B13	0	RPNPCAYTPPSLK	IPPD_HUMAN		DOPAMINE- AND CAMP-REGULATED NEURONAL PHOSPHOPROTEIN (DARPP-32).
588	B-B20	0	IAEPMRRSVSEAA	LIPS_HUMAN		HORMONE SENSITIVE LIPASE (EC 3.1.1.-) (HSL).
589	B-B21	0	DPGSAAPYLKTKF	STA3_HUMAN		SIGNAL TRANSDUCER AND ACTIVATOR OF TRANSCRIPTION 3 (ACUTE-PHASE RESPONSE FACTOR).
590	B-B22	0	ERNRAAASRCRQK	B116-C		CAMP RESPONSE ELEMENT-BINDING PROTEIN CRE-BP1
591	B-C8	0	PRSKGQESFKKQE	B159-B		NUCLEOPHOSMIN (NUCLEOLAR PHOSPHOPROTEIN B23)
592	B-C9	0	LQARRRQSVLNLM	CFTR_HUMAN		CYSTIC FIBROSIS TRANSMEMBRANE CONDUCTANCE REGULATOR (CFTR) (CAMP- DEPENDENT CHLORIDE CHANNEL).
593	B-C13	0	RLSSLRASTSKSE	B043-C		40S RIBOSOMAL PROTEIN S6 (PHOSPHOPROTEIN NP33)
594	B-C16	0	ADSEMTGYVVTRW	MK12_HUMAN		MITOGEN-ACTIVATED PROTEIN KINASE 12 (EC 2.7.1.-) (EXTRACELLULAR SIGNAL-REGULATED KINASE 6) (EC 2.7.1.-) (ERK6) (ERK5) (STRESS- ACTIVATED PROTEIN KINASE-3) (MITOGEN-ACTIVATED PROTEIN KINASE P38 GAM A) (MAP KINASE P38 GAMMA).
595	B-C23	0	TQNVPKDTMDHVN	CIN6_HUMAN		SODIUM CHANNEL PROTEIN, CARDIAC AND SKELETAL MUSCLE ALPHA-SUBUNIT.
596	B-D10	0	SKDESVDYVPMLD	PGDR_HUMAN		BETA PLATELET-DERIVED GROWTH FACTOR RECEPTOR (EC 2.7.1.112) (PDGF-R-BETA) (CD140B ANTIGEN).
597	B-D17	0	RYAQDDFSLDENE	DCX_HUMAN		DOUBLECORTIN (LISSENCEPHALIN-X) (LIS-X) (DOUBLIN).
598	B-D19	0	GPFPGSQTSDTLP	PRGR_HUMAN		PROGESTERONE RECEPTOR (PR).
599	B-D20	0	AVEEDAESEDEEE	NPM_HUMAN		NUCLEOPHOSMIN (NPM) (NUCLEOLAR PHOSPHOPROTEIN B23) (NUMATRIN) (NUCLEOLAR PROTEIN NO38).
600	B-E3	0	FGYGGRASDYKSA	MBP_HUMAN		MYELIN BASIC PROTEIN (MBP).
601	B-E18	0	VKSRWSGSQQVEQ	B193-B		RAF PROTO-ONCOGENE SEINE/THREONINE-PROTEIN KINASE (RAF-1)
602	B-E21	0	KDGATMKTFCGTP	KRAC_HUMAN		RAC-ALPHA SERINE/THREONINE KINASE (EC 2.7.1.-) (RAC-PK-ALPHA) (PROTEIN KINASE B) (PKB) (C-AKT).
603	B-E23	0	LARRRKATQVGEK	VASP_HUMAN		VASODILATOR-STIMULATED PHOSPHOPROTEIN (VASP).
604	B-F8	0	LGQTLKASMRELG	CIK1_HUMAN		VOLTAGE-GATED POTASSIUM CHANNEL PROTEIN KV1.1 (HUKI) (HBK1).
605	B-F13	0	GQDGVRQSRASDK	B054-A		T-CELL SURFACE GLYCOPROTEIN CD3 GAMMA CHAIN (T3 GAMMA CHAIN)
606	B-G1	0	FGMSRDVYSTDYY	TRKC_HUMAN		NT-3 GROWTH FACTOR RECEPTOR (EC 2.7.1.112) (TRKC TYROSINE KINASE) (GP145-TRKC) (TRK-C).
607	B-G10	0	EYEDENLYEGLNL	C79A_HUMAN		B-CELL ANTIGEN RECEPTOR COMPLEX ASSOCIATED PROTEIN ALPHA-CHAIN (IG-ALPHA) (MB-1 MEMBRANE GLYCOPROTEIN) (SURFACE-IGM- ASSOCIATED PROTEIN) (MEMBRANE-BOUND IMMUNOGLOBULIN ASSOCIATED PROTEIN (CD79A).
608	B-G11	0	SNFDKEFTRQPVE	KPC1_HUMAN		PROTEIN KINASE C, BETA-I TYPE (EC 2.7.1.-) (PKC-BETA-1).
609	B-G16	0	GDRSGYSSPGSPG	B154-A		MICROTUBULE-ASSOCIATED PROTEIN TAU
610	B-G17	0	TSVSAVASNMRDD	B353-L		MUSCARINIC ACETYLCHOLINE RECEPTOR M2
611	B-G20	0	RGKEGPGTPTRSS	Z145_HUMAN		ZINC FINGER PROTEIN PLZF (PROMYELOCYTIC LEUKEMIA ZINC FINGER PROTEIN) (ZINC FINGER PROTEIN 145).
612	B-G23	0	YGSLPQKSHGRTQ	MBP_HUMAN		MYELIN BASIC PROTEIN (MBP).
613	B-H2	0	REDSARVYENVGL	A011-B		PROTEIN-TYROSINE PHOSPHATASE 2C (SH-PTP2).
614	B-H3	0	ENFDKFFTRGQPV	KPCA_HUMAN		PROTEIN KINASE C, ALPHA TYPE (EC 2.7.1.-) (PKC-ALPHA).
615	B-H8	0	GTPTRKISASEFD	CN5A_HUMAN		CGMP-SPECIFIC 3',5'-CYCLIC PHOSPHODIESTERASE (EC 3.1.4.17) (CGB-PDE) (CGMP-BINDING CGMP-SPECIFIC PHOSPHODIESTERASE).
616	B-H22	0	SPVFTSRSAAFSG	K2C7_HUMAN		KERATIN, TYPE II CYTOSKELETAL 7 (CYTOKERATIN 7) (K7) (CK 7).
617	B-H24	0	SRFNRRVSVCAET	KAP2_HUMAN		CAMP-DEPENDENT PROTEIN KINASE TYPE II-ALPHA REGULATORY CHAIN.
618	B-I3	0	DEVPSQDSPGAAE	Z145_HUMAN		ZINC FINGER PROTEIN PLZF (PROMYELOCYTIC LEUKEMIA ZINC FINGER PROTEIN) (ZINC FINGER PROTEIN 145).
619	B-I7	0	AMNREVSSLKNKL	B073-A		MYOSIN HEAVY CHAIN, NONMUSCLE TYPE A (NMMHC-A)
620	B-I12	0	DTATKSGSTTKNR	IF4E_HUMAN		EUKARYOTIC TRANSLATION INITIATION FACTOR 4E (EIF-4E) (EIF4E) (MRNA CAP-BINDING PROTEIN) (EIF-4F 25 KDA SUBUNIT).
621	B-I13	0	TVDGKEIYNTIRR	A006-A		RAS-GTPASE-ACTIVATING PROTEIN (RAS-GAP)
622	B-J3	0	PVIENPQYFGITN	TRKB_HUMAN		BDNF/NT-3 GROWTH FACTORS RECEPTOR (EC 2.7.1.112) (TRKB TYROSINE KINASE) (GP145-TRKB) (TRK-B).
623	B-J4	0	ERLRLSPSPTSQR	B176-C		LAMIN A (70 KD LAMIN)
624	B-J6	0	SDTEEQEYEEEQP	TRT1_HUMAN		TROPONIN T, SLOW SKELETAL MUSCLE ISOFORMS.
625	B-J7	0	TLTTNEEYLDLSQ	A063-A		FIBROBLAST GROWTH FACTOR RECEPTOR 2 (FGFR-2)
626	B-J11	0	SGFQVSETPRQAP	MPP5_HUMAN		M-PHASE PHOSPHOPROTEIN 5 (FRAGMENT).
627	B-J12	0	HQRRKYRSNKGES	CD27_HUMAN		CD27L RECEPTOR (T-CELL ACTIVATION ANTIGEN CD27) (T14).
628	B-J15	0	LDDFDGTYETQGG	EPA1_HUMAN		EPHRIN TYPE-A RECEPTOR 1 (EC 2.7.1.112) (TYROSINE-PROTEIN KINASE RECEPTOR EPH).
629	B-K5	0	ERSKTVTSFYNQS	BCKD_HUMAN		[3-METHYL-2-OXOBUTANOATE DEHYDROGENASE (LIPOAMIDE)] KINASE, MITOCHONDRIAL (EC 2.7.1.115) (BRANCHED-CHAIN ALPHA-KETOACID DEHYDROGENASE KINASE) (BCKDHKIN) (BCKD-KINASE).
630	B-K23	0	KENSPCVTPVSTA	RBL2_HUMAN		RETINOBLASTOMA-LIKE PROTEIN 2 (130 KDA RETINOBLASTOMA-ASSOCIATED PROTEIN) (PRB2) (P130) (RBR-2).
631	B-L10	0	GPPEPGPYAQPSV	A056-A		PROTO-ONCOGENE C-CRK
632	B-L13	0	GVHHIDYYKKTSN	FGR4_HUMAN		FIBROBLAST GROWTH FACTOR RECEPTOR 4 (FGFR-4) (EC 2.7.1.112).
633	B-L14	0	FPTSTSLSPFYLR	CRAB_HUMAN		ALPHA CRYSTALLIN B CHAIN (ALPHA(B)-CRYSTALLIN) (ROSENTHAL FIBER COMPONENT).
634	B-L15	0	QIEMKKRSPISTD	CIN6_HUMAN		SODIUM CHANNEL PROTEIN, CARDIAC AND SKELETAL MUSCLE ALPHA-SUBUNIT.
635	B-L18	0	FAKTFVGTPYYMS	NEK2_HUMAN		SERINE/THREONINE-PROTEIN KINASE NEK2 (EC 2.7.1.-) (NIMA-RELATED PROTEIN KINASE 2) (NIMA-LIKE PROTEIN KINASE 1) (HSPK 21).
636	B-L24	0	SSPGSPGTPGSRS	B154-O		MICROTUBULE-ASSOCIATED PROTEIN TAU
637	B-M8	0	LALHIRSSWSGLH	COA1_HUMAN		ACETYL-COA CARBOXYLASE 1 (EC 6.4.1.2) (ACC-ALPHA) [INCLUDES: BIOTIN CARBOXYLASE (EC 6.3.4.14)].
638	B-M10	0	QRRSARLSAKPAP	B070-A		CHROMOSOMAL HIGH MOBILITY GROUP PROTEIN 17 (HMG-17)
639	B-M11	0	ITKALGISYGRKK	B105-A		TAT PROTEIN (TRANSACTIVATING REGULATORY PROTEIN)
640	B-M13	0	ERVSRKMSIQEYE	PHOS_HUMAN		PHOSDUCIN (PHD) (33 KDA PHOTOTRANSDUCING PROTEIN) (MEKA PROTEIN).
641	B-M15	0	HSTPPSAYGSVKA	ANX2_HUMAN		ANNEXIN II (LIPOCORTIN II) (CALPACTIN I HEAVY CHAIN) (CHROMOBINDIN 8) (P36) (PROTEIN I) (PLACENTAL ANTICOAGULANT PROTEIN IV) (PAP-IV).
642	B-M17	0	KGMMPPLSEEEEL	MEFA_HUMAN		MYOCYTE-SPECIFIC ENHANCER FACTOR 2A (SERUM RESPONSE FACTOR-LIKE PROTEIN 1).
643	B-M19	0	NENTEDQYSLVED	A044-A		PI3-KINASE P85-ALPHA SUBUNIT
644	B-M20	0	AKAKTRSSRAGLQ	B025-B		HISTONE H2A.1
645	B-M21	0	SLPDHKKTLEHLC	IL7R_HUMAN		INTERLEUKIN-7 RECEPTOR ALPHA CHAIN (IL-7R-ALPHA) (CDW127) (CD127 ANTIGEN).
646	B-N10	0	ELLCLRRSSLKAY	B2AR_HUMAN		BETA-2 ADRENERGIC RECEPTOR.
647	B-N12	0	LHTLVVASAGPTS	RRPP_HRSVL		RNA POLYMERASE ALPHA SUBUNIT (EC 2.7.7.48) (PHOSPHOPROTEIN P).
648	B-N13	0	KNGCRRGSSLGQI	CIN6_HUMAN		SODIUM CHANNEL PROTEIN, CARDIAC AND SKELETAL MUSCLE ALPHA-SUBUNIT.
649	B-N18	0	ALRERLSSFTSYE	PTK6_HUMAN		TYROSINE-PROTEIN KINASE 6 (EC 2.7.1.112) (BREAST TUMOR KINASE) (TYROSINE-PROTEIN KINASE BRK).
650	B-O2	0	QCALCRRSTTDCG	B091-B		CHORIOGONATROPIN BETA CHAIN
651	B-O8	0	TKLTRIPSAKKYK	PE15_HUMAN		ASTROCYTIC PHOSPHOPROTEIN PEA-15 (PED).
652	B-O12	0	STAENAEYLRVAP	B046-J		EPIDERMAL GROWTH FACTOR RECEPTOR (EGFR)
653	B-O17	0	LGADDSYYTARSA	ZA70_HUMAN		TYROSINE-PROTEIN KINASE ZAP-70 (EC 2.7.1.112) (70 KDA ZETA-ASSOCIATED PROTEIN) (SYK-RELATED TYROSINE KINASE).
654	B-O18	0	RQTPVDSPDDSTL	K6B1_HUMAN		RIBOSOMAL PROTEIN S6 KINASE (EC 2.7.1.-) (S6K) (P70-S6K)
655	B-O19	0	DDSIISSLDVTDI	Q9UP94		DNA REPAIR PROTEIN XRCC4 (X-RAY REPAIR COMPLEMENTING DEFECTIVE REPAIIN CHINESE HAMSTER CELLS 4)
656	A-A10	0	PSDLLPMSPSVYA	STA4_HUMAN		SIGNAL TRANSDUCER AND ACTIVATOR OF TRANSCRIPTION 4.
657	A-A19	0	ARIIDSEYTAQEG	BLK_HUMAN		TYROSINE-PROTEIN KINASE BLK (EC 2.7.1.112) (B LYMPHOCYTE KINASE) (P55- BLK).
658	A-A20	0	RKRSRKESYSVYV	B014-C		HISTONE H2B
659	A-B7	0	MILLSELSRRRIR	IF2A_HUMAN		EUKARYOTIC TRANSLATION INITIATION FACTOR 2 ALPHA SUBUNIT (EIF-2- ALPHA).
660	A-B15	0	LEKIGEGTYGTVF	CDK5_HUMAN		CELL DIVISION PROTEIN KINASE 5 (EC 2.7.1.-) (TAU PROTEIN KINASE II CATALYTIC SUBUNIT) (TPKII CATALYTIC SUBUNIT) (SERINE/THREONINE-PROTEIN KINASE PSSALRE).
661	A-B19	0	KFEEAERSLKDME	G19P_HUMAN		PROTEIN KINASE C SUBSTRATE, 80 KDA PROTEIN, HEAVY CHAIN (PKCSH) (80K-H PROTEIN).
662	A-B22	0	SKSKDVLSAAEVM	RGS1_HUMAN		REGULATOR OF G-PROTEIN SIGNALING 1 (RGS1) (EARLY RESPONSE PROTEIN 1R20) (B-CELL ACTIVATION PROTEIN BL34).
663	A-B24	0	ISLDNPDYQQDFF	EGFR_HUMAN		EPIDERMAL GROWTH FACTOR RECEPTOR (EC 2.7.1.112).
664	A-C11	0	RYIEDEDYYKASV	FAK2_HUMAN		FOCAL ADHESION KINASE 2 (EC 2.7.1.112) (FADK 2) (PROLINE-RICH TYROSINE KINASE 2) (CELL ADHESION KINASE BETA) (CAK BETA).
665	A-C13	0	TPRTPPPSQGKGR	MBP_HUMAN		MYELIN BASIC PROTEIN (MBP).
666	A-C20	0	FVSNRKPSKDKDK	B166-A		GAMMA-AMINOBUTYRIC-ACID RECEPTOR GAMMA-2S SUBUNIT
667	A-C21	0	DRTSRDSSPVMRS	RBL2_HUMAN		RETINOBLASTOMA-LIKE PROTEIN 2 (130 KDA RETINOBLASTOMA-ASSOCIATED PROTEIN) (PRB2) (P130) (RBR-2).
668	A-C23	0	GLVEVASYCEESR	G45B_HUMAN		NEGATIVE GROWTH-REGULATORY PROTEIN MYD118 (MYELOID DIFFERENTIATION PRIMARY RESPONSE PROTEIN MYD118) (GROWTH ARREST AND DNA-DAMAGE- INDUCIBLE PROTEIN GADD45 BETA).
669	A-D19	0	RLIEDNEYTAREG	LCK_HUMAN		PROTO-ONCOGENE TYROSINE-PROTEIN KINASE LCK (EC 2.7.1.112) (P56-LCK) (LSK) (T CELL-SPECIFIC PROTEIN-TYROSINE KINASE).
670	A-D21	0	CSDSTNEYMDMKP	A065-D		MAST/STEM CELL GROWTH FACTOR RECEPTOR (SCFR)
671	A-D24	0	ELFDDPSYVNVQN	A052-A		SHC TRANSFORMING PROTEINS 46.8 KD AND 51.7 KD
672	A-E12	0	MLRGRSLSVTSLG	UGS2_HUMAN		GLYCOGEN [STARCH] SYNTHASE, LIVER (EC 2.4.1.11).
673	A-E13	0	YVQLPATYMNLGP	RON_HUMAN		MACROPHAGE-STIMULATING PROTEIN RECEPTOR (EC 2.7.1.112) (MSP RECEPTOR) (P185-RON) (CDW136) (CD136 ANTIGEN).
674	A-E20	0	IPTLNRMSFSSNL	COA1_HUMAN		ACETYL-COA CARBOXYLASE 1 (EC 6.4.1.2) (ACC-ALPHA) [INCLUDES: BIOTIN CARBOXYLASE (EC 6.3.4.14)].
675	A-E21	0	YEDDDYVSKKSKH	CYCH_HUMAN		CYCLIN H (MO15-ASSOCIATED PROTEIN) (P37) (P34).
676	A-F2	0	GSCRSDDYMPMSP	IRS2_HUMAN		INSULIN RECEPTOR SUBSTRATE-2 (IRS-2).
677	A-F7	0	ESHESMESYELNP	MGP_HUMAN		MATRIX GLA-PROTEIN (MGP).
678	A-F14	0	QIRRRRPTPATLV	IPP1_HUMAN		PROTEIN PHOSPHATASE INHIBITOR 1 (IPP-1) (I-1).
679	A-F15	0	PRAFSSRSYTSGP	K2C8_HUMAN		KERATIN, TYPE II CYTOSKELETAL 8 (CYTOKERATIN 8) (K8) (CK 8).
680	A-F16	0	TGIMQLKSEIKQV	KPB1_HUMAN		PHOSPHORYLASE B KINASE ALPHA REGULATORY CHAIN, SKELETAL MUSCLE ISOFORM (PHOSPHORYLASE KINASE ALPHA M SUBUNIT).
681	A-F19	0	YRDVRFESIRLPG	B091-A		CHORIOGONATROPIN BETA CHAIN
682	A-F20	0	ARAAARLSLTDPL	B103-A		PLATELET GLYCOPROTEIN IB BETA CHAIN (GP-IB BETA)
683	A-F21	0	GDDEDACSDTEAT	IPP2_HUMAN		PROTEIN PHOSPHATASE INHIBITOR 2 (IPP-2).
684	A-F23	0	RDIYRASYYRRGD	KLTK_HUMAN		LEUKOCYTE TYROSINE KINASE RECEPTOR (EC 2.7.1.112).
685	A-G4	0	EPSGPYESDEDKS	TLE2_HUMAN		TRANSDUCIN-LIKE ENHANCER PROTEIN 2 (ESG2).
686	A-G9	0	VSSDGHEYIYVDP	A002-C		BETA PLATELET-DERIVED GROWTH FACTOR RECEPTOR
687	A-H20	0	SVIVADQTPTPTR	ATF2_HUMAN		CYCLIC-AMP-DEPENDENT TRANSCRIPTION FACTOR ATF-2 (ACTIVATING TRANSCRIPTION FACTOR 2) (CAMP RESPONSE ELEMENT BINDING PROTEIN CRE- BP1) (HB16).
688	A-I2	0	VVTLCYESHESME	MGP_HUMAN		MATRIX GLA-PROTEIN (MGP).
689	A-I17	0	QRSELDKSSAHSY	PERI_HUMAN		PERIPHERIN.
690	A-I21	0	FGMSRNLYAGDYY	EDD1_HUMAN		EPITHELIAL DISCOIDIN DOMAIN RECEPTOR 1 (EC 2.7.1.112) (TYROSINE-PROTEIN KINASE CAK) (CELL ADHESION KINASE) (TYROSINE KINASE DDR) (DISCOIDIN RECEPTOR TYROSINE KINASE) (TRK E) (PROTEIN-TYRO INE KINASE RTK 6).
691	A-J3	0	FTATEPQYQPGEN	A045-B		PROTO-ONCOGENE TYROSINE-PROTEIN KINASE FYN
692	A-J5	0	EEDTDEDSDNEIH	PP65_HCMVT		64 KDA LOWER MATRIX PHOSPHOPROTEIN (PP64) (GP64).
693	A-J9	0	DMYDKEYYSVHNK	MET_HUMAN		HEPATOCYTE GROWTH FACTOR RECEPTOR (MET PROTO-ONCOGENE TYROSINE KINASE) (EC 2.7.1.112) (HGF-SF RECEPTOR).
694	A-J19	0	GQKFARKSTRRSI	B189-A		PLECKSTRIN (PLATELET P47 PROTEIN)
695	A-J20	0	KNSDLLTSPDVGL	B006-A		TRANSCRIPTION FACTOR AP-1 (PROTO-ONCOGENE C-JUN)
696	A-K3	0	ELKGTTHSLLDDK	RGS1_HUMAN		REGULATOR OF G-PROTEIN SIGNALING 1 (RGS1) (EARLY RESPONSE PROTEIN 1R20) (B-CELL ACTIVATION PROTEIN BL34).
697	A-K5	0	FESERRGSHPYID	CN7A_HUMAN		HIGH-AFFINITY CAMP-SPECIFIC 3',5'-CYCLIC PHOSPHODIESTERASE (EC 3.1.4.17) (HCP1) (TM22).
698	A-K10	0	KDGNGYISAAELR	B227-A		CALMODULIN
699	A-K13	0	KEFGVERSVRPTD	KPB1_HUMAN		PHOSPHORYLASE B KINASE ALPHA REGULATORY CHAIN, SKELETAL MUSCLE ISOFORM (PHOSPHORYLASE KINASE ALPHA M SUBUNIT).
700	A-K19	0	GGPGPERTPGSGS	ELK1_HUMAN		ETS-DOMAIN PROTEIN ELK-1.
701	A-K21	0	TEATATDYHTTSH	B3AT_HUMAN		BAND 3 ANION TRANSPORT PROTEIN (ANION EXCHANGE PROTEIN 1) (AE 1).
702	A-L1	0	VRRLRRLTAREAA	RYNR_HUMAN		RYANODINE RECEPTOR, SKELETAL MUSCLE (SKELETAL MUSCLE CALCIUM RELEASE CHANNEL).
703	A-L6	0	VCNGGIMTPPKST	CGE2_HUMAN		G1/S-SPECIFIC CYCLIN E2.
704	A-L11	0	ASLGRRASFHLEC	CCAC_HUMAN		VOLTAGE-DEPENDENT L-TYPE CALCIUM CHANNEL ALPHA-1C SUBUNIT (CALCIUM CHANNEL, L TYPE, ALPHA-1 POLYPEPTIDE, ISOFORM 1, CARDIAC MUSCLE).
705	A-L16	0	PLGPLAGSPVIAA	B197-B		CASEIN KINASE II, ALPHA CHAIN (CKII) (EC 2.7.1.37)
706	A-L19	0	LDRDGSRSLDADE	CAYP_HUMAN		CALCYPHOSINE.
707	A-M8	0	YKPLYIPSNRVND	G19P_HUMAN		PROTEIN KINASE C SUBSTRATE, 80 KDA PROTEIN, HEAVY CHAIN (PKCSH) (80K-H PROTEIN).
708	A-M9	0	LCNMYKDSHHPAR	MBP_HUMAN		MYELIN BASIC PROTEIN (MBP).
709	A-M11	0	FKYPRPSSVPPSP	UGS2_HUMAN		GLYCOGEN [STARCH] SYNTHASE, LIVER (EC 2.4.1.11).
710	A-M13	0	DVHNLDYYKKTTN	FGR3_HUMAN		FIBROBLAST GROWTH FACTOR RECEPTOR 3 (FGFR-3) (EC 2.7.1.112).
711	A-M14	0	GVRLLQDSVDFSL	VIME_HUMAN		VIMENTIN.
712	A-M21	0	PGETPPLSPIDME	B006-C		TRANSCRIPTION FACTOR AP-1 (PROTO-ONCOGENE C-JUN)
713	A-N14	0	KEVHKSGYLSSER	EZRI_HUMAN		EZRIN (P81) (CYTOVILLIN) (VILLIN-2).
714	A-N16	0	LDIEQFSTVKGVN	GRK5_HUMAN		G PROTEIN-COUPLED RECEPTOR KINASE GRK5 (EC 2.7.1.-).
715	A-N19	0	KAPRDPVTENCVQ	B353-E		MUSCARINIC ACETYLCHOLINE RECEPTOR M2
716	A-N24	0	ISGYLVDSVAKTI	MPK6_HUMAN		DUAL SPECIFICITY MITOGEN-ACTIVATED PROTEIN KINASE KINASE 6 (EC 2.7.1.-) (MAP KINASE KINASE 6) (MAPKK 6) (MAPK/ERK KINASE 6) (SAPKK3).
717	A-O9	0	RHTDDEMTGYVAT	MK14_HUMAN		MITOGEN-ACTIVATED PROTEIN KINASE 14 (EC 2.7.1.-) (MITOGEN-ACTIVATED PROTEIN KINASE P38) (MAP KINASE P38) (CYTOKINE SUPPRESSIVE ANTI- INFLAMMATORY DRUG BINDING PROTEIN) (CSAID BINDING PROTEIN) (CSBP (MAX-INTERACTING PROTEIN 2) (MAP KINASE MXI2).
718	A-O17	0	VLDIEQFSTVKGV	GRK6_HUMAN		G PROTEIN-COUPLED RECEPTOR KINASE GRK6 (EC 2.7.1.-).
719	A-O18	0	PSFLRAPSWFDTG	CRAB_HUMAN		ALPHA CRYSTALLIN B CHAIN (ALPHA(B)-CRYSTALLIN) (ROSENTHAL FIBER COMPONENT).
720	A-O21	0	LSSLRASTSKSES	RS6_HUMAN		40S RIBOSOMAL PROTEIN S6 (PHOSPHOPROTEIN NP33).
