# Supplementary material for: SILAC kinase screen identifies potential MASTL substrates
Source: Sci Rep. 2022 Jun 22;12:10568. doi: 10.1038/s41598-022-14933-0 (PMC9217955; doi:10.1038/s41598-022-14933-0)
Supplement: Supplementary file 8 — Supplementary Table S4. [file 41598_2022_14933_MOESM8_ESM.xlsx]

## Sheet: MASTL Kinase Assay
Protein	Protein names	Gene names	Amino acid	Position	Sequence window	Localization prob	PEP	Rep#1 (Log2	Rep2 (Log2)	Average Fold Change (Log2)	T-test p-value	T-test Difference	C: KEGG name
Q96GX5	Serine/threonine-protein kinase greatwall	MASTL	T	222	TPGQVLSLISSLGFNTPIAEKNQDPANILSA	0.999999	6.57906e-76	-8.51688	2.21551	-3.15069	0.179133	-3.15069
Q96GX5	Serine/threonine-protein kinase greatwall	MASTL	T	207	LTTPSMAKPRQDYSRTPGQVLSLISSLGFNT	1	6.57906e-76	-8.85535	4.92161	-1.96687	0.0846334	-1.96687
Q96GX5	Serine/threonine-protein kinase greatwall	MASTL	S	311	RLATSSASSQSHTFISSVESECHSSPKWEKD	0.798369	6.90321e-17	-8.13857	4.33736	-1.90061	0.0905933	-1.90061
Q96GX5	Serine/threonine-protein kinase greatwall	MASTL	T	17	DPTAGSKKEPGGGAATEEGVNRIAVPKPPSI	1	2.13164e-07	-6.18705	2.72394	-1.73155	0.116893	-1.73155
Q96GX5	Serine/threonine-protein kinase greatwall	MASTL	S	265	VCPMSVDQKDTTPYSSKLLKSCLETVASNPG	0.771714	0.0119184	-10.5042	7.19713	-1.65351	0.0543247	-1.65351
Q6IQ22	Ras-related protein Rab-12	RAB12	S	21	ALQRRAGGGGGLGAGSPALSGGQGRRRKQPP	0.999921	0.000107971	-0.692991	-1.74334	-1.21817	0.58648	-1.21817
O95391	Pre-mRNA-splicing factor SLU7	SLU7	S	215	LQEELASGKLVEQANSPKHQWGEEEPNSQME	1	0.000838356	0.249506	-2.54676	-1.14863	0.250131	-1.14863	Spliceosome
Q96GX5	Serine/threonine-protein kinase greatwall	MASTL	S	320	QSHTFISSVESECHSSPKWEKDCQESDEALG	0.898068	1.64911e-36	-6.53202	4.36632	-1.08285	0.0579331	-1.08285
Q96GX5	Serine/threonine-protein kinase greatwall	MASTL	S	217	QDYSRTPGQVLSLISSLGFNTPIAEKNQDPA	0.999854	2.7692e-50	-8.03501	6.02872	-1.00314	0.0410586	-1.00314
Q96GX5	Serine/threonine-protein kinase greatwall	MASTL	T	474	IQNKKTCVEYKHNEMTNCYTNQNTGLTVEVQ	0.999994	6.98246e-24	-5.5245	3.70408	-0.910208	0.0574894	-0.910208
Q96GX5	Serine/threonine-protein kinase greatwall	MASTL	S	660	TLASKRNAVAFRSFNSHINASNNSEPSRMNM	0.999999	6.76688e-10	-9.48717	7.79275	-0.847211	0.0279019	-0.847211
Q02952	A-kinase anchor protein 12	AKAP12	S	598	LAEVQQDGEAEEGATSDGEKKREGVTPWASF	0.94555	7.4566e-21	-2.35049	0.658333	-0.846076	0.171435	-0.846076
Q9UKV3	Apoptotic chromatin condensation inducer in the nucleus	ACIN1	S	838	KISVVSATKGVPAGNSDTEGGQPGRKRRWGA	0.951697	4.05671e-06	-1.50812	-0.160791	-0.834454	0.364134	-0.834454	mRNA surveillance pathway;RNA transport;Spliceosome
Q96GX5	Serine/threonine-protein kinase greatwall	MASTL	S	452	HLGKRSLKRNFELVDSSPCKKIIQNKKTCVE	1	0.000227962	-3.54741	1.9143	-0.816553	0.0888257	-0.816553
P46821	Microtubule-associated protein 1B;MAP1B heavy chain;MAP1 light chain LC1	MAP1B	S	1400	PDSESPIEKVLSPLRSPPLIGSESAYESFLS	0.999984	9.49708e-13	-1.65395	0.0485166	-0.802714	0.28511	-0.802714
Q96GX5	Serine/threonine-protein kinase greatwall	MASTL	T	308	SRKRLATSSASSQSHTFISSVESECHSSPKW	0.830378	2.78624e-17	-8.23022	6.62979	-0.800216	0.0307244	-0.800216
P46821	Microtubule-associated protein 1B;MAP1B heavy chain;MAP1 light chain LC1	MAP1B	S	1396	DEPVPDSESPIEKVLSPLRSPPLIGSESAYE	1	9.49708e-13	-1.60661	0.0485166	-0.779045	0.284649	-0.779045
Q96GX5	Serine/threonine-protein kinase greatwall	MASTL	S	552	DEDCEKNSKRDYLSSSFLCSDDDRASKNISM	0.985269	4.30396e-18	-7.78532	6.24715	-0.769085	0.0312862	-0.769085
O60271	C-Jun-amino-terminal kinase-interacting protein 4	SPAG9	S	329	SKHIEVQVAQETRNVSTGSAENEEKSEVQAI	0.997461	0.000355207	-1.58524	0.148305	-0.718466	0.252289	-0.718466
Q8IYB3	Serine/arginine repetitive matrix protein 1	SRRM1	S	756	PQSVRRVSSSRSVSGSPEPAAKKPPAPPSPV	1	0.000347942	0.459956	-1.7054	-0.622723	0.175413	-0.622723	mRNA surveillance pathway;RNA transport
O75554	WW domain-binding protein 4	WBP4	S	262	PKIKFKEKNKNSDGGSDPETQKEKSIQKQNS	0.9986	0.000156229	-1.01048	-0.146003	-0.578243	0.388651	-0.578243
Q92598	Heat shock protein 105 kDa	HSPH1	S	809	NTCEPVVTQPKPKIESPKLERTPNGPNIDKK	1	0.0242	0.134221	-1.29048	-0.578131	0.247202	-0.578131	Protein processing in endoplasmic reticulum
O43896	Kinesin-like protein KIF1C	KIF1C	S	1033	RRPPSPRRSHHPRRNSLDGGGRSRGAGSAQP	1	0.000625197	-0.46562	-0.658097	-0.561858	0.966591	-0.561858
P23588	Eukaryotic translation initiation factor 4B	EIF4B	S	93	RAAREPNIDRSRLPKSPPYTAFLGNLPYDVT	0.98706	0.00204826	-1.2651	0.188545	-0.538278	0.226078	-0.538278	mTOR signaling pathway;RNA transport
P46060	Ran GTPase-activating protein 1	RANGAP1	S	442	SSPPPADVSTFLAFPSPEKLLRLGPKSSVLI	0.999933	2.85482e-09	-1.50602	0.480277	-0.512874	0.15706	-0.512874	RNA transport
Q6NZI2	Polymerase I and transcript release factor	PTRF	S	365	EGGAERGEAGDLRRGSSPDVHALLEITEESD	1	5.86774e-10	-1.28757	0.278479	-0.504546	0.196816	-0.504546
Q6NZI2	Polymerase I and transcript release factor	PTRF	S	366	GGAERGEAGDLRRGSSPDVHALLEITEESDA	1	5.86774e-10	-1.28757	0.278479	-0.504546	0.196816	-0.504546
Q09666	Neuroblast differentiation-associated protein AHNAK	AHNAK	S	5763	ASLGSLEGEAEAEASSPKGKFSLFKSKKPRH	0.854248	5.85279e-27	-1.092	0.0838597	-0.504071	0.260591	-0.504071
Q96GX5	Serine/threonine-protein kinase greatwall	MASTL	S	216	RQDYSRTPGQVLSLISSLGFNTPIAEKNQDP	0.99961	1.28876e-24	-7.39484	6.39059	-0.502121	0.0205858	-0.502121
Q86U86	Protein polybromo-1	PBRM1	S	10	______MGSKRRRATSPSSSVSGDFDDGHHS	0.893607	2.54539e-12	-0.791433	-0.205392	-0.498413	0.470633	-0.498413
P16144	Integrin beta-4	ITGB4	S	1501	STLTRDYNSLTRSEHSHSTTLPRDYSTLTSV	0.995258	0.000687627	-0.412481	-0.567643	-0.490062	1.00021	-0.490062	Arrhythmogenic right ventricular cardiomyopathy (ARVC);Dilated cardiomyopathy;ECM-receptor interaction;Focal adhesion;Hypertrophic cardiomyopathy (HCM);Regulation of actin cytoskeleton
O60271	C-Jun-amino-terminal kinase-interacting protein 4	SPAG9	S	730	DVAGLDTEGSKQRSASQSSLDKLDQELKEQQ	0.979806	7.29437e-05	0.118094	-1.0939	-0.487902	0.245298	-0.487902
Q96C57	Uncharacterized protein C12orf43	C12orf43	S	138	RLFFTSVPGGREKEESPQPRRKRQPSSSSED	1	0.0205537	-0.233871	-0.725785	-0.479828	0.520643	-0.479828
Q9UQ35	Serine/arginine repetitive matrix protein 2	SRRM2	T	1472	HSLSGSSPGMKDIPRTPSRGRSECDSSPEPK	1	0.022685	-0.0586683	-0.883855	-0.471262	0.33932	-0.471262
Q92615	La-related protein 4B	LARP4B	S	736	AMGKRLSREQSTPPKSPQ_____________	0.996604	0.0025184	-0.0281604	-0.871686	-0.449923	0.319265	-0.449923
Q13428	Treacle protein	TCOF1	S	1257	DGKQEAKPQQAAGMLSPKTGGKEAASGTTPQ	1	2.63879e-05	-0.493784	-0.382169	-0.437977	1.09321	-0.437977	Ribosome biogenesis in eukaryotes
Q96GX5	Serine/threonine-protein kinase greatwall	MASTL	T	75	AVKVVKKADMINKNMTHQVQAERDALALSKS	1	0.000785947	-5.81766	4.95976	-0.428954	0.022537	-0.428954
Q15435	Protein phosphatase 1 regulatory subunit 7	PPP1R7	S	27	SQEMMEVDRRVESEESGDEEGKKHSSGIVAD	1	1.64523e-05	0.040121	-0.881038	-0.420459	0.276568	-0.420459
Q66K74	Microtubule-associated protein 1S;MAP1S heavy chain;MAP1S light chain	MAP1S	S	759	EFEHRKAVPMAPAPASPGSSNDSSARSQERA	0.99448	4.92236e-10	-0.197832	-0.634314	-0.416073	0.512104	-0.416073
P53985	Monocarboxylate transporter 1	SLC16A1	S	461	RLLAKEQKANEQKKESKEEETSIDVAGKPNE	0.999863	0.000297592	0.284988	-1.10896	-0.411986	0.180366	-0.411986
Q09666	Neuroblast differentiation-associated protein AHNAK	AHNAK	S	559	ETPNLEGTLTGPRLGSPSGKTGTCRISMSEV	0.997194	0.0181818	-0.244753	-0.574538	-0.409646	0.613284	-0.409646
Q01970	1-phosphatidylinositol 4,5-bisphosphate phosphodiesterase beta-3	PLCB3	S	1105	EKKELQKILDRKRHNSISEAKMRDKHKKEAE	0.995355	0.000421871	-0.517069	-0.27262	-0.394845	0.718716	-0.394845	African trypanosomiasis;Alzheimer's disease;Amoebiasis;Calcium signaling pathway;Chagas disease (American trypanosomiasis);Chemokine signaling pathway;Endocrine and other factor-regulated calcium reabsorption;Gap junction;Gastric acid secretion;GnRH signaling pathway;Huntington's disease;Inositol phosphate metabolism;Long-term depression;Long-term potentiation;Melanogenesis;Pancreatic secretion;P…
Q15149	Plectin	PLEC	S	4396	RSRSSSVGSSSSYPISPAVSRTQLASWSDPT	0.974582	7.03572e-06	-0.991169	0.213454	-0.388858	0.197201	-0.388858
Q6P0Q8	Microtubule-associated serine/threonine-protein kinase 2	MAST2	S	209	HGHTGNSPLDSPRNFSPNAPAHFSFVPARRT	0.999998	0.000183563	-0.600359	-0.132906	-0.366632	0.442128	-0.366632
P52926	High mobility group protein HMGI-C	HMGA2	S	44	RGRPRKQQQEPTGEPSPKRPRGRPKGSKNKS	0.999895	9.33338e-07	-0.375908	-0.346078	-0.360993	1.58023	-0.360993
Q86VM9	Zinc finger CCCH domain-containing protein 18	ZC3H18	S	78	EDNHSDEEDRASEPKSQDQDSEVNELSRGPT	1	1.20341e-15	-0.920871	0.206728	-0.357071	0.193423	-0.357071
Q96GX5	Serine/threonine-protein kinase greatwall	MASTL	S	665	RNAVAFRSFNSHINASNNSEPSRMNMTSLDA	0.999999	7.02157e-10	-9.62722	8.91922	-0.353997	0.0106795	-0.353997
Q9BRD0	BUD13 homolog	BUD13	S	151	PDPSPRKDRHDTPDPSPRRARHDTPDPSPLR	1	0.00010788	-0.797338	0.0914791	-0.352929	0.242056	-0.352929
Q9BRD0	BUD13 homolog	BUD13	T	147	RHGTPDPSPRKDRHDTPDPSPRRARHDTPDP	1	0.00010788	-0.797338	0.0914791	-0.352929	0.242056	-0.352929
Q12888	Tumor suppressor p53-binding protein 1	TP53BP1	S	1028	GERKNGSTAVAESVASPQKTMSVLSCICEAR	0.999364	1.11275e-06	-0.527658	-0.177216	-0.352437	0.532061	-0.352437
Q8NC56	LEM domain-containing protein 2	LEMD2	S	499	GEDMLVWRWTKPSSFSDSER___________	0.96578	0.00107898	-0.694228	-0.00891703	-0.351572	0.308191	-0.351572
Q8TAD8	Smad nuclear-interacting protein 1	SNIP1	S	99	ASGRRSKSPRSKRNRSPHHSTVKVKQEREDH	0.999801	0.0025928	-0.787792	0.0894209	-0.349185	0.242639	-0.349185
Q96GX5	Serine/threonine-protein kinase greatwall	MASTL	S	562	DYLSSSFLCSDDDRASKNISMNSDSSFPGIS	1	1.92867e-14	-4.24315	3.54614	-0.348505	0.0254033	-0.348505
Q9H5H4	Zinc finger protein 768	ZNF768	S	90	QSPRFEPESPGFESRSPGLVPPSPEFAPRSP	1	0.00018825	-0.667538	-0.025454	-0.346496	0.322633	-0.346496
Q9H5H4	Zinc finger protein 768	ZNF768	S	97	ESPGFESRSPGLVPPSPEFAPRSPESDSQSP	1	0.00018825	-0.667538	-0.025454	-0.346496	0.322633	-0.346496
Q15149	Plectin	PLEC	S	1435	ELQLVTYKAQLEPVASPAKKPKVQSGSESVI	1	5.25108e-07	-0.722444	0.0380211	-0.342211	0.272887	-0.342211
Q96GX5	Serine/threonine-protein kinase greatwall	MASTL	T	722	HQQTPNQIKSGTPYRTPKSVRRGVAPVDDGR	0.999995	0.0124385	-5.38082	4.70106	-0.339881	0.0190239	-0.339881
Q13177	Serine/threonine-protein kinase PAK 2;PAK-2p27;PAK-2p34	PAK2	S	152	QKYLSFTPPEKDGFPSGTPALNAKGTEAPAV	0.968496	0.00185526	-0.552495	-0.105142	-0.328818	0.419896	-0.328818	Axon guidance;ErbB signaling pathway;Focal adhesion;MAPK signaling pathway;Regulation of actin cytoskeleton;Renal cell carcinoma;T cell receptor signaling pathway
Q9UK76	Hematological and neurological expressed 1 protein;Hematological and neurological expressed 1 protein, N-terminally processed	HN1	S	131	LGQSEEKPVPAAPVPSPVAPAPVPSRRNPPG	0.999977	2.47174e-05	-0.715273	0.0658081	-0.324732	0.253049	-0.324732
Q96ST2	Protein IWS1 homolog	IWS1	S	237	SDSESEEPPRHQASDSENEELPKPRISDSES	1	4.94302e-05	-0.378063	-0.263515	-0.320789	0.948935	-0.320789
Q9Y6W5	Wiskott-Aldrich syndrome protein family member 2	WASF2	S	308	SVVSPSHPPPAPPLGSPPGPKPGFAPPPAPP	0.999896	0.000173301	-0.411579	-0.208642	-0.310111	0.696128	-0.310111	Adherens junction;Bacterial invasion of epithelial cells;Fc gamma R-mediated phagocytosis;Regulation of actin cytoskeleton;Shigellosis
Q15942	Zyxin	ZYX	S	143	EAPIPPPPQPREKVSSIDLEIDSLSSLLDDM	0.902277	1.02237e-07	-1.3467	0.726615	-0.310043	0.0888473	-0.310043	Focal adhesion
Q5T4S7	E3 ubiquitin-protein ligase UBR4	UBR4	T	2715	ALIRVLRPRNKRRHVTLPSSPRSNTPMGDKD	1	0.00181685	-0.00691261	-0.610606	-0.308759	0.307335	-0.308759
Q96GX5	Serine/threonine-protein kinase greatwall	MASTL	S	376	NKKDLELALSPIHNSSALPTTGRSCVNLAKK	0.994684	3.87212e-91	-4.70617	4.09207	-0.307052	0.0197071	-0.307052
P52948	Nuclear pore complex protein Nup98-Nup96;Nuclear pore complex protein Nup98;Nuclear pore complex protein Nup96	NUP98	S	934	QMALNGKPAPPPQSQSPEVEQLGRVVELDSD	0.999991	4.79845e-13	-0.814362	0.213153	-0.300604	0.178503	-0.300604	RNA transport
Q9UQ35	Serine/arginine repetitive matrix protein 2	SRRM2	S	1693	PKTKSRTPPRRRSSRSSPELTRKARLSRRSR	0.92468	0.00863334	-0.352639	-0.240742	-0.296691	0.925703	-0.296691
Q5THJ4	Vacuolar protein sorting-associated protein 13D	VPS13D	S	1765	QKEVQDKDYPLTPPPSPTVDEPKILVGKSKF	0.904082	0.000145092	-0.573274	-0.0137839	-0.293529	0.314531	-0.293529
Q5THJ4	Vacuolar protein sorting-associated protein 13D	VPS13D	T	1761	SRKKQKEVQDKDYPLTPPPSPTVDEPKILVG	0.987926	0.000145092	-0.573274	-0.0137839	-0.293529	0.314531	-0.293529
P46821	Microtubule-associated protein 1B;MAP1B heavy chain;MAP1 light chain LC1	MAP1B	T	1949	EDGDYSYEIIEKTTRTPEEGGYSYDISEKTT	1	0.00157761	-1.01077	0.442732	-0.284021	0.117576	-0.284021
P20700	Lamin-B1;Lamin-B2	LMNB1;LMNB2	S	393	RKLLEGEEERLKLSPSPSSRVTVSRASSSRS;RKLLEGEEERLKLSPSPSSRVTVSRATSSSS	0.997269	0.000448826	-0.383793	-0.178492	-0.281142	0.651952	-0.281142
Q9UQ35	Serine/arginine repetitive matrix protein 2	SRRM2	S	1382	PSLDMKEQSTRSSGHSSSELSPDAVEKAGMS	0.965539	2.24082e-18	-0.0321821	-0.524365	-0.278273	0.33632	-0.278273
Q6ZN18	Zinc finger protein AEBP2	AEBP2	S	18	AAITDMADLEELSRLSPLPPGSPGSAARGRA	0.991586	1.10815e-11	-0.527491	-0.0203421	-0.273917	0.322885	-0.273917
Q6ZN18	Zinc finger protein AEBP2	AEBP2	S	24	ADLEELSRLSPLPPGSPGSAARGRAEPPEEE	0.944081	1.10815e-11	-0.527491	-0.0203421	-0.273917	0.322885	-0.273917
P14618	Pyruvate kinase PKM	PKM	S	249	EQDVDMVFASFIRKASDVHEVRKVLGEKGKN	1	5.82294e-06	-0.180495	-0.361095	-0.270795	0.688445	-0.270795	Carbon fixation in photosynthetic organisms;Glycolysis / Gluconeogenesis;Purine metabolism;Pyruvate metabolism;Type II diabetes mellitus
O60271	C-Jun-amino-terminal kinase-interacting protein 4	SPAG9	S	733	GLDTEGSKQRSASQSSLDKLDQELKEQQKEL	0.992216	7.29437e-05	0.0846086	-0.620493	-0.267942	0.231898	-0.267942
Q32MZ4	Leucine-rich repeat flightless-interacting protein 1	LRRFIP1	S	555	TQNEPLDMKEPDEEKSDQQGEALDSSQKKTK	1	4.3067e-05	0.343123	-0.875623	-0.26625	0.132085	-0.26625
Q8WWM7	Ataxin-2-like protein	ATXN2L	S	680	EFNPTKPLLSVNKSTSTPTSPGPRTHSTPSI	0.997233	4.22933e-05	-0.690801	0.165111	-0.262845	0.187515	-0.262845
Q9NXG2	THUMP domain-containing protein 1	THUMPD1	S	88	YGPEKFTDKDQQPSGSEGEDDDAEAALKKEV	1	5.17736e-06	-0.623732	0.10771	-0.258011	0.215481	-0.258011
Q14693	Phosphatidate phosphatase LPIN1	LPIN1	S	449	SANQSPQSVGSSGVDSGVESTSDGLRDLPSI	0.996836	1.90931e-14	-0.00310513	-0.510051	-0.256578	0.304409	-0.256578
P36871	Phosphoglucomutase-1	PGM1	S	117	IIRKIKAIGGIILTASHNPGGPNGDFGIKFN	0.999154	2.20328e-21	-0.272594	-0.230818	-0.251706	1.27811	-0.251706	Amino sugar and nucleotide sugar metabolism;Galactose metabolism;Glycolysis / Gluconeogenesis;Pentose phosphate pathway;Purine metabolism;Starch and sucrose metabolism;Streptomycin biosynthesis
Q5JSH3	WD repeat-containing protein 44	WDR44	S	50	TFKETENTAYKVGNESPVQELKQDVSKKIIE	1	2.37574e-05	-0.637109	0.134081	-0.251514	0.199248	-0.251514
Q7Z5K2	Wings apart-like protein homolog	WAPAL	S	226	WNSQFGKRPESPSEISPIKGSVRTGLFEWDN	0.999983	0.000147103	-0.530614	0.0292052	-0.250704	0.271643	-0.250704
P62995	Transformer-2 protein homolog beta	TRA2B	S	29	SRSASRSGSAHGSGKSARHTPARSRSKEDSR	1	0.0119301	-0.239038	-0.249263	-0.244151	1.87521	-0.244151	Spliceosome
P62995	Transformer-2 protein homolog beta	TRA2B	T	33	SRSGSAHGSGKSARHTPARSRSKEDSRRSRS	1	0.0119301	-0.239038	-0.249263	-0.244151	1.87521	-0.244151	Spliceosome
Q9NR30	Nucleolar RNA helicase 2	DDX21	S	71	KQVKKKAEPSEVDMNSPKSKKAKKKEEPSQN	1	2.70075e-07	-0.437135	-0.0429244	-0.24003	0.358836	-0.24003
Q8NE71	ATP-binding cassette sub-family F member 1	ABCF1	S	109	EKELMERLKKLSVPTSDEEDEVPAPKPRGGK	1	2.00114e-06	-0.32292	-0.147958	-0.235439	0.644967	-0.235439
Q9NXR1	Nuclear distribution protein nudE homolog 1	NDE1	S	282	LESKLASCRNLVYDQSPNRTGGPASGRSSKN	0.999961	0.000749119	-0.601518	0.134699	-0.23341	0.193654	-0.23341
Q96ST2	Protein IWS1 homolog	IWS1	S	235	QVSDSESEEPPRHQASDSENEELPKPRISDS	1	4.94302e-05	-0.378063	-0.0886845	-0.233374	0.451836	-0.233374
P02545	Prelamin-A/C;Lamin-A/C	LMNA	S	407	SPTSQRSRGRASSHSSQTQGGGSVTKKRKLE	0.987115	1.61583e-09	-0.493662	0.0279397	-0.232861	0.270841	-0.232861	Arrhythmogenic right ventricular cardiomyopathy (ARVC);Dilated cardiomyopathy;Hypertrophic cardiomyopathy (HCM)
Q96D71	RalBP1-associated Eps domain-containing protein 1	REPS1	S	143	GVIPPPPGRGQVKKGSVSHDTVQPRTSADAQ	0.999025	0.000131464	-0.2411	-0.223052	-0.232076	1.60657	-0.232076
Q3B726	DNA-directed RNA polymerase I subunit RPA43	TWISTNB	S	316	GYQSDHKKKKKKRKHSEEAEFTPPLKCSPKR	0.99636	0.00102694	-0.654377	0.191129	-0.231624	0.16691	-0.231624
P54725	UV excision repair protein RAD23 homolog A	RAD23A	S	133	AREDKSPSEESAPTTSPESVSGSVPSSGSSG	0.818523	2.87457e-25	-0.373252	-0.0875986	-0.230426	0.451921	-0.230426	Nucleotide excision repair;Protein processing in endoplasmic reticulum
Q9Y3T9	Nucleolar complex protein 2 homolog	NOC2L	S	56	REAREAARSPDKPGGSPSASRRKGRASEHKD	0.994407	7.0455e-05	-0.410965	-0.0409626	-0.225964	0.359763	-0.225964
Q01130	Serine/arginine-rich splicing factor 2	SRSF2	S	189	SSVSRSRSRSRSRSRSRSPPPVSKRESKSRS	0.995417	0.00182397	-0.307984	-0.141171	-0.224577	0.645154	-0.224577	Spliceosome
Q01130	Serine/arginine-rich splicing factor 2	SRSF2	S	191	VSRSRSRSRSRSRSRSPPPVSKRESKSRSRS	0.994562	0.00182397	-0.307984	-0.141171	-0.224577	0.645154	-0.224577	Spliceosome
O75717	WD repeat and HMG-box DNA-binding protein 1	WDHD1	S	868	SQPRFRNQVEEDAEDSGEADDEEKPEIHKPG	1	1.87809e-07	-0.424688	-0.00834348	-0.216516	0.31203	-0.216516
Q7Z5K2	Wings apart-like protein homolog	WAPAL	S	221	ETNDTWNSQFGKRPESPSEISPIKGSVRTGL	0.981137	3.86288e-06	-0.530614	0.0987682	-0.215923	0.209603	-0.215923
Q9BY89	Uncharacterized protein KIAA1671	KIAA1671	S	1224	QELSLKVPGEAQERRSPTVEPSTLPRERPVQ	0.974696	0.0003396	-0.557858	0.126234	-0.215812	0.192688	-0.215812
Q9UHR4	Brain-specific angiogenesis inhibitor 1-associated protein 2-like protein 1	BAIAP2L1	S	261	IKTPASTPVSGTPQASPMIERSNVVRKDYDT	0.999999	4.34926e-09	-0.474733	0.0438392	-0.215447	0.252882	-0.215447
Q9UHR4	Brain-specific angiogenesis inhibitor 1-associated protein 2-like protein 1	BAIAP2L1	T	257	MIEEIKTPASTPVSGTPQASPMIERSNVVRK	0.959271	4.34926e-09	-0.474733	0.0438392	-0.215447	0.252882	-0.215447
Q09666	Neuroblast differentiation-associated protein AHNAK	AHNAK	S	41	AQRDDGVFVQEVTQNSPAARTGVVKEGDQIV	0.999883	1.08442e-08	-0.403637	-0.0270125	-0.215325	0.339648	-0.215325
Q9P2E9	Ribosome-binding protein 1	RRBP1	S	573	TKVEGITNQGKKAEGSPSEGKKAEGSPNQGK	0.988484	0.000405832	-0.459021	0.0287784	-0.215121	0.267718	-0.215121	Protein processing in endoplasmic reticulum
Q9H3U1	Protein unc-45 homolog A	UNC45A	S	4	____________MTVSGPGTPEPRPATPGAS	0.973159	0.0248534	-1.29757	0.867594	-0.214989	0.0578937	-0.214989
Q9H3U1	Protein unc-45 homolog A	UNC45A	T	8	________MTVSGPGTPEPRPATPGASSVEQ	0.999803	0.0248534	-1.29757	0.867594	-0.214989	0.0578937	-0.214989
Q12906	Interleukin enhancer-binding factor 3	ILF3	S	382	ITPMKRPMEEDGEEKSPSKKKKKIQKKEEKA	0.992028	0.000143306	-0.263871	-0.164014	-0.213943	0.83577	-0.213943
Q8IX90	Spindle and kinetochore-associated protein 3	SKA3	S	155	DPPVASSCISEKSPRSPQLSDFGLERYIVSQ	1	0.000110995	-0.354391	-0.0683267	-0.211359	0.421651	-0.211359
P62995	Transformer-2 protein homolog beta	TRA2B	S	2	______________MSDSGEQNYGERESRSA	0.985716	8.98944e-05	-0.0709817	-0.349365	-0.210173	0.428999	-0.210173	Spliceosome
P35613	Basigin	BSG	S	362	KRRKPEDVLDDDDAGSAPLKSSGQHQNDKGK	1	1.54679e-06	-0.334043	-0.0851526	-0.209598	0.467118	-0.209598
H3BQZ7	Heterogeneous nuclear ribonucleoprotein U-like protein 2	HNRNPUL2-BSCL2;HNRNPUL2	T	165	GKREEDEPEERSGDETPGSEVPGDKAAEEQG	1	9.60204e-05	-0.270869	-0.145351	-0.20811	0.729411	-0.20811
P46821	Microtubule-associated protein 1B;MAP1B heavy chain;MAP1 light chain LC1	MAP1B	S	561	KPAAKPLPSKSVRKESKEETPEVTKVNHVEK	0.999782	4.99163e-05	-0.565801	0.155341	-0.20523	0.173549	-0.20523
P17096	High mobility group protein HMG-I/HMG-Y	HMGA1	S	36	TEKRGRGRPRKQPPVSPGTALVGSQKEPSEV	0.97874	5.5976e-05	-0.63684	0.230499	-0.203171	0.142016	-0.203171
O00159	Unconventional myosin-Ic	MYO1C	S	736	KTLFATEDALEVRRQSLATKIQAAWRGFHWR	0.988688	0.00917315	-0.121769	-0.273337	-0.197553	0.632282	-0.197553
Q9BXP5	Serrate RNA effector molecule homolog	SRRT	S	67	RGEYRDYDRNRRERFSPPRHELSPPQKRMRR	1	0.000591573	-0.483299	0.0888529	-0.197223	0.210597	-0.197223
O43149	Zinc finger ZZ-type and EF-hand domain-containing protein 1	ZZEF1	S	2444	DERGDREEEVERPVSSPGDPEQKKLDPLEGL	0.853056	2.58632e-09	-0.274215	-0.119423	-0.196819	0.62248	-0.196819
Q9UQ35	Serine/arginine repetitive matrix protein 2	SRRM2	S	2581	SSLPVQPEVALKRVPSPTPAPKEAVREGRPP	0.986077	0.000133953	-0.147394	-0.243791	-0.195592	0.813005	-0.195592
Q8N1F8	Serine/threonine-protein kinase 11-interacting protein	STK11IP	S	482	PRPSPPQEEARGPQESPQKMSEEVRAEPQEE	1	0.0110624	1.41722	-1.80492	-0.193851	0.0344383	-0.193851
P09651	Heterogeneous nuclear ribonucleoprotein A1;Heterogeneous nuclear ribonucleoprotein A1, N-terminally processed	HNRNPA1	S	4	____________MSKSESPKEPEQLRKLFIG	1	0.000415474	-0.126911	-0.257855	-0.192383	0.680211	-0.192383	Spliceosome
Q00536	Cyclin-dependent kinase 16;Cyclin-dependent kinase 17	CDK16;CDK17	S	119	HPPRKISTEDINKRLSLPADIRLPEGYLEKL	1	0.000585861	-0.789761	0.408914	-0.190423	0.0946614	-0.190423
P10412	Histone H1.4	HIST1H1E	T	18	ETAPAAPAAPAPAEKTPVKKKARKSAGAAKR	1	8.35143e-07	-0.878189	0.49769	-0.19025	0.081846	-0.19025
Q14498	RNA-binding protein 39	RBM39	S	136	SRRRSRSKSPFRKDKSPVREPIDNLTPEERD	1	2.16305e-19	-0.139395	-0.234624	-0.187009	0.799374	-0.187009
Q5JTV8	Torsin-1A-interacting protein 1	TOR1AIP1	S	154	PLQPSPVMTRRGLRDSHSSEEDEASSQTDLS	0.966599	0.000205598	-0.291928	-0.0820213	-0.186974	0.487278	-0.186974
Q96PY5	Formin-like protein 2	FMNL2	S	171	STVESSVDKSKPWSRSIEDLHRGSNLPSPVG	1	0.0103872	-0.189746	-0.180912	-0.185329	1.81899	-0.185329
Q15773	Myeloid leukemia factor 2	MLF2	S	238	RAEGPPRLAIQGPEDSPSRQSRRYDW_____	0.808753	5.93955e-06	-0.625957	0.255615	-0.185171	0.126789	-0.185171
Q9Y2K2	Serine/threonine-protein kinase SIK3	SIK3	S	551	TLQLLNGMGPLGRRASDGGANIQLHAQQLLK	1	7.47745e-06	-0.371777	0.00343779	-0.18417	0.295947	-0.18417
Q6ZTN6	Ankyrin repeat domain-containing protein 13D	ANKRD13D	S	465	LQESLQLSTEPRGPGSPPRTPPAPGPPSFEE	0.999974	3.89609e-05	-0.267444	-0.100305	-0.183875	0.566115	-0.183875
Q6ZTN6	Ankyrin repeat domain-containing protein 13D	ANKRD13D	T	469	LQLSTEPRGPGSPPRTPPAPGPPSFEEQLRL	0.999963	3.89609e-05	-0.267444	-0.100305	-0.183875	0.566115	-0.183875
Q07955	Serine/arginine-rich splicing factor 1	SRSF1	S	199	EGETAYIRVKVDGPRSPSYGRSRSRSRSRSR	0.997044	0.00254361	-0.121157	-0.2444	-0.182778	0.684009	-0.182778	Spliceosome
Q07955	Serine/arginine-rich splicing factor 1	SRSF1	S	201	ETAYIRVKVDGPRSPSYGRSRSRSRSRSRSR	0.995838	0.00254361	-0.121157	-0.2444	-0.182778	0.684009	-0.182778	Spliceosome
Q9NYF8	Bcl-2-associated transcription factor 1	BCLAF1	S	264	STVHSAKNTPSQHSHSIQHSPERSGSGSVGN	0.858134	1.06809e-08	-0.105302	-0.255078	-0.18019	0.600751	-0.18019
Q14684	Ribosomal RNA processing protein 1 homolog B	RRP1B	T	728	VAFDPEQKPLHGVLKTPTSSPASSPLVAKKP	0.998584	1.50487e-06	-0.19957	-0.1595	-0.179535	1.15027	-0.179535
O75449	Katanin p60 ATPase-containing subunit A1	KATNA1	S	170	REKKEQNKGREEKNKSPAAVTEPETNKFDST	0.988867	0.00103672	-0.0437649	-0.313826	-0.178796	0.385326	-0.178796
Q9H6S3	Epidermal growth factor receptor kinase substrate 8-like protein 2	EPS8L2	S	240	GPQVPLSEPGFRRRESQEEPRAVLAQKIEKE	1	0.00518472	0.731531	-1.08719	-0.17783	0.056972	-0.17783
Q8IYB3	Serine/arginine repetitive matrix protein 1	SRRM1	S	740	SRTPEPKKIKKAASPSPQSVRRVSSSRSVSG	1	0.00109707	-0.301408	-0.0526941	-0.177051	0.409141	-0.177051	mRNA surveillance pathway;RNA transport
Q8WYP5	Protein ELYS	AHCTF1	S	1160	YLVSRSLPSSSQLKGSPQAISRASELHLLET	0.999999	0.0120653	-0.57525	0.222313	-0.176468	0.133846	-0.176468
Q15276	Rab GTPase-binding effector protein 1	RABEP1	S	410	NDMFKDGLRRAQSTDSLGTSGSLQSKALGYN	0.99897	1.26573e-08	-0.00421879	-0.344829	-0.174524	0.307848	-0.174524	Endocytosis
Q3KQU3	MAP7 domain-containing protein 1	MAP7D1	S	544	SKRRASNEKESAAPASPAPSPAPSPTPAPPQ	0.999923	8.68669e-09	-0.699818	0.351829	-0.173994	0.0987798	-0.173994
Q15276	Rab GTPase-binding effector protein 1	RABEP1	S	407	KSDNDMFKDGLRRAQSTDSLGTSGSLQSKAL	0.999412	1.26573e-08	-0.00179007	-0.344829	-0.173309	0.30391	-0.173309	Endocytosis
O60749	Sorting nexin-2	SNX2	S	185	LSMFSKSEFSVKRRFSDFLGLHSKLASKYLH	0.99999	0.00183387	0.220454	-0.563256	-0.171401	0.132238	-0.171401
Q13247	Serine/arginine-rich splicing factor 6	SRSF6	S	314	SRSNSPLPVPPSKARSVSPPPKRATSRSRSR	1	0.00416651	-0.272123	-0.0688771	-0.1705	0.465746	-0.1705	Spliceosome
Q13247	Serine/arginine-rich splicing factor 6	SRSF6	S	316	SNSPLPVPPSKARSVSPPPKRATSRSRSRSR	1	0.00416651	-0.272123	-0.0688771	-0.1705	0.465746	-0.1705	Spliceosome
Q9UQ35	Serine/arginine repetitive matrix protein 2	SRRM2	S	295	RSAAAKTHTTALAGRSPSPASGRRGEGDAPF	0.999803	4.21965e-05	-0.180544	-0.159629	-0.170087	1.40791	-0.170087
Q9UQ35	Serine/arginine repetitive matrix protein 2	SRRM2	S	297	AAAKTHTTALAGRSPSPASGRRGEGDAPFSE	0.999773	4.21965e-05	-0.180544	-0.159629	-0.170087	1.40791	-0.170087
Q32MZ4	Leucine-rich repeat flightless-interacting protein 1	LRRFIP1	S	565	PDEEKSDQQGEALDSSQKKTKNKKKKNKKKK	0.99987	9.38844e-05	-0.151394	-0.188274	-0.169834	1.16208	-0.169834
Q86XL3	Ankyrin repeat and LEM domain-containing protein 2	ANKLE2	S	662	SLEEIKNRQNAARNNSPPTVGAFGHTRCSAF	0.999924	9.26433e-05	-0.237932	-0.100978	-0.169455	0.611745	-0.169455
Q8WVC0	RNA polymerase-associated protein LEO1	LEO1	S	179	DEERAQGSDEDKLQNSDDDEKMQNTDDEERP	1	0.000868857	0.0531114	-0.391218	-0.169053	0.232175	-0.169053
Q9NRA8	Eukaryotic translation initiation factor 4E transporter	EIF4ENIF1	S	564	GSLEPTTSLLGQRAPSPPLSQVFQTRAASAD	0.997122	0.00021576	-0.169404	-0.1644	-0.166902	2.02034	-0.166902
Q9Y520	Protein PRRC2C	PRRC2C	S	2694	RSTTPTSSPFRATSTSPNSQSSKMNSIVYQK	0.993384	9.40507e-07	-0.25953	-0.0736831	-0.166607	0.4896	-0.166607
Q8IWW6	Rho GTPase-activating protein 12	ARHGAP12	S	215	DSAGEGSERIHQDSESGDELSSSSTEQIRAT	0.999986	1.66224e-27	-0.171823	-0.1595	-0.165662	1.62584	-0.165662
Q92785	Zinc finger protein ubi-d4	DPF2	S	244	AHSHLAEEEGEDKEDSQPPTPVSQRSEEQKS	0.997321	0.0173432	0.0370308	-0.365469	-0.164219	0.248501	-0.164219
Q9H3Q1	Cdc42 effector protein 4	CDC42EP4	S	138	NEKEAAEKGTSKLPKSLSSSPVKKANDGEGG	0.975727	0.00457309	-0.420858	0.0938482	-0.163505	0.19404	-0.163505
Q9H3Q1	Cdc42 effector protein 4	CDC42EP4	S	142	AAEKGTSKLPKSLSSSPVKKANDGEGGDEEA	0.983205	0.00457309	-0.420858	0.0938482	-0.163505	0.19404	-0.163505
Q8NB49	Phospholipid-transporting ATPase IG	ATP11C	S	1108	VRRRSARRNLSCRRASDSLSARPSVRPLLLR	0.997305	0.00147115	0.685178	-1.01135	-0.163087	0.0559721	-0.163087
Q969E4	Transcription elongation factor A protein-like 3	TCEAL3	S	30	EGKPEDEVEPDDEGKSDEEEKPDVEGKTECE	1	5.69027e-06	-0.326028	0.000735898	-0.162646	0.299784	-0.162646
Q96GX5	Serine/threonine-protein kinase greatwall	MASTL	S	213	AKPRQDYSRTPGQVLSLISSLGFNTPIAEKN	1	2.7692e-50	-5.56545	5.24064	-0.162404	0.0083884	-0.162404
Q13523	Serine/threonine-protein kinase PRP4 homolog	PRPF4B	S	277	KVKIEDKSKSKDRKKSPIINESRSRDRGKKS	1	0.00392891	-0.242038	-0.081885	-0.161961	0.534145	-0.161961
P35269	General transcription factor IIF subunit 1	GTF2F1	T	389	RKPSGGSSRGNSRPGTPSAEGGSTSSTLRAA	0.965495	3.4875e-09	0.0646069	-0.387473	-0.161433	0.218114	-0.161433	Basal transcription factors
Q9Y4H2	Insulin receptor substrate 2	IRS2	S	365	TPPAAKCSSCRVRTASEGDGGAAAGAAAAGA	0.992468	1.8916e-06	0.264236	-0.585251	-0.160507	0.113517	-0.160507	Adipocytokine signaling pathway;Aldosterone-regulated sodium reabsorption;Insulin signaling pathway;Neurotrophin signaling pathway;Type II diabetes mellitus
Q9UKV3	Apoptotic chromatin condensation inducer in the nucleus	ACIN1	S	898	GQEAVVDLHADDSRISEDETERNGDDGTHDK	0.999878	1.80716e-22	-0.556648	0.237915	-0.159367	0.120827	-0.159367	mRNA surveillance pathway;RNA transport;Spliceosome
Q5JTV8	Torsin-1A-interacting protein 1	TOR1AIP1	S	156	QPSPVMTRRGLRDSHSSEEDEASSQTDLSQT	0.981673	1.59796e-36	-0.291928	-0.0265876	-0.159258	0.354402	-0.159258
Q6ZWT7	Lysophospholipid acyltransferase 2	MBOAT2	T	474	VLLLLPVKKTQRRKNTHENIQLSQSKKFDEG	1	6.25423e-08	-0.440968	0.125116	-0.157926	0.170051	-0.157926	Glycerolipid metabolism;Glycerophospholipid metabolism
P29966	Myristoylated alanine-rich C-kinase substrate	MARCKS	S	170	KKRFSFKKSFKLSGFSFKKNKKEAGEGGEAE	0.999998	0.0189405	-0.853084	0.538241	-0.157422	0.0663481	-0.157422	Fc gamma R-mediated phagocytosis
Q9UQ35	Serine/arginine repetitive matrix protein 2	SRRM2	S	1902	RSRSRTSPVSRRRSRSRTSVTRRRSRSRASP	0.992362	0.0207084	0.0250289	-0.338681	-0.156826	0.262043	-0.156826
Q9UQ35	Serine/arginine repetitive matrix protein 2	SRRM2	S	1905	SRTSPVSRRRSRSRTSVTRRRSRSRASPVSR	0.76668	0.0207084	0.0250289	-0.338681	-0.156826	0.262043	-0.156826
P54727	UV excision repair protein RAD23 homolog B	RAD23B	S	160	QEKPAEKPAETPVATSPTATDSTSGDSSRSN	0.941142	1.77863e-12	0.0992279	-0.408277	-0.154525	0.185898	-0.154525	Nucleotide excision repair;Protein processing in endoplasmic reticulum
Q13017	Rho GTPase-activating protein 5	ARHGAP5	S	1173	KTLFSKAKSYYRRTHSDASDDEAFTTSKTKR	0.992174	1.55499e-08	-0.0305013	-0.278223	-0.154362	0.366041	-0.154362	Focal adhesion;Leukocyte transendothelial migration
Q66K14	TBC1 domain family member 9B	TBC1D9B	S	435	SPAPQEGSEQPASPASPLSSRQSFCAQEAPT	0.882377	5.84934e-15	-0.335954	0.0304866	-0.152734	0.253667	-0.152734
P14625	Endoplasmin	HSP90B1	S	306	EPMEEEEAAKEEKEESDDEAAVEEEEEEKKP	1	4.14771e-23	-0.37632	0.0728621	-0.151729	0.206381	-0.151729	NOD-like receptor signaling pathway;Pathways in cancer;Plant-pathogen interaction;Prostate cancer;Protein processing in endoplasmic reticulum
O94929	Actin-binding LIM protein 3	ABLIM3	S	282	AEKKLKHRRTSETSISPPGSSIGSPNRVICA	0.937845	2.9741e-06	-0.668708	0.367136	-0.150786	0.0863755	-0.150786	Axon guidance
Q15424	Scaffold attachment factor B1	SAFB	S	604	SQDRKSASREKRSVVSFDKVKEPRKSRDSES	0.999991	0.0258272	-0.333425	0.032256	-0.150585	0.25073	-0.150585
H7C152	Autophagy-related protein 9A	ATG9A	S	72	GSRHRAEVASALRSFSPLQPGQAPTGRAHST	0.904211	0.000859362	-0.482896	0.184392	-0.149252	0.135363	-0.149252
Q9Y2D5	A-kinase anchor protein 2	AKAP2	S	393	GPPEDSGASAAKGQKSPGALETPSAAGSQGN	1	1.23991e-21	-0.332244	0.0345149	-0.148865	0.247262	-0.148865
Q01130	Serine/arginine-rich splicing factor 2	SRSF2	S	206	SPPPVSKRESKSRSRSKSPPKSPEEEGAVSS	0.999998	9.41186e-05	-0.119228	-0.178237	-0.148732	0.904244	-0.148732	Spliceosome
Q5SRE5	Nucleoporin NUP188 homolog	NUP188	S	1717	FRRGAPSSPATGVLPSPQGKSTSLSKASPES	0.995573	0.0212133	-0.423449	0.12647	-0.148489	0.164456	-0.148489	RNA transport
Q15678	Tyrosine-protein phosphatase non-receptor type 14	PTPN14	S	594	TPDLASHRHKYVSGSSPDLVTRKVQLSVKTF	0.852386	2.06064e-05	-0.098382	-0.198117	-0.148249	0.684924	-0.148249
Q9UKI2	Cdc42 effector protein 3	CDC42EP3	S	89	HLGQFPGHNEFFRANSTSDSVFTETPSPVLK	0.821096	3.89421e-05	-0.910475	0.614492	-0.147991	0.0565278	-0.147991
Q13427	Peptidyl-prolyl cis-trans isomerase G	PPIG	S	290	EEIPPIPENRFLMRKSPPKADEKERKNRERE	1	0.00054503	-0.153928	-0.140779	-0.147353	1.54689	-0.147353
Q9UKV3	Apoptotic chromatin condensation inducer in the nucleus	ACIN1	S	655	RSRSRSRSASSNSRKSLSPGVSRDSSTSYTE	1	0.00226307	-0.472749	0.178976	-0.146887	0.13644	-0.146887	mRNA surveillance pathway;RNA transport;Spliceosome
Q9UKV3	Apoptotic chromatin condensation inducer in the nucleus	ACIN1	S	657	RSRSRSASSNSRKSLSPGVSRDSSTSYTETK	0.999994	0.00226307	-0.472749	0.178976	-0.146887	0.13644	-0.146887	mRNA surveillance pathway;RNA transport;Spliceosome
Q8WVC0	RNA polymerase-associated protein LEO1	LEO1	S	162	REDKSDQSDDEKIQNSDDEERAQGSDEDKLQ	1	0.000518739	-0.0342933	-0.255561	-0.144927	0.381868	-0.144927
Q9UQ35	Serine/arginine repetitive matrix protein 2	SRRM2	S	2020	RSRSRTSPVTRRRSRSRTPPAIRRRSRSRTP	1	0.0064598	-0.165434	-0.124063	-0.144749	1.044	-0.144749
Q9UQ35	Serine/arginine repetitive matrix protein 2	SRRM2	T	2022	RSRTSPVTRRRSRSRTPPAIRRRSRSRTPLL	1	0.0064598	-0.165434	-0.124063	-0.144749	1.044	-0.144749
P16401	Histone H1.5	HIST1H1B	T	4	____________MSETAPAETATPAPVEKSP	0.999987	4.19533e-05	0.598842	-0.887915	-0.144537	0.0566312	-0.144537
Q9UQ35	Serine/arginine repetitive matrix protein 2	SRRM2	S	404	EPVNPPSEASPTRDRSPPKSPEKLPQSSSSE	1	3.37966e-05	-0.375422	0.0872888	-0.144066	0.190147	-0.144066
Q9UQ35	Serine/arginine repetitive matrix protein 2	SRRM2	S	408	PPSEASPTRDRSPPKSPEKLPQSSSSESSPP	1	3.37966e-05	-0.375422	0.0872888	-0.144066	0.190147	-0.144066
P52594	Arf-GAP domain and FG repeat-containing protein 1	AGFG1	T	177	SLLGDSAPTLHLNKGTPSQSPVVGRSQGQQQ	0.999997	0.00017474	-0.0854355	-0.198746	-0.142091	0.617015	-0.142091
Q86V48	Leucine zipper protein 1	LUZP1	S	574	GCSKAIGALASSRRSSSEGLSKGKKAANGLE	0.995547	0.000305284	-0.399806	0.116755	-0.141526	0.166929	-0.141526
Q8N4X5	Actin filament-associated protein 1-like 2	AFAP1L2	S	484	VSAAKNSLLLMQRKFSEPNTYIDGLPSQDRQ	0.957331	0.000335332	0.253263	-0.535854	-0.141295	0.107305	-0.141295
Q9NYF8	Bcl-2-associated transcription factor 1	BCLAF1	T	257	CSDAPMLSTVHSAKNTPSQHSHSIQHSPERS	0.999949	4.51907e-05	-0.230753	-0.0511633	-0.140958	0.44238	-0.140958
P11274	Breakpoint cluster region protein	BCR	S	459	EEQRRHQDGLPYIDDSPSSSPHLSSKGRGSR	0.995926	6.21873e-07	-0.209078	-0.0710762	-0.140077	0.535536	-0.140077	Chronic myeloid leukemia;Pathways in cancer
P51858	Hepatoma-derived growth factor	HDGF	S	132	EAAEGDGDKKGNAEGSSDEEGKLVIDEPAKE	1	1.05125e-13	-0.20538	-0.0734089	-0.139395	0.550579	-0.139395
P15924	Desmoplakin	DSP	S	1127	TRLTYEIEDEKRRRKSVEDRFDQQKNDYDQL	1	0.0011879	0.295135	-0.572114	-0.138489	0.0951777	-0.138489	Arrhythmogenic right ventricular cardiomyopathy (ARVC)
Q8NHV4	Protein NEDD1	NEDD1	S	516	AKLVTSGAESGNLNTSPSSNQTRNSEKFEKP	0.962497	6.0061e-46	-0.243677	-0.0301242	-0.136901	0.375	-0.136901
Q8IY63	Angiomotin-like protein 1	AMOTL1	S	720	AATAAAERDTTIINHSRNGSYGESSLEAHIW	0.999777	0.000571871	0.170053	-0.442439	-0.136193	0.134538	-0.136193	Tight junction
Q9P1Y6	PHD and RING finger domain-containing protein 1	PHRF1	S	1359	PHLLRPDAAEKAEAPSSPDVAPAGKEDSPSA	1	0.000985835	-0.213504	-0.0583858	-0.135945	0.481405	-0.135945
Q9H4H8	Protein FAM83D	FAM83D	S	458	QTDMDENILFPRGTQSTEGSPVSKMSVSRSS	0.937971	0.000278404	-0.518164	0.246858	-0.135653	0.106217	-0.135653
Q9H4H8	Protein FAM83D	FAM83D	S	462	DENILFPRGTQSTEGSPVSKMSVSRSSSLKS	0.9946	0.000278404	-0.518164	0.246858	-0.135653	0.106217	-0.135653
Q15154	Pericentriolar material 1 protein	PCM1	S	65	KKFGVESDKRVTNDISPESSPGVGRRRTKTP	1	1.41045e-12	-0.342433	0.0718761	-0.135279	0.19948	-0.135279
Q13595	Transformer-2 protein homolog alpha	TRA2A	T	24	FEGRESRSQSKSPTGTPARVKSESRSGSRSP	0.975001	0.0281773	-0.250835	-0.0183493	-0.134592	0.343411	-0.134592	Spliceosome
Q9UQ80	Proliferation-associated protein 2G4	PA2G4	S	2	______________MSGEDEQQEQTIAEDLV	1	7.60541e-45	0.104873	-0.372506	-0.133817	0.170884	-0.133817
O75694	Nuclear pore complex protein Nup155	NUP155	S	992	DTLQELVNQSKAAPQSPSVPKKPGPPVLSSD	0.925754	0.00350368	-0.183277	-0.0832474	-0.133262	0.640971	-0.133262	RNA transport
Q92538	Golgi-specific brefeldin A-resistance guanine nucleotide exchange factor 1	GBF1	S	1318	PSYHQNDVSLDRGYTSDSEVYTDHGRPGKIH	0.95524	2.97683e-05	0.183836	-0.450274	-0.133219	0.126815	-0.133219
P27708	CAD protein;Glutamine-dependent carbamoyl-phosphate synthase;Aspartate carbamoyltransferase;Dihydroorotase	CAD	S	1900	PDGTCYPPPPVPRQASPQNLGTPGLLHPQTS	0.998807	3.44333e-09	-0.181706	-0.0839282	-0.132817	0.648715	-0.132817	Alanine, aspartate and glutamate metabolism;Pyrimidine metabolism
Q09666	Neuroblast differentiation-associated protein AHNAK	AHNAK	S	210	VDVETQSGKTVIRLPSGSGAASPTGSAVDIR	0.93703	1.18852e-08	-0.372543	0.108596	-0.131973	0.167126	-0.131973
O95425	Supervillin	SVIL	S	245	FSFSGRDSSFTEVPRSPKHAHSSSLQQAASR	0.999814	3.09894e-06	-0.199355	-0.0619835	-0.130669	0.511317	-0.130669
Q5JTV8	Torsin-1A-interacting protein 1	TOR1AIP1	S	157	PSPVMTRRGLRDSHSSEEDEASSQTDLSQTI	0.999117	2.00346e-62	-0.291928	0.0322264	-0.129851	0.24413	-0.129851
Q00613	Heat shock factor protein 1	HSF1	S	314	EEPPSPPQSPRVEEASPGRPSSVDTLLSPTA	0.995457	8.23578e-12	-0.0364963	-0.223175	-0.129836	0.401422	-0.129836
Q147X3	N-alpha-acetyltransferase 30	NAA30	S	55	EDEEDDEEHEGGGSRSPAGGESATVAAKGHP	1	7.35692e-06	-0.0864308	-0.171719	-0.129075	0.692202	-0.129075
P11137	Microtubule-associated protein 2	MAP2	T	1616	ITPGTPPSYSSRTPGTPGTPSYPRTPHTPGT	0.999471	6.0232e-05	-0.47315	0.216032	-0.128559	0.112004	-0.128559
Q9NYF8	Bcl-2-associated transcription factor 1	BCLAF1	S	177	QEKQTKKAEGEPQEESPLKSKSQEEPKDTFE	1	1.47742e-13	-0.294049	0.0390732	-0.127488	0.233512	-0.127488
O95400	CD2 antigen cytoplasmic tail-binding protein 2	CD2BP2	S	195	ARGGGKGRKGPGQPSSPQRLDRLSGLADQMV	0.98875	5.52952e-05	-0.0868444	-0.166715	-0.12678	0.711593	-0.12678
Q96RU3	Formin-binding protein 1	FNBP1	S	296	DIEFEDYTQPMKRTVSDNSLSNSRGEGKPDL	0.999979	7.89206e-06	-0.226865	-0.0250288	-0.125947	0.366483	-0.125947
Q9NYF8	Bcl-2-associated transcription factor 1	BCLAF1	S	648	TSYQKATEEHSTRQKSPEIHRRIDISPSTLR	1	0.0108484	-0.0568813	-0.193204	-0.125043	0.497952	-0.125043
P23588	Eukaryotic translation initiation factor 4B	EIF4B	S	425	EETQERERSRTGSESSQTGTSTTSSRNARRR	0.996838	9.25484e-06	0.200253	-0.449958	-0.124852	0.115447	-0.124852	mTOR signaling pathway;RNA transport
P62995	Transformer-2 protein homolog beta	TRA2B	S	14	__MSDSGEQNYGERESRSASRSGSAHGSGKS	1	6.62246e-06	0.0507454	-0.300417	-0.124836	0.217148	-0.124836	Spliceosome
Q00839	Heterogeneous nuclear ribonucleoprotein U	HNRNPU	S	3	_____________MSSSPVNVKKLKVSELKE	0.872511	0.00109998	-0.139585	-0.109829	-0.124707	1.1215	-0.124707	Spliceosome
O60248	Protein SOX-15	SOX15	S	37	AASSSSGPQEREGAGSPAAPGTLPLEKVKRP	0.999975	0.000583752	0.341872	-0.590051	-0.12409	0.0786735	-0.12409
P27816	Microtubule-associated protein 4	MAP4	S	99	LANGGHGVEGSDTTGSPTEFLEEKMAYQEYP	0.814587	1.6915e-08	-0.325503	0.0808811	-0.122311	0.183727	-0.122311
Q9UQ35	Serine/arginine repetitive matrix protein 2	SRRM2	S	1913	RRSRSRTSVTRRRSRSRASPVSRRRSRSRTP	0.999995	0.00886405	-0.198047	-0.0454429	-0.121745	0.448051	-0.121745
Q9UQ35	Serine/arginine repetitive matrix protein 2	SRRM2	S	1916	RSRTSVTRRRSRSRASPVSRRRSRSRTPPVT	0.999072	0.00886405	-0.198047	-0.0454429	-0.121745	0.448051	-0.121745
P11717	Cation-independent mannose-6-phosphate receptor	IGF2R	S	2409	KSVKALSSLHGDDQDSEDEVLTIPEVKVHSG	0.999652	2.02801e-15	-0.452234	0.210546	-0.120844	0.10936	-0.120844	Lysosome
Q9H7N4	Splicing factor, arginine/serine-rich 19	SCAF1	S	719	TITVGRLDKSDPRGPSPAPASSPKREVLYDS	1	0.000572494	-0.429129	0.187609	-0.12076	0.117828	-0.12076
Q96GX5	Serine/threonine-protein kinase greatwall	MASTL	S	716	RRSCMPHQQTPNQIKSGTPYRTPKSVRRGVA	0.997852	0.0237157	-5.38082	5.1401	-0.120361	0.00637134	-0.120361
Q14676	Mediator of DNA damage checkpoint protein 1	MDC1	S	376	PGAPGLAHLQESQAGSDTDVEEGKAPQAVPL	0.876127	2.10521e-09	-0.228774	-0.0114957	-0.120135	0.32972	-0.120135
Q9UQ35	Serine/arginine repetitive matrix protein 2	SRRM2	S	472	PTSKNRSHGRAKRDKSHSHTPSRRMGRSRSP	0.999935	0.00596646	-0.284511	0.0451932	-0.119659	0.221642	-0.119659
Q9UQ35	Serine/arginine repetitive matrix protein 2	SRRM2	S	474	SKNRSHGRAKRDKSHSHTPSRRMGRSRSPAT	0.997715	0.00596646	-0.284511	0.0451932	-0.119659	0.221642	-0.119659
Q9UQ35	Serine/arginine repetitive matrix protein 2	SRRM2	S	2044	RSRSRTPLLPRKRSRSRSPLAIRRRSRSRTP	1	0.00184648	-0.190454	-0.0487942	-0.119624	0.468096	-0.119624
Q9UQ35	Serine/arginine repetitive matrix protein 2	SRRM2	S	2046	RSRTPLLPRKRSRSRSPLAIRRRSRSRTPRT	1	0.00184648	-0.190454	-0.0487942	-0.119624	0.468096	-0.119624
P52701	DNA mismatch repair protein Msh6	MSH6	S	227	TTYVTDKSEEDNEIESEEEVQPKTQGSRRSS	1	3.47791e-08	-0.106545	-0.132248	-0.119396	1.16582	-0.119396	Colorectal cancer;Mismatch repair;Pathways in cancer
Q9H6F5	Coiled-coil domain-containing protein 86	CCDC86	S	47	LVEFESNPEETREPGSPPSVQRAGLGSPERP	0.999698	6.9105e-09	-0.195385	-0.042084	-0.118734	0.437777	-0.118734
Q5SRE5	Nucleoporin NUP188 homolog	NUP188	S	1709	LLSSLSRYFRRGAPSSPATGVLPSPQGKSTS	0.811999	6.17673e-05	-0.423449	0.187231	-0.118109	0.11632	-0.118109	RNA transport
P11137	Microtubule-associated protein 2	MAP2	S	1795	TQSPGRSSVASPRRLSNVSSSGSINLLESPQ	0.950993	8.66466e-09	-1.06715	0.834236	-0.116458	0.0350799	-0.116458
Q92522	Histone H1x	H1FX	S	31	GMAKKVTKAGGSAALSPSKKRKNSKKKNQPG	0.992167	2.01109e-06	-0.110698	-0.121413	-0.116056	1.53211	-0.116056
Q9UQ35	Serine/arginine repetitive matrix protein 2	SRRM2	T	983	SHSGSSSPDTKVKPETPPRQSHSGSISPYPK	1	0.0150753	-0.250114	0.0180743	-0.11602	0.262867	-0.11602
Q6PJT7	Zinc finger CCCH domain-containing protein 14	ZC3H14	S	515	HLMQTRDLVQPDKPASPKFIVTLDGVPSPPG	1	0.000330114	-0.374561	0.144361	-0.1151	0.13419	-0.1151
Q9UQ35	Serine/arginine repetitive matrix protein 2	SRRM2	S	1691	PEPKTKSRTPPRRRSSRSSPELTRKARLSRR	0.947076	0.00530272	-0.0932018	-0.136585	-0.114893	0.925203	-0.114893
P16144	Integrin beta-4	ITGB4	S	1547	TRLVFSALGPTSLRVSWQEPRCERPLQGYSV	1	0.0223436	0.630871	-0.859811	-0.11447	0.0443191	-0.11447	Arrhythmogenic right ventricular cardiomyopathy (ARVC);Dilated cardiomyopathy;ECM-receptor interaction;Focal adhesion;Hypertrophic cardiomyopathy (HCM);Regulation of actin cytoskeleton
Q9UQ35	Serine/arginine repetitive matrix protein 2	SRRM2	T	476	NRSHGRAKRDKSHSHTPSRRMGRSRSPATAK	0.939368	0.0130271	-0.284511	0.0560262	-0.114242	0.204968	-0.114242
Q14160	Protein scribble homolog	SCRIB	S	1348	PEDAPAQPPTPGPAASPEQLSFRERQKYFEL	0.992945	2.99183e-09	-0.278006	0.0512048	-0.113401	0.21045	-0.113401
Q5SW79	Centrosomal protein of 170 kDa	CEP170	S	1112	PTRTSLLRRARLGEASDSELADADKASVASE	0.97436	6.03769e-05	-0.507603	0.281334	-0.113135	0.0850287	-0.113135
Q53GS9	U4/U6.U5 tri-snRNP-associated protein 2	USP39	S	82	VPFVRVKREREVDEDSEPEREVRAKNGRVDS	1	0.000134808	-0.138219	-0.0877344	-0.112977	0.854053	-0.112977	Spliceosome
Q9HCD6	Protein TANC2	TANC2	S	1442	LQTEARPSQGLPVIQSPPSSPPHRDSAYISS	0.999976	1.82788e-10	-0.363494	0.138299	-0.112598	0.135816	-0.112598
Q9UPZ3	Hermansky-Pudlak syndrome 5 protein	HPS5	S	695	KKGILDEDNEKEKRDSLGNEESVDKTACECV	0.999991	2.0141e-05	0.000721115	-0.224658	-0.111968	0.299259	-0.111968
Q9Y618	Nuclear receptor corepressor 2	NCOR2	S	956	RPSLLTPTGDPRANASPQKPLDLKQLKQRAA	1	1.66565e-06	-0.486631	0.265778	-0.110426	0.0871193	-0.110426	Notch signaling pathway
Q8WUA4	General transcription factor 3C polypeptide 2	GTF3C2	S	167	LLLKLSKDLDRPESQSPKRPPEDFETPSGER	0.999411	0.000677849	-0.329341	0.108503	-0.110419	0.153287	-0.110419
Q96I15	Selenocysteine lyase	SCLY	S	129	FHANQTSKGHTGGHHSPVKGAKPHFITSSVE	0.999967	5.20659e-05	-0.12803	-0.0922074	-0.110119	0.988639	-0.110119	Selenocompound metabolism
P29966	Myristoylated alanine-rich C-kinase substrate	MARCKS	S	145	ASSTSSPKAEDGATPSPSNETPKKKKKRFSF	0.982642	3.76324e-05	-0.464345	0.246139	-0.109103	0.0913539	-0.109103	Fc gamma R-mediated phagocytosis
Q8TEA8	D-tyrosyl-tRNA(Tyr) deacylase 1	DTD1	S	197	SKERNTPRKEDRSASSGAEGDVSSEREP___	0.996703	4.60628e-06	0.329181	-0.544386	-0.107603	0.072512	-0.107603
P06748	Nucleophosmin	NPM1	S	70	DELHIVEAEAMNYEGSPIKVTLATLKMSVQP	1	3.03275e-27	-0.409125	0.194856	-0.107134	0.106255	-0.107134
Q6UN15	Pre-mRNA 3'-end-processing factor FIP1	FIP1L1	S	492	RERERTRERERERDHSPTPSVFNSDEERYRY	0.999999	6.21364e-13	-0.105753	-0.108357	-0.107055	2.11106	-0.107055	mRNA surveillance pathway
Q6PKG0	La-related protein 1	LARP1	S	521	VPRQHYQKETESAPGSPRAVTPVPTKTEEVS	0.999271	0.000745597	0.0419438	-0.254715	-0.106386	0.219035	-0.106386
Q9Y2V2	Calcium-regulated heat stable protein 1	CARHSP1	S	30	QASVGLLDTPRSRERSPSPLRGNVVPSPLPT	1	0.00293832	-0.266108	0.0541076	-0.106	0.202246	-0.106
Q9Y2V2	Calcium-regulated heat stable protein 1	CARHSP1	S	32	SVGLLDTPRSRERSPSPLRGNVVPSPLPTRR	1	0.00293832	-0.266108	0.0541076	-0.106	0.202246	-0.106
Q96GX5	Serine/threonine-protein kinase greatwall	MASTL	T	357	NAVEKLCAKSANAIETKGFNKKDLELALSPI	1	0.00197386	-3.45463	3.24318	-0.105725	0.00881447	-0.105725
Q8WX93	Palladin	PALLD	S	893	PAGFPKKASRTARIASDEEIQGTKDAVIQDL	1	2.90389e-05	-0.155004	-0.0561673	-0.105586	0.55489	-0.105586
P63165	Small ubiquitin-related modifier 1	SUMO1	S	2	______________MSDQEAKPSTEDLGDKK	1	3.10819e-06	-0.0379619	-0.172231	-0.105097	0.441424	-0.105097	RNA transport
Q9H1E3	Nuclear ubiquitous casein and cyclin-dependent kinase substrate 1	NUCKS1	S	58	EAKNKRRSGKNSQEDSEDSEDKDVKTKKDDS	1	1.01692e-13	0.157432	-0.366476	-0.104522	0.120155	-0.104522
Q6ULP2	Aftiphilin	AFTPH	S	518	TSDNLSEECQLARKSSGTGTEPVAKLKNGQE	0.838208	3.28336e-06	-0.175257	-0.032383	-0.10382	0.41603	-0.10382
Q09666	Neuroblast differentiation-associated protein AHNAK	AHNAK	S	5780	KGKFSLFKSKKPRHRSNSFSDEREFSGPSTP	1	1.36794e-07	-0.00797119	-0.1995	-0.103735	0.323694	-0.103735
Q9H501	ESF1 homolog	ESF1	S	153	KKMKTSCKFKIDSNISPKKDSKEFTQKNKKE	0.999999	0.00116581	-0.0691945	-0.135666	-0.10243	0.69953	-0.10243
A0A2R8YDH4	Tight junction protein ZO-2	TJP2	S	1107	RKPSPEPRAQMRRAASSDQLRDNSPPPAFKP	0.994159	0.00139741	0.224781	-0.428571	-0.101895	0.0928483	-0.101895	Tight junction;Vibrio cholerae infection
Q9BW71	HIRA-interacting protein 3	HIRIP3	S	196	APGKASVSRKQAREESEESEAEPVQRTAKKV	1	3.11672e-05	-0.160685	-0.0427844	-0.101735	0.475817	-0.101735
Q9BW71	HIRA-interacting protein 3	HIRIP3	S	199	KASVSRKQAREESEESEAEPVQRTAKKVEGN	1	3.11672e-05	-0.160685	-0.0427844	-0.101735	0.475817	-0.101735
Q9P2D0	Inhibitor of Bruton tyrosine kinase	IBTK	S	1045	SEGSYAGVGSPRDLQSPDFTTGFHSDKIEAK	0.999993	1.20248e-06	0.152897	-0.355355	-0.101229	0.119945	-0.101229
Q9UQ35	Serine/arginine repetitive matrix protein 2	SRRM2	S	484	RDKSHSHTPSRRMGRSRSPATAKRGRSRSRT	0.996603	0.00420961	-0.191508	-0.0107799	-0.101144	0.333292	-0.101144
Q9UQ35	Serine/arginine repetitive matrix protein 2	SRRM2	S	486	KSHSHTPSRRMGRSRSPATAKRGRSRSRTPT	0.997284	0.00420961	-0.191508	-0.0107799	-0.101144	0.333292	-0.101144
Q15642	Cdc42-interacting protein 4	TRIP10	S	296	DVEFEDFSQPMNRAPSDSSLGTPSDGRPELR	0.99983	1.1428e-05	-0.0542275	-0.146264	-0.100246	0.56229	-0.100246	Insulin signaling pathway
Q9H2K8	Serine/threonine-protein kinase TAO3	TAOK3	S	421	EAGHGDPRPEPRPTQSVQSQALHYRNRERFA	0.997943	3.91561e-05	0.53077	-0.731183	-0.100207	0.0458856	-0.100207	MAPK signaling pathway
O43719	HIV Tat-specific factor 1	HTATSF1	S	702	KEVEDADEKLFEDDDSNEKLFDEEEDSSEKL	1	9.09348e-07	-0.0568813	-0.140909	-0.0988954	0.592186	-0.0988954
Q09666	Neuroblast differentiation-associated protein AHNAK	AHNAK	S	5110	FDIKSPKFKAEAPLPSPKLEGELQAPDLELS	1	0.00186415	-0.113255	-0.0844725	-0.0988637	1.0361	-0.0988637
Q96B23	Uncharacterized protein C18orf25	C18orf25	S	66	VISSMPCLLMELRRDSSESQLASTESDKPTT	0.866581	1.07083e-09	0.194339	-0.391878	-0.0987693	0.10068	-0.0987693
Q15025	TNFAIP3-interacting protein 1	TNIP1	S	266	LMSNGNKEGASGRPGSPKMEGTGKKAVAGQQ	0.987584	0.000426167	0.0672257	-0.264356	-0.0985653	0.181423	-0.0985653
Q9HCD6	Protein TANC2	TANC2	S	1445	EARPSQGLPVIQSPPSSPPHRDSAYISSSPL	0.901679	1.82788e-10	-0.363494	0.166664	-0.0984146	0.111435	-0.0984146
Q13017	Rho GTPase-activating protein 5	ARHGAP5	S	1176	FSKAKSYYRRTHSDASDDEAFTTSKTKRKGR	1	1.55499e-08	-0.0305013	-0.166073	-0.098287	0.415256	-0.098287	Focal adhesion;Leukocyte transendothelial migration
Q9Y6M7	Sodium bicarbonate cotransporter 3	SLC4A7	S	84	RRRKDKESDKEDGRESPSYDTPSQRVQFILG	0.978359	1.35527e-05	0.301002	-0.496309	-0.0976533	0.0720822	-0.0976533
Q9ULF5	Zinc transporter ZIP10	SLC39A10	S	591	RLNETELTDLEGQQESPPKNYLCIEEEKIID	1	1.09297e-54	-0.0318871	-0.16337	-0.0976285	0.42333	-0.0976285
Q14684	Ribosomal RNA processing protein 1 homolog B	RRP1B	S	732	PEQKPLHGVLKTPTSSPASSPLVAKKPLTTT	0.98077	1.50487e-06	-0.19957	0.0045807	-0.0974947	0.288522	-0.0974947
Q15942	Zyxin	ZYX	S	267	PRGPPASSPAPAPKFSPVTPKFTPVASKFSP	0.999978	0.0147882	-0.306181	0.11168	-0.0972506	0.141066	-0.0972506	Focal adhesion
P10071	Transcriptional activator GLI3;Transcriptional repressor GLI3R	GLI3	S	664	RPPPPRDSGSHSQSRSPGRPTQGALGEQQDL	0.969969	2.40918e-08	0.119688	-0.313362	-0.0968369	0.135329	-0.0968369	Basal cell carcinoma;Hedgehog signaling pathway;Pathways in cancer
Q9H1E3	Nuclear ubiquitous casein and cyclin-dependent kinase substrate 1	NUCKS1	S	204	VGRPTASKASKEKTPSPKEEDEEPESPPEKK	1	7.07287e-14	-0.16175	-0.0315363	-0.0966432	0.423179	-0.0966432
Q9C0C2	182 kDa tankyrase-1-binding protein	TNKS1BP1	S	429	GDAHLRPTSLVQRRFSEGVLQSPSQDQEKLG	1	1.00487e-38	-0.122319	-0.0695647	-0.0959416	0.767502	-0.0959416
Q86YP4	Transcriptional repressor p66-alpha	GATAD2A	S	114	PSPDVIVLSDNEQPSSPRVNGLTTVALKETS	0.97448	1.60055e-09	-0.454585	0.266542	-0.0940218	0.0769587	-0.0940218
P61006	Ras-related protein Rab-8A	RAB8A	S	185	KAKMDKKLEGNSPQGSNQGVKITPDQQKRSS	1	5.81835e-13	-0.29775	0.11062	-0.0935652	0.138791	-0.0935652	Pancreatic secretion
P52948	Nuclear pore complex protein Nup98-Nup96;Nuclear pore complex protein Nup98;Nuclear pore complex protein Nup96	NUP98	S	623	SNLFSPVNRDSENLASPSEYPENGERFSFLS	0.999999	1.41611e-30	-0.149057	-0.0375931	-0.0933248	0.46506	-0.0933248	RNA transport
P46821	Microtubule-associated protein 1B;MAP1B heavy chain;MAP1 light chain LC1	MAP1B	S	1265	KVSPSKSPSLSPSPPSPLEKTPLGERSVNFS	0.999965	1.20794e-11	-0.703431	0.517317	-0.0930571	0.0439838	-0.0930571
Q8N122	Regulatory-associated protein of mTOR	RPTOR	S	863	QRVLDTSSLTQSAPASPTNKGVHIHQAGGSP	0.934654	1.91967e-27	0.0554733	-0.241352	-0.0929394	0.191232	-0.0929394	Insulin signaling pathway;mTOR signaling pathway
Q8NEY8	Periphilin-1	PPHLN1	S	133	RERSPYKRDNTFFRESPVGRKDSPHSRSGSS	1	8.63955e-08	-0.241936	0.0572716	-0.092332	0.18844	-0.092332
Q9C0C2	182 kDa tankyrase-1-binding protein	TNKS1BP1	S	494	TFPTRPSGLGVWRLDSPPPSPITEASEAAEA	0.99891	9.27509e-15	-0.0512197	-0.132774	-0.091997	0.575752	-0.091997
Q9C0C2	182 kDa tankyrase-1-binding protein	TNKS1BP1	S	498	RPSGLGVWRLDSPPPSPITEASEAAEAAEAG	0.992723	9.27509e-15	0.0169242	-0.199625	-0.0913505	0.256613	-0.0913505
P53621	Coatomer subunit alpha;Xenin;Proxenin	COPA	S	173	TVRVWDISGLRKKNLSPGAVESDVRGITGVD	1	2.20405e-05	-0.0243552	-0.157044	-0.0906995	0.39572	-0.0906995	Neuroactive ligand-receptor interaction
Q9BVG4	Protein PBDC1	PBDC1	S	181	EGEKGVNNGGEKRADSGEEENTKNGGEKGAD	1	2.43133e-07	-0.0190388	-0.162339	-0.0906889	0.370919	-0.0906889
P68402	Platelet-activating factor acetylhydrolase IB subunit beta	PAFAH1B2	S	2	______________MSQGDSNPAAIPHAAED	0.997856	5.06821e-16	0.0127833	-0.193961	-0.0905889	0.266084	-0.0905889	Ether lipid metabolism
Q9H307	Pinin	PNN	S	347	EEAGEEEEKEIAIVHSDAEKEQEEEEQKQEM	1	7.08425e-06	-0.0793408	-0.101784	-0.0905627	1.10521	-0.0905627	mRNA surveillance pathway;RNA transport
Q15678	Tyrosine-protein phosphatase non-receptor type 14	PTPN14	S	593	STPDLASHRHKYVSGSSPDLVTRKVQLSVKT	0.830729	0.000202733	-0.327928	0.147697	-0.0901152	0.113844	-0.0901152
Q9Y2W1	Thyroid hormone receptor-associated protein 3	THRAP3	S	672	YLKRGTEQEAAKNKKSPEIHRRIDISPSTFR	1	0.0040424	-0.286744	0.106653	-0.0900454	0.138648	-0.0900454
Q9UQ35	Serine/arginine repetitive matrix protein 2	SRRM2	S	1694	KTKSRTPPRRRSSRSSPELTRKARLSRRSRS	0.806962	0.00530272	-0.352639	0.17314	-0.0897495	0.102066	-0.0897495
P46937	Transcriptional coactivator YAP1	YAP1	S	61	QAPPAGHQIVHVRGDSETDLEALFNAVMNPK	0.998596	3.10277e-36	-0.319226	0.13984	-0.0896929	0.117562	-0.0896929
Q92504	Zinc transporter SLC39A7	SLC39A7	S	275	SHGHGRQERSTKEKQSSEEEEKETRGVQKRR	1	0.000146993	-0.110122	-0.0688771	-0.0894993	0.841119	-0.0894993
Q92504	Zinc transporter SLC39A7	SLC39A7	S	276	HGHGRQERSTKEKQSSEEEEKETRGVQKRRG	1	0.000146993	-0.110122	-0.0688771	-0.0894993	0.841119	-0.0894993
Q13136	Liprin-alpha-1	PPFIA1	S	239	NHEQENTPSTSGKRSSDGSLSHEEDLAKVIE	0.959939	0.000168913	0.0277203	-0.206393	-0.0893365	0.232848	-0.0893365
Q99460	26S proteasome non-ATPase regulatory subunit 1	PSMD1	T	273	QQFLSSVIQNLRTVGTPIASVPGSTNTGTVP	0.962874	1.05639e-05	-0.13787	-0.0405417	-0.0892058	0.49767	-0.0892058	Proteasome
Q9H2G2	STE20-like serine/threonine-protein kinase	SLK	S	565	GTCEAADVAQKVDEDSAEDTQSNDGKEVVEV	1	1.24494e-12	0.119024	-0.297367	-0.0891717	0.129374	-0.0891717	Oocyte meiosis
Q5T0N5	Formin-binding protein 1-like	FNBP1L	S	501	RHSSDINHLVTQGRESPEGSYTDDANQEVRG	0.999998	8.74269e-06	-0.135396	-0.0426443	-0.0890201	0.514631	-0.0890201
Q07157	Tight junction protein ZO-1	TJP1	S	178	RERSLSPRSDRRSVASSQPAKPTKVTLVKSR	0.999993	1.78642e-05	-0.256838	0.0788531	-0.0889926	0.16138	-0.0889926	Adherens junction;Epithelial cell signaling in Helicobacter pylori infection;Gap junction;Tight junction;Vibrio cholerae infection
A0A087WZG4	Rho guanine nucleotide exchange factor 18	ARHGEF18	S	1037	LMGKDESTSRNRRSLSPILPGRHSPAPPPDP	0.999012	0.00376668	-0.27127	0.0938945	-0.0886876	0.147437	-0.0886876
P55265	Double-stranded RNA-specific adenosine deaminase	ADAR	S	825	VTGASLRRTMLLLSRSPEAQPKTLPLTGSTF	1	0.0380408	-0.291716	0.115082	-0.0883169	0.13123	-0.0883169	Cytosolic DNA-sensing pathway;Measles
P16401	Histone H1.5	HIST1H1B	S	2	______________MSETAPAETATPAPVEK	0.99999	2.84254e-05	0.010923	-0.187134	-0.0881057	0.269931	-0.0881057
Q15154	Pericentriolar material 1 protein	PCM1	S	69	VESDKRVTNDISPESSPGVGRRRTKTPHTFP	0.999999	4.86499e-08	-0.155759	-0.0203421	-0.0880505	0.379525	-0.0880505
Q8TE77	Protein phosphatase Slingshot homolog 3	SSH3	S	87	EELHGDQTDFGQGSQSPQKQEEQRQHLHLMV	0.997699	5.77112e-39	0.222928	-0.398898	-0.0879848	0.0838439	-0.0879848	Regulation of actin cytoskeleton
Q13427	Peptidyl-prolyl cis-trans isomerase G	PPIG	S	716	LKSSMLKNKEDEKIRSSVEKENQKSKGQEND	0.859487	0.0395114	-0.0237537	-0.151339	-0.0875465	0.396978	-0.0875465
Q6UN15	Pre-mRNA 3'-end-processing factor FIP1	FIP1L1	S	304	NSSVGKWQDRYGRAESPDLRRLPGAIDVIGQ	1	0.00237597	-0.339601	0.166389	-0.0866057	0.102356	-0.0866057	mRNA surveillance pathway
O95425	Supervillin	SVIL	S	270	QQAASRSPSFGDPQLSPEARPSTGKPKHEWF	1	1.50184e-05	-0.199239	0.0264108	-0.086414	0.233661	-0.086414
Q4KMP7	TBC1 domain family member 10B	TBC1D10B	S	687	AAGGAPSPPPPVRRASAGPAPGPVVTAEGLH	0.998342	4.1736e-06	-0.298158	0.125494	-0.086332	0.122845	-0.086332
Q9UQ35	Serine/arginine repetitive matrix protein 2	SRRM2	S	1984	RSRSRTSPITRRRSRSRTSPVTRRRSRSRTS	0.999807	0.00205309	-0.0772541	-0.0953169	-0.0862855	1.17788	-0.0862855
Q9UQ35	Serine/arginine repetitive matrix protein 2	SRRM2	S	1987	SRTSPITRRRSRSRTSPVTRRRSRSRTSPVT	0.935685	0.00205309	-0.0772541	-0.0953169	-0.0862855	1.17788	-0.0862855
Q8IZP0	Abl interactor 1	ABI1	S	225	PNDYMTSPARLGSQHSPGRTASLNQRPRTHS	0.999519	0.00148732	-0.541303	0.369129	-0.0860872	0.0550181	-0.0860872
Q96GX5	Serine/threonine-protein kinase greatwall	MASTL	S	300	CLTSNLLQSRKRLATSSASSQSHTFISSVES	0.797128	7.56974e-23	-6.53202	6.35993	-0.0860445	0.00370617	-0.0860445
P53396	ATP-citrate synthase	ACLY	S	481	PAKKAKPAMPQDSVPSPRSLQGKSTTLFSRH	0.993858	1.06853e-06	-0.294172	0.122114	-0.086029	0.124656	-0.086029	Carbon fixation pathways in prokaryotes;Citrate cycle (TCA cycle)
Q8IYB3	Serine/arginine repetitive matrix protein 1	SRRM1	S	463	RESPSPAPKPRKVELSESEEDKGGKMAAADS	1	3.69706e-08	0.0776532	-0.249021	-0.0856837	0.15962	-0.0856837	mRNA surveillance pathway;RNA transport
Q13017	Rho GTPase-activating protein 5	ARHGAP5	S	1218	PVETWKGGIDNPAITSDQELDDKKMKKKTHK	0.996701	4.33404e-09	0.1503	-0.321466	-0.0855834	0.108784	-0.0855834	Focal adhesion;Leukocyte transendothelial migration
Q96JM3	Chromosome alignment-maintaining phosphoprotein 1	CHAMP1	S	204	KSVPVCESQKLAPVPSPEPQKPAPVSPESVK	1	1.86592e-06	-0.459953	0.288787	-0.0855829	0.0670577	-0.0855829
P50613	Cyclin-dependent kinase 7	CDK7	T	170	DFGLAKSFGSPNRAYTHQVVTRWYRAPELLF	0.958968	0.00482324	0.125519	-0.296193	-0.0853372	0.121951	-0.0853372	Basal transcription factors;Cell cycle;Nucleotide excision repair
Q8IXQ3	Uncharacterized protein C9orf40	C9orf40	S	76	GTMAEPSASPSKRRDSGDNSAPSGQEREDHG	0.99999	8.46141e-06	0.113034	-0.283566	-0.0852663	0.129902	-0.0852663
Q9UPU5	Ubiquitin carboxyl-terminal hydrolase 24	USP24	S	2047	WNAYMLFYQRVSDQNSPVLPKKSRVSVVRQE	1	2.36622e-05	0.106884	-0.27739	-0.0852527	0.13422	-0.0852527
Q9NYV4	Cyclin-dependent kinase 12	CDK12	T	893	FGLARLYNSEESRPYTNKVITLWYRPPELLL	0.999992	7.82762e-05	-0.0423083	-0.127897	-0.0851028	0.527799	-0.0851028
Q9UQ35	Serine/arginine repetitive matrix protein 2	SRRM2	S	1925	RSRSRASPVSRRRSRSRTPPVTRRRSRSRTP	0.999998	0.00467655	-0.0664727	-0.102591	-0.0845318	0.872923	-0.0845318
Q9UQ35	Serine/arginine repetitive matrix protein 2	SRRM2	T	1927	RSRASPVSRRRSRSRTPPVTRRRSRSRTPTT	0.999987	0.00467655	-0.0664727	-0.102591	-0.0845318	0.872923	-0.0845318
Q99733	Nucleosome assembly protein 1-like 4	NAP1L4	S	125	ITGDVEPTDAESEWHSENEEEEKLAGDMKSK	0.999999	3.8852e-22	-0.0867985	-0.0814759	-0.0841372	1.69616	-0.0841372
Q9UQ35	Serine/arginine repetitive matrix protein 2	SRRM2	S	1854	RGRSRTPPTSRKRSRSRTSPAPWKRSRSRAS	0.917679	0.00125643	-0.17314	0.00562301	-0.0837587	0.283439	-0.0837587
Q9UQ35	Serine/arginine repetitive matrix protein 2	SRRM2	S	1857	SRTPPTSRKRSRSRTSPAPWKRSRSRASPAT	0.987232	0.00125643	-0.17314	0.00562301	-0.0837587	0.283439	-0.0837587
Q86YS7	C2 domain-containing protein 5	C2CD5	S	295	SSGPSTPLKNQTYSFSPSKSYSRQSSSSDTD	0.977393	0.00107311	0.015212	-0.182692	-0.0837401	0.257364	-0.0837401
Q99959	Plakophilin-2	PKP2	S	155	SLRHPLRRLEISPDSSPERAHYTHSDYQYSQ	0.818093	0.000372531	0.249506	-0.415975	-0.0832345	0.0736818	-0.0832345	Arrhythmogenic right ventricular cardiomyopathy (ARVC)
P52292	Importin subunit alpha-1	KPNA2	S	62	MLKRRNVSSFPDDATSPLQENRNNQGTVNWS	0.857942	1.16072e-38	-0.365909	0.199487	-0.0832106	0.0873736	-0.0832106
Q9Y2J4	Angiomotin-like protein 2	AMOTL2	S	602	AATAAAQRDTTLIRHSPQPSPSSSFNEGLLT	0.99647	1.30466e-11	-0.309806	0.144505	-0.082651	0.109107	-0.082651
Q9BST9	Rhotekin	RTKN	S	220	ALTGGPKRLATKLSSSLGRSSGRRVRASLDS	0.956143	0.0223539	-0.0235044	-0.14104	-0.0822724	0.403542	-0.0822723
Q9UQE7	Structural maintenance of chromosomes protein 3	SMC3	S	1067	KATLVMKKGDVEGSQSQDEGEGSGESERGSG	0.99998	2.81998e-37	0.040121	-0.204642	-0.0822603	0.205338	-0.0822603	Cell cycle;Cell cycle - yeast;Meiosis - yeast;Oocyte meiosis
Q13247	Serine/arginine-rich splicing factor 6	SRSF6	S	303	DIKSKSRSRSQSRSNSPLPVPPSKARSVSPP	0.999997	2.43068e-05	-0.251762	0.0886382	-0.081562	0.145386	-0.081562	Spliceosome
Q9BY44	Eukaryotic translation initiation factor 2A;Eukaryotic translation initiation factor 2A, N-terminally processed	EIF2A	S	506	HEAKKAAKQEARSDKSPDLAPTPAPQSTPRN	1	8.269e-09	0.0740944	-0.23634	-0.0811226	0.159012	-0.0811226
O75400	Pre-mRNA-processing factor 40 homolog A	PRPF40A	S	885	KKHKKKSKKRRHKSDSPESDAEREKDKKEKD	0.984407	2.97945e-06	-0.123921	-0.0382958	-0.0811085	0.509774	-0.0811085	Spliceosome
Q13428	Treacle protein	TCOF1	S	1350	KESSRKGWESRKRKLSGDQPAARTPRSKKKK	1	1.82471e-05	0.063779	-0.225398	-0.0808097	0.170343	-0.0808097	Ribosome biogenesis in eukaryotes
H7C152	Autophagy-related protein 9A	ATG9A	S	244	GQSASRHPEPVPEEGSEDELPPQVHKV____	1	1.47675e-06	-0.313567	0.152965	-0.0803007	0.102958	-0.0803007
Q96EB6	NAD-dependent protein deacetylase sirtuin-1;SirtT1 75 kDa fragment	SIRT1	S	47	PLRKRPRRDGPGLERSPGEPGGAAPEREVPA	1	0.000224741	-0.0551715	-0.105142	-0.0801566	0.715884	-0.0801566
Q5VZ89	DENN domain-containing protein 4C	DENND4C	S	1278	SGMTTAFIHALERRSSLPLDHGSPAQENPES	0.820716	3.15087e-06	-0.320252	0.160943	-0.0796542	0.0988328	-0.0796542
Q68CZ2	Tensin-3	TNS3	S	660	RGVGSGPHPPDTQQPSPSKAFKPRFPGDQVV	0.991152	4.71489e-07	-0.621133	0.461899	-0.0796172	0.0423612	-0.0796172
Q8IY67	Ribonucleoprotein PTB-binding 1	RAVER1	S	14	__MAADVSVTHRPPLSPKSGAEVEAGDAAER	0.999984	9.70904e-09	-0.0163223	-0.142871	-0.0795966	0.368979	-0.0795966
O95218	Zinc finger Ran-binding domain-containing protein 2	ZRANB2	S	153	AVGPASILKEVEDKESEGEEEDEDEDLSKYK	1	5.82663e-06	-0.244309	0.0856191	-0.079345	0.145942	-0.079345
Q01581	Hydroxymethylglutaryl-CoA synthase, cytoplasmic	HMGCS1	S	495	GVGLVHSNIATEHIPSPAKKVPRLPATAAEP	0.999997	8.53168e-34	-0.411656	0.253704	-0.0789758	0.0697552	-0.0789758	Butanoate metabolism;Synthesis and degradation of ketone bodies;Terpenoid backbone biosynthesis;Valine, leucine and isoleucine degradation
Q9NY27	Serine/threonine-protein phosphatase 4 regulatory subunit 2	PPP4R2	S	226	NHSDSSTSESEVSSVSPLKNKHPDEDAVEAE	0.996559	1.53179e-44	-0.158236	0.000519466	-0.0788583	0.299218	-0.0788583
Q9C0C2	182 kDa tankyrase-1-binding protein	TNKS1BP1	S	1621	LFQDSTEPRASRVPSSDEEVVEEPQSRRTRM	1	1.79429e-12	-0.03623	-0.121015	-0.0786227	0.501947	-0.0786227
Q92597	Protein NDRG1	NDRG1	S	333	ASMTRLMRSRTASGSSVTSLDGTRSRSHTSE	0.957765	0.000169637	0.298072	-0.455123	-0.0785258	0.0609147	-0.0785258
Q9UQ35	Serine/arginine repetitive matrix protein 2	SRRM2	S	333	TQRPSSPETATKQPSSPYEDKDKDKKEKSAT	0.77737	0.00853652	-0.0347366	-0.121148	-0.0779423	0.491831	-0.0779423
P32519	ETS-related transcription factor Elf-1	ELF1	S	167	ETQQVQEKYADSPGASSPEQPKRKKGRKTKP	0.99986	0.000954493	-0.0259847	-0.129877	-0.0779306	0.426792	-0.0779306
Q96RL1	BRCA1-A complex subunit RAP80	UIMC1	S	677	SREMQSSFTRRDLNESPVKSFVSISEATDCL	1	0.00128306	-0.255271	0.100376	-0.0774473	0.131647	-0.0774473
Q13459	Unconventional myosin-IXb	MYO9B	S	1114	SEPEVQPSDRSPLEHSSPEKEAPSPEKTLPP	0.999625	0.00211248	-0.0903113	-0.0643311	-0.0773212	0.974842	-0.0773212
Q9H4G0	Band 4.1-like protein 1	EPB41L1	S	678	KGAPSQDDESGGIEDSPDRGACSTPDMPQFE	0.999998	3.59717e-19	-0.0827133	-0.070252	-0.0764827	1.28611	-0.0764827	Tight junction
Q86V48	Leucine zipper protein 1	LUZP1	S	394	HGSEASVSKHTARELSPQHKRERLRNREFAL	1	0.0103617	-0.164464	0.0116461	-0.0764089	0.263599	-0.0764089
Q5T200	Zinc finger CCCH domain-containing protein 13	ZC3H13	S	77	GPSPRGKGYSSNYRRSPERPTGDLRERMKNK	0.999951	0.000537138	-0.196046	0.0437202	-0.0761627	0.194032	-0.0761627
Q9UHB7	AF4/FMR2 family member 4	AFF4	S	1062	GSKAVGMPSPVSPKLSPGNSGNYSSGASSAS	0.974062	1.46858e-12	-0.16238	0.0107883	-0.0757957	0.265813	-0.0757957
P23588	Eukaryotic translation initiation factor 4B	EIF4B	S	406	LDEPKLERRPRERHPSWRSEETQERERSRTG	1	0.00734021	-0.147841	-0.00374608	-0.0757937	0.315269	-0.0757937	mTOR signaling pathway;RNA transport
Q9NYF8	Bcl-2-associated transcription factor 1	BCLAF1	S	658	STRQKSPEIHRRIDISPSTLRKHTRLAGEER	0.999818	0.000102899	-0.151907	0.000418373	-0.0757443	0.29951	-0.0757443
B4DGG1	Protein ITFG3	ITFG3	S	21	DLEAEIHPLKNEERKSQENLGNPSKNEDNVK	1	0.000163496	-0.260584	0.10967	-0.075457	0.122857	-0.075457
Q5T200	Zinc finger CCCH domain-containing protein 13	ZC3H13	S	265	NSKTNQSKKKGPRTPSPPPPIPEDIALGKKY	1	0.000271338	-0.398227	0.248519	-0.0748541	0.0679392	-0.0748541
Q5T200	Zinc finger CCCH domain-containing protein 13	ZC3H13	T	263	QRNSKTNQSKKKGPRTPSPPPPIPEDIALGK	1	0.000271338	-0.398227	0.248519	-0.0748541	0.0679392	-0.0748541
P23497	Nuclear autoantigen Sp-100	SP100	S	362	APRSEPVINNDNPLESNDEKEGQEATCSRPQ	1	8.75987e-32	-0.182966	0.0335695	-0.0746983	0.210759	-0.0746983
Q96GX5	Serine/threonine-protein kinase greatwall	MASTL	S	288	ETVASNPGMPVKCLTSNLLQSRKRLATSSAS	0.976352	0.00120892	-4.67857	4.52922	-0.0746741	0.00450736	-0.0746741
Q13523	Serine/threonine-protein kinase PRP4 homolog	PRPF4B	S	354	NRSPSRRPGRSPKRRSLSPKPRDKSRRSRSP	1	0.0345025	-0.26214	0.112802	-0.074669	0.119931	-0.074669
Q13523	Serine/threonine-protein kinase PRP4 homolog	PRPF4B	S	356	SPSRRPGRSPKRRSLSPKPRDKSRRSRSPLL	1	0.0345025	-0.26214	0.112802	-0.074669	0.119931	-0.074669
Q8IYB3	Serine/arginine repetitive matrix protein 1	SRRM1	S	465	SPSPAPKPRKVELSESEEDKGGKMAAADSVQ	1	2.66055e-05	-0.140619	-0.00848689	-0.0745528	0.335712	-0.0745528	mRNA surveillance pathway;RNA transport
Q96ST2	Protein IWS1 homolog	IWS1	S	248	QASDSENEELPKPRISDSESEDPPRHQASDS	0.999979	0.000114142	-0.159331	0.0108028	-0.0742643	0.265122	-0.0742643
Q86YP4	Transcriptional repressor p66-alpha	GATAD2A	S	100	MRTSHSDMKSERRPPSPDVIVLSDNEQPSSP	1	1.61779e-19	-0.454585	0.306752	-0.0739167	0.0565535	-0.0739167
Q8TAQ2	SWI/SNF complex subunit SMARCC2	SMARCC2	S	304	RDKKGGNYKKRKRSPSPSPTPEAKKKNAKKG	0.99638	4.45907e-05	-0.343787	0.196558	-0.0736147	0.0805822	-0.0736147
Q9UMD9	Collagen alpha-1(XVII) chain;120 kDa linear IgA disease antigen;97 kDa linear IgA disease antigen	COL17A1	S	174	DDVKRLLKGSRSASVSPTRNSSNTLPIPKKG	0.973792	0.00383984	0.524164	-0.670659	-0.0732475	0.0351123	-0.0732475	Protein digestion and absorption
P53985	Monocarboxylate transporter 1	SLC16A1	S	467	QKANEQKKESKEEETSIDVAGKPNEVTKAAE	0.999999	4.49565e-20	0.220949	-0.366812	-0.0729313	0.073071	-0.0729313
C9JLW8	Protein FAM195B	FAM195B	S	21	VSRVVYNGKRTSSPRSPPSSSEIFTPAHEEN	0.999774	4.21778e-14	-0.143851	-0.00173015	-0.0727905	0.307732	-0.0727905
Q9BXW9	Fanconi anemia group D2 protein	FANCD2	S	1435	ASKSKATEDGEEDEVSAGEKEQDSDESYDDS	1	1.49965e-23	-0.181837	0.0384359	-0.0717003	0.198861	-0.0717003
P55196	Afadin	MLLT4	S	1275	TDSNHSSIAIQRVTRSQEELREDKAYQLERH	1	0.00146809	0.015212	-0.156526	-0.070657	0.250514	-0.070657	Adherens junction;Leukocyte transendothelial migration;Tight junction
Q92688	Acidic leucine-rich nuclear phosphoprotein 32 family member B	ANP32B	T	244	EEEEEGGKGEKRKRETDDEGEDD________	1	7.88215e-07	-0.0177237	-0.122739	-0.0702313	0.388593	-0.0702313
Q6IBW4	Condensin-2 complex subunit H2	NCAPH2	S	284	EASAPKAALEPKESRSPQQSAALPRRYMLRE	1	8.85724e-05	-0.268921	0.128551	-0.0701852	0.105752	-0.0701852
O60832	H/ACA ribonucleoprotein complex subunit 4	DKC1	S	494	AKAGLESGAEPGDGDSDTTKKKKKKKKAKEV	0.929035	2.49782e-09	-0.116145	-0.0237521	-0.0699484	0.429949	-0.0699484	Ribosome biogenesis in eukaryotes
Q13153	Serine/threonine-protein kinase PAK 1	PAK1	S	204	VIAPRPEHTKSVYTRSVIEPLPVTPTRDVAT	1	6.12386e-05	-0.0657628	-0.0728604	-0.0693116	1.48722	-0.0693116	Axon guidance;Chemokine signaling pathway;Epithelial cell signaling in Helicobacter pylori infection;ErbB signaling pathway;Fc gamma R-mediated phagocytosis;Focal adhesion;MAPK signaling pathway;MAPK signaling pathway - yeast;Natural killer cell mediated cytotoxicity;Regulation of actin cytoskeleton;Renal cell carcinoma;T cell receptor signaling pathway
Q15061	WD repeat-containing protein 43	WDR43	S	77	CTCLAWAPARLQAKESPQRKKRKSEAVGMSN	1	0.00308366	0.0912597	-0.229588	-0.0691641	0.130263	-0.0691641	Ribosome biogenesis in eukaryotes
Q99700	Ataxin-2	ATXN2	S	772	NSPAGNKENIKPNETSPSFSKAENKGISPVV	0.764036	2.53391e-06	-0.113411	-0.024887	-0.0691489	0.440717	-0.0691489
P51858	Hepatoma-derived growth factor	HDGF	S	206	LPMEVEKNSTPSEPGSGRGPPQEEEEEEDEE	0.997189	0.00198905	0.253384	-0.391658	-0.0691367	0.0626996	-0.0691367
Q9UQ35	Serine/arginine repetitive matrix protein 2	SRRM2	S	424	PEKLPQSSSSESSPPSPQPTKVSRHASSSPE	0.999781	4.96586e-27	-0.114566	-0.0233263	-0.0689463	0.429307	-0.0689463
Q9H1B7	Interferon regulatory factor 2-binding protein-like	IRF2BPL	S	547	PSGRGAAASLRKRKASPEPPDSAEGALKLGE	1	1.48649e-08	-0.0119225	-0.125651	-0.0687867	0.35677	-0.0687867
Q15020	Squamous cell carcinoma antigen recognized by T-cells 3	SART3	S	10	______MATAAETSASEPEAESKAGPKADGE	0.999982	1.09468e-05	0.229834	-0.367371	-0.0687685	0.0675778	-0.0687685
O95684	FGFR1 oncogene partner	FGFR1OP	S	156	GPTTGEGALDLSDVHSPPKSPEGKTSAQTTP	0.999322	1.07197e-16	-0.221438	0.0840278	-0.0687052	0.136149	-0.0687052
Q5VUB5	Protein FAM171A1	FAM171A1	S	849	ETTRRTADAPSEPAASPHQRRSAHEEEEDDD	0.95333	0.000723734	-0.442654	0.305628	-0.0685129	0.0532043	-0.0685129
Q9UHB7	AF4/FMR2 family member 4	AFF4	S	487	WQLDNWLNKVNPHKVSPASSVDSNIPSSQGY	0.866541	2.10867e-07	-0.297892	0.161298	-0.0682969	0.0883452	-0.0682969
Q9HAS0	Protein Njmu-R1	C17orf75	S	18	PSLQESMDGDEKELESSEEGGSAEERRLEPP	0.869078	8.35728e-05	0.176323	-0.312898	-0.0682874	0.0826582	-0.0682874
P46100	Transcriptional regulator ATRX	ATRX	S	889	GSSDDAERKQERETFSSAEGTVDKDTTIMEL	0.847727	0.000924924	0.262313	-0.39835	-0.0680188	0.0601214	-0.0680188
P02545	Prelamin-A/C;Lamin-A/C	LMNA	S	22	RRATRSGAQASSTPLSPTRITRLQEKEDLQE	0.886749	9.92613e-09	-0.190207	0.0556063	-0.0673003	0.16681	-0.0673003	Arrhythmogenic right ventricular cardiomyopathy (ARVC);Dilated cardiomyopathy;Hypertrophic cardiomyopathy (HCM)
Q7L2J0	7SK snRNA methylphosphate capping enzyme	MEPCE	S	69	CAPSAGSPAAAVGRESPGAAATSSSGPQAQQ	1	1.29894e-28	-0.0688313	-0.0657101	-0.0672707	1.83073	-0.0672707
Q8TAQ2	SWI/SNF complex subunit SMARCC2	SMARCC2	S	302	DRRDKKGGNYKKRKRSPSPSPTPEAKKKNAK	0.999113	4.45907e-05	-0.343787	0.209295	-0.0672464	0.071532	-0.0672464
Q13671	Ras and Rab interactor 1	RIN1	S	337	SEEEGVPGSRGSPATSPHLGRRRPLLRSMSA	0.951339	0.000433533	0.25411	-0.387914	-0.0669019	0.0608828	-0.0669019
Q07157	Tight junction protein ZO-1	TJP1	S	329	RSPDQRSEPSDHSRHSPQQPSNGSLRSRDEE	0.999999	0.000117185	-0.241748	0.107974	-0.0668868	0.114969	-0.0668868	Adherens junction;Epithelial cell signaling in Helicobacter pylori infection;Gap junction;Tight junction;Vibrio cholerae infection
O94804	Serine/threonine-protein kinase 10	STK10	S	450	GDLSPAANRSQKASQSRPNSSALETLGGEKL	0.980094	1.91512e-06	0.212383	-0.345964	-0.0667908	0.0703246	-0.0667908
P17706	Tyrosine-protein phosphatase non-receptor type 2	PTPN2	S	304	WKELSKEDLSPAFDHSPNKIMTEKYNGNRIG	1	3.90061e-10	-0.162186	0.0289992	-0.0665933	0.212796	-0.0665933
Q9UHB6	LIM domain and actin-binding protein 1	LIMA1	S	490	LERPAQLANARETPHSPGVEDAPIAKVGVLA	0.999876	2.55651e-06	-0.189285	0.0561612	-0.0665621	0.165186	-0.0665621
Q13136	Liprin-alpha-1	PPFIA1	S	242	QENTPSTSGKRSSDGSLSHEEDLAKVIELQE	0.989835	0.000168913	0.0277203	-0.160533	-0.0664064	0.215486	-0.0664064
Q99959	Plakophilin-2	PKP2	S	151	VEERSLRHPLRRLEISPDSSPERAHYTHSDY	0.999998	0.000372531	0.249506	-0.381948	-0.0662209	0.0612889	-0.0662209	Arrhythmogenic right ventricular cardiomyopathy (ARVC)
Q9UPU5	Ubiquitin carboxyl-terminal hydrolase 24	USP24	S	1943	EVGENGRSVDQGGGGSPRKKVALTENYELVG	1	9.40721e-05	-0.0599159	-0.0721745	-0.0660452	1.22979	-0.0660452
P18583	Protein SON	SON	S	283	VEYQMKSVLKSVESTSPEPSKIMLVEPPVAK	0.990272	2.69691e-05	-0.354944	0.223003	-0.0659704	0.0669617	-0.0659704
O60504	Vinexin	SORBS3	S	544	TSPRLTAAARSARHPSSPSALRSPADPIDLG	0.999459	0.00514012	-0.0497854	-0.081885	-0.0658352	0.817499	-0.0658352
A0A2R8YDH4	Tight junction protein ZO-2	TJP2	S	303	SRLNSHGGRSRSWEDSPERGRPHERARSRER	0.999996	5.78682e-05	0.220082	-0.350724	-0.0653206	0.0671394	-0.0653206	Tight junction;Vibrio cholerae infection
O00499	Myc box-dependent-interacting protein 1	BIN1	S	298	AQPSDNAPAKGNKSPSPPDGSPAATPEIRVN	0.999995	8.30861e-06	-0.318362	0.188134	-0.0651137	0.0758312	-0.0651137
Q6Y7W6	PERQ amino acid-rich with GYF domain-containing protein 2	GIGYF2	S	26	GPEWLRALSSGGSITSPPLSPALPKYKLADY	0.817409	1.91925e-05	-0.169566	0.0395178	-0.0650241	0.189926	-0.0650241
Q9UGV2	Protein NDRG3	NDRG3	S	331	IPSASMTRLARSRTHSTSSSLGSGESPFSRS	0.868374	1.43968e-08	-0.102063	-0.0270125	-0.0645376	0.474586	-0.0645376
P06748	Nucleophosmin	NPM1	T	199	EEAEEKAPVKKSIRDTPAKNAQKSNQNGKDS	0.999021	0.00938822	-0.43411	0.305164	-0.0644731	0.0505782	-0.0644731
Q9UQ35	Serine/arginine repetitive matrix protein 2	SRRM2	S	1869	SRTSPAPWKRSRSRASPATHRRSRSRTPLIS	1	0.00395537	-0.0652344	-0.063641	-0.0644377	2.10397	-0.0644377
Q9ULU4	Protein kinase C-binding protein 1	ZMYND8	S	490	SPASTKTGQAGSLSGSPKPFSPQLSAPITTK	0.927411	4.53263e-06	-0.323335	0.195616	-0.0638597	0.0724375	-0.0638597
Q9UMD9	Collagen alpha-1(XVII) chain;120 kDa linear IgA disease antigen;97 kDa linear IgA disease antigen	COL17A1	S	172	ELDDVKRLLKGSRSASVSPTRNSSNTLPIPK	0.999973	0.0160966	0.524164	-0.651775	-0.0638055	0.0309643	-0.0638055	Protein digestion and absorption
Q99543	DnaJ homolog subfamily C member 2;DnaJ homolog subfamily C member 2, N-terminally processed	DNAJC2	S	47	GRWFEAFVKRRNRNASASFQELEDKKELSEE	1	1.62421e-05	0.266996	-0.394075	-0.0635393	0.0559634	-0.0635393
O95684	FGFR1 oncogene partner	FGFR1OP	S	160	GEGALDLSDVHSPPKSPEGKTSAQTTPSKIP	0.999998	1.07197e-16	-0.221438	0.0944334	-0.0635024	0.12112	-0.0635024
P50851	Lipopolysaccharide-responsive and beige-like anchor protein	LRBA	S	10	______MASEDNRVPSPPPTGDDGGGGGREE	0.999942	2.45461e-07	0.23634	-0.359971	-0.0618157	0.060553	-0.0618157
Q9Y3X0	Coiled-coil domain-containing protein 9	CCDC9	T	385	TKEGAASPAPETPQPTSPETSPKETPMQPPE	0.877488	1.64699e-08	-0.364385	0.241339	-0.0615232	0.0592776	-0.0615232
P21796	Voltage-dependent anion-selective channel protein 1	VDAC1	S	104	DQLARGLKLTFDSSFSPNTGKKNAKIKTGYK	0.995472	4.10984e-10	0.223546	-0.346191	-0.0613224	0.0629751	-0.0613224	Calcium signaling pathway;Huntington's disease;Parkinson's disease
O15014	Zinc finger protein 609	ZNF609	S	576	PARSATPKVRLVEPHSPSPSSKFSTKGLCKK	0.999849	0.000239584	-0.254565	0.132704	-0.0609301	0.0937068	-0.0609301
O15014	Zinc finger protein 609	ZNF609	S	578	RSATPKVRLVEPHSPSPSSKFSTKGLCKKKL	0.990693	0.000239584	-0.254565	0.132704	-0.0609301	0.0937068	-0.0609301
Q9NXR1	Nuclear distribution protein nudE homolog 1	NDE1	S	306	SGRSSKNRDGGERRPSSTSVPLGDKGLDTSC	0.944814	4.55436e-07	-0.362399	0.241765	-0.060317	0.0582225	-0.060317
P60174	Triosephosphate isomerase	TPI1	S	58	KFFVGGNWKMNGRKQSLGELIGTLNAAKVPA	1	7.0702e-39	-0.00814535	-0.1121	-0.0601225	0.343113	-0.0601225	Carbon fixation in photosynthetic organisms;Fructose and mannose metabolism;Glycolysis / Gluconeogenesis;Inositol phosphate metabolism
P18887	DNA repair protein XRCC1	XRCC1	S	241	SPVSRAIGSTSKPQESPKGKRKLDLNQEEKK	1	1.16371e-10	-0.372337	0.253653	-0.0593421	0.055164	-0.0593421	Base excision repair
Q9UKV3	Apoptotic chromatin condensation inducer in the nucleus	ACIN1	S	729	SAEKHVTQRLQPERGSPKKCEAEEAEPPAAT	1	0.0300834	-0.000750383	-0.116897	-0.0588237	0.304594	-0.0588237	mRNA surveillance pathway;RNA transport;Spliceosome
P19634	Sodium/hydrogen exchanger 1	SLC9A1	S	785	SSPGTDDVFTPAPSDSPSSQRIQRCLSDPGP	0.790837	1.45245e-21	0.0207689	-0.138159	-0.0586951	0.225491	-0.0586951	Bile secretion;Cardiac muscle contraction;Gastric acid secretion;Pancreatic secretion;Regulation of actin cytoskeleton;Salivary secretion
Q13428	Treacle protein	TCOF1	T	1270	MLSPKTGGKEAASGTTPQKSRKPKKGAGNPQ	0.995559	0.00272807	-0.235841	0.118539	-0.0586508	0.0988132	-0.0586508	Ribosome biogenesis in eukaryotes
P06493	Cyclin-dependent kinase 1;Cyclin-dependent kinase 2;Cyclin-dependent kinase 3	CDK1;CDK2;CDK3	Y	15	_MEDYTKIEKIGEGTYGVVYKGRHKTTGQVV	0.999956	0.000217361	-0.0232551	-0.0938305	-0.0585428	0.461759	-0.0585428	Cell cycle;Gap junction;Measles;Oocyte meiosis;p53 signaling pathway;Pathways in cancer;Progesterone-mediated oocyte maturation;Prostate cancer;Small cell lung cancer
Q8IYB3	Serine/arginine repetitive matrix protein 1	SRRM1	S	431	TPQQSNRTRKSRVSVSPGRTSGKVTKHKGTE	1	0.00337399	0.0647449	-0.181675	-0.058465	0.14391	-0.058465	mRNA surveillance pathway;RNA transport
Q8IYB3	Serine/arginine repetitive matrix protein 1	SRRM1	S	769	SGSPEPAAKKPPAPPSPVQSQSPSTNWSPAV	0.999689	1.86108e-08	-0.250131	0.133559	-0.0582861	0.0903238	-0.0582861	mRNA surveillance pathway;RNA transport
Q6PD62	RNA polymerase-associated protein CTR9 homolog	CTR9	S	970	RKKKKRRRHPKGEEGSDDDETENGPKPKKRR	1	4.1681e-13	-0.020999	-0.0954519	-0.0582255	0.441121	-0.0582255
P35611	Alpha-adducin	ADD1	S	465	SGRGDEASEEGQNGSSPKSKTKWTKEDGHRT	0.954169	2.27108e-23	-0.327765	0.211899	-0.0579329	0.0628024	-0.0579329
P27816	Microtubule-associated protein 4	MAP4	S	1073	SQKLNFKEKAQAKVGSLDNVGHLPAGGAVKT	1	1.78614e-05	0.188021	-0.303342	-0.0576607	0.068927	-0.0576607
O43583	Density-regulated protein	DENR	S	73	EKNFPNEFAKLTVENSPKQEAGISEGQGTAG	1	3.27594e-12	-0.0711635	-0.0434844	-0.057324	0.821567	-0.057324
P49585	Choline-phosphate cytidylyltransferase A	PCYT1A	S	329	ISPKQSPSSSPTRERSPSPSFRWPFSGKTSP	0.999999	0.000577268	-0.0162785	-0.0982848	-0.0572817	0.402845	-0.0572817	Glycerophospholipid metabolism;Phosphonate and phosphinate metabolism
Q96MU7	YTH domain-containing protein 1	YTHDC1	S	146	EKTCVRKRDPERRAKSPTPDGSERIGLEVDR	1	0.00010788	-0.179809	0.0654005	-0.0572041	0.141413	-0.0572041
Q96MU7	YTH domain-containing protein 1	YTHDC1	T	148	TCVRKRDPERRAKSPTPDGSERIGLEVDRRA	0.999972	0.00010788	-0.179809	0.0654005	-0.0572041	0.141413	-0.0572041
Q96ST2	Protein IWS1 homolog	IWS1	S	313	RVSDSESEGPQKGPASDSETEDASRHKQKPE	1	2.15485e-08	-0.102605	-0.0116388	-0.0571217	0.368461	-0.0571217
Q96ST2	Protein IWS1 homolog	IWS1	S	315	SDSESEGPQKGPASDSETEDASRHKQKPESD	0.991136	2.15485e-08	-0.102605	-0.0116388	-0.0571217	0.368461	-0.0571217
P49792	E3 SUMO-protein ligase RanBP2;RanBP2-like and GRIP domain-containing protein 4;RanBP2-like and GRIP domain-containing protein 3;RANBP2-like and GRIP domain-containing protein 5/6;RANBP2-like and GRIP domain-containing protein 8;RANBP2-like and GRIP domain-containing protein 1;RANBP2-like and GRIP domain-containing protein 2	RANBP2;RGPD4;RGPD3;RGPD5;RGPD8;RGPD1;RGPD2	S	2454	AKTAQEKDSLITPHVSRSSTPRESPCGKIAV	0.999999	0.0012182	-0.257235	0.143022	-0.0571063	0.0845766	-0.0571063	RNA transport
P49792	E3 SUMO-protein ligase RanBP2;RanBP2-like and GRIP domain-containing protein 4;RanBP2-like and GRIP domain-containing protein 3;RANBP2-like and GRIP domain-containing protein 5/6;RANBP2-like and GRIP domain-containing protein 8;RANBP2-like and GRIP domain-containing protein 1;RANBP2-like and GRIP domain-containing protein 2	RANBP2;RGPD4;RGPD3;RGPD5;RGPD8;RGPD1;RGPD2	T	2450	IFDEAKTAQEKDSLITPHVSRSSTPRESPCG	0.99982	0.0012182	-0.257235	0.143022	-0.0571063	0.0845766	-0.0571063	RNA transport
Q01130	Serine/arginine-rich splicing factor 2	SRSF2	S	208	PPVSKRESKSRSRSKSPPKSPEEEGAVSS__	0.999981	9.41186e-05	-0.119228	0.00524641	-0.056991	0.27737	-0.056991	Spliceosome
P43243	Matrin-3	MATR3	S	604	KDKSRKRSYSPDGKESPSDKKSKTDGSQKTE	0.998748	3.37222e-07	-0.124393	0.0107883	-0.0568023	0.255649	-0.0568023
Q9NZM3	Intersectin-2	ITSN2	S	884	VNTSWQKKSAFTRTVSPGSVSPIHGQGQVVE	0.999805	1.60297e-13	-0.225245	0.11182	-0.0567124	0.100535	-0.0567124
Q9H6F5	Coiled-coil domain-containing protein 86	CCDC86	S	102	PGAASPQRQQDLHLESPQRQPEYSPESPRCQ	1	3.90103e-07	-0.290886	0.177604	-0.0566408	0.071111	-0.0566408
Q8NCD3	Holliday junction recognition protein	HJURP	S	473	LPDSWAMNMYRGGPASPGGLQGLETRRLSLP	0.999996	0.000120804	-0.99008	0.87697	-0.0565551	0.0170601	-0.0565551
Q6ZUT6	Uncharacterized protein C15orf52	C15orf52	S	201	RNQGIEGSPGGRVTRSPPTQVAISSDSARKG	0.999691	1.58258e-05	-0.290462	0.1778	-0.0563311	0.0707402	-0.0563311
Q01664	Transcription factor AP-4	TFAP4	S	124	QNTQLKRFIQELSGSSPKRRRAEDKDEGIGS	0.760286	4.28496e-05	-0.375272	0.263231	-0.0560207	0.0508956	-0.0560207
Q9UQ35	Serine/arginine repetitive matrix protein 2	SRRM2	S	954	SRVTSRTTPRRSRSVSPCSNVESRLLPRYSH	0.999996	0.000573955	0.279412	-0.391218	-0.0559029	0.0482587	-0.0559029
O60271	C-Jun-amino-terminal kinase-interacting protein 4	SPAG9	S	332	IEVQVAQETRNVSTGSAENEEKSEVQAIIES	0.999987	2.82933e-07	-0.0330085	-0.0780633	-0.0555359	0.610258	-0.0555359
O15042	U2 snRNP-associated SURP motif-containing protein	U2SURP	S	946	TSPSPSRSSSGRRVKSPSPKSERSERSERSH	1	0.0172242	-0.163333	0.0528352	-0.0552487	0.155416	-0.0552487	Spliceosome
O15042	U2 snRNP-associated SURP motif-containing protein	U2SURP	S	948	PSPSRSSSGRRVKSPSPKSERSERSERSHKE	1	0.0172242	-0.163333	0.0528352	-0.0552487	0.155416	-0.0552487	Spliceosome
Q9UQ35	Serine/arginine repetitive matrix protein 2	SRRM2	S	1320	WGGPHFSPEHKELSNSPLRENSFGSPLEFRN	1	8.53489e-06	-0.204981	0.0948956	-0.0550428	0.110128	-0.0550428
Q9NWB6	Arginine and glutamate-rich protein 1	ARGLU1	S	60	ESKRNRRRESRSRSRSTNTAVSRRERDRERA	0.995524	0.00183587	-0.06608	-0.0439044	-0.0549922	0.89736	-0.0549922
P16383	GC-rich sequence DNA-binding factor 2	GCFC2	S	96	APRADEGSESRTLDVSTDEEDKIHHSSESKD	0.999976	0.000815665	0.103934	-0.213627	-0.0548466	0.103328	-0.0548466
P16383	GC-rich sequence DNA-binding factor 2	GCFC2	T	97	PRADEGSESRTLDVSTDEEDKIHHSSESKDD	0.999992	0.000815665	0.103934	-0.213627	-0.0548466	0.103328	-0.0548466
Q08170	Serine/arginine-rich splicing factor 4	SRSF4	S	431	EHAKSESSQREGRGESENAGTNQETRSRSRS	1	3.34255e-11	-0.287466	0.177963	-0.0547513	0.0691038	-0.0547513	Spliceosome
Q9BRQ0	Pygopus homolog 2	PYGO2	T	302	NQPSFPPNSSGRGGGTPDANSLAPPGKAGGG	1	0.000306264	0.0617071	-0.171079	-0.0546858	0.142439	-0.0546858
Q9UHB6	LIM domain and actin-binding protein 1	LIMA1	S	374	KPLSPDSRASSLSESSPPKAMKKFQAPARET	0.856423	1.0969e-05	-0.0279397	-0.0802483	-0.054094	0.542562	-0.054094
Q96QU8	Exportin-6	XPO6	S	208	TVWDKHSVTAATPPPSPTSGESGDLLSNLLQ	0.98096	1.78508e-20	-0.135	0.0269104	-0.0540447	0.20394	-0.0540447
Q96QU8	Exportin-6	XPO6	T	204	GILETVWDKHSVTAATPPPSPTSGESGDLLS	0.973364	1.78508e-20	-0.135	0.0269104	-0.0540447	0.20394	-0.0540447
Q9NVM6	DnaJ homolog subfamily C member 17	DNAJC17	S	112	KLDLEARERQAQAQESEEEEESRSTRTLEQE	1	5.82688e-15	0.104337	-0.21176	-0.0537115	0.101579	-0.0537115
Q5SYE7	NHS-like protein 1	NHSL1	S	1386	VLGRRDSDDDHSRNHSPSPPVTPTGAAPSLA	0.999991	3.79249e-06	-0.244224	0.137092	-0.0535656	0.0832114	-0.0535656
Q5SYE7	NHS-like protein 1	NHSL1	S	1388	GRRDSDDDHSRNHSPSPPVTPTGAAPSLASP	0.996735	3.79249e-06	-0.244224	0.137092	-0.0535656	0.0832114	-0.0535656
P51858	Hepatoma-derived growth factor	HDGF	S	165	EKGALKRRAGDLLEDSPKRPKEAENPEGEEK	1	2.05142e-07	0.146134	-0.2529	-0.053383	0.0790612	-0.053383
Q6KC79	Nipped-B-like protein	NIPBL	S	2658	TNARNKAITSLLGGGSPKNNTAAETEDDESD	0.999732	3.48804e-06	0.0060466	-0.112367	-0.05316	0.272276	-0.05316	Cell cycle - yeast
Q96G03	Phosphoglucomutase-2	PGM2	S	165	TVSHLKLCAGIMITASHNPKQDNGYKVYWDN	0.988102	9.47851e-05	-0.291928	0.186393	-0.0527671	0.0646165	-0.0527671	Amino sugar and nucleotide sugar metabolism;Galactose metabolism;Glycolysis / Gluconeogenesis;Pentose phosphate pathway;Purine metabolism;Starch and sucrose metabolism;Streptomycin biosynthesis
Q9C0C2	182 kDa tankyrase-1-binding protein	TNKS1BP1	S	1545	ARWSDQGPAQTSRRPSQGPPARSPSQDFSFI	1	9.42852e-05	-0.0454761	-0.059909	-0.0526925	1.06224	-0.0526925
P46821	Microtubule-associated protein 1B;MAP1B heavy chain;MAP1 light chain LC1	MAP1B	S	1797	SDISPLTPRESSPLYSPTFSDSTSAVKEKTA	0.999673	9.92055e-11	-0.496773	0.391815	-0.0524791	0.0337876	-0.0524791
Q9Y6G9	Cytoplasmic dynein 1 light intermediate chain 1	DYNC1LI1	S	510	VHAELDRITRKPVTVSPTTPTSPTEGEAS__	0.962963	4.00092e-09	-0.249342	0.14468	-0.052331	0.0784619	-0.052331	Phagosome;Vasopressin-regulated water reabsorption
Q8IZW8	Tensin-4	TNS4	S	350	PRNPTLTMGQPRTPHSPPLAKEHASSCPPSI	0.99671	0.00409242	-0.149345	0.0448657	-0.0522394	0.163808	-0.0522394
O00264	Membrane-associated progesterone receptor component 1	PGRMC1	S	181	HVGKLLKEGEEPTVYSDEEEPKDESARKND_	0.999955	5.79822e-36	-0.0989536	-0.00475299	-0.0518533	0.328415	-0.0518533
Q9UQ35	Serine/arginine repetitive matrix protein 2	SRRM2	S	1387	KEQSTRSSGHSSSELSPDAVEKAGMSSNQSI	1	1.89487e-30	-0.205879	0.102403	-0.0517381	0.100268	-0.0517381
Q9NQW6	Actin-binding protein anillin	ANLN	S	323	SCEGQNPELLPKTPISPLKTGVSKPIVKSTL	1	0.00121425	-0.546224	0.443144	-0.0515402	0.0296949	-0.0515402
Q96ST2	Protein IWS1 homolog	IWS1	S	438	DAVSDKSGKREKTIASDSEEEAGKELSDKKN	0.999834	0.000222806	-0.0932325	-0.0093472	-0.0512899	0.360128	-0.0512899
Q96ST2	Protein IWS1 homolog	IWS1	S	440	VSDKSGKREKTIASDSEEEAGKELSDKKNEE	0.999996	0.000222806	-0.0932325	-0.0093472	-0.0512899	0.360128	-0.0512899
Q9BST9	Rhotekin	RTKN	S	106	RRKEAQVLGKTSRRPSDSGPPAERSPCRGRV	0.99593	5.94047e-05	0.0309717	-0.133432	-0.0512302	0.190307	-0.0512302
Q05209	Tyrosine-protein phosphatase non-receptor type 12	PTPN12	S	332	NTENMVSSIEPEKQDSPPPKPPRTRSCLVEG	1	0.0151935	-0.113333	0.0109337	-0.0511996	0.250861	-0.0511996
Q8NC51	Plasminogen activator inhibitor 1 RNA-binding protein	SERBP1	S	234	SGSHNWGTVKDELTESPKYIQKQISYNYSDL	0.999282	0.00260693	-0.0841502	-0.0177795	-0.0509649	0.43481	-0.0509649
Q9UQ35	Serine/arginine repetitive matrix protein 2	SRRM2	S	1581	KAKTRTPLRQRSRSGSSPEVDSKSRLSPRRS	0.898271	0.0139883	0.00403388	-0.10541	-0.050688	0.280378	-0.050688
Q9UQ35	Serine/arginine repetitive matrix protein 2	SRRM2	S	1582	AKTRTPLRQRSRSGSSPEVDSKSRLSPRRSR	0.913877	0.0139883	0.00403388	-0.10541	-0.050688	0.280378	-0.050688
P35568	Insulin receptor substrate 1	IRS1	S	1078	PQGPGGMSAFTRVNLSPNRNQSAKVIRADPQ	1	0.00275649	-0.328507	0.227456	-0.0505259	0.052793	-0.0505259	Adipocytokine signaling pathway;Aldosterone-regulated sodium reabsorption;Insulin signaling pathway;Neurotrophin signaling pathway;Type II diabetes mellitus
Q13428	Treacle protein	TCOF1	S	1111	PSSGVDSAVGTLPATSPQSTSVQAKGTNKLR	0.858422	6.53488e-19	-0.144824	0.0437798	-0.0505219	0.163114	-0.0505219	Ribosome biogenesis in eukaryotes
Q15942	Zyxin	ZYX	S	308	NQKLGHPEALSAGTGSPQPPSFTYAQQREKP	0.808554	6.39606e-08	-0.0601867	-0.040682	-0.0504343	0.915064	-0.0504343	Focal adhesion
O60841	Eukaryotic translation initiation factor 5B	EIF5B	S	164	KAKGKAQKSNKKWDGSEEDEDNSKKIKERSR	1	4.47528e-25	0.0992279	-0.200002	-0.0503871	0.10062	-0.0503871	RNA transport
Q7Z460	CLIP-associating protein 1	CLASP1	S	1196	SLRGVTEAIEKFSFRSQEDLNEPIKRDGKKE	1	4.30678e-06	0.00762616	-0.108357	-0.0503655	0.263818	-0.0503655
Q13813	Spectrin alpha chain, non-erythrocytic 1	SPTAN1	S	1031	VPAAYVKKLDPAQSASRENLLEEQGSIALRQ	0.945918	3.3883e-11	-0.228655	0.12803	-0.0503125	0.0835716	-0.0503125
Q9UPN3	Microtubule-actin cross-linking factor 1, isoforms 1/2/3/5	MACF1	S	4521	QAESNKAFLAELEQNSPKIQKVKEALAGLLV	1	3.08174e-08	-0.277516	0.177555	-0.0499806	0.0643184	-0.0499806
Q9NZM3	Intersectin-2	ITSN2	S	889	QKKSAFTRTVSPGSVSPIHGQGQVVENLKAQ	0.98629	8.80653e-07	-0.225245	0.125384	-0.0499303	0.0844079	-0.0499303
Q9BQG0	Myb-binding protein 1A	MYBBP1A	S	1163	KLEKKDAKEIPSATQSPISKKRKKKGFLPET	0.995489	3.84406e-06	-0.125966	0.0262933	-0.0498365	0.199969	-0.0498365
Q6ZRV2	Protein FAM83H	FAM83H	S	892	ERKGSPTPGFSTRRGSPTTGFIEQKGSPTSA	0.977713	7.16981e-07	0.0746424	-0.174279	-0.0498181	0.120553	-0.0498181
O15021	Microtubule-associated serine/threonine-protein kinase 4	MAST4	S	1370	APKLGGQRYRSGRRKSAGNIPLSPLARTPSP	1	5.79859e-06	0.0677764	-0.165944	-0.0490838	0.126766	-0.0490838
P40123	Adenylyl cyclase-associated protein 2	CAP2	S	312	GQTQSPTKSHTPSPTSPKSYPSQKHAPVLEL	0.94564	0.000187071	-0.269251	0.17119	-0.0490308	0.0652314	-0.0490308
P49585	Choline-phosphate cytidylyltransferase A	PCYT1A	S	331	PKQSPSSSPTRERSPSPSFRWPFSGKTSPPC	0.999944	0.000577268	-0.0687859	-0.028852	-0.048819	0.607019	-0.048819	Glycerophospholipid metabolism;Phosphonate and phosphinate metabolism
P49736	DNA replication licensing factor MCM2	MCM2	S	13	___MAESSESFTMASSPAQRRRGNDPLTSSP	0.956185	8.07772e-49	-0.258045	0.160411	-0.0488172	0.0685043	-0.0488172	Cell cycle;Cell cycle - yeast;DNA replication;Meiosis - yeast
O43719	HIV Tat-specific factor 1	HTATSF1	S	579	EFEENGLEKDLDEEGSEKELHENVLDKELEE	1	0.000778829	-0.0408976	-0.0567222	-0.0488099	0.990085	-0.0488099
Q9NR30	Nucleolar RNA helicase 2	DDX21	S	89	SKKAKKKEEPSQNDISPKTKSLRKKKEPIEK	1	1.43509e-10	-0.163656	0.0666692	-0.0484933	0.127101	-0.0484933
Q9UHB7	AF4/FMR2 family member 4	AFF4	S	549	KTIQKGSESGRGRQKSPAQSDSTTQRRTVGK	0.999936	0.00059077	-0.20156	0.105272	-0.048144	0.0934412	-0.048144
Q8IYB3	Serine/arginine repetitive matrix protein 1;Ubiquitin carboxyl-terminal hydrolase 24	SRRM1;USP24	S	655	KTLLSESSSQSSKSPSLSSKQQHQPSASSIL;PPKQRSSPVTKRRSPSLSSKHRKGSSPSRST	0.990811	0.00496544	-0.0264401	-0.0698396	-0.0481399	0.569277	-0.0481399	mRNA surveillance pathway;RNA transport
Q14155	Rho guanine nucleotide exchange factor 7;Rho guanine nucleotide exchange factor 6	ARHGEF7;ARHGEF6	S	518	LFPNVLLMLSASPRMSGFIYQGKLPTTGMTI	1	0.000880076	-0.0714364	-0.0243196	-0.047878	0.535949	-0.047878	Pancreatic cancer;Regulation of actin cytoskeleton
Q9UNE7	E3 ubiquitin-protein ligase CHIP	STUB1	S	23	EGGARLGAGGGSPEKSPSAQELKEQGNRLFV	0.988749	4.13503e-05	-0.00815979	-0.0874628	-0.0478113	0.35578	-0.0478113	Protein processing in endoplasmic reticulum;Ubiquitin mediated proteolysis
Q9BR39	Junctophilin-2	JPH2	T	490	RETPRPEGGSPSPAGTPPQPKRPRPGVSKDG	0.999991	2.1869e-12	-0.492687	0.397676	-0.0475056	0.0304341	-0.0475056
Q9H3N1	Thioredoxin-related transmembrane protein 1	TMX1	S	247	LKKVEEEQEADEEDVSEEEAESKEGTNKDFP	1	5.59332e-55	-0.0438541	-0.0506062	-0.0472301	1.34267	-0.0472301
Q9NWH9	SAFB-like transcription modulator	SLTM	S	553	ESIKKSEEKKRISSKSPGHMVILDQTKGDHC	1	4.5542e-05	-0.67828	0.584025	-0.0471273	0.0211111	-0.0471273
P35269	General transcription factor IIF subunit 1	GTF2F1	S	385	PKRERKPSGGSSRGNSRPGTPSAEGGSTSST	0.999977	3.4875e-09	0.0728604	-0.166458	-0.046799	0.117669	-0.046799	Basal transcription factors
P31948	Stress-induced-phosphoprotein 1	STIP1	S	481	DGYQRCMMAQYNRHDSPEDVKRRAMADPEVQ	1	0.00106371	-0.0221266	-0.0713507	-0.0467387	0.510654	-0.0467387	Prion diseases
Q9Y281	Cofilin-2	CFL2	S	3	_____________MASGVTVNDEVIKVFNDM	0.999989	2.64121e-05	-0.233345	0.140921	-0.0462122	0.0726955	-0.0462122	Axon guidance;Fc gamma R-mediated phagocytosis;Regulation of actin cytoskeleton
Q9C0C9	E2/E3 hybrid ubiquitin-protein ligase UBE2O	UBE2O	S	896	AVPDVERKEDKPEGQSPVKAEWPSETPVLCQ	1	7.7135e-08	-0.0553814	-0.0367494	-0.0460654	0.896084	-0.0460654	Ubiquitin mediated proteolysis
Q8IUD2	ELKS/Rab6-interacting/CAST family member 1	ERC1	S	21	RSVGKVEPSSQSPGRSPRLPRSPRLGHRRTN	0.999357	0.000508036	-0.0267781	-0.0648829	-0.0458305	0.600647	-0.0458305
Q14978	Nucleolar and coiled-body phosphoprotein 1	NOLC1	S	397	GTTKNSSNKPAVTTKSPAVKPAAAPKQPVGG	1	0.0531972	-0.239481	0.148801	-0.0453401	0.0685726	-0.0453401
Q9UK76	Hematological and neurological expressed 1 protein;Hematological and neurological expressed 1 protein, N-terminally processed	HN1	S	87	GGREDLESSGLQRRNSSEASSGDFLDLKGEG	0.998943	3.94548e-18	0.066537	-0.156914	-0.0451887	0.12187	-0.0451887
Q8IYB3	Serine/arginine repetitive matrix protein 1;Ubiquitin carboxyl-terminal hydrolase 24	SRRM1;USP24	S	653	RKKTLLSESSSQSSKSPSLSSKQQHQPSASS;SPPPKQRSSPVTKRRSPSLSSKHRKGSSPSR	0.999949	0.00496544	-0.0204428	-0.0698396	-0.0451412	0.496593	-0.0451412	mRNA surveillance pathway;RNA transport
Q8IYB3	Serine/arginine repetitive matrix protein 1	SRRM1	S	450	TSGKVTKHKGTEKRESPSPAPKPRKVELSES	1	0.000260356	-0.0428729	-0.0472592	-0.045066	1.50924	-0.045066	mRNA surveillance pathway;RNA transport
Q8WVC0	RNA polymerase-associated protein LEO1	LEO1	S	630	EEDKAQRLLKAKKLTSDEEGEPSGKRKAEDD	0.999999	4.42578e-09	0.0643311	-0.153416	-0.0445426	0.123337	-0.0445426
Q9Y2L9	Leucine-rich repeat and calponin homology domain-containing protein 1	LRCH1	S	536	SQYSPNEIRENSPAVSPTTNSTAPFGLKPRS	0.985194	3.40767e-06	-0.247337	0.158333	-0.0445021	0.064239	-0.0445021
Q13428	Treacle protein	TCOF1	S	1378	KKKKLGAGEGGEASVSPEKTSTTSKGKAKRD	1	1.32259e-12	-0.0620229	-0.0267293	-0.0443761	0.618063	-0.0443761	Ribosome biogenesis in eukaryotes
Q9Y2W1	Thyroid hormone receptor-associated protein 3	THRAP3	S	939	HDKFSGEEGEIEDDESGTENREEKDNIQPTT	0.987044	4.33712e-36	-0.192002	0.10386	-0.0440712	0.0884854	-0.0440712
P15924	Desmoplakin	DSP	S	22	SHPRINTLGRMIRAESGPDLRYEVTSGGGGT	1	0.00165762	-0.059525	-0.0285692	-0.0440471	0.66731	-0.0440471	Arrhythmogenic right ventricular cardiomyopathy (ARVC)
Q7L2J0	7SK snRNA methylphosphate capping enzyme	MEPCE	T	213	NSLLDEEVSRTLNAETPKSSPLPAKGRDPVE	0.999785	3.09636e-08	-0.040675	-0.0472592	-0.0439671	1.32258	-0.0439671
Q9Y490	Talin-1	TLN1	S	2040	VLVEDTKVLVQNAAGSQEKLAQAAQSSVATI	1	8.09343e-08	-0.0207648	-0.0669503	-0.0438575	0.510689	-0.0438575	Focal adhesion
Q92597	Protein NDRG1	NDRG1	S	330	MPSASMTRLMRSRTASGSSVTSLDGTRSRSH	0.998717	1.00399e-10	0.278817	-0.36614	-0.0436615	0.0388985	-0.0436615
Q8WUX9	Charged multivesicular body protein 7	CHMP7	S	417	PRNRHFTNSVPNPRISDAELEAELEKLSLSE	1	7.8113e-06	0.0676387	-0.154454	-0.0434075	0.117604	-0.0434075
Q9BVC5	Ashwin	C2orf49	S	189	NHDLTHRKSPSGPVKSPPLSPVGTTPVKLKR	0.999999	6.29261e-07	-0.0213504	-0.0652966	-0.0433235	0.524594	-0.0433235
O43432	Eukaryotic translation initiation factor 4 gamma 3	EIF4G3	S	232	KQEEKPKPDPVLKSPSPVLRLVLSGEKKEQE	0.999908	0.00568951	-0.022786	-0.063779	-0.0432825	0.550437	-0.0432825	RNA transport;Viral myocarditis
Q00613	Heat shock factor protein 1	HSF1	S	303	PLSSSPLVRVKEEPPSPPQSPRVEEASPGRP	1	9.06197e-05	0.0465608	-0.132643	-0.0430409	0.145746	-0.0430409
O76021	Ribosomal L1 domain-containing protein 1	RSL1D1	S	443	PEKKPKIKEEAVKEKSPSLGKKDARQTPKKP	0.99935	0.00369083	-0.0811711	-0.00302646	-0.0420988	0.322143	-0.0420988
Q9NYF8	Bcl-2-associated transcription factor 1	BCLAF1	S	183	KAEGEPQEESPLKSKSQEEPKDTFEHDPSES	0.998499	0.00183664	-0.295252	0.211181	-0.0420356	0.048045	-0.0420356
Q9Y2W1	Thyroid hormone receptor-associated protein 3	THRAP3	S	535	NFRVTAYKAVQEKSSSPPPRKTSESRDKLGA	0.992406	0.0261675	-0.267583	0.183556	-0.0420137	0.0541529	-0.0420137
P11137	Microtubule-associated protein 2	MAP2	S	833	RLASVSADAEVARRKSVPSETVVEDSRTGLP	0.998497	0.00314584	-0.447859	0.364032	-0.0419135	0.0294199	-0.0419135
Q92922	SWI/SNF complex subunit SMARCC1	SMARCC1	S	310	SFRQRISTKNEEPVRSPERRDRKASANARKR	1	0.0161642	-0.0999583	0.0180013	-0.0409785	0.212234	-0.0409785
Q86UE4	Protein LYRIC	MTDH	S	426	SLLKSQEPIPDDQKVSDDDKEKGEGALPTGK	1	2.07516e-18	-0.0635599	-0.0182068	-0.0408834	0.491611	-0.0408834
Q13523	Serine/threonine-protein kinase PRP4 homolog	PRPF4B	S	292	SPIINESRSRDRGKKSRSPVDLRGKSKDRRS	1	0.0016274	-0.155534	0.0738033	-0.0408654	0.106762	-0.0408654
Q13523	Serine/threonine-protein kinase PRP4 homolog	PRPF4B	S	294	IINESRSRDRGKKSRSPVDLRGKSKDRRSRS	1	0.0016274	-0.155534	0.0738033	-0.0408654	0.106762	-0.0408654
P49916	DNA ligase 3	LIG3	S	210	KAVVQAKLTTTGQVTSPVKGASFVTSTNPRK	0.796761	6.39752e-06	0.0264459	-0.10809	-0.0408218	0.185247	-0.0408218	Base excision repair
Q8IVF2	Protein AHNAK2	AHNAK2	S	5707	EKAGWFRFPKLGFSSSPTKKSKSTEDGAELE	0.835843	0.000565163	-0.0734085	-0.007913	-0.0406607	0.364878	-0.0406607
Q01167	Forkhead box protein K2	FOXK2	S	398	HSSGAQTPESLSREGSPAPLEPEPGAAQPKL	1	4.86879e-05	-0.190075	0.108767	-0.040654	0.0804593	-0.040654
P08621	U1 small nuclear ribonucleoprotein 70 kDa	SNRNP70	S	226	SGRDDTSRYDERPGPSPLPHRDRDRDRERER	0.999996	0.000209523	-0.122743	0.0414616	-0.0406405	0.150344	-0.0406405	Spliceosome
Q9C0E8	Protein lunapark	LNP	S	384	KIPATEQTNQVIEKASDSEEPEEKQETENEE	0.989672	0.000540661	-0.100685	0.0195067	-0.0405892	0.206329	-0.0405892
O95218	Zinc finger Ran-binding domain-containing protein 2	ZRANB2	S	188	EDEDDADLSKYNLDASEEEDSNKKKSNRRSR	0.999971	9.2213e-09	0.00100953	-0.0820213	-0.0405059	0.294277	-0.0405059
Q9C0C2	182 kDa tankyrase-1-binding protein	TNKS1BP1	S	1024	LGEGSRDAGRPGERGSGGLFSPSTAHVPDGA	0.999999	3.26173e-15	0.232783	-0.313478	-0.0403472	0.0425685	-0.0403472
P11137	Microtubule-associated protein 2	MAP2	T	1780	REHAKARVDHGAEIITQSPGRSSVASPRRLS	0.993085	3.15667e-06	-0.0611948	-0.0184918	-0.0398433	0.504204	-0.0398433
Q14103	Heterogeneous nuclear ribonucleoprotein D0	HNRNPD	S	80	GAKIDASKNEEDEGHSNSSPRHSEAATAQRE	0.98067	7.92874e-06	0.148609	-0.228234	-0.0398125	0.0617629	-0.0398125
Q9UKV3	Apoptotic chromatin condensation inducer in the nucleus	ACIN1	S	384	EEEREIKSSQGLKEKSKSPSPPRLTEDRKKA	1	0.00410594	-0.317463	0.237983	-0.0397399	0.0411882	-0.0397399	mRNA surveillance pathway;RNA transport;Spliceosome
Q9UKV3	Apoptotic chromatin condensation inducer in the nucleus	ACIN1	S	388	EIKSSQGLKEKSKSPSPPRLTEDRKKASLVA	1	0.00410594	-0.317463	0.237983	-0.0397399	0.0411882	-0.0397399	mRNA surveillance pathway;RNA transport;Spliceosome
Q9C0B5	Palmitoyltransferase ZDHHC5	ZDHHC5	S	432	HFDPLSSGSRSSSLKSAQGTGFELGQLQSIR	0.999999	1.37244e-08	-0.322794	0.243762	-0.0395158	0.0401174	-0.0395158
O14681	Etoposide-induced protein 2.4 homolog	EI24	S	326	LQSALSSSTSAEKFPSPHPSPAKLKATAGH_	1	0.000502205	-0.185409	0.106436	-0.0394863	0.0800015	-0.0394863	p53 signaling pathway
O14681	Etoposide-induced protein 2.4 homolog	EI24	S	330	LSSSTSAEKFPSPHPSPAKLKATAGH_____	1	0.000502205	-0.185409	0.106436	-0.0394863	0.0800015	-0.0394863	p53 signaling pathway
Q7Z6E9	E3 ubiquitin-protein ligase RBBP6	RBBP6	S	1328	MIQVPQSKWDKDDFESEEEDVKSTQPISSVG	1	0.0101103	-0.219169	0.140476	-0.0393468	0.0640581	-0.0393468
P49585	Choline-phosphate cytidylyltransferase A	PCYT1A	S	319	KEGKGRMLQAISPKQSPSSSPTRERSPSPSF	0.999999	0.0015515	-0.0836457	0.00511617	-0.0392648	0.2685	-0.0392648	Glycerophospholipid metabolism;Phosphonate and phosphinate metabolism
Q9HB58	Sp110 nuclear body protein	SP110	S	256	MPHSPLGSMPEIRDNSPEPNDPEEPQEVSST	1	5.67372e-08	-0.272001	0.193948	-0.0390265	0.0484981	-0.0390265
Q8IYB3	Serine/arginine repetitive matrix protein 1	SRRM1	S	626	KRRTASPPPPPKRRASPSPPPKRRVSHSPPP	1	0.00944202	-0.184179	0.106529	-0.0388248	0.07892	-0.0388248	mRNA surveillance pathway;RNA transport
Q8IYB3	Serine/arginine repetitive matrix protein 1	SRRM1	S	628	RTASPPPPPKRRASPSPPPKRRVSHSPPPKQ	1	0.00944202	-0.184179	0.106529	-0.0388248	0.07892	-0.0388248	mRNA surveillance pathway;RNA transport
Q6PKG0	La-related protein 1	LARP1	S	90	SPRPLQLPGAEGPAISDGEEGGGEPGAGGGA	1	5.00175e-28	-0.0341751	-0.0425042	-0.0383396	1.1619	-0.0383396
Q5VT52	Regulation of nuclear pre-mRNA domain-containing protein 2	RPRD2	S	593	LPSSAQPFIPKSFNYSPNSSTSEVSSTSASK	0.995072	1.701e-13	-0.0443598	-0.0315363	-0.0379481	0.972414	-0.0379481
Q9NZT2	Opioid growth factor receptor	OGFR	S	315	LPHPLEGSRKVEEEGSPGDPDHEASTQGRTC	1	1.36528e-09	0.252173	-0.326997	-0.037412	0.0370594	-0.037412
P29966	Myristoylated alanine-rich C-kinase substrate	MARCKS	S	101	EKGEPAAAAAPEAGASPVEKEAPAEGEAAEP	1	2.73337e-09	-0.253446	0.178747	-0.0373498	0.0501007	-0.0373498	Fc gamma R-mediated phagocytosis
P51812	Ribosomal protein S6 kinase alpha-3	RPS6KA3	S	369	TFYFDPEFTAKTPKDSPGIPPSANAHQLFRG	0.999995	8.28757e-06	-0.0610894	-0.013498	-0.0372937	0.441819	-0.0372937	Long-term potentiation;MAPK signaling pathway;mTOR signaling pathway;Neurotrophin signaling pathway;Oocyte meiosis;Progesterone-mediated oocyte maturation
Q5T5C0	Syntaxin-binding protein 5	STXBP5	S	782	DLDVKDNSFSRSRSSSVTSIDKESREAISAL	0.998556	0.0034151	-0.162848	0.0888529	-0.0369975	0.0872601	-0.0369975
Q5T5C0	Syntaxin-binding protein 5	STXBP5	S	785	VKDNSFSRSRSSSVTSIDKESREAISALHFC	0.983954	0.0034151	-0.162848	0.0888529	-0.0369975	0.0872601	-0.0369975
Q9UQ35	Serine/arginine repetitive matrix protein 2	SRRM2	S	454	ESPKPAPAPGSHREISSSPTSKNRSHGRAKR	0.994858	0.00395671	-0.0683926	-0.00518435	-0.0367885	0.345021	-0.0367885
Q8IVF2	Protein AHNAK2	AHNAK2	S	294	HSSSEAYEPRDAHDVSPTSTDTEAQLTVERQ	1	1.0099e-36	-0.000678201	-0.0728604	-0.0367693	0.306208	-0.0367693
Q13283	Ras GTPase-activating protein-binding protein 1	G3BP1	S	149	QDEVFGGFVTEPQEESEEEVEEPEERQQTPE	0.999887	1.38556e-11	-0.0654608	-0.007913	-0.0366869	0.373233	-0.0366869
Q8IZL8	Proline-, glutamic acid- and leucine-rich protein 1	PELP1	S	481	ISPPADALKLRSPRGSPDGSLQTGKPSAPKK	0.999917	5.51805e-13	-0.144313	0.0710574	-0.0366279	0.101672	-0.0366279
Q53EL6	Programmed cell death protein 4	PDCD4	S	94	DSGSDALRSGLTVPTSPKGRLLDRRSRSGKG	0.980043	0.000379844	0.47228	-0.545474	-0.0365972	0.0203175	-0.0365972
P23588	Eukaryotic translation initiation factor 4B	EIF4B	S	422	WRSEETQERERSRTGSESSQTGTSTTSSRNA	0.98866	5.06649e-19	0.131721	-0.204141	-0.0362097	0.0630842	-0.0362097	mTOR signaling pathway;RNA transport
O43493	Trans-Golgi network integral membrane protein 2	TGOLN2	S	71	SHPEPQTPKDSPSKSSAEAQTPEDTPNKSGA	0.940424	6.71877e-13	-0.334971	0.263075	-0.0359482	0.0344071	-0.0359482
Q9UHY1	Nuclear receptor-binding protein	NRBP1	S	2	______________MSEGESQTVLSSGSDPK	1	6.53657e-10	-0.182049	0.110838	-0.0356057	0.0715215	-0.0356057
P31943	Heterogeneous nuclear ribonucleoprotein H;Heterogeneous nuclear ribonucleoprotein H, N-terminally processed;Heterogeneous nuclear ribonucleoprotein H2	HNRNPH1;HNRNPH2	S	104	NNVEMDWVLKHTGPNSPDTANDGFVRLRGLP	0.999879	4.94938e-09	-0.0974864	0.0267342	-0.0353761	0.17367	-0.0353761
Q9H814	Phosphorylated adapter RNA export protein	PHAX	S	368	TFASDTNEALASLDESQEGHAEAKLEAEEAI	0.999989	4.04167e-08	-0.643225	0.572608	-0.0353084	0.0163439	-0.0353084	RNA transport
Q96TA1	Niban-like protein 1	FAM129B	S	665	VTEIRGLLAQGLRPESPPPAGPLLNGAPAGE	0.874682	0.000768023	-0.210696	0.140126	-0.0352853	0.0586747	-0.0352853
O43765	Small glutamine-rich tetratricopeptide repeat-containing protein alpha	SGTA	S	305	ELIEQLRSQIRSRTPSASNDDQQE_______	0.855586	3.55553e-13	0.208892	-0.279174	-0.0351412	0.0414593	-0.0351412
Q9Y6D5	Brefeldin A-inhibited guanine nucleotide-exchange protein 2	ARFGEF2	S	227	IQSKPQSPVIQAAAVSPKFVRLKHSQAQSKP	1	5.53575e-06	-0.013276	-0.0569997	-0.0351378	0.450604	-0.0351378
Q9NTI5	Sister chromatid cohesion protein PDS5 homolog B	PDS5B	S	1383	QSTPQKGRGRPSKTPSPSQPKKNVRVGRSKQ	0.999866	0.00159917	-0.246105	0.175941	-0.0350819	0.0481172	-0.0350819
P49792	E3 SUMO-protein ligase RanBP2	RANBP2	T	779	KNGSLRNADSEIKHSTPSPTRYSLSPSKSYK	0.96336	0.00376543	-0.287959	0.218145	-0.0349069	0.0396561	-0.0349069	RNA transport
P07814	Bifunctional glutamate/proline--tRNA ligase;Glutamate--tRNA ligase;Proline--tRNA ligase	EPRS	S	882	KTGKEYIPGQPPLSQSSDSSPTRNSEPAGLE	0.791641	5.05572e-06	0.0594937	-0.128689	-0.0345978	0.110317	-0.0345978	Aminoacyl-tRNA biosynthesis;Porphyrin and chlorophyll metabolism
P29966	Myristoylated alanine-rich C-kinase substrate	MARCKS	S	27	GEAAAERPGEAAVASSPSKANGQENGHVKVN	0.960256	2.26674e-13	-0.442026	0.373047	-0.0344896	0.0239935	-0.0344896	Fc gamma R-mediated phagocytosis
Q9H0F6	Sharpin	SHARPIN	S	165	ASTLKGPPPEADLPRSPGNLTEREELAGSLA	1	0.00329378	0.105812	-0.17479	-0.0344889	0.0723483	-0.0344889
P29590	Protein PML	PML	S	527	STSKAVSPPHLDGPPSPRSPVIGSEVFLPNS	1	4.11426e-05	-0.194658	0.126014	-0.0343222	0.0626083	-0.0343222	Acute myeloid leukemia;Endocytosis;Pathways in cancer;Ubiquitin mediated proteolysis
P10644	cAMP-dependent protein kinase type I-alpha regulatory subunit;cAMP-dependent protein kinase type I-alpha regulatory subunit, N-terminally processed	PRKAR1A	S	83	LQKAGTRTDSREDEISPPPPNPVVKGRRRRG	1	4.09049e-06	-0.624644	0.556436	-0.0341039	0.0162494	-0.0341039	Apoptosis;Insulin signaling pathway
Q07157	Tight junction protein ZO-1	TJP1	S	617	WRFRGLRSSKRNLRKSREDLSAQPVQTKFPA	0.999987	7.4634e-07	0.0728604	-0.140386	-0.0337628	0.0943281	-0.0337628	Adherens junction;Epithelial cell signaling in Helicobacter pylori infection;Gap junction;Tight junction;Vibrio cholerae infection
P18754	Regulator of chromosome condensation	RCC1	S	11	_____MSPKRIAKRRSPPADAIPKSKKVKVS	1	0.0118658	-0.109904	0.0424419	-0.0337308	0.133941	-0.0337308
P11142	Heat shock cognate 71 kDa protein	HSPA8	S	254	NHFIAEFKRKHKKDISENKRAVRRLRTACER	1	0.00589907	0.00216244	-0.0694271	-0.0336324	0.284145	-0.0336324	Antigen processing and presentation;Endocytosis;MAPK signaling pathway;Measles;Protein processing in endoplasmic reticulum;Spliceosome;Toxoplasmosis
Q13112	Chromatin assembly factor 1 subunit B	CHAF1B	S	538	STEEIQSETPGDAQGSPPELKRPRLDENKGG	0.961444	3.32135e-05	-0.37825	0.311077	-0.0335869	0.0277241	-0.0335869
Q99442	Translocation protein SEC62	SEC62	T	158	KDGEKEESKKEETPGTPKKKETKKKFKLEPH	0.999739	0.00137261	-0.24325	0.176609	-0.0333203	0.0458585	-0.0333203	Protein export;Protein processing in endoplasmic reticulum
Q9UQ35	Serine/arginine repetitive matrix protein 2	SRRM2	S	231	KKHRSESESKKRKHRSPTPKSKRKSKDKKRK	1	0.0159423	-0.201925	0.135824	-0.0330504	0.0570192	-0.0330504
Q9UQ35	Serine/arginine repetitive matrix protein 2	SRRM2	T	233	HRSESESKKRKHRSPTPKSKRKSKDKKRKRS	1	0.0159423	-0.201925	0.135824	-0.0330504	0.0570192	-0.0330504
Q9P270	SLAIN motif-containing protein 2	SLAIN2	S	87	SAKSGGGPGSGPRRTSSEELRDATSLLAAGE	0.903116	0.00415539	0.0458623	-0.111566	-0.0328516	0.125927	-0.0328516
Q86WB0	Nuclear-interacting partner of ALK	ZC3HC1	S	335	ESPRRMMTRSQDATFSPGSEQAEKSPGPIVS	0.998777	5.11984e-23	-0.514656	0.44973	-0.0324629	0.018995	-0.0324629
Q9C0C2	182 kDa tankyrase-1-binding protein	TNKS1BP1	S	1666	LSPSALKAKLRPRNRSAEEGELAESKSSQKE	1	7.89281e-09	0.2529	-0.317767	-0.0324336	0.0324776	-0.0324336
Q9H2H9	Sodium-coupled neutral amino acid transporter 1	SLC38A1	S	56	SKFISDRESRRSLTNSHLEKKKCDEYIPGTT	0.999873	0.00120452	1.0263	-1.09092	-0.0323085	0.00851846	-0.0323085
Q14004	Cyclin-dependent kinase 13	CDK13	T	871	FGLARLYSSEESRPYTNKVITLWYRPPELLL	0.99978	7.93512e-06	-0.124424	0.0603522	-0.032036	0.103745	-0.032036
Q01082	Spectrin beta chain, non-erythrocytic 1	SPTBN1	S	2138	KGEQVSQNGLPAEQGSPRMAETVDTSEMVNG	1	5.68011e-13	-0.300146	0.23613	-0.0320084	0.0341575	-0.0320084
P78362	SRSF protein kinase 2;SRSF protein kinase 2 N-terminal;SRSF protein kinase 2 C-terminal	SRPK2	S	494	EQEESSPSHDRSRTVSASSTGDLPKAKTRAA	0.998549	0.000140096	0.0985544	-0.162339	-0.0318923	0.071937	-0.0318923
Q06265	Exosome complex component RRP45	EXOSC9	S	306	QRITAFKMEKAPIDTSDVEEKAEEIIAEAEP	0.990063	1.21837e-06	0.0163537	-0.0801119	-0.0318791	0.201905	-0.0318791	RNA degradation
O43395	U4/U6 small nuclear ribonucleoprotein Prp3	PRPF3	S	619	WDEQTSNTKGDDDEESDEEAVKKTNKCVLVW	1	1.1799e-11	-0.0424122	-0.0211954	-0.0318038	0.688327	-0.0318038	Spliceosome
Q9H1E3	Nuclear ubiquitous casein and cyclin-dependent kinase substrate 1	NUCKS1	S	221	KEEDEEPESPPEKKTSTSPPPEKSGDEGSED	0.995984	7.90165e-05	-0.0104395	-0.0526941	-0.0315668	0.425404	-0.0315668
Q86UU1	Pleckstrin homology-like domain family B member 1	PHLDB1	S	443	TFSDGLATRTLQPPESPRLGRRGLDSMRELP	0.999998	0.0082522	-1.02186	0.959599	-0.0311322	0.00877314	-0.0311322
O94929	Actin-binding LIM protein 3	ABLIM3	S	503	WTYHGSPKVPRARRFSSGGEEDDFDRSMHKL	1	8.05301e-14	-0.361305	0.300395	-0.0304551	0.0261505	-0.0304551	Axon guidance
Q9Y2W1	Thyroid hormone receptor-associated protein 3	THRAP3	S	248	ASRASAVSELSPRERSPALKSPLQSVVVRRR	1	0.00621718	0.0112093	-0.0716254	-0.030208	0.222697	-0.030208
Q15942	Zyxin	ZYX	S	344	QHPVPPPAQNQNQVRSPGAPGPLTLKEVEEL	1	0.000165543	-0.109203	0.0492927	-0.0299552	0.113549	-0.0299552	Focal adhesion
Q9NQC3	Reticulon-4	RTN4	S	7	_________MEDLDQSPLVSSSDSPPRPQPA	0.996424	3.98185e-07	-0.364589	0.304808	-0.0298906	0.0253518	-0.0298906
Q9GZT3	SRA stem-loop-interacting RNA-binding protein, mitochondrial	SLIRP	S	102	VKVQVHTRRPKLPQTSDDEKKDF________	0.974582	0.00105138	0.144177	-0.203514	-0.0296687	0.0494451	-0.0296687
Q15042	Rab3 GTPase-activating protein catalytic subunit	RAB3GAP1	S	537	CCIERKKARDEGKKTSASDVTNIYPGDAGKA	0.941623	2.51131e-13	0.311619	-0.370722	-0.0295514	0.0245706	-0.0295514
Q96GX5	Serine/threonine-protein kinase greatwall	MASTL	S	453	LGKRSLKRNFELVDSSPCKKIIQNKKTCVEY	1	7.18683e-10	-7.53681	7.47778	-0.0295138	0.0010883	-0.0295138
Q13573	SNW domain-containing protein 1	SNW1	S	224	PPRFKINKKIPRGPPSPPAPVMHSPSRKMTV	1	6.96641e-05	-0.344135	0.286005	-0.029065	0.0262083	-0.029065	Notch signaling pathway;Spliceosome
Q86VR2	Protein FAM134C	FAM134C	S	320	GQTPLTEGSEDLDGHSDPEESFARDLPDFPS	0.999544	1.47709e-11	-0.0455059	-0.012068	-0.0287869	0.474994	-0.0287869
Q9GZP8	Immortalization up-regulated protein	IMUP	S	29	QKPGVGAGHGGDPKLSPHKVQGRSEAGAGPG	1	3.03695e-19	-0.0287636	-0.0285692	-0.0286664	2.66568	-0.0286664
Q9UQ35	Serine/arginine repetitive matrix protein 2	SRRM2	S	1890	RSRSRTPLISRRRSRSRTSPVSRRRSRSRTS	0.84775	0.00348524	-0.0923248	0.0353722	-0.0284763	0.134941	-0.0284763
Q9UQ35	Serine/arginine repetitive matrix protein 2	SRRM2	S	1893	SRTPLISRRRSRSRTSPVSRRRSRSRTSVTR	0.978741	0.00348524	-0.0923248	0.0353722	-0.0284763	0.134941	-0.0284763
Q13573	SNW domain-containing protein 1	SNW1	S	232	KIPRGPPSPPAPVMHSPSRKMTVKEQQEWKI	0.898091	6.96641e-05	-0.380164	0.323841	-0.0281618	0.0226533	-0.0281618	Notch signaling pathway;Spliceosome
Q9Y618	Nuclear receptor corepressor 2	NCOR2	S	1603	SQDRKLTSTPREIAKSPHSTVPEHHPHPISP	0.825673	1.16014e-07	-0.429518	0.373308	-0.0281046	0.0197692	-0.0281046	Notch signaling pathway
Q9BTU6	Phosphatidylinositol 4-kinase type 2-alpha	PI4K2A	S	51	VRVAAAAGSGPSPPGSPGHDRERQPLLDRAR	0.999998	1.03232e-08	-0.0918481	0.036807	-0.0275206	0.12922	-0.0275206	Inositol phosphate metabolism;Phosphatidylinositol signaling system
Q8N3F8	MICAL-like protein 1	MICALL1	S	640	QVKSSCKENPFNRKPSPAASPATKKATKGSK	0.999751	8.65934e-05	0.0668125	-0.121811	-0.0274993	0.0865131	-0.0274993
Q13439	Golgin subfamily A member 4	GOLGA4	S	266	LEPQAEVFTKEENPESDGEPVVEDGTSVKTL	1	2.16556e-19	0.0564447	-0.111432	-0.0274936	0.0977309	-0.0274936
Q8NDI1	EH domain-binding protein 1	EHBP1	S	436	AGKDLSTSPKPSPIPSPVLGRKPNASQSLLV	0.999956	1.9356e-05	0.114234	-0.169155	-0.0274608	0.0564402	-0.0274608
Q9UQ35	Serine/arginine repetitive matrix protein 2	SRRM2	S	1550	QRSRSGSSQELDVKPSASPQERSESDSSPDS	0.856165	5.94889e-09	0.00863037	-0.0633648	-0.0273672	0.23197	-0.0273672
Q12888	Tumor suppressor p53-binding protein 1	TP53BP1	S	294	LSAQELMESGLQIQKSPEPEVLSTQEDLFDQ	1	2.74593e-27	-0.367713	0.313262	-0.0272256	0.0226406	-0.0272256
O94874	E3 UFM1-protein ligase 1	UFL1	S	458	YKIKKVKKKGRKDDDSDDESQSSHTGKKKPE	1	2.3116e-70	-0.06252	0.00924841	-0.0266358	0.226583	-0.0266358
Q9Y6G9	Cytoplasmic dynein 1 light intermediate chain 1	DYNC1LI1	S	516	RITRKPVTVSPTTPTSPTEGEAS________	0.964468	9.08381e-08	-0.0521917	-0.000576859	-0.0263843	0.307185	-0.0263843	Phagosome;Vasopressin-regulated water reabsorption
P11388	DNA topoisomerase 2-alpha	TOP2A	S	1106	KEAQQKVPDEEENEESDNEKETEKSDSVTDS	1	5.08137e-14	-0.721492	0.668891	-0.0263004	0.0105827	-0.0263004
Q9P2E9	Ribosome-binding protein 1	RRBP1	T	275	KKAEGAQNQGKKVDTTPNQGKKVEGAPTQGR	0.991008	0.000722702	-0.312348	0.260031	-0.0261586	0.0259619	-0.0261586	Protein processing in endoplasmic reticulum
P52948	Nuclear pore complex protein Nup98-Nup96;Nuclear pore complex protein Nup98;Nuclear pore complex protein Nup96	NUP98	S	888	WVFKVSHFSKYGLQDSDEEEEEHPSKTSTKK	1	1.90406e-09	-0.0569714	0.00539137	-0.02579	0.251761	-0.02579	RNA transport
Q96TA1	Niban-like protein 1	FAM129B	S	691	APAGESPQPKAAPEASSPPASPLQHLLPGKA	0.968578	8.9006e-06	-0.15975	0.10869	-0.0255303	0.0553513	-0.0255303
Q96TA1	Niban-like protein 1	FAM129B	S	692	PAGESPQPKAAPEASSPPASPLQHLLPGKAV	0.973267	9.69981e-07	-0.15975	0.10869	-0.0255303	0.0553513	-0.0255303
Q9UKJ3	G patch domain-containing protein 8	GPATCH8	S	1035	SGRRDFIRSKIYRSQSPHYFRSGRGEGPGKK	0.966634	0.0194839	-0.027925	-0.0227584	-0.0253417	1.18928	-0.0253417
O95810	Serum deprivation-response protein	SDPR	S	293	NHQKISSGKSSPFKVSPLTFGRKKVREGESH	0.999377	6.31176e-05	-0.114113	0.0641933	-0.02496	0.0829061	-0.02496
Q9H4A3	Serine/threonine-protein kinase WNK1	WNK1	S	2029	PEAAFLSRDVDDGSGSPHSPHQLSSKSLPSQ	0.999989	6.27407e-06	0.037593	-0.0856966	-0.0240518	0.117375	-0.0240518
O15173	Membrane-associated progesterone receptor component 2	PGRMC2	T	211	YVGRLLKPGEEPSEYTDEEDTKDHNKQD___	0.999985	5.34855e-27	-0.137965	0.0899121	-0.0240266	0.0616342	-0.0240266
Q9NYF8	Bcl-2-associated transcription factor 1	BCLAF1	S	268	SAKNTPSQHSHSIQHSPERSGSGSVGNGSSR	0.999995	3.58605e-38	0.068602	-0.115832	-0.0236152	0.0755126	-0.0236152
Q8N122	Regulatory-associated protein of mTOR	RPTOR	S	877	ASPTNKGVHIHQAGGSPPASSTSSSSLTNDV	0.999745	2.68286e-12	0.0150693	-0.0618453	-0.023388	0.18565	-0.023388	Insulin signaling pathway;mTOR signaling pathway
Q9Y2W1	Thyroid hormone receptor-associated protein 3	THRAP3	S	243	YGTGSASRASAVSELSPRERSPALKSPLQSV	0.999999	4.69619e-05	-0.108596	0.0620682	-0.0232641	0.0806307	-0.0232641
Q4G0J3	La-related protein 7	LARP7	S	337	KEASEASKENRDIEISTEEEKDTGDLKDSSL	1	0.000454464	-0.0043925	-0.042084	-0.0232382	0.362718	-0.0232382
Q4G0J3	La-related protein 7	LARP7	T	338	EASEASKENRDIEISTEEEKDTGDLKDSSLL	1	0.000454464	-0.0043925	-0.042084	-0.0232382	0.362718	-0.0232382
Q96JM3	Chromosome alignment-maintaining phosphoprotein 1	CHAMP1	S	214	LAPVPSPEPQKPAPVSPESVKATLSNPKPQK	0.992555	1.86592e-06	-0.459953	0.414076	-0.0229384	0.0147464	-0.0229384
P13611	Versican core protein	VCAN	S	1351	RMSDLSVIGHPIDSESKEDEPCSEETDPVHD	0.99256	6.39182e-30	-0.465281	0.419855	-0.0227132	0.0144135	-0.0227132	Cell adhesion molecules (CAMs)
P30086	Phosphatidylethanolamine-binding protein 1;Hippocampal cholinergic neurostimulating peptide	PEBP1	S	52	LGKVLTPTQVKNRPTSISWDGLDSGKLYTLV	0.878525	6.85517e-08	0.062398	-0.107822	-0.0227119	0.0788422	-0.0227119
P08238	Heat shock protein HSP 90-beta;Putative heat shock protein HSP 90-beta-3	HSP90AB1;HSP90AB3P	S	226	YPITLYLEKEREKEISDDEAEEEKGEKEEED	1	1.69868e-14	0.19862	-0.243913	-0.0226464	0.0291565	-0.0226464	Antigen processing and presentation;NOD-like receptor signaling pathway;Pathways in cancer;Plant-pathogen interaction;Progesterone-mediated oocyte maturation;Prostate cancer;Protein processing in endoplasmic reticulum
Q13177	Serine/threonine-protein kinase PAK 2;PAK-2p27;PAK-2p34	PAK2	S	20	GELEDKPPAPPVRMSSTIFSTGGKDPLSANH	0.9011	0.000170455	-0.155759	0.111025	-0.022367	0.0485477	-0.022367	Axon guidance;ErbB signaling pathway;Focal adhesion;MAPK signaling pathway;Regulation of actin cytoskeleton;Renal cell carcinoma;T cell receptor signaling pathway
Q9C0C2	182 kDa tankyrase-1-binding protein	TNKS1BP1	S	1533	TEDVDGTWGSSAARWSDQGPAQTSRRPSQGP	1	0.000446611	0.111833	-0.156008	-0.0220878	0.0477222	-0.0220878
Q12996	Cleavage stimulation factor subunit 3	CSTF3	S	691	SNAVLTKAVKRPNEDSDEDEEKGAVVPPVHD	1	1.80415e-11	-0.0336286	-0.0103502	-0.0219894	0.508751	-0.0219894	mRNA surveillance pathway
Q13428	Treacle protein	TCOF1	S	967	AQVIKPPLIFVDPNRSPAGPAATPAQAQAAS	1	9.61509e-10	0.127765	-0.171719	-0.0219769	0.0422832	-0.0219769	Ribosome biogenesis in eukaryotes
P48651	Phosphatidylserine synthase 1	PTDSS1	S	442	EISWHHRKGTKGSEDSPPKHAGNNESHSSRR	0.999999	0.00999207	0.0275787	-0.0713507	-0.021886	0.133826	-0.021886	Glycerophospholipid metabolism
Q04726	Transducin-like enhancer protein 3	TLE3	S	203	ELDHRERESSANNSVSPSESLRASEKHRGSA	0.935515	6.34313e-23	-0.0746233	0.0308698	-0.0218767	0.125108	-0.0218767
Q92945	Far upstream element-binding protein 2	KHSRP	S	480	PPNGDPNFKLFIIRGSPQQIDHAKQLIEEKI	1	0.000787169	0.0132121	-0.0568609	-0.0218244	0.190208	-0.0218244
P17812	CTP synthase 1	CTPS1	S	575	RLSPRDTYSDRSGSSSPDSEITELKFPSINH	0.987528	4.49743e-05	-0.0322411	-0.0113525	-0.0217968	0.545965	-0.0217968	Pyrimidine metabolism
Q13610	Periodic tryptophan protein 1 homolog	PWP1	S	485	FGRRERLVLGSARNSSISGPFGSRSSDTPME	0.970797	0.000370526	0.106482	-0.15004	-0.0217787	0.0491858	-0.0217787
Q9UKV3	Apoptotic chromatin condensation inducer in the nucleus	ACIN1	S	216	HSPRKSSSISEEKGDSDDEKPRKGERRSSRV	1	0.00120803	-0.188545	0.145254	-0.0216456	0.0372076	-0.0216456	mRNA surveillance pathway;RNA transport;Spliceosome
P27824	Calnexin	CANX	S	583	EDRKPKAEEDEILNRSPRNRKPRRE______	1	2.8889e-07	0.0827026	-0.125916	-0.0216065	0.0604956	-0.0216065	Antigen processing and presentation;Phagosome;Protein processing in endoplasmic reticulum
Q15366	Poly(rC)-binding protein 2	PCBP2	S	189	PPKGVTIPYRPKPSSSPVIFAGGQDRYSTGS	0.890747	1.42647e-08	-0.0423974	-0.000721131	-0.0215592	0.310538	-0.0215592
P19338	Nucleolin	NCL	S	67	KGKKAAATSAKKVVVSPTKKVAVATPAKKAA	0.995634	0.000616589	0.0560286	-0.0990932	-0.0215323	0.0821774	-0.0215323	Pathogenic Escherichia coli infection
Q15311	RalA-binding protein 1	RALBP1	S	29	EHRRVEHGSGLTRTPSSEEISPTKFPGLYRT	0.999877	5.89233e-06	0.0253123	-0.0683267	-0.0215072	0.139146	-0.0215072	Pancreatic cancer;Pathways in cancer
Q12906	Interleukin enhancer-binding factor 3	ILF3	S	482	LPTGAEGRDSSKGEDSAEETEAKPAVVAPAP	1	4.29331e-14	0.0270125	-0.0699771	-0.0214823	0.133991	-0.0214823
Q86WR7	Proline and serine-rich protein 2	PROSER2	S	179	LPSTPDPPRRELRAPSPPVEHPRLLRSVPTP	1	0.000223462	-0.221035	0.178094	-0.0214704	0.0306908	-0.0214704
Q13523	Serine/threonine-protein kinase PRP4 homolog	PRPF4B	S	20	ETQSLREQPEMEDANSEKSINEENGEVSEDQ	1	0.000127852	-0.160992	0.118116	-0.0214378	0.0443299	-0.0214378
Q8N108	Mesoderm induction early response protein 1	MIER1	S	377	RLLDESESAASSRAPSPPPTASNSSNSQSEK	0.999999	5.48332e-09	-0.226915	0.184375	-0.0212699	0.0294729	-0.0212699
Q8IVL1	Neuron navigator 2	NAV2	S	1977	GSGCSRAPSQVSISASPRQSMGLSQHSLNLT	0.924683	4.85754e-08	0.013498	-0.0553346	-0.0209183	0.18554	-0.0209183
Q8NDI1	EH domain-binding protein 1	EHBP1	S	432	NTVSAGKDLSTSPKPSPIPSPVLGRKPNASQ	0.952904	1.9356e-05	0.282855	-0.324004	-0.0205746	0.019134	-0.0205746
Q7Z460	CLIP-associating protein 1	CLASP1	S	600	STKSVSTTGSLQRSRSDIDVNAAASAKSKVS	0.993233	1.39049e-11	0.0382958	-0.0794292	-0.0205667	0.104575	-0.0205667
Q9UQ35	Serine/arginine repetitive matrix protein 2	SRRM2	S	351	EDKDKDKKEKSATRPSPSPERSSTGPEPPAP	0.998341	0.000908434	-0.115988	0.0751096	-0.0204393	0.0625626	-0.0204393
Q9UQ35	Serine/arginine repetitive matrix protein 2	SRRM2	S	353	KDKDKKEKSATRPSPSPERSSTGPEPPAPTP	0.999027	0.000908434	-0.115988	0.0751096	-0.0204393	0.0625626	-0.0204393
Q15637	Splicing factor 1	SF1	S	80	LRTGDLGIPPNPEDRSPSPEPIYNSEGKRLN	1	5.62057e-15	-0.134667	0.0941871	-0.02024	0.0513197	-0.02024
Q15637	Splicing factor 1	SF1	S	82	TGDLGIPPNPEDRSPSPEPIYNSEGKRLNTR	1	5.62057e-15	-0.134667	0.0941871	-0.02024	0.0513197	-0.02024
Q9UHB6	LIM domain and actin-binding protein 1	LIMA1	S	698	GADSDEDDNSFLKQQSPQEPKSLNWSSFVDN	1	0.00198311	0.0067647	-0.0471196	-0.0201775	0.228577	-0.0201775
Q9H0X9	Oxysterol-binding protein-related protein 5	OSBPL5	S	312	NDAFSDKSERENPEESDTETQDHSRKTESGS	0.997696	1.68069e-08	0.0596321	-0.0999011	-0.0201345	0.0743816	-0.0201345
Q9NYV4	Cyclin-dependent kinase 12	CDK12	S	423	AAAAAAKMDGKESKGSPVFLPRKENSSVEAK	1	0.0120451	0.0213375	-0.0610158	-0.0198391	0.1462	-0.0198391
Q96ST2	Protein IWS1 homolog	IWS1	S	398	EGEEEKVAKRKAAVLSDSEDEEKASAKKSRV	1	0.000199261	-0.0516982	0.0123444	-0.0196769	0.18761	-0.0196769
Q96ST2	Protein IWS1 homolog	IWS1	S	400	EEEKVAKRKAAVLSDSEDEEKASAKKSRVVS	1	0.000199261	-0.0516982	0.0123444	-0.0196769	0.18761	-0.0196769
E9PAV3	Nascent polypeptide-associated complex subunit alpha, muscle-specific form	NACA	S	2029	SNIQENTQTPTVQEESEEEEVDETGVEVKDI	0.999989	3.99548e-25	-0.120749	0.0814153	-0.0196669	0.0566709	-0.0196669
Q9UQ35	Serine/arginine repetitive matrix protein 2	SRRM2	S	377	EPPAPTPLLAERHGGSPQPLATTPLSQEPVN	0.999846	2.81071e-42	-0.216652	0.177686	-0.0194832	0.0281231	-0.0194832
P41227	N-alpha-acetyltransferase 10	NAA10	S	209	CREEKGLAAEDSGGDSKDLSEVSETTESTDV	1	0.000176389	0.166073	-0.205017	-0.0194722	0.0299169	-0.0194722
Q9UQ35	Serine/arginine repetitive matrix protein 2	SRRM2	S	1443	KDGLPRTPSRRSRSGSSPGLRDGSGTPSRHS	0.996238	0.00979701	-0.0688162	0.0301771	-0.0193196	0.117423	-0.0193196
Q8IYB3	Serine/arginine repetitive matrix protein 1	SRRM1	T	220	TKSRSPSPAPEKKEKTPELPEPSVKVKEPSV	1	1.40215e-06	-0.0709059	0.0323002	-0.0193028	0.112314	-0.0193028	mRNA surveillance pathway;RNA transport
Q8IYB3	Serine/arginine repetitive matrix protein 1	SRRM1	S	402	RLSPSASPPRRRHRPSPPATPPPKTRHSPTP	1	0.000230614	-0.269877	0.231413	-0.019232	0.0217064	-0.019232	mRNA surveillance pathway;RNA transport
Q8IYB3	Serine/arginine repetitive matrix protein 1	SRRM1	T	406	SASPPRRRHRPSPPATPPPKTRHSPTPQQSN	1	0.000230614	-0.269877	0.231413	-0.019232	0.0217064	-0.019232	mRNA surveillance pathway;RNA transport
P26599	Polypyrimidine tract-binding protein 1	PTBP1	S	141	IYIQFSNHKELKTDSSPNQARAQAALQAVNS	0.896053	0.000621141	-0.0340865	-0.0043216	-0.019204	0.377045	-0.019204
Q13428	Treacle protein	TCOF1	S	233	VKPAQVKASSVSTKESPARKAAPAPGKVGDV	0.99822	2.2939e-08	-0.0152284	-0.0230425	-0.0191354	0.892041	-0.0191354	Ribosome biogenesis in eukaryotes
Q69YQ0	Cytospin-A	SPECC1L;SPECC1L-ADORA2A	S	832	DLAALRQGMGLSRRSSTSSEPTPTVKTLIKS	0.906674	1.35691e-08	-0.225481	0.187724	-0.0188785	0.0259541	-0.0188785
Q05519	Serine/arginine-rich splicing factor 11	SRSF11	S	449	SEKEKKEEKKPIETGSPKTKECSVEKGTGDS	0.951538	0.000601	0.00432164	-0.0418037	-0.018741	0.247506	-0.018741
Q8IYB3	Serine/arginine repetitive matrix protein 1	SRRM1	S	675	HRKGSSPSRSTREARSPQPNKRHSPSPRPRA	1	3.43535e-05	-0.135935	0.0985828	-0.0186759	0.0460233	-0.0186759	mRNA surveillance pathway;RNA transport
O95394	Phosphoacetylglucosamine mutase	PGM3	S	64	RSKQTKSTIGVMVTASHNPEEDNGVKLVDPL	0.995583	4.83578e-45	0.207018	-0.243547	-0.0182645	0.0229629	-0.0182645	Amino sugar and nucleotide sugar metabolism
P11137	Microtubule-associated protein 2	MAP2	S	1782	HAKARVDHGAEIITQSPGRSSVASPRRLSNV	0.999903	4.29493e-19	-0.0320493	-0.0040339	-0.0180416	0.37645	-0.0180416
Q8NEY8	Periphilin-1	PPHLN1	S	205	DKERPVQSLKTSRDTSPSSGSAVSSSKVLDK	0.925147	9.6129e-05	-0.0709514	0.035106	-0.0179227	0.100996	-0.0179227
Q8WWI1	LIM domain only protein 7	LMO7	S	1593	TTGVATTQSPTPRSHSPSASQSGSQLRNRSV	0.999133	5.64767e-05	0.122871	-0.158596	-0.0178621	0.0363872	-0.0178621	Adherens junction
Q9UQ35	Serine/arginine repetitive matrix protein 2	SRRM2	S	1083	RSDTSSPEVRQSHSESPSLQSKSQTSPKGGR	0.999205	7.19681e-18	-0.0136255	-0.0219061	-0.0177658	0.836354	-0.0177658
Q15435	Protein phosphatase 1 regulatory subunit 7	PPP1R7	S	24	QQQSQEMMEVDRRVESEESGDEEGKKHSSGI	1	1.64523e-05	0.040121	-0.0754641	-0.0176716	0.0909338	-0.0176716
Q8IYB3	Serine/arginine repetitive matrix protein 1	SRRM1	S	452	GKVTKHKGTEKRESPSPAPKPRKVELSESEE	1	0.00457309	-0.287448	0.25257	-0.0174393	0.018209	-0.0174393	mRNA surveillance pathway;RNA transport
O94979	Protein transport protein Sec31A	SEC31A	S	527	DGANVALKDSDQVAQSDGEESPAAEEQLLGE	0.999928	1.20246e-11	-0.0603672	0.0257203	-0.0173234	0.121241	-0.0173234	Protein processing in endoplasmic reticulum
Q15020	Squamous cell carcinoma antigen recognized by T-cells 3	SART3	S	8	________MATAAETSASEPEAESKAGPKAD	0.999981	1.18483e-14	0.229834	-0.264476	-0.0173212	0.0197888	-0.0173212
H7C152	Autophagy-related protein 9A	ATG9A	S	151	QAQAEPERHVWHRRESDESGESAPDEGGEGA	0.999983	9.31763e-10	0.0610158	-0.095587	-0.0172856	0.0646539	-0.0172856
Q00613	Heat shock factor protein 1	HSF1	S	307	SPLVRVKEEPPSPPQSPRVEEASPGRPSSVD	1	9.06197e-05	-0.0500244	0.0159576	-0.0170334	0.157027	-0.0170334
Q92597	Protein NDRG1	NDRG1	S	336	TRLMRSRTASGSSVTSLDGTRSRSHTSEGTR	0.898559	0.000169637	0.170822	-0.204767	-0.0169722	0.0256631	-0.0169722
Q8IYB3	Serine/arginine repetitive matrix protein 1	SRRM1	T	572	RRRSPSPAPPPRRRRTPTPPPRRRTPSPPPR	1	0.0216769	-0.186442	0.152741	-0.0168509	0.028283	-0.0168509	mRNA surveillance pathway;RNA transport
Q8IYB3	Serine/arginine repetitive matrix protein 1	SRRM1	T	574	RSPSPAPPPRRRRTPTPPPRRRTPSPPPRRR	1	0.0216769	-0.186442	0.152741	-0.0168509	0.028283	-0.0168509	mRNA surveillance pathway;RNA transport
O60504	Vinexin	SORBS3	S	563	ALRSPADPIDLGGQTSPRRTGFSFPTQEPRP	0.830775	4.81761e-13	-0.201808	0.168301	-0.0167537	0.0257089	-0.0167537
Q96EV2	RNA-binding protein 33	RBM33	S	765	SRSSQGKTEVKVKPASPVAQPKEEAKTETEF	1	0.00212167	-0.0121699	-0.0211954	-0.0166826	0.774213	-0.0166826
Q9UQ35	Serine/arginine repetitive matrix protein 2	SRRM2	S	1179	SKEKMALPPQEDATASPPRQKDKFSPFPVQD	0.988186	9.69967e-08	-0.0202088	-0.0127833	-0.016496	0.850981	-0.016496
Q8IYB3	Serine/arginine repetitive matrix protein 1	SRRM1	S	694	NKRHSPSPRPRAPQTSSSPPPVRRGASSSPQ	0.798562	0.000237836	-0.160911	0.128109	-0.016401	0.0324261	-0.016401	mRNA surveillance pathway;RNA transport
Q3KQU3	MAP7 domain-containing protein 1	MAP7D1	S	116	MGPRDARPPRRSSQPSPTAVPASDSPPTKQE	0.953705	3.72793e-27	-0.261794	0.22901	-0.0163919	0.0188434	-0.0163919
P07910	Heterogeneous nuclear ribonucleoproteins C1/C2	HNRNPC	S	241	VEMKNDKSEEEQSSSSVKKDETNVKMESEGG	0.922499	2.81039e-07	-0.0988454	0.0664878	-0.0161788	0.0570194	-0.0161788	Spliceosome
Q01082	Spectrin beta chain, non-erythrocytic 1	SPTBN1	S	2169	ATEQRTSSKESSPIPSPTSDRKAKTALPAQS	0.98199	0.000441424	-0.177425	0.145095	-0.016165	0.0285403	-0.016165
P29590	Protein PML	PML	S	518	RSSPEQPRPSTSKAVSPPHLDGPPSPRSPVI	1	0.000274607	-0.194658	0.162396	-0.0161311	0.0256574	-0.0161311	Acute myeloid leukemia;Endocytosis;Pathways in cancer;Ubiquitin mediated proteolysis
Q4G0J3	La-related protein 7	LARP7	S	258	TSNTSISKMKRSRPTSEGSDIESTEPQKQCS	0.933375	3.6621e-13	0.0861043	-0.11836	-0.0161277	0.0455692	-0.0161277
Q7Z5L9	Interferon regulatory factor 2-binding protein 2	IRF2BP2	S	175	NGFSKLEEPPELNRQSPNPRRGHAVPPTLVP	1	2.0335e-05	-0.00336541	-0.0285692	-0.0159673	0.371253	-0.0159673
P10398	Serine/threonine-protein kinase A-Raf	ARAF	S	257	DAAGSRGGSDGTPRGSPSPASVSSGRKSPHS	0.961021	0.000332618	0.0690147	-0.10044	-0.0157124	0.0539081	-0.0157124	Acute myeloid leukemia;Bladder cancer;Chronic myeloid leukemia;Colorectal cancer;Endometrial cancer;ErbB signaling pathway;Glioma;Hepatitis C;Insulin signaling pathway;Long-term depression;Long-term potentiation;Melanoma;Natural killer cell mediated cytotoxicity;Non-small cell lung cancer;Pancreatic cancer;Pathways in cancer;Progesterone-mediated oocyte maturation;Prostate cancer;Regulation of ac…
Q13425	Beta-2-syntrophin	SNTB2	S	95	GDSLPGSPSRGLGPPSPPAPPRGPAGEAGAS	1	0.000115911	-0.165451	0.134683	-0.0153838	0.0292045	-0.0153838
P08237	ATP-dependent 6-phosphofructokinase, muscle type	PFKM	S	775	DTSDHAHLEHITRKRSGEAAV__________	1	0.00829555	0.285698	-0.316262	-0.0152818	0.0142573	-0.0152818	Fructose and mannose metabolism;Galactose metabolism;Glycolysis / Gluconeogenesis;Methane metabolism;Pentose phosphate pathway
Q8TEA8	D-tyrosyl-tRNA(Tyr) deacylase 1	DTD1	S	205	KEDRSASSGAEGDVSSEREP___________	0.87297	6.36451e-23	0.0597706	-0.0897694	-0.0149994	0.0585073	-0.0149994
Q8WX93	Palladin	PALLD	S	1121	SGHPHVRRPRSRSRDSGDENEPIQERFFRPH	1	3.64159e-10	0.0443242	-0.0732718	-0.0144738	0.072453	-0.0144738
Q8NE71	ATP-binding cassette sub-family F member 1	ABCF1	S	228	PPKQGKEKAKKAEQGSEEEGEGEEEEEEGGE	1	6.75956e-81	0.0639171	-0.0926134	-0.0143482	0.053267	-0.0143482
Q96F24	Nuclear receptor-binding factor 2	NRBF2	S	113	LQTSHKPSAEDAEGQSPLSQKYSPSTEKCLP	0.974107	1.5857e-11	-0.115097	0.086584	-0.0142567	0.040678	-0.0142567
P27824	Calnexin	CANX	S	564	EEKQKSDAEEDGGTVSQEEEDRKPKAEEDEI	0.999895	2.0763e-75	0.0455827	-0.0740944	-0.0142558	0.0700152	-0.0142558	Antigen processing and presentation;Phagosome;Protein processing in endoplasmic reticulum
Q01650	Large neutral amino acids transporter small subunit 1	SLC7A5	S	31	AEEKEEAREKMLAAKSADGSAPAGEGEGVTL	0.999947	1.50921e-13	0.420617	-0.449112	-0.0142476	0.00915089	-0.0142476
Q13523	Serine/threonine-protein kinase PRP4 homolog	PRPF4B	S	257	PTLRRRSQEKIGKARSPTDDKVKIEDKSKSK	0.998538	0.00268719	0.0676387	-0.0959919	-0.0141766	0.0502325	-0.0141766
Q14814	Myocyte-specific enhancer factor 2D	MEF2D	S	251	PVANGNSLNKVIPAKSPPPPTHSTQLGAPSR	0.999993	4.05158e-05	-0.355756	0.327529	-0.0141133	0.0115676	-0.0141133
Q9BTC0	Death-inducer obliterator 1	DIDO1	S	1040	LSVPPSPNISTSESRSPPEGDTTLFLSRLST	1	8.09309e-06	-0.0326838	0.00450818	-0.0140878	0.231169	-0.0140878
Q9UKV3	Apoptotic chromatin condensation inducer in the nucleus	ACIN1	S	1004	VSITIDDPVRTAQVPSPPRGKISNIVHISNL	1	2.9322e-06	-0.17197	0.144409	-0.0137804	0.0247146	-0.0137804	mRNA surveillance pathway;RNA transport;Spliceosome
P46821	Microtubule-associated protein 1B;MAP1B heavy chain;MAP1 light chain LC1	MAP1B	S	992	SAKAEADAYIREKRESVASGDDRAEEDMDEA	1	1.10484e-06	-0.311399	0.284845	-0.0132771	0.0124828	-0.0132771
P46821	Microtubule-associated protein 1B;MAP1B heavy chain;MAP1 light chain LC1	MAP1B	S	995	AEADAYIREKRESVASGDDRAEEDMDEAIEK	1	1.10484e-06	-0.311399	0.284845	-0.0132771	0.0124828	-0.0132771
Q86VM9	Zinc finger CCCH domain-containing protein 18	ZC3H18	S	842	KGSRKRYEPSDKDRQSPPPAKRPNTSPDRGS	1	0.00549602	-0.202456	0.176365	-0.0130455	0.019441	-0.0130455
P02545	Prelamin-A/C;Lamin-A/C	LMNA	T	19	PSQRRATRSGAQASSTPLSPTRITRLQEKED	0.845116	7.92968e-05	-0.190207	0.164221	-0.0129927	0.0207209	-0.0129927	Arrhythmogenic right ventricular cardiomyopathy (ARVC);Dilated cardiomyopathy;Hypertrophic cardiomyopathy (HCM)
Q9H2J7	Sodium-dependent neutral amino acid transporter B(0)AT2	SLC6A15	S	701	PSPNFGKNIYRKQSGSPTLDTAPNGRYGIGY	0.990662	0.000127235	0.0418037	-0.0676387	-0.0129175	0.0693459	-0.0129175
Q04637	Eukaryotic translation initiation factor 4 gamma 1	EIF4G1	S	1231	RGRDAVKREAALPPVSPLKAALSEEELEKKS	1	0.000238335	-0.0524461	0.0267487	-0.0128487	0.0967737	-0.0128487	RNA transport;Viral myocarditis
P30622	CAP-Gly domain-containing linker protein 1;CAP-Gly domain-containing linker protein 2	CLIP1;CLIP2	S	348	TGLLTETSSRYARKISGTTALQEALKEKQQH	0.997998	5.90047e-10	-0.0912639	0.0658988	-0.0126826	0.0466599	-0.0126826
P51532	Transcription activator BRG1	SMARCA4	S	1452	SKKQKKRGRPPAEKLSPNPPNLTKKMKKIVD	1	0.000995825	-0.341007	0.315774	-0.0126167	0.0107491	-0.0126167
P09651	Heterogeneous nuclear ribonucleoprotein A1;Heterogeneous nuclear ribonucleoprotein A1, N-terminally processed	HNRNPA1	S	6	__________MSKSESPKEPEQLRKLFIGGL	1	1.22082e-05	0.0238941	-0.0490732	-0.0125895	0.103218	-0.0125895	Spliceosome
P83916	Chromobox protein homolog 1	CBX1	S	89	AHETDKSEGGKRKADSDSEDKGEESKPKKKK	0.999955	7.98314e-24	-0.209061	0.183982	-0.0125396	0.017985	-0.0125396
O00499	Myc box-dependent-interacting protein 1	BIN1	S	296	VKAQPSDNAPAKGNKSPSPPDGSPAATPEIR	0.999996	1.00145e-05	-0.30438	0.279529	-0.0124256	0.0119221	-0.0124256
Q16555	Dihydropyrimidinase-related protein 2	DPYSL2	T	514	YDGPVCEVSVTPKTVTPASSAKTSPAKQQAP	0.999288	0.000102256	0.054779	-0.0786098	-0.0119154	0.0518556	-0.0119154	Axon guidance
Q9UPT8	Zinc finger CCCH domain-containing protein 4	ZC3H4	S	1104	TASSRAAKPGPAEAPSPTASPSGDASPPATA	0.759034	5.46942e-11	-0.454526	0.431151	-0.0116876	0.00735726	-0.0116876
P49736	DNA replication licensing factor MCM2	MCM2	S	41	SSPGRSSRRTDALTSSPGRDLPPFEDESEGL	0.99667	6.78221e-05	-0.0960054	0.0727103	-0.0116475	0.0396946	-0.0116475	Cell cycle;Cell cycle - yeast;DNA replication;Meiosis - yeast
Q96N67	Dedicator of cytokinesis protein 7	DOCK7	S	1430	RGQLGTYTIASPPERSPSGSAFGSQENLRWR	0.992612	7.48088e-11	-0.0636504	0.040408	-0.0116212	0.0654505	-0.0116212
Q15019	Septin-2	2002-09-01	S	218	IEEHNIKIYHLPDAESDEDEDFKEQTRLLKA	1	8.89148e-13	0.00245056	-0.025454	-0.0115017	0.250958	-0.0115017
O43847	Nardilysin	NRD1	S	94	ARLGADESEEEGRRGSLSNAGDPEIVKSPSD	1	2.80981e-06	-0.0771476	0.0544523	-0.0113477	0.0499859	-0.0113477
Q9HCG8	Pre-mRNA-splicing factor CWC22 homolog	CWC22	S	829	NKHGDPKKKRGERRNSFSENEKHTHRIKDSE	0.996663	0.000325739	0.127897	-0.15017	-0.0111361	0.02268	-0.0111361
Q16555	Dihydropyrimidinase-related protein 2	DPYSL2	S	518	VCEVSVTPKTVTPASSAKTSPAKQQAPPVRN	0.984281	0.000101898	-0.250474	0.228351	-0.0110616	0.0129566	-0.0110616	Axon guidance
Q9NYF8	Bcl-2-associated transcription factor 1	BCLAF1	S	290	GSVGNGSSRYSPSQNSPIHHIPSRRSPAKTI	0.998163	6.22907e-05	0.154713	-0.176833	-0.0110603	0.0188213	-0.0110603
P42694	Probable helicase with zinc finger domain	HELZ	S	1614	PPQSRLLQYRQVQSRSPPAVPSPPSSTDHSS	0.999619	2.13845e-12	-0.143915	0.122397	-0.0107588	0.0228832	-0.0107588
Q7Z2E3	Aprataxin	APTX	S	132	EAKNPGLETHRKRKRSGNSDSIERDAAQEAE	0.999994	0.00170732	0.209141	-0.230326	-0.0105923	0.0135259	-0.0105923
Q7L5N7	Lysophosphatidylcholine acyltransferase 2	LPCAT2	S	530	PKEVQTTPSTASNKVSPEKHEESTSDKKDD_	0.983785	0.000200538	0.215119	-0.236217	-0.0105488	0.0131106	-0.0105488	Ether lipid metabolism;Glycerophospholipid metabolism
Q9H0D6	5'-3' exoribonuclease 2	XRN2	S	448	TPSGILTPHALGSRNSPGSQVASNPRQAAYE	0.999998	2.17853e-06	-0.138061	0.117177	-0.0104418	0.0231791	-0.0104418	Ribosome biogenesis in eukaryotes;RNA degradation
O15027	Protein transport protein Sec16A	SEC16A	S	891	LERAQQELVPPQQQASPPQLPKAMFSELSNP	1	6.87989e-09	-0.137537	0.11713	-0.0102033	0.0226899	-0.0102033
Q13523	Serine/threonine-protein kinase PRP4 homolog	PRPF4B	S	366	KRRSLSPKPRDKSRRSRSPLLNDRRSKQSKS	1	0.000608963	0.00963388	-0.0298416	-0.0101039	0.155648	-0.0101039
Q13523	Serine/threonine-protein kinase PRP4 homolog	PRPF4B	S	368	RSLSPKPRDKSRRSRSPLLNDRRSKQSKSPS	1	0.000608963	0.00963388	-0.0298416	-0.0101039	0.155648	-0.0101039
Q16666	Gamma-interferon-inducible protein 16	IFI16	S	106	GPALSRKRKKEVDATSPAPSTSSTVKTEGAE	0.894471	7.65816e-05	0.0103502	-0.0304066	-0.0100282	0.149434	-0.0100282
Q8TE77	Protein phosphatase Slingshot homolog 3	SSH3	S	70	DDAAEASSEPTEKAPSEEELHGDQTDFGQGS	0.993889	4.68863e-05	0.169925	-0.189666	-0.00987069	0.0154344	-0.00987069	Regulation of actin cytoskeleton
Q9BQG0	Myb-binding protein 1A	MYBBP1A	S	1159	VQRPKLEKKDAKEIPSATQSPISKKRKKKGF	0.988881	0.000213802	-0.313208	0.293889	-0.00965935	0.0088853	-0.00965935
Q96TA1	Niban-like protein 1	FAM129B	S	696	SPQPKAAPEASSPPASPLQHLLPGKAVDLGP	0.99998	9.69981e-07	-0.193701	0.174703	-0.00949894	0.0144838	-0.00949894
Q9Y2W1	Thyroid hormone receptor-associated protein 3	THRAP3	S	315	GQFDHGSGSLSPSKKSPVGKSPPSTGSTYGS	1	7.84316e-07	-0.0660648	0.0476515	-0.00920667	0.0468188	-0.00920667
Q13428	Treacle protein	TCOF1	S	381	GKTSQVGAASAPAKESPRKGAAPAPPGKTGP	0.999981	3.67988e-06	0.0126402	-0.0306892	-0.00902449	0.125675	-0.00902449	Ribosome biogenesis in eukaryotes
Q9NXG2	THUMP domain-containing protein 1	THUMPD1	S	86	DMYGPEKFTDKDQQPSGSEGEDDDAEAALKK	1	5.17736e-06	0.0982848	-0.116232	-0.00897339	0.0237128	-0.00897339
A0A2R8YDH4	Tight junction protein ZO-2	TJP2	S	1115	AQMRRAASSDQLRDNSPPPAFKPEPPKAKTQ	1	0.000100746	0.0607391	-0.0786098	-0.00893536	0.0367788	-0.00893536	Tight junction;Vibrio cholerae infection
Q9Y608	Leucine-rich repeat flightless-interacting protein 2	LRRFIP2	S	328	ASATTPLSGNSSRRGSGDTSSLIDPDTSLSE	0.99997	3.67502e-55	0.173767	-0.191563	-0.00889774	0.0136698	-0.00889774
Q9Y608	Leucine-rich repeat flightless-interacting protein 2	LRRFIP2	S	314	QYAENYTRPSSRNSASATTPLSGNSSRRGSG	0.995181	1.80855e-05	-0.0285282	0.01089	-0.00881909	0.135401	-0.00881909
A0A0B4J1V8	Suppressor of SWI4 1 homolog	PPAN-P2RY11;PPAN	S	359	RKKSLEGMKKARVGGSDEEASGIPSRTASLE	1	1.03818e-13	0.0920721	-0.109427	-0.00867764	0.0244292	-0.00867764
O95425	Supervillin	SVIL	S	261	PKHAHSSSLQQAASRSPSFGDPQLSPEARPS	0.80526	1.50184e-05	-0.199239	0.181902	-0.0086684	0.0127529	-0.0086684
Q9UQ35	Serine/arginine repetitive matrix protein 2	SRRM2	S	1103	SKSQTSPKGGRSRSSSPVTELASRSPIRQDR	0.939994	0.000198693	-0.0858029	0.068786	-0.00850843	0.0314222	-0.00850843
Q8IV50	LysM and putative peptidoglycan-binding domain-containing protein 2	LYSMD2	S	24	SLREGGPRAPRPSAPSPPPRSRSGSESEEAE	0.999968	0.000734988	-0.236962	0.220144	-0.00840943	0.0102892	-0.00840943
Q9NWB6	Arginine and glutamate-rich protein 1	ARGLU1	S	77	NTAVSRRERDRERASSPPDRIDIFGRTVSKR	0.998022	0.0318581	0.00403388	-0.0204844	-0.00822528	0.204967	-0.00822528
O95674	Phosphatidate cytidylyltransferase 2	CDS2	S	33	DKESESEAKVDGETASDSESRAESAPLPVSA	0.920881	3.37512e-06	0.103665	-0.119954	-0.00814411	0.0205832	-0.00814411	Glycerophospholipid metabolism;Phosphatidylinositol signaling system
P46013	Antigen KI-67	MKI67	S	584	VEVKAQSLVISPPAPSPRKTPVASDQRRRSC	0.996467	1.62263e-10	-0.690731	0.674936	-0.00789738	0.00320935	-0.00789738
Q9Y2D5	A-kinase anchor protein 2	AKAP2	S	152	SQPRDALGDSLQVPVSPSSTTSSRCSSRDGE	0.926153	1.8087e-14	-0.171693	0.156499	-0.00759745	0.0129837	-0.00759745
Q14814	Myocyte-specific enhancer factor 2D	MEF2D	S	180	TPSLVTSSLTDPRLLSPQQPALQRNSVSPGL	1	0.00366749	-0.576454	0.561303	-0.00757578	0.00369738	-0.00757578
O95359	Transforming acidic coiled-coil-containing protein 2	TACC2	S	2317	PKMKKTPEKLDNTPASPPRSPAEPNDIPIAK	0.997174	2.2577e-07	0.363003	-0.377957	-0.0074769	0.00561522	-0.0074769
Q9ULW0	Targeting protein for Xklp2	TPX2	S	738	GLEIKSSDQPLTVPVSPKFSTRFHC______	0.999992	0.000143491	-0.830691	0.815758	-0.00746644	0.00251481	-0.00746644
Q9H1E5	Thioredoxin-related transmembrane protein 4	TMX4	S	259	AEEEKDDSNEEENKDSLVDDEEEKEDLGDED	1	4.19273e-06	-0.0772389	0.0624597	-0.00738956	0.030165	-0.00738956
Q8IYB3	Serine/arginine repetitive matrix protein 1	SRRM1	S	616	QRRYSPSPPPKRRTASPPPPPKRRASPSPPP	1	0.000778829	-0.0663216	0.0521768	-0.00707239	0.0341558	-0.00707239	mRNA surveillance pathway;RNA transport
P05455	Lupus La protein	SSB	S	366	GKGKVQFQGKKTKFASDDEHDEHDENGATGP	1	4.68357e-55	0.143655	-0.157432	-0.00688867	0.0128302	-0.00688867	Systemic lupus erythematosus
Q9NYF8	Bcl-2-associated transcription factor 1	BCLAF1	S	259	DAPMLSTVHSAKNTPSQHSHSIQHSPERSGS	0.771662	0.000101937	-0.131914	0.118617	-0.00664824	0.0149131	-0.00664824
Q9BTA9	WW domain-containing adapter protein with coiled-coil	WAC	S	53	SGDHRHEKMRDAGDPSPPNKMLRRSDSPENK	1	0.000556525	-0.198047	0.185409	-0.00631906	0.00920598	-0.00631906
Q9NYB0	Telomeric repeat-binding factor 2-interacting protein 1	TERF2IP	S	203	LRGQEHKYLLGDAPVSPSSQKLKRKAEEDPE	0.955255	1.01471e-05	-0.0888376	0.076326	-0.00625582	0.0214242	-0.00625582
Q9BZX2	Uridine-cytidine kinase 2	UCK2	S	254	NGCLNGYTPSRKRQASESSSRPH________	0.999983	0.000745986	0.0958569	-0.108357	-0.00625012	0.0172404	-0.00625012	Drug metabolism - other enzymes;Pyrimidine metabolism
Q9NYF8	Bcl-2-associated transcription factor 1	BCLAF1	S	496	EDKNSERITVKKETQSPEQVKSEKLKDLFDY	0.999994	2.34516e-11	-0.00581129	-0.00647763	-0.00614446	1.46236	-0.00614446
P46821	Microtubule-associated protein 1B;MAP1B heavy chain;MAP1 light chain LC1	MAP1B	S	1016	EEDMDEAIEKGEAEQSEEEADEEDKAEDARE	1	3.8504e-13	-0.35078	0.338998	-0.0058908	0.00474776	-0.0058908
Q13541	Eukaryotic translation initiation factor 4E-binding protein 1	EIF4EBP1	S	101	SDEPPMEASQSHLRNSPEDKRAGGEESQFEM	1	1.32847e-14	0.0257376	-0.0374525	-0.00585745	0.0538912	-0.00585745	Acute myeloid leukemia;ErbB signaling pathway;Insulin signaling pathway;mTOR signaling pathway;RNA transport
Q96I25	Splicing factor 45	RBM17	S	222	AAIPPPVYEEQDRPRSPTGPSNSFLANMGGT	0.837157	2.12472e-28	-0.0316364	0.0201064	-0.005765	0.0652892	-0.005765	Spliceosome
Q13200	26S proteasome non-ATPase regulatory subunit 2	PSMD2	S	16	MEEGGRDKAPVQPQQSPAAAPGGTDEKPSGK	1	1.03062e-29	-0.0594799	0.0482183	-0.00563082	0.0298058	-0.00563082	Proteasome
Q9NR19	Acetyl-coenzyme A synthetase, cytoplasmic	ACSS2	S	30	RGQEEAGAGGRARSWSPPPEVSRSAHVPSLQ	0.999707	0.000151768	0.0615688	-0.0727232	-0.00557723	0.0235387	-0.00557723	Carbon fixation pathways in prokaryotes;Glycolysis / Gluconeogenesis;Methane metabolism;Propanoate metabolism;Pyruvate metabolism
Q12857	Nuclear factor 1 A-type	NFIA	S	300	MDSPGEEPFYTGQGRSPGSGSQSSGWHEVEP	0.754104	6.04148e-08	0.0803847	-0.0915306	-0.00557293	0.0182795	-0.00557293
O75400	Pre-mRNA-processing factor 40 homolog A	PRPF40A	S	888	KKKSKKRRHKSDSPESDAEREKDKKEKDRES	1	2.97945e-06	-0.135713	0.124629	-0.00554202	0.0119263	-0.00554202	Spliceosome
Q9Y2V2	Calcium-regulated heat stable protein 1	CARHSP1	S	52	NVVPSPLPTRRTRTFSATVRASQGPVYKGVC	0.998313	0.0160496	0.12618	-0.137241	-0.00553061	0.0117606	-0.00553061
Q9UQ35	Serine/arginine repetitive matrix protein 2	SRRM2	S	857	PKVKSGTPPRQGSITSPQANEQSVTPQRRSC	0.935708	9.65406e-09	0.182692	-0.193583	-0.00544512	0.00807433	-0.00544512
Q15942	Zyxin	ZYX	S	281	FSPVTPKFTPVASKFSPGAPGGSGSQPNQKL	1	6.31558e-05	-0.333698	0.323859	-0.00491939	0.0041564	-0.00491939	Focal adhesion
Q8WWM7	Ataxin-2-like protein	ATXN2L	S	111	IGSARGQSTGKGPPQSPVFEGVYNNSRMLHF	1	3.74953e-18	0.0114957	-0.0210533	-0.00477883	0.0871542	-0.00477883
O75381	Peroxisomal membrane protein PEX14	PEX14	S	275	SSSDISPVSNESTSSSPGKEGHSPEGSTVTY	0.975829	3.17268e-20	-0.0842267	0.074912	-0.00465735	0.016473	-0.00465735	Peroxisome
Q15149	Plectin	PLEC	S	720	FRAKIERARSDEGQLSPATRGAYRDCLGRLD	0.999266	1.66999e-07	-0.228689	0.219791	-0.0044492	0.00551993	-0.0044492
Q9UQ35	Serine/arginine repetitive matrix protein 2	SRRM2	S	1101	LQSKSQTSPKGGRSRSSSPVTELASRSPIRQ	0.998988	0.000198693	-0.0858029	0.0769345	-0.00443419	0.015319	-0.00443419
O94804	Serine/threonine-protein kinase 10	STK10	S	438	QVAQEKQVAEQGGDLSPAANRSQKASQSRPN	1	1.56281e-18	-0.0114861	0.00267151	-0.00440732	0.190116	-0.00440732
Q9UK58	Cyclin-L1	CCNL1	S	352	ASKPSSPREVKAEEKSPISINVKTVKKEPED	1	6.56024e-12	0.0226164	-0.0313952	-0.00438939	0.0470024	-0.00438939
Q99613	Eukaryotic translation initiation factor 3 subunit C;Eukaryotic translation initiation factor 3 subunit C-like protein	EIF3C;EIF3CL	S	166	DFESHITSYKQNPEQSADEDAEKNEEDSEGS	1	2.4662e-06	0.0402613	-0.0487942	-0.00426645	0.0272476	-0.00426645	RNA transport
Q99466	Neurogenic locus notch homolog protein 4;Notch 4 extracellular truncation;Notch 4 intracellular domain	NOTCH4	S	125	TGERCQAKLEDPCPPSFCSKRGRCHIQASGR	1	0.00238438	0.0871912	-0.0954519	-0.00413036	0.0126797	-0.00413036	Dorso-ventral axis formation;Notch signaling pathway
Q99466	Neurogenic locus notch homolog protein 4;Notch 4 extracellular truncation;Notch 4 intracellular domain	NOTCH4	S	128	RCQAKLEDPCPPSFCSKRGRCHIQASGRPQC	1	0.00238438	0.0871912	-0.0954519	-0.00413036	0.0126797	-0.00413036	Dorso-ventral axis formation;Notch signaling pathway
Q09666	Neuroblast differentiation-associated protein AHNAK	AHNAK	S	216	SGKTVIRLPSGSGAASPTGSAVDIRAGAISA	0.999554	2.59911e-20	-0.018425	0.010672	-0.00387647	0.0787177	-0.00387647
Q14204	Cytoplasmic dynein 1 heavy chain 1	DYNC1H1	S	4368	DDLAYAETEKKTRTDSTSDGRPAWMRTLHTT	0.897337	0.000124203	0.112767	-0.120219	-0.00372619	0.00893181	-0.00372619	Phagosome;Vasopressin-regulated water reabsorption
Q8IYB3	Serine/arginine repetitive matrix protein 1	SRRM1	S	754	PSPQSVRRVSSSRSVSGSPEPAAKKPPAPPS	1	0.000541562	0.562963	-0.570269	-0.00365287	0.00178606	-0.00365287	mRNA surveillance pathway;RNA transport
Q96ER3	Protein SAAL1	SAAL1	S	6	__________MDRNPSPPPPGRDKEEEEEVA	1	0.000742043	-0.109047	0.101753	-0.00364729	0.00967044	-0.00364729
Q9Y2J4	Angiomotin-like protein 2	AMOTL2	S	606	AAQRDTTLIRHSPQPSPSSSFNEGLLTGGHR	0.988826	1.30466e-11	-0.309806	0.3026	-0.00360335	0.00326568	-0.00360335
P23588	Eukaryotic translation initiation factor 4B	EIF4B	S	498	AWVKRSSNPPARSQSSDTEQQSPTSGGGKVA	0.969047	1.2918e-08	0.136979	-0.144046	-0.0035338	0.00700809	-0.0035338	mTOR signaling pathway;RNA transport
P35658	Nuclear pore complex protein Nup214	NUP214	T	437	LEGERQPKSPGSTPTTPTSSQAPQKLDASAA	0.988371	8.66139e-09	-0.109872	0.103054	-0.00340926	0.00894212	-0.00340926	RNA transport
Q9NQG6	Mitochondrial dynamics protein MID51	MIEF1	S	55	GIATLAVKRMYDRAISAPTSPTRLSHSGKRS	0.999698	0.0105178	-0.0924171	0.0859561	-0.0032305	0.0101274	-0.0032305
P07814	Bifunctional glutamate/proline--tRNA ligase;Glutamate--tRNA ligase;Proline--tRNA ligase	EPRS	S	885	KEYIPGQPPLSQSSDSSPTRNSEPAGLETPE	0.778064	1.76955e-13	0.0973411	-0.103531	-0.003095	0.00860184	-0.003095	Aminoacyl-tRNA biosynthesis;Porphyrin and chlorophyll metabolism
P21333	Filamin-A	FLNA	S	1084	KVKAFGPGLQGGSAGSPARFTIDTKGAGTGG	0.968431	1.66175e-05	-0.434403	0.428915	-0.00274372	0.00176091	-0.00274372	Focal adhesion;MAPK signaling pathway
Q9BXP5	Serrate RNA effector molecule homolog	SRRT	S	74	DRNRRERFSPPRHELSPPQKRMRRDWDEHSS	1	2.36749e-05	0.0504668	-0.0557509	-0.00264207	0.0139652	-0.00264207
Q6ZUM4	Rho GTPase-activating protein 27	ARHGAP27	S	466	SIHKSSQDGDTPAQASPPEEKVPAELDEVGS	0.998769	0.000792718	0.0187766	-0.024036	-0.00262969	0.0351827	-0.00262969
A0A2R8YDH4	Tight junction protein ZO-2	TJP2	S	1095	RSSEPVQHEESIRKPSPEPRAQMRRAASSDQ	1	0.00306292	0.0727232	-0.0779266	-0.00260169	0.00965218	-0.00260169	Tight junction;Vibrio cholerae infection
P49916	DNA ligase 3	LIG3	S	242	SGFSAKPNNSGEAPSSPTPKRSLSSSKCDPR	0.918413	6.36958e-14	-0.0741828	0.0692249	-0.00247897	0.00966145	-0.00247897	Base excision repair
Q9BRD0	BUD13 homolog	BUD13	T	123	GHNEDLPSNRHFRHDTPDSSPRRVRHGTPDP	1	0.00461411	-0.671899	0.667011	-0.0024437	0.0010104	-0.0024437
O95359	Transforming acidic coiled-coil-containing protein 2	TACC2	S	2321	KTPEKLDNTPASPPRSPAEPNDIPIAKGTYT	0.999713	2.2577e-07	0.363003	-0.367595	-0.00229591	0.00174115	-0.00229591
Q8IYB3	Serine/arginine repetitive matrix protein 1	SRRM1	S	775	AAKKPPAPPSPVQSQSPSTNWSPAVPVKKAK	0.930253	1.86108e-08	-0.250131	0.245643	-0.00224421	0.00251025	-0.00224421	mRNA surveillance pathway;RNA transport
Q13427	Peptidyl-prolyl cis-trans isomerase G	PPIG	S	413	PVRVKERKITDHRNVSESPNRKNEKEKKVKD	1	0.00182016	-0.116927	0.112677	-0.00212457	0.00514644	-0.00212457
Q9Y2V2	Calcium-regulated heat stable protein 1	CARHSP1	S	41	SRERSPSPLRGNVVPSPLPTRRTRTFSATVR	0.99992	0.000207475	-0.175582	0.171385	-0.00209887	0.00335775	-0.00209887
Q16643	Drebrin	DBN1	S	142	GAIGQRLSNGLARLSSPVLHRLRLREDENAE	0.990316	0.0074961	-0.317786	0.313925	-0.00193048	0.00169309	-0.00193048
P08651	Nuclear factor 1 C-type	NFIC	S	339	PVKKTEMDKSPFNSPSPQDSPRLSSFTQHHR	0.99998	7.46441e-19	-0.0528051	0.0492628	-0.00177118	0.00969917	-0.00177118
P16070	CD44 antigen	CD44	S	706	VEDRKPSGLNGEASKSQEMVHLVNKESSETP	1	2.24074e-06	0.251083	-0.254352	-0.00163475	0.00179213	-0.00163475	ECM-receptor interaction;Hematopoietic cell lineage;Shigellosis
P46937	Transcriptional coactivator YAP1	YAP1	T	143	SPASLQLGAVSPGTLTPTGVVSGPAATPTAQ	0.834541	5.91136e-23	-0.062038	0.0589838	-0.0015271	0.00703264	-0.0015271
Q96RT6	cTAGE family member 2;cTAGE family member 5;Melanoma inhibitory activity protein 2	CTAGE1;CTAGE5;MIA2	S	604	PPQRQDRFYSNCARLSGPAELRSFNMPSLDK	1	0.0118629	-0.263958	0.261552	-0.001203	0.00126768	-0.001203
Q9P2B4	CTTNBP2 N-terminal-like protein	CTTNBP2NL	S	481	FQSQADQDQQASGLQSPPSRDLSPTLIDNSA	0.993106	4.18952e-18	-0.058488	0.0561761	-0.00115594	0.00560979	-0.00115594
Q66K74	Microtubule-associated protein 1S;MAP1S heavy chain;MAP1S light chain	MAP1S	S	640	ELPLAASSIPRPRTPSPESHRSPAEGSERLS	0.997274	0.0293556	-0.0789903	0.0767367	-0.00112681	0.00401937	-0.00112681
Q66K74	Microtubule-associated protein 1S;MAP1S heavy chain;MAP1S light chain	MAP1S	T	638	ALELPLAASSIPRPRTPSPESHRSPAEGSER	0.999506	0.0293556	-0.0789903	0.0767367	-0.00112681	0.00401937	-0.00112681
P46087	Probable 28S rRNA (cytosine(4447)-C(5))-methyltransferase	NOP2	S	732	NAPPKGTDTQTPAVLSPSKTQATLKPKDHHQ	0.903694	1.55636e-10	-0.181117	0.178878	-0.00111958	0.0017231	-0.00111958
Q9UKM9	RNA-binding protein Raly	RALY	S	135	RDDFYDRLFDYRGRLSPVPVPRAVPVKRPRV	1	0.000625357	0.00504059	-0.00676469	-0.000862048	0.0420682	-0.000862048
P07900	Heat shock protein HSP 90-alpha;Heat shock protein HSP 90-alpha A2;Putative heat shock protein HSP 90-alpha A5	HSP90AA1;HSP90AA2P;HSP90AA5P	S	263	EEKESEDKPEIEDVGSDEEEEKKDGDKKKKK	1	3.43776e-96	0.295135	-0.295488	-0.000176355	0.000165141	-0.000176355	Antigen processing and presentation;NOD-like receptor signaling pathway;Pathways in cancer;Plant-pathogen interaction;Progesterone-mediated oocyte maturation;Prostate cancer;Protein processing in endoplasmic reticulum
P29966	Myristoylated alanine-rich C-kinase substrate	MARCKS	T	143	SAASSTSSPKAEDGATPSPSNETPKKKKKRF	0.999999	0.000205599	-0.601234	0.601015	-0.000109464	5.03496e-05	-0.000109464	Fc gamma R-mediated phagocytosis
P49792	E3 SUMO-protein ligase RanBP2	RANBP2	S	781	GSLRNADSEIKHSTPSPTRYSLSPSKSYKYS	0.998657	0.00251045	-0.1811	0.181149	2.45124e-05	3.74189e-05	2.45124e-05	RNA transport
Q9Y2W1	Thyroid hormone receptor-associated protein 3	THRAP3	S	264	PALKSPLQSVVVRRRSPRPSPVPKPSPPLSS	0.9293	0.0146506	-0.143484	0.144058	0.00028687	0.000552017	0.00028687
Q9UQ35	Serine/arginine repetitive matrix protein 2	SRRM2	T	383	PLLAERHGGSPQPLATTPLSQEPVNPPSEAS	0.783625	4.8481e-08	-0.248228	0.248931	0.00035134	0.000390951	0.00035134
Q9UKV3	Apoptotic chromatin condensation inducer in the nucleus	ACIN1	S	710	ERTSTSSSSVQARRLSQPESAEKHVTQRLQP	0.999835	0.000101694	-0.0492628	0.0500692	0.000403162	0.00225009	0.000403162	mRNA surveillance pathway;RNA transport;Spliceosome
Q01518	Adenylyl cyclase-associated protein 1	CAP1	S	308	VRSGPKPFSAPKPQTSPSPKRATKKEPAVLE	0.998106	1.32154e-08	-0.0960825	0.0971624	0.000539932	0.00154773	0.000539932
Q9BRS2	Serine/threonine-protein kinase RIO1	RIOK1	S	22	LMSRVVPGQFDDADSSDSENRDLKTVKEKDD	0.987311	1.63567e-18	0.211137	-0.20989	0.00062345	0.000819586	0.00062345	Ribosome biogenesis in eukaryotes
Q9UQ35	Serine/arginine repetitive matrix protein 2	SRRM2	S	1444	DGLPRTPSRRSRSGSSPGLRDGSGTPSRHSL	0.999987	0.00979701	-0.223963	0.225599	0.000817657	0.00100688	0.000817657
Q13177	Serine/threonine-protein kinase PAK 2;PAK-2p27;PAK-2p34	PAK2	S	55	LPSVPEEKKPRHKIISIFSGTEKGSKKKEKE	0.999945	0.000177949	0.0313951	-0.0295589	0.000918131	0.00840742	0.000918131	Axon guidance;ErbB signaling pathway;Focal adhesion;MAPK signaling pathway;Regulation of actin cytoskeleton;Renal cell carcinoma;T cell receptor signaling pathway
Q86UP2	Kinectin	KTN1	S	75	KKNKKKEIQNGNLHESDSESVPRDFKLSDAL	0.988287	1.61824e-07	0.0453032	-0.0430645	0.00111936	0.00705998	0.00111936
P35269	General transcription factor IIF subunit 1	GTF2F1	S	433	PAAKRLRLDTGPQSLSGKSTPQPPSGKTTPN	0.976351	7.24094e-05	-0.669992	0.67252	0.00126359	0.000520765	0.00126359	Basal transcription factors
P23588	Eukaryotic translation initiation factor 4B	EIF4B	S	504	SNPPARSQSSDTEQQSPTSGGGKVAPAQPSE	0.985295	1.35599e-23	0.00187425	0.000663872	0.00126906	0.547778	0.00126906	mTOR signaling pathway;RNA transport
O60343	TBC1 domain family member 4	TBC1D4	S	341	VHEGSQKSQPRRRHASAPSHVQPSDSEKNRT	0.9996	2.55583e-06	0.117562	-0.114634	0.00146428	0.00350098	0.00146428
Q8N1F8	Serine/threonine-protein kinase 11-interacting protein	STK11IP	S	761	CHPPGHGDHLDRAKNSPPQAPSTRDHGSWSL	1	0.000660309	-0.0278809	0.030855	0.00148708	0.0142181	0.00148708
P33176	Kinesin-1 heavy chain	KIF5B	S	933	AQIAKPIRPGQHPAASPTHPSAIRGGGAFVQ	0.998714	4.73113e-05	-0.304202	0.308269	0.00203356	0.00183984	0.00203356
Q15287	RNA-binding protein with serine-rich domain 1	RNPS1	S	155	KSKPPKRDEKERKRRSPSPKPTKVHIGRLTR	1	0.00148942	-0.062731	0.0668504	0.00205972	0.00887657	0.00205972	mRNA surveillance pathway;RNA transport
Q15287	RNA-binding protein with serine-rich domain 1	RNPS1	S	157	KPPKRDEKERKRRSPSPKPTKVHIGRLTRNV	0.999998	0.00148942	-0.062731	0.0668504	0.00205972	0.00887657	0.00205972	mRNA surveillance pathway;RNA transport
Q9H307	Pinin	PNN	S	100	RLGGERRTRRESRQESDPEDDDVKKPALQSS	1	8.36735e-05	-0.1538	0.158268	0.0022344	0.00397707	0.0022344	mRNA surveillance pathway;RNA transport
O43493	Trans-Golgi network integral membrane protein 2	TGOLN2	S	298	LADKGKLSPHAFKTESGEETDLISPPQEEVK	0.92278	5.1647e-09	-0.329776	0.334316	0.00227006	0.00189428	0.00227006
P35568	Insulin receptor substrate 1	IRS1	S	1101	KVIRADPQGCRRRHSSETFSSTPSATRVGNT	0.986264	0.000165911	-0.136093	0.140841	0.00237411	0.00476601	0.00237411	Adipocytokine signaling pathway;Aldosterone-regulated sodium reabsorption;Insulin signaling pathway;Neurotrophin signaling pathway;Type II diabetes mellitus
Q96A49	Synapse-associated protein 1	SYAP1	T	248	GREQDLPLAEAVRPKTPPVVIKSQLKTQEDE	1	0.00366242	-0.0852824	0.0907414	0.00272952	0.00865748	0.00272952
Q96CX2	BTB/POZ domain-containing protein KCTD12	KCTD12	S	185	ASAGAPSPTLELASRSPSGGAAGPLLTPSQS	0.877737	1.24293e-45	0.273934	-0.268195	0.00286935	0.00293648	0.00286935
Q9UPN6	Protein SCAF8	SCAF8	S	617	VKSSEPVKETVQTTQSPTPVEKETVVTTQAE	0.988355	1.50904e-08	0.00201835	0.00487006	0.00344421	0.602275	0.00344421
Q96N64	PWWP domain-containing protein 2A	PWWP2A	S	81	PPLPPPPPPPGELARSPEAVGPELEAEEKLS	1	0.000135385	-0.46967	0.476559	0.00344454	0.00201758	0.00344454
Q9BSJ6	Protein FAM64A	FAM64A	S	131	VKARRRKRGAQKGSGSPTHSLSQKSTRLSGA	0.985139	1.8374e-08	-0.0803014	0.0873348	0.0035167	0.0117509	0.0035167
Q9NR30	Nucleolar RNA helicase 2	DDX21	S	121	VVSSKTKKVTKNEEPSEEEIDAPKPKKMKKE	1	6.79045e-09	-0.125164	0.133037	0.00393647	0.00851056	0.00393647
Q5VT52	Regulation of nuclear pre-mRNA domain-containing protein 2	RPRD2	S	928	FGAFSVRGNEPGSDRSPSPSKNDSFFTPDSN	0.98419	7.16751e-05	-0.0675457	0.0756872	0.00407077	0.0159893	0.00407077
Q5VT52	Regulation of nuclear pre-mRNA domain-containing protein 2	RPRD2	S	930	AFSVRGNEPGSDRSPSPSKNDSFFTPDSNHN	0.98765	7.16751e-05	-0.0675457	0.0756872	0.00407077	0.0159893	0.00407077
Q5JTV8	Torsin-1A-interacting protein 1	TOR1AIP1	S	315	RMQNDSILKSELGNQSPSTSSRQVTGQPQNA	0.985261	4.30925e-05	-0.189499	0.197765	0.00413298	0.00594088	0.00413298
Q9Y3X0	Coiled-coil domain-containing protein 9	CCDC9	S	80	NVAVESEKNLGPSRRSPGTPRPPGASKGGRT	0.988395	0.000843889	-0.0602468	0.0690432	0.0043982	0.0192	0.0043982
Q9Y5S2	Serine/threonine-protein kinase MRCK beta	CDC42BPB	S	1690	KHSTPSNSSNPSGPPSPNSPHRSQLPLEGLE	0.997936	5.4356e-11	0.0214797	-0.0126402	0.00441975	0.0764357	0.00441975
Q01105	Protein SET	SET	S	7	_________MAPKRQSPLPPQKKKPRPPPAL	1	0.000387485	0.275126	-0.265677	0.00472468	0.00485747	0.00472468
O14683	Tumor protein p53-inducible protein 11	TP53I11	S	14	__MAAKQPPPLMKKHSQTDLVSRLKTRKILG	0.999948	5.57318e-06	0.276556	-0.266277	0.00513966	0.00526674	0.00513966
Q9BZZ5	Apoptosis inhibitor 5	API5	S	464	VEIGQKRASEDTTSGSPPKKSSAGPKRDARQ	0.998398	1.08262e-08	0.0756011	-0.064607	0.00549705	0.0221928	0.00549705
Q9NS87	Kinesin-like protein KIF15	KIF15	S	568	EISGMEKSDKNQQGFSPKAQKEPCLFANTEK	1	0.0108807	0.0882773	-0.0771063	0.00558548	0.0190589	0.00558548
Q7L7X3	Serine/threonine-protein kinase TAO1	TAOK1	S	965	PMQGVPRGSSMGVRNSPQALRRTASGGRTEQ	1	0.0304981	-0.337321	0.348831	0.00575526	0.0046626	0.00575526	MAPK signaling pathway
Q14739	Lamin-B receptor	LBR	S	97	SRSRSPGRPPKSARRSASASHQADIKEARRE	0.80977	0.000113589	0.0747794	-0.0630888	0.00584534	0.0240418	0.00584534
Q9NWH9	SAFB-like transcription modulator	SLTM	S	289	SEASKPKDGQDAIAQSPEKESKDYEMNANHK	1	4.80395e-08	-0.131692	0.143516	0.00591184	0.0120363	0.00591184
P05114	Non-histone chromosomal protein HMG-14	HMGN1	S	89	LPAENGETKTEESPASDEAGEKEAKSD____	1	6.70239e-05	-0.164092	0.175941	0.0059244	0.00973874	0.0059244
Q13523	Serine/threonine-protein kinase PRP4 homolog	PRPF4B	S	431	PRDDILSRRERSKDASPINRWSPTRRRSRSP	1	0.000190279	-0.149473	0.161911	0.00621942	0.0111814	0.00621942
Q9NV56	MRG/MORF4L-binding protein	MRGBP	S	195	SRVTDKVLTANSNPSSPSAAKRRRT______	0.966984	3.89508e-18	-0.598719	0.611293	0.00628674	0.00288241	0.00628674
Q9UQ35	Serine/arginine repetitive matrix protein 2	SRRM2	S	992	TKVKPETPPRQSHSGSISPYPKVKAQTPPGP	0.956128	1.10435e-06	-0.116598	0.12956	0.00648111	0.0147946	0.00648111
Q9H0D6	5'-3' exoribonuclease 2	XRN2	S	501	PSPLGGIKRKAEDSDSEPEPEDNVRLWEAGW	1	3.98959e-13	0.155361	-0.142348	0.00650629	0.0122481	0.00650629	Ribosome biogenesis in eukaryotes;RNA degradation
Q9UQ35	Serine/arginine repetitive matrix protein 2	SRRM2	S	2426	PSAPSQSRMTSERAPSPSSRMGQAPSQSLLP	0.999986	0.00385688	-0.139554	0.15258	0.00651333	0.0124986	0.00651333
P40123	Adenylyl cyclase-associated protein 2	CAP2	S	301	TYKNPSLRAQGGQTQSPTKSHTPSPTSPKSY	0.993379	3.06963e-10	-0.207378	0.221388	0.00700495	0.009126	0.00700495
Q14247	Src substrate cortactin	CTTN	S	405	KLEEQARAKTQTPPVSPAPQPTEERLPSSPV	0.999973	1.92438e-05	0.114234	-0.10017	0.00703168	0.0184976	0.00703168	Bacterial invasion of epithelial cells;Pathogenic Escherichia coli infection;Shigellosis;Tight junction
Q8IYB3	Serine/arginine repetitive matrix protein 1	SRRM1	S	696	RHSPSPRPRAPQTSSSPPPVRRGASSSPQRR	0.950642	4.52492e-07	-0.0864308	0.100685	0.00712717	0.0215473	0.00712717	mRNA surveillance pathway;RNA transport
Q01130	Serine/arginine-rich splicing factor 2	SRSF2	S	26	EGMTSLKVDNLTYRTSPDTLRRVFEKYGRVG	0.850399	0.0241249	-0.0196529	0.0342934	0.00732022	0.0802464	0.00732022	Spliceosome
Q9Y618	Nuclear receptor corepressor 2	NCOR2	S	2269	YRDGEQTEPSRMGSKSPGNTSQPPAFFSKLT	0.999998	2.2524e-14	-0.278374	0.293129	0.00737779	0.00719613	0.00737779	Notch signaling pathway
Q9BZH6	WD repeat-containing protein 11	WDR11	T	219	SSPHSSPAHNKLATATGAKKALNKVKILITQ	0.999008	0.00676443	0.161694	-0.146786	0.00745435	0.0135613	0.00745435
Q5VTL8	Pre-mRNA-splicing factor 38B	PRPF38B	S	527	HSDSKDQSDKHDRRRSQSIEQESQEKQHKNK	1	1.82531e-05	0.339707	-0.324695	0.007506	0.00629128	0.007506	Spliceosome
O00515	Ladinin-1	LAD1	S	356	LQVKIPSKEEEADMSSPTQRTYSSSLKRSSP	0.76549	6.19005e-07	0.766213	-0.751035	0.00758916	0.00277462	0.00758916
Q16204	Coiled-coil domain-containing protein 6	CCDC6	S	240	EAEKRILQEKLDQPVSAPPSPRDISMEIDSP	1	0.000360296	0.0923428	-0.0769695	0.00768661	0.0257858	0.00768661	Pathways in cancer;Thyroid cancer
Q16204	Coiled-coil domain-containing protein 6	CCDC6	S	244	RILQEKLDQPVSAPPSPRDISMEIDSPENMM	1	0.000360296	0.0923428	-0.0769695	0.00768661	0.0257858	0.00768661	Pathways in cancer;Thyroid cancer
Q9UQ35	Serine/arginine repetitive matrix protein 2	SRRM2	S	2449	APSQSLLPPAQDQPRSPVPSAFSDQSRCLIA	0.999987	1.27683e-05	-0.172831	0.188529	0.00784878	0.0121718	0.00784878
Q8IYB3	Serine/arginine repetitive matrix protein 1	SRRM1	S	636	PKRRASPSPPPKRRVSHSPPPKQRSSPVTKR	1	0.00667651	-0.175029	0.190948	0.00795959	0.0121882	0.00795959	mRNA surveillance pathway;RNA transport
Q8IYB3	Serine/arginine repetitive matrix protein 1	SRRM1	S	638	RRASPSPPPKRRVSHSPPPKQRSSPVTKRRS	1	0.00667651	-0.175029	0.190948	0.00795959	0.0121882	0.00795959	mRNA surveillance pathway;RNA transport
P53985	Monocarboxylate transporter 1	SLC16A1	T	466	EQKANEQKKESKEEETSIDVAGKPNEVTKAA	0.999999	7.24772e-05	0.220949	-0.205017	0.007966	0.0104611	0.007966
P08651	Nuclear factor 1 C-type	NFIC	S	194	YLAYFVRERDAEQSGSPRTGMGSDQEDSKPI	0.998007	5.05792e-05	0.195852	-0.179638	0.00810657	0.0120976	0.00810657
O43719	HIV Tat-specific factor 1	HTATSF1	S	713	EDDDSNEKLFDEEEDSSEKLFDDSDERGTLG	1	0.00022561	0.081067	-0.0647449	0.00816102	0.0319689	0.00816102
Q13428	Treacle protein	TCOF1	S	906	GKTHQIRAALAPAKESPRKGAAPTPPGKTGP	1	0.0064384	0.0657101	-0.0487942	0.00845798	0.0425717	0.00845798	Ribosome biogenesis in eukaryotes
P06400	Retinoblastoma-associated protein	RB1	S	807	FPSSPLRIPGGNIYISPLKSPYKISEGLPTP	0.999322	6.26178e-06	-0.486651	0.503671	0.00850993	0.00477736	0.00850993	Bladder cancer;Cell cycle;Chronic myeloid leukemia;Glioma;Melanoma;Non-small cell lung cancer;Pancreatic cancer;Pathways in cancer;Prostate cancer;Small cell lung cancer
P06400	Retinoblastoma-associated protein	RB1	S	811	PLRIPGGNIYISPLKSPYKISEGLPTPTKMT	0.999758	6.26178e-06	-0.486651	0.503671	0.00850993	0.00477736	0.00850993	Bladder cancer;Cell cycle;Chronic myeloid leukemia;Glioma;Melanoma;Non-small cell lung cancer;Pancreatic cancer;Pathways in cancer;Prostate cancer;Small cell lung cancer
Q9BY89	Uncharacterized protein KIAA1671	KIAA1671	S	1701	MFKDSTEEKSPRKEESDEEETASKAERTPVS	1	3.83996e-17	0.0847447	-0.067501	0.00862182	0.0323579	0.00862182
O60762	Dolichol-phosphate mannosyltransferase subunit 1	DPM1	S	9	_______MASLEVSRSPRRSRRELEVRSPRQ	0.918748	0.000181593	0.403704	-0.38637	0.00866725	0.00610785	0.00866725	N-Glycan biosynthesis
Q9BXS9	Solute carrier family 26 member 6	SLC26A6	S	752	DAVTFALQHPRPVPDSPVSVTRL________	0.999901	0.00104239	0.24184	-0.224164	0.00883819	0.010611	0.00883819	Mineral absorption
O94876	Transmembrane and coiled-coil domains protein 1	TMCC1	S	382	SKPREIASLIRNKFGSADNIPNLKDSLEEGQ	1	5.28729e-06	-0.152709	0.170443	0.00886703	0.0154285	0.00886703
O14745	Na(+)/H(+) exchange regulatory cofactor NHE-RF1	SLC9A3R1	S	290	EAALESPRPALVRSASSDTSEELNSQDSPPK	0.973212	2.98976e-67	-0.0542126	0.0721642	0.00897581	0.0408774	0.00897581
O43432	Eukaryotic translation initiation factor 4 gamma 3	EIF4G3	S	495	QTEEILDSQNLNSRRSPVPAQIAITVPKTWK	1	7.50901e-05	-0.0441962	0.0626104	0.0092071	0.0499708	0.0092071	RNA transport;Viral myocarditis
Q7Z4V5	Hepatoma-derived growth factor-related protein 2	HDGFRP2	S	625	KGESAEDKEHEEGRDSEEGPRCGSSEDLHDS	1	1.51256e-06	0.198494	-0.180021	0.00923683	0.0136968	0.00923683
P27816	Microtubule-associated protein 4	MAP4	S	941	NTSAPDLKNVRSKVGSTENIKHQPGGGRAKV	0.979493	0.00299945	0.204642	-0.185867	0.00938748	0.0134898	0.00938748
Q5SW79	Centrosomal protein of 170 kDa	CEP170	S	636	SGMTVRSTGSATSLASQGERRRRTLPQLPNE	0.998442	3.76652e-05	-0.062957	0.0818122	0.00942762	0.0373709	0.00942762
Q99700	Ataxin-2	ATXN2	S	861	ENSSSNCTSGSSKPNSPSISPSILSNTEHKR	0.97877	3.43515e-05	-0.110713	0.129592	0.00943929	0.0222356	0.00943929
Q13425	Beta-2-syntrophin	SNTB2	S	110	SPPAPPRGPAGEAGASPPVRRVRVVKQEAGG	1	3.5462e-10	-0.109312	0.128283	0.0094853	0.022607	0.0094853
Q13523	Serine/threonine-protein kinase PRP4 homolog	PRPF4B	S	23	SLREQPEMEDANSEKSINEENGEVSEDQSQN	1	1.28534e-60	-0.282755	0.302084	0.00966462	0.00923195	0.00966462
O75643	U5 small nuclear ribonucleoprotein 200 kDa helicase	SNRNP200	S	225	EEGDEDVYGEVREEASDDDMEGDEAVVRCTL	1	8.64768e-13	0.0103502	0.00901616	0.00968318	1.35869	0.00968318	Spliceosome
Q9P206	Uncharacterized protein KIAA1522	KIAA1522	S	669	TLTPLQESPVISKDQSPPPSPPPSYHPPPPP	1	5.63015e-09	-0.109421	0.12885	0.0097146	0.0230986	0.0097146
Q9P206	Uncharacterized protein KIAA1522	KIAA1522	S	673	LQESPVISKDQSPPPSPPPSYHPPPPPTKKP	0.999625	5.63015e-09	-0.109421	0.12885	0.0097146	0.0230986	0.0097146
P16144	Integrin beta-4	ITGB4	S	1498	STSSTLTRDYNSLTRSEHSHSTTLPRDYSTL	0.999432	0.000107517	0.2949	-0.275365	0.00976767	0.0095723	0.00976767	Arrhythmogenic right ventricular cardiomyopathy (ARVC);Dilated cardiomyopathy;ECM-receptor interaction;Focal adhesion;Hypertrophic cardiomyopathy (HCM);Regulation of actin cytoskeleton
Q29RF7	Sister chromatid cohesion protein PDS5 homolog A	PDS5A	S	1305	KPINKGRKRAAVGQESPGGLEAGNAKAPKLQ	1	3.56537e-05	-0.0129994	0.0325657	0.00978316	0.129722	0.00978316
Q9H4A3	Serine/threonine-protein kinase WNK1	WNK1	S	2032	AFLSRDVDDGSGSPHSPHQLSSKSLPSQNLS	1	2.41477e-66	0.00934718	0.0105413	0.00994422	1.41821	0.00994422
Q15172	Serine/threonine-protein phosphatase 2A 56 kDa regulatory subunit alpha isoform	PPP2R5A	S	41	RKSVRKAQRQKRSQGSSQFRSQGSQAELHPL	0.932969	0.0186565	0.256648	-0.236217	0.0102157	0.0116085	0.0102157	Meiosis - yeast;mRNA surveillance pathway;Oocyte meiosis;Wnt signaling pathway
P29692	Elongation factor 1-delta	EEF1D	S	133	SSPGHRATAPQTQHVSPMRQVEPPAKKPATP	0.999997	5.03919e-09	-0.0797525	0.10036	0.0103039	0.0326974	0.0103039
Q96M96	FYVE, RhoGEF and PH domain-containing protein 4	FGD4	S	702	ATIPLLGYVVDEMPRSADLPHSFKLTQSKSV	1	0.00246781	-0.0352982	0.0561612	0.0104315	0.0669065	0.0104315
Q07065	Cytoskeleton-associated protein 4	CKAP4	S	17	PSAKQRGSKGGHGAASPSEKGAHPSGGADDV	0.999449	1.23955e-05	-0.218582	0.239515	0.0104668	0.0128126	0.0104668	Protein processing in endoplasmic reticulum
Q9Y2L9	Leucine-rich repeat and calponin homology domain-containing protein 1	LRCH1	S	532	QSNGSQYSPNEIRENSPAVSPTTNSTAPFGL	1	3.40767e-06	-0.0698153	0.0917713	0.010978	0.0390423	0.010978
Q9UQ35	Serine/arginine repetitive matrix protein 2	SRRM2	S	456	PKPAPAPGSHREISSSPTSKNRSHGRAKRDK	0.965773	0.00395671	-0.0683926	0.0904649	0.0110362	0.0399537	0.0110362
Q9UQ35	Serine/arginine repetitive matrix protein 2	SRRM2	T	866	RQGSITSPQANEQSVTPQRRSCFESSPDPEL	0.996824	1.05217e-17	-0.0407937	0.0630776	0.0111419	0.0627515	0.0111419
P50443	Sulfate transporter	SLC26A2	S	12	____MSSESKEQHNVSPRDSAEGNDSYPSGI	1	1.99162e-12	-0.256304	0.278969	0.0113323	0.0118603	0.0113323
Q15746	Myosin light chain kinase, smooth muscle;Myosin light chain kinase, smooth muscle, deglutamylated form	MYLK	S	1061	TLKPMGNAKPDENLKSASKEELKKDVKNDVN	0.999932	0.0148679	-0.107928	0.130776	0.0114243	0.0272195	0.0114243	Calcium signaling pathway;Focal adhesion;Gastric acid secretion;Regulation of actin cytoskeleton;Vascular smooth muscle contraction
Q9Y4H2	Insulin receptor substrate 2	IRS2	S	306	MKALKELFEFRPRSKSQSSGSSATHPISVPG	0.899945	2.2229e-19	-0.151426	0.174442	0.011508	0.0199466	0.011508	Adipocytokine signaling pathway;Aldosterone-regulated sodium reabsorption;Insulin signaling pathway;Neurotrophin signaling pathway;Type II diabetes mellitus
P49736	DNA replication licensing factor MCM2	MCM2	S	40	TSSPGRSSRRTDALTSSPGRDLPPFEDESEG	0.99667	5.97229e-05	0.00619029	0.017052	0.0116212	0.555471	0.0116212	Cell cycle;Cell cycle - yeast;DNA replication;Meiosis - yeast
Q86VM9	Zinc finger CCCH domain-containing protein 18	ZC3H18	S	893	NSKAPAAPADRKRQLSPQSKSSSKVTSVPGK	0.997989	0.00205253	-0.213571	0.237286	0.0118573	0.0147778	0.0118573
Q9UQ35	Serine/arginine repetitive matrix protein 2	SRRM2	S	1219	DTLRTPPRERSGAGSSPETKEQNSALPTSSQ	0.970691	5.99789e-05	0.0060466	0.0179283	0.0119874	0.533256	0.0119874
P57081	tRNA (guanine-N(7)-)-methyltransferase non-catalytic subunit WDR4	WDR4	S	391	EERLQQQLEKKQRRRSPPPGPDGHAKKMRPG	1	0.00460411	-0.026881	0.0511899	0.0121544	0.0926781	0.0121544
Q86VM9	Zinc finger CCCH domain-containing protein 18	ZC3H18	S	487	REKEREKEKGKPKPRSPQPPSRQAEPPKKEA	1	0.0197462	-0.298478	0.322974	0.0122485	0.0110318	0.0122485
Q5SW79	Centrosomal protein of 170 kDa	CEP170	S	379	YLKRLKGNKHDDGTQSDSENAGAHRRCSKRA	0.99911	2.87493e-13	-0.214039	0.238851	0.0124057	0.0154017	0.0124057
Q9BRD0	BUD13 homolog	BUD13	S	248	HGSSDISSPRRVHNNSPDTSRRTLGSSDTQQ	0.999998	1.49802e-10	-0.171905	0.196806	0.0124507	0.0190562	0.0124507
P11137	Microtubule-associated protein 2	MAP2	T	1619	GTPPSYSSRTPGTPGTPSYPRTPHTPGTPKS	0.978877	6.0232e-05	-0.47315	0.498179	0.0125144	0.00718171	0.0125144
P16401	Histone H1.5	HIST1H1B	T	138	AKKAGAAKAKKPAGATPKKAKKAAGAKKAVK	1	0.0186101	-0.736749	0.76273	0.0129904	0.00481659	0.0129904
P55196	Afadin	MLLT4	S	1182	RADHRSSPNVANQPPSPGGKSAYASGTTAKI	1	1.33624e-05	0.164271	-0.138028	0.0131217	0.0246272	0.0131217	Adherens junction;Leukocyte transendothelial migration;Tight junction
Q9P1Y6	PHD and RING finger domain-containing protein 1	PHRF1	S	1202	TRSHSPERKGAVREASPAPLAQGEPGREDLP	1	2.39255e-06	-0.0520272	0.0782743	0.0131235	0.0587586	0.0131235
Q9UQ35	Serine/arginine repetitive matrix protein 2	SRRM2	S	1318	SSWGGPHFSPEHKELSNSPLRENSFGSPLEF	1	0.0251802	0.0723116	-0.0457225	0.0132945	0.0660344	0.0132945
P46821	Microtubule-associated protein 1B;MAP1B heavy chain;MAP1 light chain LC1	MAP1B	S	1915	DVGGYYYEKIERTTKSPSDSGYSYETIGKTT	0.798321	1.16977e-18	-0.401349	0.428081	0.0133658	0.00900019	0.0133658
O14617	AP-3 complex subunit delta-1	AP3D1	S	829	EKLPIQKHRNTETSKSPEKDVPMVEKKSKKP	0.999973	6.43274e-05	0.117961	-0.0908535	0.0135537	0.0372443	0.0135537	Lysosome
P05114	Non-histone chromosomal protein HMG-14	HMGN1	S	86	KEDLPAENGETKTEESPASDEAGEKEAKSD_	0.999977	6.70239e-05	-0.164092	0.191228	0.0135679	0.0216023	0.0135679
P50443	Sulfate transporter	SLC26A2	S	16	MSSESKEQHNVSPRDSAEGNDSYPSGIHLEL	1	4.27662e-36	-0.294544	0.321694	0.0135748	0.0123469	0.0135748
Q6UXY1	Brain-specific angiogenesis inhibitor 1-associated protein 2-like protein 2	BAIAP2L2	S	465	QSRSRTPSRVPSRAPSPAPPPLPSSRRSSMG	1	0.000409468	-0.0522216	0.0796915	0.0137349	0.0608318	0.0137349
Q5JSH3	WD repeat-containing protein 44	WDR44	S	403	IMRRTKEYVSNDAAQSDDEEKLQSQPTDTDG	1	1.19223e-08	0.0294175	-0.000721131	0.0143482	0.287685	0.0143482
P56524	Histone deacetylase 4	HDAC4	S	632	IPVSFGGHRPLSRAQSSPASATFPVSVQEPP	0.973598	2.64777e-14	0.109026	-0.0801119	0.0144571	0.0441078	0.0144571
Q05682	Caldesmon	CALD1	S	789	SKRNLWEKQSVDKVTSPTKV___________	0.983561	0.00883754	-0.204316	0.233566	0.0146249	0.0188441	0.0146249	Vascular smooth muscle contraction
Q8IYB3	Serine/arginine repetitive matrix protein 1	SRRM1	S	874	QEEPVAAPEPKKETESEAEDNLDDLEKHLRE	1	4.97366e-74	-0.0174171	0.0479796	0.0152812	0.141654	0.0152812	mRNA surveillance pathway;RNA transport
O15234	Protein CASC3	CASC3	S	148	EEKPDTKSTVTGERQSGDGQESTEPVENKVG	1	1.84983e-19	0.0619835	-0.0308304	0.0155765	0.100267	0.0155765	mRNA surveillance pathway;RNA transport
Q8TDD1	ATP-dependent RNA helicase DDX54	DDX54	S	782	LYQKWKQKQKIDDRDSDEEGASDRRGPERRG	1	4.81447e-08	0.167615	-0.136323	0.0156462	0.0293342	0.0156462
Q9H1E3	Nuclear ubiquitous casein and cyclin-dependent kinase substrate 1	NUCKS1	T	202	GKVGRPTASKASKEKTPSPKEEDEEPESPPE	1	7.07287e-14	0.0761487	-0.0441843	0.0159822	0.0784644	0.0159822
O43719	HIV Tat-specific factor 1	HTATSF1	S	498	KESEEGNPVRGSEEDSPKKESKKKTLKNDCE	1	0.00277854	0.92562	-0.89344	0.0160899	0.00491827	0.0160899
Q9C0C2	182 kDa tankyrase-1-binding protein	TNKS1BP1	S	1620	HLFQDSTEPRASRVPSSDEEVVEEPQSRRTR	1	9.86913e-19	-0.0992471	0.131645	0.016199	0.0403618	0.016199
Q08AD1	Calmodulin-regulated spectrin-associated protein 2	CAMSAP2	S	464	SVQRSTPNRGITRSISNEGLTLNNSHVSKHI	0.989633	2.05053e-18	0.188274	-0.155749	0.0162626	0.0268767	0.0162626
Q9BTA9	WW domain-containing adapter protein with coiled-coil	WAC	S	511	QQPVTADKQQGHEPVSPRSLQRSSSQRSPSP	1	0.00358537	0.0576928	-0.0250288	0.016332	0.118853	0.016332
P40425	Pre-B-cell leukemia transcription factor 2	PBX2	S	330	IYAVKTAVSVTQGGHSRTSSPTPPSSAGSGG	0.999367	0.000109245	0.13829	-0.105142	0.0165743	0.0391296	0.0165743
Q09666	Neuroblast differentiation-associated protein AHNAK	AHNAK	S	5752	SGSKGDLKSSKASLGSLEGEAEAEASSPKGK	1	1.15066e-19	-0.0282339	0.0615411	0.0166536	0.111354	0.0166536
Q9NQC3	Reticulon-4	RTN4	S	15	_MEDLDQSPLVSSSDSPPRPQPAFKYQFVRE	0.998074	7.19042e-23	-0.0989226	0.132499	0.0167882	0.0417828	0.0167882
Q01082	Spectrin beta chain, non-erythrocytic 1	SPTBN1	S	2341	AQTLPTSVVTITSESSPGKREKDKEKDKEKR	0.8239	2.98057e-14	-0.178845	0.212584	0.0168696	0.0244479	0.0168696
Q9NTI5	Sister chromatid cohesion protein PDS5 homolog B	PDS5B	S	1283	KRLKEDILENEDEQNSPPKKGKRGRPPKPLG	1	8.12587e-25	-0.099448	0.133274	0.016913	0.041861	0.016913
Q96S66	Chloride channel CLIC-like protein 1	CLCC1	S	509	AKPVSGQDTSGNTEGSPAAEKAQLKSEAAGS	0.999994	2.71076e-13	-0.182393	0.216887	0.017247	0.0245046	0.017247
Q8WUM9	Sodium-dependent phosphate transporter 1	SLC20A1	S	277	IKCSPSESPLMEKKNSLKEDHEETKLSVGDI	1	6.85396e-17	0.29901	-0.264236	0.017387	0.0173914	0.017387
Q9Y2W1	Thyroid hormone receptor-associated protein 3	THRAP3	S	320	GSGSLSPSKKSPVGKSPPSTGSTYGSSQKEE	0.999871	7.4036e-11	-0.0125482	0.0476515	0.0175517	0.177883	0.0175517
P06493	Cyclin-dependent kinase 1;Cyclin-dependent kinase 2;Cyclin-dependent kinase 3	CDK1;CDK2;CDK3	T	14	__MEDYTKIEKIGEGTYGVVYKGRHKTTGQV	1	0.000413432	-0.0232551	0.0590741	0.0179095	0.131502	0.0179095	Cell cycle;Gap junction;Measles;Oocyte meiosis;p53 signaling pathway;Pathways in cancer;Progesterone-mediated oocyte maturation;Prostate cancer;Small cell lung cancer
Q0JRZ9	F-BAR domain only protein 2	FCHO2	S	394	VSIGNITLSPAISRHSPVQMNRNLSNEELTK	1	0.00560713	0.0601858	-0.0243196	0.0179331	0.128152	0.0179331
P20020	Plasma membrane calcium-transporting ATPase 1	ATP2B1	S	1216	DDTDAEDDAPTKRNSSPPPSPNKNNNAVDSG	0.996916	0.00111999	-0.0491434	0.0850834	0.01797	0.0791213	0.01797	Calcium signaling pathway;Pancreatic secretion;Salivary secretion
P20020	Plasma membrane calcium-transporting ATPase 1	ATP2B1	S	1220	AEDDAPTKRNSSPPPSPNKNNNAVDSGIHLT	1	0.00111999	-0.0491434	0.0850834	0.01797	0.0791213	0.01797	Calcium signaling pathway;Pancreatic secretion;Salivary secretion
Q3KQU3	MAP7 domain-containing protein 1	MAP7D1	S	113	PPAMGPRDARPPRRSSQPSPTAVPASDSPPT	0.939342	3.72793e-27	-0.246036	0.282018	0.0179907	0.0192297	0.0179907
O60934	Nibrin	NBN	S	432	VSNTLAKMRIPNYQLSPTKLPSINKSKDRAS	0.930235	0.000224861	-0.206079	0.242106	0.0180136	0.0227634	0.0180136	Homologous recombination
Q9UQ35	Serine/arginine repetitive matrix protein 2	SRRM2	S	398	TTPLSQEPVNPPSEASPTRDRSPPKSPEKLP	0.864189	2.81071e-42	-0.452866	0.489605	0.0183695	0.010908	0.0183695
Q9NZT2	Opioid growth factor receptor	OGFR	S	537	PGPSPAGPAGDEPAESPSETPGPRPAGPAGD	0.995684	4.22836e-46	0.0647449	-0.0275787	0.0185831	0.121274	0.0185831
H3BQZ7	Heterogeneous nuclear ribonucleoprotein U-like protein 2	HNRNPUL2-BSCL2;HNRNPUL2	S	161	EQGLGKREEDEPEERSGDETPGSEVPGDKAA	1	1.16851e-29	-0.04883	0.0863695	0.0187697	0.0821902	0.0187697
Q07157	Tight junction protein ZO-1	TJP1	S	175	SASRERSLSPRSDRRSVASSQPAKPTKVTLV	1	1.01469e-05	0.28404	-0.246469	0.0187857	0.0200017	0.0187857	Adherens junction;Epithelial cell signaling in Helicobacter pylori infection;Gap junction;Tight junction;Vibrio cholerae infection
Q9UQ35	Serine/arginine repetitive matrix protein 2	SRRM2	S	1329	HKELSNSPLRENSFGSPLEFRNSGPLGTEMN	1	8.53489e-06	-0.21063	0.248708	0.019039	0.0234913	0.019039
P02545	Prelamin-A/C;Lamin-A/C	LMNA	S	390	AYRKLLEGEEERLRLSPSPTSQRSRGRASSH	0.999997	4.17924e-05	-0.139013	0.177604	0.0192955	0.0348988	0.0192955	Arrhythmogenic right ventricular cardiomyopathy (ARVC);Dilated cardiomyopathy;Hypertrophic cardiomyopathy (HCM)
Q8ND56	Protein LSM14 homolog A	LSM14A	S	192	LSQGRSSPQLDPLRKSPTMEQAVQTASAHLP	0.979724	4.89962e-63	0.0812032	-0.0425042	0.0193495	0.0931331	0.0193495
P49023	Paxillin	PXN	S	322	QDEGGFMAQGKTGSSSPPGGPPKPGSQLDSM	0.9007	6.81786e-05	0.0550568	-0.015783	0.0196369	0.168942	0.0196369	Bacterial invasion of epithelial cells;Chemokine signaling pathway;Focal adhesion;Leukocyte transendothelial migration;Regulation of actin cytoskeleton;VEGF signaling pathway
Q8IYB3	Serine/arginine repetitive matrix protein 1	SRRM1	S	560	RRRRSPSPPPTRRRRSPSPAPPPRRRRTPTP	1	0.00478739	-0.107492	0.148321	0.0204143	0.0461227	0.0204143	mRNA surveillance pathway;RNA transport
Q8IYB3	Serine/arginine repetitive matrix protein 1	SRRM1	S	562	RRSPSPPPTRRRRSPSPAPPPRRRRTPTPPP	1	0.00478739	-0.107492	0.148321	0.0204143	0.0461227	0.0204143	mRNA surveillance pathway;RNA transport
Q96I25	Splicing factor 45	RBM17	S	155	DRHEASGFARRPDPDSDEDEDYERERRKRSM	1	1.958e-11	-0.0468764	0.0881627	0.0206432	0.0909214	0.0206432	Spliceosome
Q9H1E3	Nuclear ubiquitous casein and cyclin-dependent kinase substrate 1	NUCKS1	S	214	KEKTPSPKEEDEEPESPPEKKTSTSPPPEKS	1	2.13195e-30	0.0542234	-0.0126402	0.0207916	0.189901	0.0207916
P78332	RNA-binding protein 6	RBM6	S	362	VAFEHESPADFQNSQSPVQDQDKSQLSGREE	0.999672	3.38872e-16	-0.120577	0.162816	0.0211195	0.0429646	0.0211195
Q2KHR3	Glutamine and serine-rich protein 1	QSER1	S	1211	SSTTPTPLVSETGGNSPSDKVDNELKNLEHL	0.822812	8.11906e-31	-0.0969308	0.139697	0.0213829	0.0524818	0.0213829
Q96EB6	NAD-dependent protein deacetylase sirtuin-1;SirtT1 75 kDa fragment	SIRT1	S	14	__MADEAALALQPGGSPSAAGADREAASSPA	0.962948	1.66932e-11	-0.0360229	0.0788075	0.0213923	0.111851	0.0213923
P23588	Eukaryotic translation initiation factor 4B	EIF4B	S	445	STTSSRNARRRESEKSLENETLNKEEDCHSP	1	0.000216766	0.0822938	-0.0387171	0.0217884	0.107932	0.0217884	mTOR signaling pathway;RNA transport
Q92903	Phosphatidate cytidylyltransferase 1	CDS1	S	37	REGEAAGGDHETESTSDKETDIDDRYGDLDS	0.800446	1.2366e-11	0.646716	-0.603122	0.0217969	0.00974819	0.0217969	Glycerophospholipid metabolism;Phosphatidylinositol signaling system
P16989	Y-box-binding protein 3	YBX3	S	38	AAAAPQDPAPKSPVGSGAPQAAAPAPAAHVA	0.819996	5.38875e-13	-0.0309582	0.0749424	0.0219921	0.125292	0.0219921	Tight junction
P16949	Stathmin	STMN1	S	16	MASSDIQVKELEKRASGQAFELILSPRSKES	1	3.80269e-08	0.0363276	0.00801479	0.0221712	0.441579	0.0221712	MAPK signaling pathway
Q8NAV1	Pre-mRNA-splicing factor 38A	PRPF38A	S	209	SEEEEEEDEKLERVPSPDHRRRSYRDLDKPR	1	0.00383441	-0.082301	0.126927	0.022313	0.0623716	0.022313	Spliceosome
Q9Y2W1	Thyroid hormone receptor-associated protein 3	THRAP3	S	928	FRKSSTSPKWAHDKFSGEEGEIEDDESGTEN	1	1.64175e-08	-0.072589	0.118132	0.0227715	0.0701859	0.0227715
Q9H1E3	Nuclear ubiquitous casein and cyclin-dependent kinase substrate 1	NUCKS1	S	79	KDVKTKKDDSHSAEDSEDEKEDHKNVRQQRQ	1	6.03761e-60	-0.076326	0.122052	0.0228628	0.0676383	0.0228628
Q6WCQ1	Myosin phosphatase Rho-interacting protein	MPRIP	S	292	LKAEEQQLPPPLSPPSPSTPNHRRSQVIEKF	0.911734	9.29451e-07	-0.263283	0.309091	0.0229044	0.0226616	0.0229044
Q92530	Proteasome inhibitor PI31 subunit	PSMF1	S	153	IITPIHEQWEKANVSSPHREFPPATAREVDP	0.982014	0.00219343	0.0909888	-0.0451634	0.0229127	0.100556	0.0229127	Proteasome
P26368	Splicing factor U2AF 65 kDa subunit	U2AF2	S	79	PLTRGAKEEHGGLIRSPRHEKKKKVRKYWDV	1	5.35304e-05	0.067088	-0.0211954	0.0229463	0.158133	0.0229463	Spliceosome
Q9Y5T5	Ubiquitin carboxyl-terminal hydrolase 16	USP16	S	415	NDKNLKKTVEDEDQDSEEEKDNDSYIKERSD	1	4.14657e-10	0.0140695	0.0319165	0.022993	0.62768	0.022993
Q86W92	Liprin-beta-1	PPFIBP1	S	794	LRINNFEPNCLRRRPSDENTIAPSEVQKWTN	0.999979	3.84456e-23	0.0112093	0.0355792	0.0233943	0.514707	0.0233943
Q9UQ35	Serine/arginine repetitive matrix protein 2	SRRM2	T	1003	SHSGSISPYPKVKAQTPPGPSLSGSKSPCPQ	0.999999	4.02716e-06	-0.00827594	0.0551866	0.0234553	0.225656	0.0234553
Q9H6F5	Coiled-coil domain-containing protein 86	CCDC86	S	91	AGLESPQGQPEPGAASPQRQQDLHLESPQRQ	1	1.22257e-62	-0.0840279	0.131187	0.0235795	0.0641547	0.0235795
Q13185	Chromobox protein homolog 3	CBX3	S	93	NSQKAGKEKDGTKRKSLSDSESDDSKSKKKR	0.999998	8.16885e-22	-0.10827	0.155679	0.0237044	0.0521447	0.0237044
Q99590	Protein SCAF11	SCAF11	S	796	IDKTKKPRTRRSRFHSPSTTWSPNKDTPQEK	0.999893	3.28265e-05	-0.279599	0.328163	0.0242821	0.022625	0.0242821
Q99590	Protein SCAF11	SCAF11	S	802	PRTRRSRFHSPSTTWSPNKDTPQEKKRPQSP	0.999754	3.28265e-05	-0.279599	0.328163	0.0242821	0.022625	0.0242821
P80723	Brain acid soluble protein 1	BASP1	S	164	KKTEAPAAPAAQETKSDGAPASDSKPGSSEA	0.999999	5.22222e-14	-0.321766	0.371068	0.024651	0.0200992	0.024651
Q9H2G2	STE20-like serine/threonine-protein kinase	SLK	S	571	DVAQKVDEDSAEDTQSNDGKEVVEVGQKLIN	0.999995	3.11924e-38	0.231801	-0.182438	0.0246815	0.0340964	0.0246815	Oocyte meiosis
Q07157	Tight junction protein ZO-1	TJP1	S	166	SEKIWPRDRSASRERSLSPRSDRRSVASSQP	1	0.00347229	0.0734089	-0.024036	0.0246865	0.154008	0.0246865	Adherens junction;Epithelial cell signaling in Helicobacter pylori infection;Gap junction;Tight junction;Vibrio cholerae infection
Q07157	Tight junction protein ZO-1	TJP1	S	168	KIWPRDRSASRERSLSPRSDRRSVASSQPAK	1	0.00347229	0.0734089	-0.024036	0.0246865	0.154008	0.0246865	Adherens junction;Epithelial cell signaling in Helicobacter pylori infection;Gap junction;Tight junction;Vibrio cholerae infection
Q8IU81	Interferon regulatory factor 2-binding protein 1	IRF2BP1	S	453	KDPGGGGGPVRAGGASPAASSTAQPPTQHRL	1	4.46038e-06	0.00762616	0.0417885	0.0247073	0.414443	0.0247073
Q9C0C2	182 kDa tankyrase-1-binding protein	TNKS1BP1	S	601	AEERYESQEPLAGQESPLPLATREAALPILE	0.999806	1.59713e-19	0.0377336	0.0119808	0.0248572	0.516733	0.0248572
P02545	Prelamin-A/C;Lamin-A/C	LMNA	S	392	RKLLEGEEERLRLSPSPTSQRSRGRASSHSS	0.997517	0.000115086	-0.26913	0.319046	0.024958	0.0240621	0.024958	Arrhythmogenic right ventricular cardiomyopathy (ARVC);Dilated cardiomyopathy;Hypertrophic cardiomyopathy (HCM)
Q99460	26S proteasome non-ATPase regulatory subunit 1	PSMD1	S	315	EEKTSSAFVGKTPEASPEPKDQTLKMIKILS	0.999709	5.3218e-05	0.0180643	0.0319756	0.0250199	0.7629	0.0250199	Proteasome
Q99460	26S proteasome non-ATPase regulatory subunit 1	PSMD1	T	311	SMETEEKTSSAFVGKTPEASPEPKDQTLKMI	0.956404	5.3218e-05	0.0180643	0.0319756	0.0250199	0.7629	0.0250199	Proteasome
O75351	Vacuolar protein sorting-associated protein 4B	VPS4B	S	102	VKEGQPSPADEKGNDSDGEGESDDPEKKKLQ	1	7.23036e-26	0.0729976	-0.0226164	0.0251906	0.160353	0.0251906	Endocytosis
Q13177	Serine/threonine-protein kinase PAK 2;PAK-2p27;PAK-2p34	PAK2	S	141	VLKFYDSNTVKQKYLSFTPPEKDGFPSGTPA	0.999886	0.000549462	0.0776532	-0.0271541	0.0252495	0.146208	0.0252495	Axon guidance;ErbB signaling pathway;Focal adhesion;MAPK signaling pathway;Regulation of actin cytoskeleton;Renal cell carcinoma;T cell receptor signaling pathway
P46379	Large proline-rich protein BAG6	BAG6	S	973	QGAERASPEPQRENASPAPGTTAEEAMSRGP	1	8.2666e-09	-0.0786398	0.12945	0.025405	0.0718411	0.025405
P07910	Heterogeneous nuclear ribonucleoproteins C1/C2	HNRNPC	S	233	EKEQSKQAVEMKNDKSEEEQSSSSVKKDETN	1	1.27336e-18	-0.00778262	0.0587584	0.0254879	0.233711	0.0254879	Spliceosome
Q9NWV8	BRISC and BRCA1-A complex member 1	BABAM1	S	49	AEDRAVGAQASVGSRSEGEGEAASADDGSLN	1	5.91459e-50	0.140124	-0.0888201	0.0256521	0.0656741	0.0256521
Q96PN7	Transcriptional-regulating factor 1	TRERF1	S	491	MWPQMHLPDGRAQPGSPESSGQPKGAFGEQF	0.991884	0.00166003	0.0132121	0.038199	0.0257055	0.540595	0.0257055
P49023	Paxillin	PXN	S	85	QPSSSRFIHQQPQSSSPVYGSSAKTSSVSNP	0.962171	4.95534e-10	0.113834	-0.06226	0.0257869	0.0869171	0.0257869	Bacterial invasion of epithelial cells;Chemokine signaling pathway;Focal adhesion;Leukocyte transendothelial migration;Regulation of actin cytoskeleton;VEGF signaling pathway
P33527	Multidrug resistance-associated protein 1	ABCC1	S	930	SSSSSYSGDISRHHNSTAELQKAEAKKEETW	0.939305	7.005e-05	-0.0536884	0.105706	0.0260088	0.0973557	0.0260088	ABC transporters;Vitamin digestion and absorption
Q9NTJ3	Structural maintenance of chromosomes protein 4	SMC4	S	28	RREEGPPPPSPDGASSDAEPEPPSGRTESPA	0.942507	3.34427e-22	-0.3102	0.362956	0.0263778	0.0221806	0.0263778	Cell cycle - yeast
Q9H1E3	Nuclear ubiquitous casein and cyclin-dependent kinase substrate 1	NUCKS1	S	181	EKKMPKPRLKATVTPSPVKGKGKVGRPTASK	0.99999	0.00023222	0.000721115	0.0520572	0.0263892	0.308758	0.0263892
Q9UMD9	Collagen alpha-1(XVII) chain;120 kDa linear IgA disease antigen;97 kDa linear IgA disease antigen	COL17A1	S	148	GRSQTRESEIRVRLQSASPSTRWTELDDVKR	0.999991	0.00452827	0.583134	-0.529971	0.0265816	0.0133996	0.0265816	Protein digestion and absorption
O14497	AT-rich interactive domain-containing protein 1A	ARID1A	S	696	FSPHTSPHLPGIRGPSPSPVGSPASVAQSRS	0.999168	4.60431e-05	-0.201244	0.25441	0.0265827	0.0333637	0.0265827
Q96C19	EF-hand domain-containing protein D2	EFHD2	S	74	LLRRADLNQGIGEPQSPSRRVFNPYTEFKEF	0.998389	2.06713e-23	-0.0441665	0.0974402	0.0266369	0.112988	0.0266369
I3L4J1	Vacuolar protein sorting-associated protein 4A	VPS4A	S	121	KKPVKENQSEGKGSDSDSEGDNPEKKKLQEQ	0.999902	1.31583e-19	-0.0126064	0.0665934	0.0269935	0.208236	0.0269935	Endocytosis
Q12789	General transcription factor 3C polypeptide 1	GTF3C1	S	1068	VRCPRVRKNSSTDQGSDEEGSLQKEQESAMD	0.999992	5.21095e-13	0.037593	0.0167163	0.0271547	0.631466	0.0271547
Q01518	Adenylyl cyclase-associated protein 1	CAP1	S	310	SGPKPFSAPKPQTSPSPKRATKKEPAVLELE	0.999928	4.46677e-05	-0.12699	0.181558	0.0272842	0.0513119	0.0272842
Q92619	Minor histocompatibility protein HA-1;Minor histocompatibility antigen HA-1	HMHA1	S	23	ELMKTPSISKKNRAGSPSPQPSGELPRKDGA	0.992671	0.000168029	-0.127715	0.182442	0.0273636	0.0511897	0.0273636
Q96CV9	Optineurin	OPTN	S	198	MAEGEAEGSVKEIKHSPGPTRTVSTGTALSK	1	0.00550405	-0.120482	0.175648	0.0275826	0.0541622	0.0275826
Q9C0E8	Protein lunapark	LNP	S	177	PGQEIRQRTAAQRNLSPTPASPNQGPPPQVP	0.88527	4.42904e-05	-0.360972	0.416365	0.0276968	0.0201283	0.0276968
Q9Y6G9	Cytoplasmic dynein 1 light intermediate chain 1	DYNC1LI1	S	207	RDFQEYVEPGEDFPASPQRRNTASQEDKDDS	1	1.9348e-19	0.0427844	0.0126936	0.027739	0.499778	0.027739	Phagosome;Vasopressin-regulated water reabsorption
Q9UQ35	Serine/arginine repetitive matrix protein 2	SRRM2	S	323	APFSEPGTTSTQRPSSPETATKQPSSPYEDK	0.967917	1.65624e-18	-0.229873	0.286023	0.0280749	0.0310586	0.0280749
Q9BTU6	Phosphatidylinositol 4-kinase type 2-alpha	PI4K2A	S	47	PGGAVRVAAAAGSGPSPPGSPGHDRERQPLL	0.999315	5.4939e-07	0.00906043	0.0471297	0.0280951	0.421259	0.0280951	Inositol phosphate metabolism;Phosphatidylinositol signaling system
P23396	40S ribosomal protein S3	RPS3	T	221	DHVSIVEPKDEILPTTPISEQKGGKPEPPAM	0.993656	0.000103562	0.109294	-0.0526941	0.0282998	0.104576	0.0282998	Ribosome
Q13263	Transcription intermediary factor 1-beta	TRIM28	S	19	SAAAASAAAASAASGSPGPGEGSAGGEKRST	0.999731	5.84537e-83	-0.0277632	0.0850223	0.0286295	0.154324	0.0286295
Q6PKG0	La-related protein 1	LARP1	S	143	TKNALPPVLTTVNGQSPPEHSAPAKVVRAAV	0.999361	1.29106e-08	-0.136077	0.193767	0.0288447	0.0507218	0.0288447
Q12873	Chromodomain-helicase-DNA-binding protein 3	CHD3	S	713	YKKKKKELQGDGPPSSPTNDPTVKYETQPRF	0.84393	2.83703e-05	-0.310021	0.368309	0.029144	0.0243706	0.029144
Q16555	Dihydropyrimidinase-related protein 2	DPYSL2	S	522	SVTPKTVTPASSAKTSPAKQQAPPVRNLHQS	0.837534	0.000101898	-0.170037	0.228351	0.0291571	0.042167	0.0291571	Axon guidance
P47712	Cytosolic phospholipase A2;Phospholipase A2;Lysophospholipase	PLA2G4A	S	437	ENITTKHIVSNDSSDSDDESHEPKGTENEDA	0.989823	2.79774e-36	0.400429	-0.341303	0.0295631	0.0225692	0.0295631	alpha-Linolenic acid metabolism;Arachidonic acid metabolism;Ether lipid metabolism;Fat digestion and absorption;Fc epsilon RI signaling pathway;Glycerophospholipid metabolism;GnRH signaling pathway;Linoleic acid metabolism;Long-term depression;MAPK signaling pathway;Pancreatic secretion;Toxoplasmosis;Vascular smooth muscle contraction;VEGF signaling pathway
P27816	Microtubule-associated protein 4	MAP4	S	825	TTTAAAVASTGPSSRSPSTLLPKKPTAIKTE	0.996216	0.0043102	-0.130887	0.19024	0.0296765	0.0537207	0.0296765
Q4KMP7	TBC1 domain family member 10B	TBC1D10B	S	678	PGLKSRGSRAAGGAPSPPPPVRRASAGPAPG	1	7.44939e-05	0.000576886	0.0590741	0.0298255	0.306464	0.0298255
Q9UQN3	Charged multivesicular body protein 2b	CHMP2B	S	199	AARSLPSASTSKATISDEEIERQLKALGVD_	0.995455	0.000751382	0.11703	-0.0565835	0.0302233	0.104187	0.0302233	Endocytosis
Q9Y6X9	MORC family CW-type zinc finger protein 2	MORC2	S	615	RPSTEEPVRRPQRPRSPPLPAVIRNAPSRPP	1	0.00297045	-0.0111081	0.0716941	0.030293	0.223402	0.030293
Q9Y2H5	Pleckstrin homology domain-containing family A member 6	PLEKHA6	S	777	QAALNKVGVVPPRTKSPTDDEVTPSAVVRRN	0.985903	6.57703e-14	0.0600474	0.00109683	0.0305721	0.311249	0.0305721
Q7Z6B7	SLIT-ROBO Rho GTPase-activating protein 1	SRGAP1	S	906	SHPRGLLQNRGLNNDSPERRRRPGHGSLTNI	1	0.000622753	0.0614305	0.000317445	0.030874	0.303897	0.030874	Axon guidance
Q9UMD9	Collagen alpha-1(XVII) chain;120 kDa linear IgA disease antigen;97 kDa linear IgA disease antigen	COL17A1	S	93	SSYRRAHSPASTLPNSPGSTFERKTHVTRHA	0.999555	3.04201e-44	0.588996	-0.52707	0.030963	0.015602	0.030963	Protein digestion and absorption
O75475	PC4 and SFRS1-interacting protein	PSIP1	S	106	KFSSQQAATKQSNASSDVEVEEKETSVSKED	0.802101	9.01454e-06	-0.134683	0.196905	0.0311112	0.0545748	0.0311112
Q9H1E3	Nuclear ubiquitous casein and cyclin-dependent kinase substrate 1	NUCKS1	S	223	EDEEPESPPEKKTSTSPPPEKSGDEGSEDEA	0.999352	4.69765e-10	0.0113525	0.0512197	0.0312861	0.442322	0.0312861
Q8TCJ2	Dolichyl-diphosphooligosaccharide--protein glycosyltransferase subunit STT3B	STT3B	S	499	LGDDMKRENPPVEDSSDEDDKRNQGNLYDKA	1	5.81709e-06	-0.0734085	0.136109	0.0313504	0.0889043	0.0313504	N-Glycan biosynthesis;Protein processing in endoplasmic reticulum;Various types of N-glycan biosynthesis
Q71RC2	La-related protein 4	LARP4	S	583	SSVQKDGLNQTTIPVSPPSTTKPSRASTASP	0.91473	5.70634e-05	-0.199587	0.262625	0.0315191	0.0391927	0.0315191
P51858	Hepatoma-derived growth factor	HDGF	T	200	LEVERPLPMEVEKNSTPSEPGSGRGPPQEEE	0.995346	0.0110422	0.114634	-0.0513025	0.0316655	0.114701	0.0316655
O75592	E3 ubiquitin-protein ligase MYCBP2	MYCBP2	S	2789	SDAAKLRSDSHSRSLSPNHNTLQTLKSDGRM	0.999819	7.57667e-06	0.262914	-0.199248	0.031833	0.0396006	0.031833
Q5T0N5	Formin-binding protein 1-like	FNBP1L	S	295	DFPFEDYSQHIYRTISDGTISASKQESGKMD	0.999925	0.000143776	0.133169	-0.0692898	0.0319395	0.0939725	0.0319395
Q5SW79	Centrosomal protein of 170 kDa	CEP170	S	488	QEMDKMLKNQATSATSEKDNDDDQSDKGTYT	0.996398	6.19922e-05	-0.0136983	0.0781676	0.0322346	0.214356	0.0322346
Q7L4I2	Arginine/serine-rich coiled-coil protein 2	RSRC2	S	32	SPDRDKKKEQSEVSVSPRASKHHYSRSRSRS	0.998015	6.75176e-05	0.13014	-0.0652966	0.0324218	0.099058	0.0324218
Q96RT1	Protein LAP2	ERBB2IP	S	852	EPHDSDCSVDLGISKSTEDLSPQKSGPVGSV	0.93017	0.000535982	-0.0553664	0.120576	0.032605	0.111236	0.032605	NOD-like receptor signaling pathway
Q9Y2W1	Thyroid hormone receptor-associated protein 3	THRAP3	S	253	AVSELSPRERSPALKSPLQSVVVRRRSPRPS	1	0.000622753	-0.27364	0.339363	0.0328618	0.0305822	0.0328618
Q12888	Tumor suppressor p53-binding protein 1	TP53BP1	S	1101	SQQPMKPISPVKDPVSPASQKMVIQGPSSPQ	0.999981	0.00024961	-0.35838	0.424513	0.0330667	0.0239482	0.0330667
O14828	Secretory carrier-associated membrane protein 3	SCAMP3	S	76	LPPPSAPSLQPSRKLSPTEPKNYGSYSTQAS	0.996897	0.00132062	0.14952	-0.0833836	0.033068	0.0841466	0.033068
O75153	Clustered mitochondria protein homolog	CLUH	S	664	SLESKSEDPPGQEAGSEEEGSSASGLAKVKE	0.997662	2.36711e-21	0.219215	-0.152897	0.0331589	0.0517237	0.0331589
Q8ND56	Protein LSM14 homolog A	LSM14A	S	216	TASAHLPAPAAVGRRSPVSTRPLPSASQKAG	0.999841	6.07821e-11	0.0982848	-0.0316775	0.0333037	0.155839	0.0333037
P67809	Nuclease-sensitive element-binding protein 1	YBX1	S	176	NYQNSESGEKNEGSESAPEGQAQQRRPYRRR	1	2.54256e-23	0.124328	-0.0564447	0.0339417	0.112771	0.0339417
Q9UNL2	Translocon-associated protein subunit gamma	SSR3	S	105	QKREDAVSKEVTRKLSEADNRKMSRKEKDER	1	0.00307808	-0.0518328	0.119918	0.0340426	0.119341	0.0340426	Protein processing in endoplasmic reticulum
Q01130	Serine/arginine-rich splicing factor 2	SRSF2	S	212	KRESKSRSRSKSPPKSPEEEGAVSS______	0.998815	9.41186e-05	-0.120059	0.18871	0.0343253	0.0651373	0.0343253	Spliceosome
P27824	Calnexin	CANX	T	562	KLEEKQKSDAEEDGGTVSQEEEDRKPKAEED	0.924656	1.61813e-20	0.00733906	0.0613453	0.0343422	0.372431	0.0343422	Antigen processing and presentation;Phagosome;Protein processing in endoplasmic reticulum
O00559	Receptor-binding cancer antigen expressed on SiSo cells	EBAG9	S	36	FLKRLICRSGRGRKLSGDQITLPTTVDYSSV	1	4.34243e-20	0.126576	-0.0578315	0.0343725	0.111913	0.0343725
Q92598	Heat shock protein 105 kDa	HSPH1	S	557	PQVQTDAQQTSQSPPSPELTSEENKIPDADK	0.965282	2.16621e-13	-0.0563411	0.125416	0.0345372	0.114191	0.0345372	Protein processing in endoplasmic reticulum
O95359	Transforming acidic coiled-coil-containing protein 2	TACC2	S	2226	EGVVPPASGGGRVQNSPPVGRKTLPLTTAPE	1	0.000868857	0.373732	-0.304511	0.0346103	0.0290716	0.0346103
P11388	DNA topoisomerase 2-alpha	TOP2A	S	1247	EKKNKKKIKNENTEGSPQEDGVELEGLKQRL	0.999999	1.20431e-27	-0.579879	0.649661	0.0348912	0.0159647	0.0348912
P53396	ATP-citrate synthase	ACLY	S	455	NASGSTSTPAPSRTASFSESRADEVAPAKKA	0.999954	0.000883551	0.118094	-0.0476779	0.035208	0.128263	0.035208	Carbon fixation pathways in prokaryotes;Citrate cycle (TCA cycle)
Q8IYB3	Serine/arginine repetitive matrix protein 1	SRRM1	S	738	RVSRTPEPKKIKKAASPSPQSVRRVSSSRSV	1	0.00046174	0.016639	0.0540327	0.0353358	0.508885	0.0353359	mRNA surveillance pathway;RNA transport
P85037	Forkhead box protein K1	FOXK1	S	445	RSGGLQTPECLSREGSPIPHDPEFGSKLASV	1	7.33211e-05	0.0268709	0.0438095	0.0353402	0.824656	0.0353402
Q9H1E3	Nuclear ubiquitous casein and cyclin-dependent kinase substrate 1	NUCKS1	T	179	RKEKKMPKPRLKATVTPSPVKGKGKVGRPTA	0.993945	0.00244998	-0.282948	0.353782	0.0354172	0.0317656	0.0354172
P49321	Nuclear autoantigenic sperm protein	NASP	S	726	DISHLVRKKRKPEEESPRKDDAKKAKQEPEV	1	0.0005327	-0.179466	0.250852	0.0356932	0.0480106	0.0356932
P50443	Sulfate transporter	SLC26A2	S	36	DSYPSGIHLELQRESSTDFKQFETNDQCRPY	0.982985	0.0188288	-0.284599	0.355996	0.0356988	0.0318267	0.0356988
Q6WCQ1	Myosin phosphatase Rho-interacting protein	MPRIP	S	289	KQDLKAEEQQLPPPLSPPSPSTPNHRRSQVI	0.999991	9.29451e-07	-0.263283	0.334753	0.0357351	0.0341975	0.0357351
Q9UQ35	Serine/arginine repetitive matrix protein 2	SRRM2	S	1497	SSPEPKALPQTPRPRSRSPSSPELNNKCLTP	0.999749	1.8069e-07	-0.132641	0.20425	0.0358042	0.0621479	0.0358042
Q9UQ35	Serine/arginine repetitive matrix protein 2	SRRM2	S	1499	PEPKALPQTPRPRSRSPSSPELNNKCLTPQR	0.988269	1.8069e-07	-0.132641	0.20425	0.0358042	0.0621479	0.0358042
P16949	Stathmin	STMN1	S	63	EEIQKKLEAAEERRKSHEAEVLKQLAEKREH	1	0.00108624	0.139601	-0.0677763	0.0359121	0.103617	0.0359121	MAPK signaling pathway
Q8WWI1	LIM domain only protein 7	LMO7	S	988	QKEVAATEEDVTRLPSPTSPFSSLSQDQAAT	0.973442	6.0021e-09	-0.222986	0.294827	0.0359203	0.0398925	0.0359203	Adherens junction
Q9NYL2	Mitogen-activated protein kinase kinase kinase MLT	ZAK	S	637	IKYQQITPVNQSRSSSPTQYGLTKNFSSLHL	0.777877	0.00524032	0.107554	-0.0356239	0.035965	0.152662	0.035965	MAPK signaling pathway;Tight junction
Q09666	Neuroblast differentiation-associated protein AHNAK	AHNAK	S	5731	KFNFSKPKGKGGVTGSPEASISGSKGDLKSS	0.99966	7.423e-06	-0.0734236	0.145382	0.0359792	0.0981449	0.0359792
Q99590	Protein SCAF11	SCAF11	S	776	DLADEKVETVSQPSESPKDTIDKTKKPRTRR	0.999474	4.22142e-13	-0.0323739	0.104775	0.0362006	0.160659	0.0362006
O95218	Zinc finger Ran-binding domain-containing protein 2	ZRANB2	S	120	GFNERENVEYIEREESDGEYDEFGRKKKKYR	1	8.11063e-14	0.189919	-0.117429	0.0362452	0.0692835	0.0362452
P49327	Fatty acid synthase;[Acyl-carrier-protein] S-acetyltransferase;[Acyl-carrier-protein] S-malonyltransferase;3-oxoacyl-[acyl-carrier-protein] synthase;3-oxoacyl-[acyl-carrier-protein] reductase;3-hydroxyacyl-[acyl-carrier-protein] dehydratase;Enoyl-[acyl-carrier-protein] reductase;Oleoyl-[acyl-carrier-protein] hydrolase	FASN	T	2204	ELSSKADEASELACPTPKEDGLAQQQTQLNL	1	0.000348618	0.489954	-0.417272	0.036341	0.0226852	0.036341	Fatty acid biosynthesis;Insulin signaling pathway
Q9BR39	Junctophilin-2	JPH2	S	486	QLHERETPRPEGGSPSPAGTPPQPKRPRPGV	0.948026	2.1869e-12	-0.492687	0.565908	0.0366104	0.0195256	0.0366104
Q92922	SWI/SNF complex subunit SMARCC1	SMARCC1	S	328	RRDRKASANARKRKHSPSPPPPTPTESRKKS	0.999994	0.000151095	-0.110044	0.183327	0.0366414	0.0735733	0.0366414
Q92922	SWI/SNF complex subunit SMARCC1	SMARCC1	S	330	DRKASANARKRKHSPSPPPPTPTESRKKSGK	0.99999	0.000151095	-0.110044	0.183327	0.0366414	0.0735733	0.0366414
O75122	CLIP-associating protein 2	CLASP2	S	370	SSKASSLPGSLQRSRSDIDVNAAAGAKAHHA	0.997915	1.91486e-13	0.0447438	0.0291905	0.0369671	0.87943	0.0369671
Q14978	Nucleolar and coiled-body phosphoprotein 1	NOLC1	S	538	DDSSEEEEEKLKGKGSPRPQAPKANGTSALT	1	0.00439125	-0.0467422	0.120702	0.0369799	0.133588	0.0369799
O60841	Eukaryotic translation initiation factor 5B	EIF5B	S	214	GQKKNQKNKPGPNIESGNEDDDASFKIKTVA	1	8.8616e-49	0.131721	-0.0563061	0.0377075	0.120809	0.0377075	RNA transport
Q5SW79	Centrosomal protein of 170 kDa;Cep170-like protein	CEP170;CEP170P1	S	1529	PSPPKQKSSPVNNHHSPGQTPTLGQPEARAL	0.999975	1.42685e-15	-0.359268	0.434851	0.0377917	0.0270619	0.0377917
Q01813	ATP-dependent 6-phosphofructokinase, platelet type	PFKP	S	386	MDERRFQDAVRLRGRSFAGNLNTYKRLAIKL	1	8.9783e-07	0.0962619	-0.0206266	0.0378176	0.19765	0.0378176	Fructose and mannose metabolism;Galactose metabolism;Glycolysis / Gluconeogenesis;Methane metabolism;Pentose phosphate pathway
Q15672	Twist-related protein 1	TWIST1	S	68	GGAAGGGVGGGDEPGSPAQGKRGKKSAGCGG	0.999981	5.55969e-05	-0.125415	0.201344	0.0379642	0.068212	0.0379642
Q32MZ4	Leucine-rich repeat flightless-interacting protein 1	LRRFIP1	S	714	GVAKDNAKIDGATQSSPAEPKSEDADRCTLP	0.873667	1.14909e-08	0.116631	-0.0399806	0.0383251	0.148595	0.0383251
Q9NWV8	BRISC and BRCA1-A complex member 1	BABAM1	S	29	EEEEEHSAEPRPRTRSNPEGAEDRAVGAQAS	0.821602	3.29188e-05	0.388796	-0.311968	0.0384138	0.0312918	0.0384138
Q14160	Protein scribble homolog	SCRIB	T	1342	VPTSHPPEDAPAQPPTPGPAASPEQLSFRER	0.998475	4.35232e-06	-0.289334	0.366262	0.0384642	0.0335587	0.0384642
Q14684	Ribosomal RNA processing protein 1 homolog B	RRP1B	S	513	SQSGPSGSHPQGPRGSPTGGAQLLKRKRKLG	0.982179	1.53009e-05	-0.25008	0.327312	0.0386162	0.038414	0.0386162
P46013	Antigen KI-67	MKI67	S	308	RPKSGGSGHAVAEPASPEQELDQNKGKGRDV	1	7.40414e-39	-0.297555	0.376377	0.0394107	0.0334456	0.0394107
O76021	Ribosomal L1 domain-containing protein 1	RSL1D1	S	361	KKRGRGKAQVKATNESEDEIPQLVPIGKKTP	0.972348	5.89004e-09	-0.0844256	0.165515	0.0405448	0.0967586	0.0405448
P56524	Histone deacetylase 4	HDAC4	S	467	SIHKLRQHRPLGRTQSAPLPQNAQALQHLVI	0.879395	9.27945e-12	-0.00618794	0.0872888	0.0405504	0.26356	0.0405504
P20042	Eukaryotic translation initiation factor 2 subunit 2	EIF2S2	S	2	______________MSGDEMIFDPTMSKKKK	1	8.38089e-06	0.154713	-0.0732718	0.0407205	0.107027	0.0407205	RNA transport
Q4G0J3	La-related protein 7	LARP7	S	261	TSISKMKRSRPTSEGSDIESTEPQKQCSKKK	0.999932	4.92644e-30	0.0861043	-0.0043216	0.0408914	0.274149	0.0408914
P46013	Antigen KI-67	MKI67	S	357	PAKMKTPVQYSQQQNSPQKHKNKDLYTTGRR	1	1.76506e-19	-0.371217	0.453241	0.0410121	0.02832	0.0410121
Q14157	Ubiquitin-associated protein 2-like	UBAP2L	S	493	PQPAQQKLKQQKKKASLTSKIPALAVEMPGS	0.999892	0.00109694	0.0583859	0.0239738	0.0411798	0.598666	0.0411798
O14545	TRAF-type zinc finger domain-containing protein 1	TRAFD1	S	415	VTEGIPRLDSQPQETSPELPRRRVRHQGDLS	0.926771	2.63238e-08	0.0388575	0.0435567	0.0412071	1.44057	0.0412071
Q8WX92	Negative elongation factor B	NELFB	S	557	SQLGEKLEQLDHRKPSPAQAAETPALELPLP	0.989297	2.05438e-11	-0.00127013	0.0837069	0.0412184	0.29272	0.0412184
O00461	Golgi integral membrane protein 4	GOLIM4	S	583	VREENLPDENEEQKQSNQKQENTEVEEHLVM	1	6.09532e-19	-0.19413	0.27666	0.0412651	0.0508433	0.0412651
P46379	Large proline-rich protein BAG6	BAG6	S	113	ASSGTGSASATHGGGSPPGTRGPGASVHDRN	0.916591	3.75491e-09	-0.0875188	0.170378	0.0414295	0.095775	0.0414295
O75175	CCR4-NOT transcription complex subunit 3	CNOT3	S	299	DDKKRGRSTDSEVSQSPAKNGSKPVHSNQHP	0.999795	6.86182e-12	-0.0421299	0.125211	0.0415405	0.150808	0.0415405	RNA degradation
Q9BZ71	Membrane-associated phosphatidylinositol transfer protein 3	PITPNM3	S	321	VEEDCSLASSKRLSKSNIDISSGLEDEEPKR	0.999952	0.000122294	-0.218766	0.30292	0.042077	0.0466351	0.042077
Q9UNE7	E3 ubiquitin-protein ligase CHIP	STUB1	S	19	KEEKEGGARLGAGGGSPEKSPSAQELKEQGN	1	4.13503e-05	0.0247452	0.0598709	0.042308	0.601207	0.042308	Protein processing in endoplasmic reticulum;Ubiquitin mediated proteolysis
Q13671	Ras and Rab interactor 1	RIN1	S	333	SPSSSEEEGVPGSRGSPATSPHLGRRRPLLR	0.99999	0.000167545	0.25411	-0.169284	0.0424132	0.0584287	0.0424132
Q6Y7W6	PERQ amino acid-rich with GYF domain-containing protein 2	GIGYF2	S	236	RLAGSRRDGERWRPHSPDGPRSAGWREHMER	1	0.0010136	0.033652	0.0513095	0.0424808	0.884552	0.0424808
O00203	AP-3 complex subunit beta-1	AP3B1	S	276	KEGDELEDNGKNFYESDDDQKEKTDKKKKPY	1	9.48263e-05	0.182565	-0.097476	0.0425446	0.0903319	0.0425446	Lysosome
P13611	Versican core protein	VCAN	S	2116	QEVNPVRQEIESETTSEEQIQEEKSFESPQN	0.944665	9.52971e-40	-0.419237	0.504366	0.0425646	0.0261854	0.0425646	Cell adhesion molecules (CAMs)
P16403	Histone H1.2	HIST1H1C	S	2	______________MSETAPAAPAAAPPAEK	0.892049	2.56703e-05	-0.0153304	0.101521	0.0430952	0.225181	0.0430952
Q9UEF7	Klotho;Klotho peptide	KL	S	4	____________MPASAPPRRPRPPPPSLSL	1	0.00535227	-0.0555313	0.142067	0.0432677	0.132404	0.0432677	Endocrine and other factor-regulated calcium reabsorption;Pentose and glucuronate interconversions;Starch and sucrose metabolism
P35606	Coatomer subunit beta'	COPB2	S	859	PSRSTAQQELDGKPASPTPVIVASHTANKEE	0.99323	3.02205e-19	-0.0680749	0.155438	0.0436813	0.117593	0.0436813
Q6NZI2	Polymerase I and transcript release factor	PTRF	S	167	KVMIYQDEVKLPAKLSISKSLKESEALPEKE	0.996978	0.00132125	0.0589399	0.0286607	0.0438003	0.673943	0.0438003
Q8IWW6	Rho GTPase-activating protein 12	ARHGAP12	S	240	EQIRATTPPNQGRPDSPVYANLQELKISQSA	0.997735	2.19813e-07	0.0536674	0.0341308	0.0438991	0.855775	0.0438991
P21359	Neurofibromin;Neurofibromin truncated	NF1	S	2817	SPTTGHCNSGRTRHGSASQVQKQRSAGSFKR	0.989026	6.68767e-05	0.120617	-0.0306892	0.0449641	0.18137	0.0449641	MAPK signaling pathway
Q96K21	Abscission/NoCut checkpoint regulator	ZFYVE19	S	144	HEVLTRGSSANASKWSPPQNYKKRVAALEAK	1	0.012579	0.0695647	0.0204429	0.0450038	0.497518	0.0450038
Q14247	Src substrate cortactin	CTTN	T	401	EARRKLEEQARAKTQTPPVSPAPQPTEERLP	0.985563	1.92438e-05	0.0727232	0.0179575	0.0453404	0.461071	0.0453404	Bacterial invasion of epithelial cells;Pathogenic Escherichia coli infection;Shigellosis;Tight junction
Q9NYF8	Bcl-2-associated transcription factor 1	BCLAF1	S	285	ERSGSGSVGNGSSRYSPSQNSPIHHIPSRRS	0.947594	6.22907e-05	0.21661	-0.125651	0.0454795	0.0785034	0.0454795
P43243	Matrin-3	MATR3	S	766	ADDPNKDTSENADGQSDENKDDYTIPDEYRI	1	8.31317e-11	0.0687396	0.0223317	0.0455357	0.522841	0.0455357
Q9Y4F1	FERM, RhoGEF and pleckstrin domain-containing protein 1	FARP1	S	889	PDNKSPDEATAADQESEDDLSASRTSLERQA	0.999998	4.55569e-67	0.0589399	0.0326985	0.0458192	0.750681	0.0458192
Q16643	Drebrin	DBN1	S	337	LDSHRRMAPTPIPTRSPSDSSTASTPVAEQI	0.902422	1.80157e-13	-0.23528	0.327059	0.0458893	0.0472046	0.0458893
Q5VTL8	Pre-mRNA-splicing factor 38B	PRPF38B	S	529	DSKDQSDKHDRRRSQSIEQESQEKQHKNKDE	1	2.80811e-10	0.285343	-0.192952	0.0461957	0.0562477	0.0461957	Spliceosome
Q9Y4E8	Ubiquitin carboxyl-terminal hydrolase 15	USP15	S	229	KNEDGTWPRGPSTPKSPGASNFSTLPKISPS	0.999994	6.1169e-05	0.296193	-0.203765	0.0462141	0.053734	0.0462141
O94979	Protein transport protein Sec31A	SEC31A	S	799	DRLCRAQGEPVAGHESPKIPYEKQQLPKGRP	1	1.77e-06	-0.0901117	0.183343	0.0466156	0.101923	0.0466156	Protein processing in endoplasmic reticulum
Q15149	Plectin	PLEC	S	1721	TAQRSAEAELQSKRASFAEKTAQLERSLQEE	1	0.00589151	-0.0506369	0.145175	0.0472688	0.146513	0.0472688
Q9Y2H2	Phosphatidylinositide phosphatase SAC2	INPP5F	S	942	SGLGKGQESPLKKSPSAGDVHILTGFAKPMD	0.968903	0.000394424	-0.00324974	0.0979959	0.0473731	0.283076	0.0473731
O75494	Serine/arginine-rich splicing factor 10	SRSF10	S	133	RSRSRSYERRRSRSRSFDYNYRRSYSPRNSR	1	0.000584505	-0.0751704	0.170118	0.0474738	0.116406	0.0474738	Spliceosome
P23193	Transcription elongation factor A protein 1	TCEA1	S	100	DLDEKKKEPAITSQNSPEAREESTSSGNVSN	1	4.40243e-14	0.0574155	0.03811	0.0477628	0.896369	0.0477628
Q8TCJ2	Dolichyl-diphosphooligosaccharide--protein glycosyltransferase subunit STT3B	STT3B	S	498	YLGDDMKRENPPVEDSSDEDDKRNQGNLYDK	1	5.81709e-06	-0.0386878	0.134952	0.0481322	0.168938	0.0481322	N-Glycan biosynthesis;Protein processing in endoplasmic reticulum;Various types of N-glycan biosynthesis
Q5T8P6	RNA-binding protein 26	RBM26	S	127	KEEEREKKFSRRLNHSPPQSSSRYRENRSRD	1	8.17317e-05	-0.113614	0.210212	0.0482993	0.0886059	0.0482993
P15056	Serine/threonine-protein kinase B-raf	BRAF	S	729	IELLARSLPKIHRSASEPSLNRAGFQTEDFS	0.998521	0.000921471	0.0333701	0.0638766	0.0486233	0.713275	0.0486233	Acute myeloid leukemia;Bladder cancer;Chemokine signaling pathway;Chronic myeloid leukemia;Colorectal cancer;Endometrial cancer;ErbB signaling pathway;Focal adhesion;Glioma;Hepatitis C;Insulin signaling pathway;Long-term depression;Long-term potentiation;MAPK signaling pathway;Melanoma;mTOR signaling pathway;Natural killer cell mediated cytotoxicity;Neurotrophin signaling pathway;Non-small cell l…
Q92974	Rho guanine nucleotide exchange factor 2	ARHGEF2	S	886	AEAPWARRPVDPRRRSLPAGDALYLSFNPPQ	1	1.36675e-06	-0.758062	0.855797	0.0488674	0.0170536	0.0488674	Pathogenic Escherichia coli infection
Q9NTI5	Sister chromatid cohesion protein PDS5 homolog B	PDS5B	S	1358	SKQHRVSRRAQQRAESPESSAIESTQSTPQK	0.999996	4.77648e-19	0.0615688	0.0366591	0.0491139	0.801046	0.0491139
Q9H4A4	Aminopeptidase B	RNPEP	S	7	_________MASGEHSPGSGAARRPLHSAQA	0.999822	1.83983e-06	0.115566	-0.0172093	0.0491784	0.226134	0.0491784
Q15678	Tyrosine-protein phosphatase non-receptor type 14	PTPN14	S	760	PNKPPPEYPGPRKSVSNGALRQDQASLPPAM	0.991585	0.0117942	-0.0893134	0.1882	0.0494434	0.106748	0.0494434
Q13242	Serine/arginine-rich splicing factor 9	SRSF9	S	189	EGETSYIRVYPERSTSYGYSRSRSGSRGRDS	0.986173	0.0345141	-0.165176	0.264686	0.0497552	0.0679438	0.0497552	Spliceosome
Q9Y2W1	Thyroid hormone receptor-associated protein 3	THRAP3	S	682	AKNKKSPEIHRRIDISPSTFRKHGLAHDEMK	0.999961	3.61589e-05	-0.00489907	0.104837	0.049969	0.275947	0.049969
Q9NVM9	Protein asunder homolog	ASUN	S	626	KEELAEAEIIKDSPDSPEPPNKKPLVEMDET	0.999989	4.53906e-07	-0.0993089	0.199355	0.0500229	0.100056	0.0500229
Q05209	Tyrosine-protein phosphatase non-receptor type 12	PTPN12	S	673	TTHSGAEKDVDVSEDSPPPLPERTPESFVLA	0.996047	0.00196946	-0.137537	0.237762	0.0501125	0.0789042	0.0501125
P49756	RNA-binding protein 25	RBM25	S	677	HRPKIGLSLKLGASNSPGQPNSVKRKKLPVD	0.999793	6.37392e-09	-0.0493225	0.149777	0.050227	0.153339	0.050227	Spliceosome
Q9H6S3	Epidermal growth factor receptor kinase substrate 8-like protein 2	EPS8L2	S	463	VSPVSRQSIRNSQKHSPTSEPTPPGDALPPV	0.917095	5.10009e-09	0.0765591	0.0239296	0.0502443	0.512663	0.0502443
Q9NQW6	Actin-binding protein anillin	ANLN	S	642	STPRLELKDTSRSDESPKPGKFQRTRVPRAE	0.999917	0.0124727	-0.454763	0.555884	0.0505606	0.0284859	0.0505606
P67809	Nuclease-sensitive element-binding protein 1	YBX1	S	174	QQNYQNSESGEKNEGSESAPEGQAQQRRPYR	1	4.88074e-18	0.200002	-0.0986889	0.0506566	0.101375	0.0506566
A0A2R8YDH4	Tight junction protein ZO-2	TJP2	S	373	FGPSRDRDRDRSRGRSIDQDYERAYHRAYDP	1	2.84977e-06	0.487178	-0.385597	0.0507905	0.0332781	0.0507905	Tight junction;Vibrio cholerae infection
Q8WUI4	Histone deacetylase 7	HDAC7	S	486	LPLAQGGHRPLSRAQSSPAAPASLSAPEPAS	0.993136	1.36055e-20	-0.220715	0.322848	0.0510665	0.0546493	0.0510665
P35611	Alpha-adducin	ADD1	S	358	LLNPEKYKAKSRSPGSPVGEGTGSPPKWQIG	0.999014	3.07168e-07	-0.310343	0.412558	0.0511075	0.0406831	0.0511075
Q14241	Transcription elongation factor B polypeptide 3	TCEB3	S	151	GDYQETWKATGSRSYSPDHRQKKHRKLSELE	0.999998	0.00651776	0.0648829	0.0377546	0.0513187	0.783823	0.0513187
Q5VSL9	Striatin-interacting protein 1	STRIP1	S	335	LPEDSIKVIRNMRAASPPASASDLIEQQQKR	1	3.64429e-25	0.0137839	0.0891752	0.0514795	0.395375	0.0514795
Q8WWM7	Ataxin-2-like protein	ATXN2L	S	339	EEKHSAVQRQGSGRESPSLASREGKYIPLPQ	0.985685	0.04325	0.095722	0.00728961	0.0515058	0.345234	0.0515058
Q13098	COP9 signalosome complex subunit 1	GPS1	S	474	VLRNQIHVKSPPREGSQGELTPANSQSRMST	1	1.2512e-12	0.19862	-0.0947764	0.0519218	0.105996	0.0519218
Q09666	Neuroblast differentiation-associated protein AHNAK	AHNAK	S	5782	KFSLFKSKKPRHRSNSFSDEREFSGPSTPTG	1	9.8011e-05	-0.179907	0.283984	0.0520384	0.0657557	0.0520384
Q13501	Sequestosome-1	SQSTM1	S	272	IDVEHGGKRSRLTPVSPESSSTEEKSSSQPS	0.999808	2.07842e-08	-0.0951729	0.199471	0.0521489	0.10601	0.0521489	Osteoclast differentiation
O76021	Ribosomal L1 domain-containing protein 1	RSL1D1	S	427	ASETPKAAESETPGKSPEKKPKIKEEAVKEK	1	2.486e-13	-0.289298	0.393956	0.0523288	0.0441979	0.0523288
P49006	MARCKS-related protein	MARCKSL1	S	22	KAPRGDVTAEEAAGASPAKANGQENGHVKSN	1	4.76527e-10	-0.0853743	0.190092	0.0523587	0.114225	0.0523587	Fc gamma R-mediated phagocytosis;Leishmaniasis
O43765	Small glutamine-rich tetratricopeptide repeat-containing protein alpha	SGTA	S	77	FEAAATGKEMPQDLRSPARTPPSEEDSAEAE	0.999981	3.31178e-05	0.171975	-0.0672258	0.0523748	0.132397	0.0523748
O43765	Small glutamine-rich tetratricopeptide repeat-containing protein alpha	SGTA	T	81	ATGKEMPQDLRSPARTPPSEEDSAEAERLKT	0.999163	3.31178e-05	0.171975	-0.0672258	0.0523748	0.132397	0.0523748
O00273	DNA fragmentation factor subunit alpha	DFFA	S	315	TQSLHSLRSISASKASPPGDLQNPKRARQDP	1	0.00399568	0.11063	-0.00561566	0.0525074	0.273854	0.0525074	Apoptosis
Q6PKG0	La-related protein 1	LARP1	S	774	EPSTIARSLPTTVPESPNYRNTRTPRTPRTP	0.999987	2.39794e-06	0.160533	-0.0551957	0.0526686	0.148236	0.0526686
Q13242	Serine/arginine-rich splicing factor 9	SRSF9	S	204	SYGYSRSRSGSRGRDSPYQSRGSPHYFSPFR	0.999998	0.00137253	-0.158043	0.26349	0.0527237	0.073683	0.0527237	Spliceosome
Q9C0C2	182 kDa tankyrase-1-binding protein	TNKS1BP1	S	836	QDRVVGKPAQLGTQRSQEADVQDWEFRKRDS	1	1.48773e-06	0.0927488	0.013043	0.0528959	0.386098	0.0528959
Q2M2I8	AP2-associated protein kinase 1	AAK1	T	620	TTPPPAVQGQKVGSLTPPSSPKTQRAGHRRI	0.999689	0.00020952	-0.0452527	0.151122	0.0529345	0.164168	0.0529345
Q12802	A-kinase anchor protein 13	AKAP13	S	2345	DTINTLNRDEDEGIPSENEEEKKMLDTRARE	1	8.33035e-05	0.263756	-0.157691	0.0530325	0.0741508	0.0530325
Q8WYL5	Protein phosphatase Slingshot homolog 1	SSH1	S	937	TPTSSSMSSNLTRSSSSDSIHSVRGKPGLVK	0.951385	0.00211459	0.142087	-0.0357646	0.053161	0.182446	0.053161	Regulation of actin cytoskeleton
P51858	Hepatoma-derived growth factor	HDGF	S	133	AAEGDGDKKGNAEGSSDEEGKLVIDEPAKEK	1	2.97178e-25	0.187894	-0.0814759	0.0532092	0.118915	0.0532092
Q96GX5	Serine/threonine-protein kinase greatwall	MASTL	T	485	HNEMTNCYTNQNTGLTVEVQDLKLSVHKSQQ	1	3.05349e-44	-5.5245	5.63143	0.0534654	0.00265813	0.0534654
P52565	Rho GDP-dissociation inhibitor 1	ARHGDIA	S	24	EQLAQIAAENEEDEHSVNYKPPAQKSIQEIQ	1	7.15661e-09	-0.198063	0.305378	0.0536575	0.0623329	0.0536575	Neurotrophin signaling pathway;Vasopressin-regulated water reabsorption
A1X283	SH3 and PX domain-containing protein 2B	SH3PXD2B	S	291	KKNSGEPLPPKPGPGSPSHPGALDLDGVSRQ	0.834592	1.36195e-05	0.474566	-0.366476	0.0540449	0.0368602	0.0540449
Q9H6F5	Coiled-coil domain-containing protein 86	CCDC86	S	80	TSPGSPRLQQGAGLESPQGQPEPGAASPQRQ	1	1.29395e-39	-0.00898711	0.117146	0.0540793	0.26063	0.0540793
Q9C0C2	182 kDa tankyrase-1-binding protein	TNKS1BP1	S	672	ETTQARTEAQDLCRASPEPPGPESSSRWLDD	1	0.000170334	0.0538064	0.0547669	0.0542867	2.24936	0.0542867
Q53TN4	Cytochrome b reductase 1	CYBRD1	S	260	ARGSMPAYSGNNMDKSDSELNSEVAARKRNL	0.900684	0.000104198	-0.346683	0.455851	0.0545839	0.0390873	0.0545839	Mineral absorption
Q99590	Protein SCAF11	SCAF11	S	771	NMPSSDLADEKVETVSQPSESPKDTIDKTKK	0.987117	4.22142e-13	-0.0323739	0.141764	0.0546952	0.191836	0.0546952
Q9H2U2	Inorganic pyrophosphatase 2, mitochondrial	PPA2	S	317	CTQEEARSLVESVSSSPNKESNEEEQVWHFL	0.996431	1.39135e-11	0.230941	-0.121546	0.0546974	0.0923605	0.0546974	Oxidative phosphorylation
P49792	E3 SUMO-protein ligase RanBP2	RANBP2	S	1509	GSSTKCAACQNPRKQSLPATSIPTPASFKFG	0.999984	4.09832e-08	-0.139474	0.249462	0.0549939	0.0837828	0.0549939	RNA transport
P16989	Y-box-binding protein 3	YBX3	S	2	______________MSEAGEATTTTTTTLPQ	0.994317	2.31858e-08	0.0894982	0.0213797	0.0554389	0.455041	0.0554389	Tight junction
Q9UQ35	Serine/arginine repetitive matrix protein 2	SRRM2	S	970	PCSNVESRLLPRYSHSGSSSPDTKVKPETPP	0.996157	1.90375e-05	-0.222852	0.333916	0.0555321	0.0581646	0.0555321
Q8N4C8	Misshapen-like kinase 1	MINK1	S	763	DSVLPASHGHLPQAGSLERNRVGVSSKPDSS	0.999737	4.18242e-07	0.218967	-0.107152	0.0559074	0.102526	0.0559074
Q8TEQ6	Gem-associated protein 5	GEMIN5	S	778	EESMKENSGPVENGVSDQEGEEQAREPELPC	1	1.10449e-27	0.185867	-0.0734089	0.0562288	0.131083	0.0562288	RNA transport
Q8IYB3	Serine/arginine repetitive matrix protein 1	SRRM1	S	605	SPSPRRYSPPIQRRYSPSPPPKRRTASPPPP	0.999354	0.00975927	0.157949	-0.0440444	0.0569524	0.171905	0.0569524	mRNA surveillance pathway;RNA transport
Q8IYB3	Serine/arginine repetitive matrix protein 1	SRRM1	S	607	SPRRYSPPIQRRYSPSPPPKRRTASPPPPPK	0.999787	0.00975927	0.157949	-0.0440444	0.0569524	0.171905	0.0569524	mRNA surveillance pathway;RNA transport
P50479	PDZ and LIM domain protein 4	PDLIM4	S	112	AQAHRIHIDPEIQDGSPTTSRRPSGTGTGPE	0.994847	6.31074e-14	0.0792927	0.0346774	0.0569851	0.624263	0.0569851
O43294	Transforming growth factor beta-1-induced transcript 1 protein	TGFB1I1	T	33	MPRSGAPKERPAEPLTPPPSYGHQPQTGSGE	0.998287	5.4853e-09	-0.0827286	0.197104	0.0571875	0.123213	0.0571875
Q6UX71	Plexin domain-containing protein 2	PLXDC2	S	506	ERRPSRWPAMKFRRGSGHPAYAEVEPVGEKE	0.999844	2.98058e-06	-0.405184	0.519921	0.0573685	0.0355312	0.0573685
P35611	Alpha-adducin	ADD1	S	586	ELEEYRREVERKQKGSEENLDEAREQKEKSP	1	1.71778e-16	-0.15457	0.269895	0.0576623	0.080341	0.0576623
Q9ULH0	Kinase D-interacting substrate of 220 kDa	KIDINS220	S	1555	DKDRKAEGKVERVPKSPEHSAEPIRTFIKAK	1	1.41478e-06	0.000432815	0.114957	0.0576948	0.303117	0.0576948	Neurotrophin signaling pathway
Q6P2E9	Enhancer of mRNA-decapping protein 4	EDC4	S	723	SLELQEVEPLGLPQASPSRTRSPDVISSAST	0.78112	1.7508e-13	-0.862811	0.979373	0.0582811	0.0178318	0.0582811	RNA degradation
Q9NQX3	Gephyrin;Molybdopterin adenylyltransferase;Molybdopterin molybdenumtransferase	GPHN	S	188	IVKVKEVHDELEDLPSPPPPLSPPPTTSPHK	1	3.69932e-12	0.10044	0.0161472	0.0582934	0.399548	0.0582934
Q9NQX3	Gephyrin;Molybdopterin adenylyltransferase;Molybdopterin molybdenumtransferase	GPHN	S	194	VHDELEDLPSPPPPLSPPPTTSPHKQTEDKG	0.999708	5.89995e-12	0.10044	0.0161472	0.0582934	0.399548	0.0582934
Q9Y2W1	Thyroid hormone receptor-associated protein 3	THRAP3	S	55	SRKRRLSSRSRSRSYSPAHNRERNHPRVYQN	0.979708	0.0394449	0.0486547	0.0682564	0.0584555	0.975701	0.0584555
Q08AD1	Calmodulin-regulated spectrin-associated protein 2	CAMSAP2	S	599	QEMSILNSNIKLNQSSPDNVTDTKGALSPIT	0.9815	7.10207e-06	0.024887	0.0923863	0.0586367	0.47823	0.0586367
Q92615	La-related protein 4B	LARP4B	S	601	VPASCAVSATYERSPSPAHLPDDPKVAEKQR	1	1.32708e-06	0.0710762	0.04631	0.0586931	0.878201	0.0586931
Q12830	Nucleosome-remodeling factor subunit BPTF	BPTF	S	2465	QVAAQSQPQSNVQGQSPVRVQSPSQTRIRPS	0.99978	6.30887e-14	-0.155582	0.273709	0.0590636	0.0814174	0.0590636
Q12923	Tyrosine-protein phosphatase non-receptor type 13	PTPN13	S	1029	SLAGVTKLNNSKSVASLNRSPERRKHESDSS	0.994117	0.00366465	0.650948	-0.532566	0.059191	0.0284771	0.059191
Q12923	Tyrosine-protein phosphatase non-receptor type 13	PTPN13	S	1033	VTKLNNSKSVASLNRSPERRKHESDSSSIED	0.995401	0.00366465	0.650948	-0.532566	0.059191	0.0284771	0.059191
Q92615	La-related protein 4B	LARP4B	S	599	PSVPASCAVSATYERSPSPAHLPDDPKVAEK	1	0.00319541	0.0710762	0.048278	0.0596771	0.920257	0.0596771
Q9P2E9	Ribosome-binding protein 1	RRBP1	S	615	TESASVQGRNTDVAQSPEAPKQEAPAKKKSG	1	3.18178e-08	-0.341281	0.461204	0.0599612	0.0430813	0.0599612	Protein processing in endoplasmic reticulum
Q6WCQ1	Myosin phosphatase Rho-interacting protein	MPRIP	S	224	RTKDQPDGSSLSPAQSPSQSQPPAASSLREP	0.993584	1.00144e-12	-0.217306	0.337302	0.059998	0.06331	0.059998
Q08AD1	Calmodulin-regulated spectrin-associated protein 2	CAMSAP2	S	1148	PPEKADVPVEKYDGESDKEQFDDDQKVCCGF	1	2.21084e-29	0.241596	-0.120617	0.0604893	0.0997496	0.0604893
Q96GX5	Serine/threonine-protein kinase greatwall	MASTL	S	351	PTMMSWNAVEKLCAKSANAIETKGFNKKDLE	1	0.000469211	-5.55036	5.67146	0.0605471	0.00299367	0.0605471
O95365	Zinc finger and BTB domain-containing protein 7A	ZBTB7A	S	525	PSPGATATPGAPAQPSSPDARRNGQEKHFKD	0.757863	9.12248e-19	-0.221068	0.342598	0.0607648	0.063079	0.0607648
Q13595	Transformer-2 protein homolog beta;Transformer-2 protein homolog alpha	TRA2B;TRA2A	S	262	DRYEDYDYRYRRRSPSPYYSRYRSRSRSRSY;RAAQDRDQIYRRRSPSPYYSRGGYRSRSRSR	0.99997	0.00324779	-0.0760674	0.1976	0.0607663	0.13434	0.0607663	Spliceosome
Q14160	Protein scribble homolog	SCRIB	S	1448	PPWASPSPTSRQSPASPPPLGGGAPVRTAKA	0.985848	9.94739e-05	0.106884	0.0151555	0.0610199	0.386868	0.0610199
Q92538	Golgi-specific brefeldin A-resistance guanine nucleotide exchange factor 1	GBF1	S	1298	LQATARADAPDAGAQSDSELPSYHQNDVSLD	0.99995	3.38367e-53	-0.0935096	0.216703	0.0615965	0.119563	0.0615965
Q8WXH0	Nesprin-2	SYNE2	S	6361	RLTSCTPGLEDEKEASENETDMEDPREIQTD	1	0.000105124	0.00317045	0.120247	0.0617088	0.315856	0.0617088
Q13451	Peptidyl-prolyl cis-trans isomerase FKBP5;Peptidyl-prolyl cis-trans isomerase FKBP5, N-terminally processed	FKBP5	S	13	___MTTDEGAKNNEESPTATVAEQGEDITSK	0.999543	1.37375e-14	0.218719	-0.0946416	0.0620388	0.119196	0.0620388
P11137	Microtubule-associated protein 2	MAP2	T	1628	TPGTPGTPSYPRTPHTPGTPKSAILVPSEKK	0.996814	0.00212908	-0.0188927	0.143325	0.0622162	0.234007	0.0622162
P11137	Microtubule-associated protein 2	MAP2	T	1631	TPGTPSYPRTPHTPGTPKSAILVPSEKKVAI	0.999999	0.00212908	-0.0188927	0.143325	0.0622162	0.234007	0.0622162
P24534	Elongation factor 1-beta	EEF1B2	S	95	GPADVEDTTGSGATDSKDDDDIDLFGSDDEE	0.995827	3.68449e-13	0.134089	-0.0086304	0.0627295	0.266868	0.0627295
Q9Y3T9	Nucleolar complex protein 2 homolog	NOC2L	S	49	NSPQAETREAREAARSPDKPGGSPSASRRKG	1	0.000107285	-0.0363631	0.162364	0.0630002	0.193641	0.0630002
Q9C0C2	182 kDa tankyrase-1-binding protein	TNKS1BP1	S	893	SRDVSLGDWEFGKRDSLGAYASQDANEQGQD	0.999998	5.56192e-56	0.386038	-0.259785	0.0631269	0.0569531	0.0631269
Q96GX9	Methylthioribulose-1-phosphate dehydratase	APIP	S	87	DMFVCDINEKDISGPSPSKKLKKSQCTPLFM	0.968976	0.00229637	0.0142124	0.112163	0.0631876	0.376999	0.0631876	Cysteine and methionine metabolism
Q9Y6D6	Brefeldin A-inhibited guanine nucleotide-exchange protein 1	ARFGEF1	S	1569	PSPVSEKPLDTISQKSVDIHDSIQPRSVDNR	1	3.98808e-05	0.208143	-0.0805212	0.0638107	0.133718	0.0638107
O60841	Eukaryotic translation initiation factor 5B	EIF5B	S	107	TSKDKKKKGQKGKKQSFDDNDSEELEDKDSK	1	1.65315e-38	0.380508	-0.252416	0.0640461	0.059047	0.0640461	RNA transport
Q9NRG9	Aladin	AAAS	S	495	AHIPLYFVNAQFPRFSPVLGRAQEPPAGGGG	1	0.026152	0.0794293	0.0491882	0.0643087	0.832639	0.0643087	RNA transport
Q5T200	Zinc finger CCCH domain-containing protein 13	ZC3H13	S	877	RLLSQVVRPQESRSLSPSHLTEDRQGRWKEE	0.993086	0.000526256	0.0503276	0.0786093	0.0644685	0.861815	0.0644685
Q09666	Neuroblast differentiation-associated protein AHNAK	AHNAK	S	212	VETQSGKTVIRLPSGSGAASPTGSAVDIRAG	0.913243	2.65602e-06	-0.145414	0.274529	0.0645578	0.0914587	0.0645578
Q14739	Lamin-B receptor	LBR	S	99	SRSPGRPPKSARRSASASHQADIKEARREVE	0.999205	1.3875e-05	0.0182068	0.111025	0.0646159	0.401732	0.0646159
Q15418	Ribosomal protein S6 kinase alpha-1	RPS6KA1	S	363	TFYFDTEFTSRTPKDSPGIPPSAGAHQLFRG	0.999963	5.93691e-05	0.533763	-0.404467	0.0646477	0.0396158	0.0646477	Long-term potentiation;MAPK signaling pathway;mTOR signaling pathway;Neurotrophin signaling pathway;Oocyte meiosis;Progesterone-mediated oocyte maturation
O15085	Rho guanine nucleotide exchange factor 11	ARHGEF11	S	271	PVIMARVAQHHRRQGSDAAVPSTGDQGVDQS	1	1.26817e-12	0.0747794	0.0546919	0.0647357	1.00882	0.0647357	ko05152;Vascular smooth muscle contraction
Q9Y519	Transmembrane protein 184B	TMEM184B	S	388	GPTWRGGAHGLSRSHSLSGARDNEKTLLLSS	0.999392	0.00560713	0.0233263	0.106638	0.0649821	0.440209	0.0649821
Q14103	Heterogeneous nuclear ribonucleoprotein D0	HNRNPD	S	83	IDASKNEEDEGHSNSSPRHSEAATAQREEWK	0.766752	1.94651e-14	0.125254	0.00552159	0.065388	0.3261	0.065388
Q09666	Neuroblast differentiation-associated protein AHNAK	AHNAK	S	5841	GGLGSKSKGHYEVTGSDDETGKLQGSGVSLA	0.999946	5.43948e-14	0.0938305	0.0384359	0.0661332	0.597749	0.0661332
Q8NE71	ATP-binding cassette sub-family F member 1	ABCF1	S	22	QQPPEPEWIGDGESTSPSDKVVKKGKKDKKI	0.9511	1.13665e-19	-0.0472043	0.180512	0.0666537	0.178597	0.0666537
Q86WB0	Nuclear-interacting partner of ALK	ZC3HC1	S	344	SQDATFSPGSEQAEKSPGPIVSRTRSWDSSS	1	0.0053662	-0.168577	0.301924	0.0666736	0.0839765	0.0666736
Q96D71	RalBP1-associated Eps domain-containing protein 1	REPS1	S	272	RTVASATTAIEIRRQSSSYDDPWKITDEQRQ	0.868136	1.09904e-05	0.388355	-0.254594	0.0668804	0.0607711	0.0668804
P62888	60S ribosomal protein L30	RPL30	S	10	______MVAAKKTKKSLESINSRLQLVMKSG	0.999968	0.00650087	-0.0362891	0.170443	0.0670768	0.19822	0.0670768	Ribosome
P27105	Erythrocyte band 7 integral membrane protein	STOM	S	10	______MAEKRHTRDSEAQRLPDSFKDSPSK	0.995353	0.0267115	0.483055	-0.348799	0.0671279	0.0466598	0.0671279
Q8IYB3	Serine/arginine repetitive matrix protein 1	SRRM1	S	752	ASPSPQSVRRVSSSRSVSGSPEPAAKKPPAP	1	0.000347942	0.357045	-0.222681	0.0671821	0.0680291	0.0671821	mRNA surveillance pathway;RNA transport
P46379	Large proline-rich protein BAG6	BAG6	S	964	PLPEEPMEVQGAERASPEPQRENASPAPGTT	1	0.00114435	-0.0527154	0.187247	0.0672658	0.170886	0.0672658
Q9Y3Q8	TSC22 domain family protein 4	TSC22D4	S	279	SPALYFTHDASLVHKSPDPFGAVAAQKFSLA	1	7.2997e-06	-0.444498	0.58003	0.0677658	0.0379767	0.0677658
Q6NZY4	Zinc finger CCHC domain-containing protein 8	ZCCHC8	S	427	VKSGNKRSSSHSSPGSPKKQKNESNSAGSPA	0.989958	2.11491e-05	-0.299578	0.436041	0.0682317	0.0539265	0.0682317
O00429	Dynamin-1-like protein	DNM1L	S	616	LLAEEKSKPIPIMPASPQKGHAVNLLDVPVP	1	1.84874e-05	-0.0301478	0.16681	0.0683313	0.211953	0.0683313	Bacterial invasion of epithelial cells;Endocrine and other factor-regulated calcium reabsorption;Endocytosis;Fc gamma R-mediated phagocytosis
Q8N9T8	Protein KRI1 homolog	KRI1	S	136	KVILEKAGKYVDEENSDGETSNHRLQETSSQ	0.999165	1.40715e-13	-0.00669523	0.144361	0.0688329	0.276131	0.0688329
Q66PJ3	ADP-ribosylation factor-like protein 6-interacting protein 4	ARL6IP4	S	332	QVEALPGPSLDQWHRSAGEEEDGPVLTDEQK	1	3.35154e-13	0.536351	-0.397693	0.069329	0.0427857	0.069329
Q9BWW4	Single-stranded DNA-binding protein 3	SSBP3	S	347	NGSLGSGDIDGLPKNSPNNISGISNPPGTPR	1	5.12425e-05	0.546462	-0.40719	0.0696364	0.0420674	0.0696364
Q5SW79	Centrosomal protein of 170 kDa	CEP170	S	356	NPPQMLWERTEEDSKSIKSDVPVYLKRLKGN	1	9.09863e-05	-0.171173	0.310629	0.0697279	0.0858501	0.0697279
Q5SW79	Centrosomal protein of 170 kDa	CEP170	S	359	QMLWERTEEDSKSIKSDVPVYLKRLKGNKHD	1	9.09863e-05	-0.171173	0.310629	0.0697279	0.0858501	0.0697279
Q6Y7W6	PERQ amino acid-rich with GYF domain-containing protein 2	GIGYF2	S	160	GVFGRGGGREMHRSQSWEERGDRRFEKPGRK	0.99684	0.0213126	-0.0577821	0.197948	0.0700827	0.166974	0.0700827
Q86VM9	Zinc finger CCCH domain-containing protein 18	ZC3H18	S	534	WRRSKSPKKKLGVSVSPSRARRRRKTSASSA	0.92312	0.00093439	-0.225565	0.365853	0.070144	0.0696979	0.070144
P35579	Myosin-9	MYH9	S	1943	FVVPRRMARKGAGDGSDEEVDGKADGAEAKP	1	4.84678e-26	0.0361869	0.104573	0.0703801	0.540739	0.0703801	Tight junction;Viral myocarditis
P33991	DNA replication licensing factor MCM4	MCM4	S	120	SGVRGTPVRQRPDLGSAQKGLQVDLQSDGAA	1	0.000165169	-0.351167	0.492545	0.0706894	0.0485143	0.0706894	Cell cycle;Cell cycle - yeast;DNA replication;Meiosis - yeast
O94875	Sorbin and SH3 domain-containing protein 2	SORBS2	S	302	SSTTLTKSFTSSSPSSPSRAKGGDDSKICPS	0.758305	0.000265065	-0.120341	0.262192	0.0709254	0.111295	0.0709254
Q9NYV4	Cyclin-dependent kinase 13;Cyclin-dependent kinase 12	CDK13;CDK12	S	291	PAGGGSSPYSRRLPRSPSPYSRRRSPSYSRH;SPPYKEPSAYQSSTRSPSPYSRRQRSVSPYS	1	0.0188783	0.156526	-0.0142124	0.0711568	0.253641	0.0711568
Q9NYV4	Cyclin-dependent kinase 13;Cyclin-dependent kinase 12	CDK13;CDK12	S	293	GGGSSPYSRRLPRSPSPYSRRRSPSYSRHSS;PYKEPSAYQSSTRSPSPYSRRQRSVSPYSRR	0.999987	0.0188783	0.156526	-0.0142124	0.0711568	0.253641	0.0711568
Q9BVC5	Ashwin	C2orf49	S	193	THRKSPSGPVKSPPLSPVGTTPVKLKRAAPK	0.864658	0.000192926	-0.351958	0.494658	0.0713498	0.0488107	0.0713498
O95297	Myelin protein zero-like protein 1	MPZL1	S	219	STSESLSPVKQAPRKSPSDTEGLVKSLPSGS	0.994302	8.81356e-05	0.267476	-0.124063	0.0717062	0.109869	0.0717062	Cell adhesion molecules (CAMs)
P23588	Eukaryotic translation initiation factor 4B	EIF4B	S	497	NAWVKRSSNPPARSQSSDTEQQSPTSGGGKV	0.999653	9.95647e-31	0.185867	-0.0416635	0.0721016	0.19356	0.0721016	mTOR signaling pathway;RNA transport
Q0JRZ9	F-BAR domain only protein 2	FCHO2	S	403	PAISRHSPVQMNRNLSNEELTKSKPSAPPNE	1	0.000587884	0.13606	0.0086678	0.0723639	0.337716	0.0723639
Q14839	Chromodomain-helicase-DNA-binding protein 4	CHD4	S	1531	WSMPELAEVEENKKMSQPGSPSPKTPTPSTP	1	0.000121567	-0.0907415	0.235943	0.0726006	0.13446	0.0726006
Q13177	Serine/threonine-protein kinase PAK 2;PAK-2p27;PAK-2p34	PAK2	S	2	______________MSDNGELEDKPPAPPVR	1	3.27251e-30	-0.225177	0.370452	0.0726376	0.0717575	0.0726376	Axon guidance;ErbB signaling pathway;Focal adhesion;MAPK signaling pathway;Regulation of actin cytoskeleton;Renal cell carcinoma;T cell receptor signaling pathway
Q14978	Nucleolar and coiled-body phosphoprotein 1	NOLC1	S	563	GTSALTAQNGKAAKNSEEEEEEKKKAAVVVS	1	5.12091e-16	0.176195	-0.0301242	0.0730354	0.216238	0.0730354
Q04637	Eukaryotic translation initiation factor 4 gamma 1	EIF4G1	S	1209	SRERPSQPEGLRKAASLTEDRDRGRDAVKRE	0.999639	0.00240892	0.0611541	0.0852977	0.0732259	0.982901	0.0732259	RNA transport;Viral myocarditis
Q96ST3	Paired amphipathic helix protein Sin3a	SIN3A	S	277	ASQQTPPLPPYASPRSPPVQPHTPVTISLGT	0.999965	8.25032e-49	-0.231498	0.378494	0.0734981	0.0708584	0.0734981	Huntington's disease
P06454	Prothymosin alpha;Prothymosin alpha, N-terminally processed;Thymosin alpha-1	PTMA	T	8	________MSDAAVDTSSEITTKDLKEKKEV	0.874218	7.39003e-12	-0.00633287	0.153768	0.0737173	0.278846	0.0737173
Q01082	Spectrin beta chain, non-erythrocytic 1	SPTBN1	S	2165	MVNGATEQRTSSKESSPIPSPTSDRKAKTAL	0.857583	0.000374341	-0.130823	0.278829	0.0740025	0.108305	0.0740025
Q13439	Golgin subfamily A member 4	GOLGA4	S	41	SSNSSTPTRMRSRTSSFTEQLDEGTPNRESG	0.999814	1.81433e-18	-0.128141	0.27652	0.0741897	0.109994	0.0741897
O60930	Ribonuclease H1	RNASEH1	S	76	FATEDEAWAFVRKSASPEVSEGHENQHGQES	0.99452	1.21338e-06	0.0827026	0.065793	0.0742478	1.14157	0.0742478	DNA replication
Q9UMD9	Collagen alpha-1(XVII) chain;120 kDa linear IgA disease antigen;97 kDa linear IgA disease antigen	COL17A1	S	150	SQTRESEIRVRLQSASPSTRWTELDDVKRLL	0.976935	0.00452827	0.679424	-0.529971	0.0747265	0.0353984	0.0747265	Protein digestion and absorption
Q86VM9	Zinc finger CCCH domain-containing protein 18	ZC3H18	S	46	DSGSDQDLDGAGVRASDLEDEESAARGPSQE	1	4.6953e-06	-0.0672887	0.216904	0.0748076	0.160207	0.0748076
P23528	Cofilin-1	CFL1	S	3	_____________MASGVAVSDGVIKVFNDM	1	9.87544e-12	-0.0150097	0.165354	0.0751719	0.253654	0.0751719	Axon guidance;Fc gamma R-mediated phagocytosis;Regulation of actin cytoskeleton
Q13459	Unconventional myosin-IXb	MYO9B	S	1115	EPEVQPSDRSPLEHSSPEKEAPSPEKTLPPQ	0.999538	0.000729767	-0.0903113	0.240929	0.0753091	0.137681	0.0753091
Q5VZ89	DENN domain-containing protein 4C	DENND4C	S	1293	SLPLDHGSPAQENPESEKSSPAVSRSKTFTG	0.990331	0.00451559	-0.00997457	0.160943	0.0754844	0.268085	0.0754844
Q8N1G4	Leucine-rich repeat-containing protein 47	LRRC47	S	518	MAEMKKYTLENKEEGSLSDTEADAVSGQLPD	0.999744	2.16534e-42	0.118626	0.03292	0.0757728	0.484567	0.0757728
Q9H4G0	Band 4.1-like protein 1	EPB41L1	S	639	VIGDYHGSAFEDFSRSLPELDRDKSDSDTEG	1	0.0040232	0.0728604	0.0787007	0.0757806	1.61049	0.0757806	Tight junction
Q01082	Spectrin beta chain, non-erythrocytic 1	SPTBN1	S	2102	VRRQQEEEERKRRPPSPEPSTKVSEEAESQQ	0.999993	3.35421e-05	-0.164124	0.31581	0.0758426	0.0941404	0.0758426
Q96TC7	Regulator of microtubule dynamics protein 3	RMDN3	S	46	YSQRWKRTQRHGRSQSLPNSLDYTQTSDPGR	0.97972	4.33769e-09	0.14978	0.00252696	0.0761533	0.31046	0.0761533
Q66K74	Microtubule-associated protein 1S;MAP1S heavy chain;MAP1S light chain	MAP1S	S	657	ESHRSPAEGSERLSLSPLRGGEAGPDASPTV	1	5.22011e-05	-0.0376065	0.191047	0.07672	0.205001	0.07672
P20020	Plasma membrane calcium-transporting ATPase 1	ATP2B1	S	1193	SIHNFMTHPEFRIEDSEPHIPLIDDTDAEDD	1	3.09715e-11	0.212258	-0.057277	0.0774905	0.175358	0.0774905	Calcium signaling pathway;Pancreatic secretion;Salivary secretion
Q9C0C2	182 kDa tankyrase-1-binding protein	TNKS1BP1	S	872	SRDAELQDQEFGKRDSLGTYSSRDVSLGDWE	0.992842	0.000843911	0.351515	-0.195726	0.0778948	0.0843698	0.0778948
Q13459	Unconventional myosin-IXb	MYO9B	S	1261	GQLERPTSLALDSRVSPPAPGSAPETPEDKS	0.998838	0.000863558	-0.0144122	0.171109	0.0783482	0.256886	0.0783482
Q14677	Clathrin interactor 1	CLINT1	S	299	TIDLGAAAHYTGDKASPDQNASTHTPQSSVK	1	4.90409e-18	-0.0856192	0.242994	0.0786873	0.145289	0.0786873
Q9C0E2	Exportin-4	XPO4	S	521	RLHGQLQRHQQQLLASPGSSTVDNKMLDDLY	0.999901	9.2826e-11	0.17031	-0.012068	0.0791209	0.263576	0.0791209
Q969E4	Transcription elongation factor A protein-like 3;Transcription elongation factor A protein-like 6;Transcription elongation factor A protein-like 5	TCEAL3;TCEAL6;TCEAL5	S	121	VPRKAKRKTDRGTDDSPKDSQEDLQERHLSS	0.995871	5.51647e-05	-0.157737	0.316546	0.0794044	0.100013	0.0794044
Q96BY7	Autophagy-related protein 2 homolog B	ATG2B	S	1579	DFGIVPPTSPAKSYISPHSSPSHTPTRHGRN	0.934686	0.000765988	0.673104	-0.51339	0.0798572	0.038666	0.0798572
Q96BY7	Autophagy-related protein 2 homolog B	ATG2B	S	1583	VPPTSPAKSYISPHSSPSHTPTRHGRNTVCG	0.753133	0.000765988	0.673104	-0.51339	0.0798572	0.038666	0.0798572
Q9P2E9	Ribosome-binding protein 1	RRBP1	S	1276	MKSHVEDGDIAGAPASSPEAPPAEQDPVQLK	0.999999	3.56592e-06	-0.153591	0.315648	0.0810286	0.103308	0.0810286	Protein processing in endoplasmic reticulum
Q9P2E9	Ribosome-binding protein 1	RRBP1	S	1277	KSHVEDGDIAGAPASSPEAPPAEQDPVQLKT	0.999999	3.56592e-06	-0.153591	0.315648	0.0810286	0.103308	0.0810286	Protein processing in endoplasmic reticulum
Q92870	Amyloid beta A4 precursor protein-binding family B member 2	APBB2	S	334	RPVSIPADLQGSRKGSLSSVTPSPTPENEKQ	0.992158	3.68626e-19	-0.541534	0.70463	0.0815478	0.037559	0.0815478
Q9Y608	Leucine-rich repeat flightless-interacting protein 2	LRRFIP2	S	320	TRPSSRNSASATTPLSGNSSRRGSGDTSSLI	0.933113	6.37047e-05	0.0905825	0.0726496	0.0816161	1.15701	0.0816161
P22314	Ubiquitin-like modifier-activating enzyme 1	UBA1	S	13	___MSSSPLSKKRRVSGPDPKPGSNCSPAQS	1	0.00745448	0.220949	-0.0576929	0.0816281	0.178749	0.0816281	Parkinson's disease;Ubiquitin mediated proteolysis
Q6WCQ1	Myosin phosphatase Rho-interacting protein	MPRIP	S	993	PDSATVSGYDIMKSKSNPDFLKKDRSCVTRQ	1	0.00149835	-0.0964989	0.260377	0.0819388	0.139094	0.0819388
Q13813	Spectrin alpha chain, non-erythrocytic 1	SPTAN1	S	1217	VATFNSIKELNERWRSLQQLAEERSQLLGSA	1	0.000611187	0.0126402	0.154956	0.0837979	0.348544	0.0837979
Q14103	Heterogeneous nuclear ribonucleoprotein D0	HNRNPD	S	87	KNEEDEGHSNSSPRHSEAATAQREEWKMFIG	0.999998	2.66965e-05	-0.102651	0.2735	0.0854244	0.137522	0.0854244
Q8N3F8	MICAL-like protein 1	MICALL1	S	273	SSSAPAGAEADGPKASPEARPQIPTKPRVPG	0.999992	0.00156598	0.0694271	0.102558	0.0859927	0.916664	0.0859927
Q09666	Neuroblast differentiation-associated protein AHNAK	AHNAK	S	5749	ASISGSKGDLKSSKASLGSLEGEAEAEASSP	1	5.24589e-19	-0.0518178	0.225076	0.086629	0.191077	0.086629
Q5TAX3	Terminal uridylyltransferase 4	ZCCHC11	S	49	LKARNDKSVKEIENSSPNRNSSKKNKQNDIC	0.995392	0.000478925	0.167743	0.00670958	0.0872264	0.323719	0.0872264
Q8IZP0	Abl interactor 1	ABI1	S	323	GSQYGTMTRQISRHNSTTSSTSSGGYRRTPS	0.997227	6.53029e-11	-0.076037	0.251195	0.0875792	0.162965	0.0875792
Q9HB19	Pleckstrin homology domain-containing family A member 2	PLEKHA2	S	401	GAPPGVLPSSRIRHRSEPQHPKEKPFMFNLD	1	0.0122588	-0.491673	0.666851	0.0875891	0.0436099	0.0875891
Q14839	Chromodomain-helicase-DNA-binding protein 4	CHD4	S	1535	ELAEVEENKKMSQPGSPSPKTPTPSTPGDTQ	0.997073	7.22948e-05	0.132643	0.0431999	0.0879213	0.523518	0.0879213
P46100	Transcriptional regulator ATRX	ATRX	S	594	TAKVTKELYVKLTPVSLSNSPIKGADCQEVP	0.76984	0.000581086	-0.180315	0.356901	0.0882928	0.0980935	0.0882928
P46100	Transcriptional regulator ATRX	ATRX	S	598	TKELYVKLTPVSLSNSPIKGADCQEVPQDKD	0.7916	0.000581086	-0.180315	0.356901	0.0882928	0.0980935	0.0882928
Q9UBF8	Phosphatidylinositol 4-kinase beta	PI4KB	S	511	KEPVFIAAGDIRRRLSEQLAHTPTAFKRDPE	0.999982	5.21598e-06	0.198997	-0.0223323	0.0883323	0.243253	0.0883323	Inositol phosphate metabolism;Phosphatidylinositol signaling system
Q9UKA4	A-kinase anchor protein 11	AKAP11	S	1242	KVKNPCLNVQSQRSVSPTFLNPSDENLKTLC	0.977433	1.32252e-07	-0.354778	0.532366	0.0887939	0.0583771	0.0887939
O43768	Alpha-endosulfine	ENSA	S	2	______________MSQKQEEENPAEETGEE	1	1.0978e-30	0.511974	-0.333195	0.0893897	0.0618349	0.0893897
P40818	Ubiquitin carboxyl-terminal hydrolase 8	USP8	S	718	PAERDREPSKLKRSYSSPDITQAIQEEEKRK	0.971234	2.57395e-23	0.145221	0.0339239	0.0895724	0.451114	0.0895724	Endocytosis
Q969H4	Connector enhancer of kinase suppressor of ras 1	CNKSR1	S	305	PPQTPPQVLDSPHQRSPSLSLAPLSPRAPSE	0.998758	4.94146e-08	0.0504668	0.129118	0.0897926	0.580382	0.0897926
P16949	Stathmin	STMN1	S	38	ILSPRSKESVPEFPLSPPKKKDLSLEEIQKK	1	5.79859e-06	-0.21501	0.395758	0.0903738	0.0878684	0.0903738	MAPK signaling pathway
Q9BXB4	Oxysterol-binding protein-related protein 11	OSBPL11	S	189	SLASSSNSPISQRRPSQNAISFFNVGHSKLQ	1	3.50047e-06	-0.0495763	0.231261	0.0908423	0.197609	0.0908423
Q14847	LIM and SH3 domain protein 1	LASP1	S	146	MGPSGGEGMEPERRDSQDGSSYRRPLEQQQP	0.999999	6.09313e-10	0.067088	0.11541	0.0912489	0.783088	0.0912489
P27824	Calnexin	CANX	S	554	DEEEEGEEKLEEKQKSDAEEDGGTVSQEEED	1	2.0763e-75	0.0692898	0.113926	0.0916078	0.817775	0.0916078	Antigen processing and presentation;Phagosome;Protein processing in endoplasmic reticulum
Q14186	Transcription factor Dp-1	TFDP1	S	23	IEANGELKVFIDQNLSPGKGVVSLVAVHPST	1	2.64935e-05	-0.496753	0.681354	0.0923002	0.0452506	0.0923002	Cell cycle;TGF-beta signaling pathway
Q9BVG9	Phosphatidylserine synthase 2	PTDSS2	S	16	MRRGERRDAGGPRPESPVPAGRASLEEPPDG	1	0.000459735	0.274172	-0.0870554	0.0935584	0.157559	0.0935584	Glycerophospholipid metabolism
O94826	Mitochondrial import receptor subunit TOM70	TOMM70A	S	91	GLKRNSERKTPEGRASPAPGSGHPEGPGAHL	0.999989	5.93426e-12	0.17031	0.0179721	0.0941409	0.363444	0.0941409
Q9NZ63	Uncharacterized protein C9orf78	C9orf78	S	261	RPLRVGDTEKPEPERSPPNRKRPANEKATDD	1	3.5398e-06	0.180403	0.00876935	0.094586	0.328755	0.094586
Q13144	Translation initiation factor eIF-2B subunit epsilon	EIF2B5	S	544	SEQSMDSEEPDSRGGSPQMDDIKVFQNEVLG	1	0.00357963	0.183582	0.00834843	0.0959651	0.326915	0.0959651	RNA transport
Q9UQ35	Serine/arginine repetitive matrix protein 2	SRRM2	S	994	VKPETPPRQSHSGSISPYPKVKAQTPPGPSL	0.999283	7.69938e-06	0.0471196	0.144855	0.0959875	0.523185	0.0959875
Q96GX5	Serine/threonine-protein kinase greatwall	MASTL	S	370	IETKGFNKKDLELALSPIHNSSALPTTGRSC	1	6.90033e-110	-6.94099	7.13393	0.0964708	0.00380644	0.0964708
Q8TAE6	Protein phosphatase 1 regulatory subunit 14C	PPP1R14C	S	33	GARVFFQSPRGGAGGSPGSSSGSGSSREDSA	0.999957	1.9446e-05	0.369159	-0.175045	0.097057	0.106861	0.097057
Q09666	Neuroblast differentiation-associated protein AHNAK	AHNAK	S	135	EYQRIYTTKIKPRLKSEDGVEGDLGETQSRT	1	3.18888e-23	0.0606008	0.133527	0.097064	0.640602	0.097064
Q00613	Heat shock factor protein 1	HSF1	S	363	LTDARGHTDTEGRPPSPPPTSTPEKCLSVAC	0.999781	2.68589e-10	0.109695	0.0850069	0.0973509	1.09532	0.0973509
P85037	Forkhead box protein K1	FOXK1	S	416	GVSCFRTPFGPLSSRSAPASPTHPGLMSPRS	1	8.10723e-05	0.176706	0.0189072	0.0978065	0.364374	0.0978065
Q9Y2W1	Thyroid hormone receptor-associated protein 3	THRAP3	S	379	QTNTDKEKIKEKGSFSDTGLGDGKMKSDSFA	0.854358	0.00105234	0.269991	-0.0729976	0.0984966	0.175156	0.0984966
Q13601	KRR1 small subunit processome component homolog	KRR1	S	3	_____________MASPSLERPEKGAGKSEF	0.996748	0.000332302	-0.287695	0.485459	0.0988819	0.0754219	0.0988819
Q53SF7	Cordon-bleu protein-like 1	COBLL1	S	294	FSFFQRSKKKRDQTASAPATPLVNKHRPTFT	0.961815	1.91114e-08	0.890252	-0.692159	0.0990463	0.0358735	0.0990463
Q9BX95	Sphingosine-1-phosphate phosphatase 1	SGPP1	S	112	LGPASPRRAGALRRNSLTGEEGQLARVSNWP	0.999721	1.1757e-08	0.201258	-0.0024506	0.0994035	0.294349	0.0994035	Sphingolipid metabolism
P35221	Catenin alpha-1;Catenin alpha-2	CTNNA1;CTNNA2	T	658	FETEDFDVRSRTSVQTEDDQLIAGQSARAIM	0.99999	4.42479e-07	0.770871	-0.570754	0.100059	0.042998	0.100059	Adherens junction;Arrhythmogenic right ventricular cardiomyopathy (ARVC);Bacterial invasion of epithelial cells;Endometrial cancer;Leukocyte transendothelial migration;Pathways in cancer;Tight junction
Q6ZSR9	Uncharacterized protein FLJ45252		S	93	PGKLGGAVPFAPPEVSPEQAKTVQGGRKNQF	1	2.17111e-05	-0.0441962	0.245677	0.10074	0.212318	0.10074
Q07352	Zinc finger protein 36, C3H1 type-like 1	ZFP36L1	S	54	KAVGTPAGGGFPRRHSVTLPSSKFHQNQLLS	0.989316	0.00259299	-0.642572	0.844173	0.100801	0.0389596	0.100801
Q14766	Latent-transforming growth factor beta-binding protein 1	LTBP1	S	1414	EMCPKGKGFVPAGESSSEAGGENYKDADECL	0.899384	1.63045e-13	-0.116536	0.318956	0.10121	0.140858	0.10121
O75569	Interferon-inducible double-stranded RNA-dependent protein kinase activator A	PRKRA	S	18	QSRHRAEAPPLEREDSGTFSLGKMITAKPGK	0.981581	0.00503136	-0.19593	0.400396	0.102233	0.10253	0.102233
Q9NYV4	Cyclin-dependent kinase 12	CDK12	S	274	YDSYKKSPGSTSRRQSVSPPYKEPSAYQSST	0.998554	0.023925	0.318114	-0.113567	0.102274	0.143697	0.102274
Q9NYV4	Cyclin-dependent kinase 12	CDK12	S	276	SYKKSPGSTSRRQSVSPPYKEPSAYQSSTRS	0.979278	0.023925	0.318114	-0.113567	0.102274	0.143697	0.102274
Q9Y520	Protein PRRC2C	PRRC2C	S	924	EERISAVESQPSRKRSVSHGSNHTQKPDEQR	0.929627	2.71326e-60	0.127765	0.0777717	0.102768	0.818448	0.102768
Q13322	Growth factor receptor-bound protein 10	GRB10	S	104	QPRASGPPRSIQPQVSPRQRVQRSQPVHILA	0.999997	0.0226876	0.122607	0.083187	0.102897	0.919069	0.102897
Q14C86	GTPase-activating protein and VPS9 domain-containing protein 1	GAPVD1	S	902	FKQRHSYPERLVRSRSSDIVSSVRRPMSDPS	0.77351	0.00143287	0.396927	-0.189287	0.10382	0.10608	0.10382
Q13177	Serine/threonine-protein kinase PAK 2;PAK-2p27;PAK-2p34	PAK2	S	197	VIAPRPDHTKSIYTRSVIDPVPAPVGDSHVD	1	4.91148e-07	-0.0685892	0.279827	0.105619	0.185069	0.105619	Axon guidance;ErbB signaling pathway;Focal adhesion;MAPK signaling pathway;Regulation of actin cytoskeleton;Renal cell carcinoma;T cell receptor signaling pathway
Q9NYF8	Bcl-2-associated transcription factor 1	BCLAF1	S	512	PEQVKSEKLKDLFDYSPPLHKNLDAREKSTF	0.999794	0.000165543	0.226385	-0.0132121	0.106587	0.269935	0.106587
Q15121	Astrocytic phosphoprotein PEA-15	PEA15	S	116	RIPSAKKYKDIIRQPSEEEIIKLAPPPKKA_	1	0.00103587	-0.0522366	0.266611	0.107187	0.205392	0.107187
O95104	Splicing factor, arginine/serine-rich 15	SCAF4	S	154	SNAAPVAENVTNNEGSPPPPVKVSSEPPTQA	0.999804	2.23978e-13	-0.0992008	0.314535	0.107667	0.15833	0.107667
P18206	Vinculin	VCL	S	290	SKLNQAKGWLRDPSASPGDAGEQAIRQILDE	0.987217	3.07183e-08	0.19333	0.0231965	0.108263	0.372655	0.108263	Adherens junction;Amoebiasis;Bacterial invasion of epithelial cells;Focal adhesion;Leukocyte transendothelial migration;Regulation of actin cytoskeleton;Shigellosis
O75909	Cyclin-K	CCNK	S	324	QPAQQQQPAQQPKKPSPQPSSPRQVKRAVVV	0.999999	0.0015185	0.315682	-0.0986889	0.108497	0.159334	0.108497
Q9UJV9	Probable ATP-dependent RNA helicase DDX41	DDX41	S	66	LQRRRKGAAEEEQQDSGSEPRGDEDDIPLGP	0.975757	5.26414e-23	0.328951	-0.111833	0.108559	0.149583	0.108559
Q9NYL2	Mitogen-activated protein kinase kinase kinase MLT	ZAK	S	633	PQVPIKYQQITPVNQSRSSSPTQYGLTKNFS	0.999989	8.40996e-06	0.611645	-0.394185	0.10873	0.0632604	0.10873	MAPK signaling pathway;Tight junction
Q9NS87	Kinesin-like protein KIF15	KIF15	S	646	ENLLEATKACKRQEVSQLNKIHAETLKIITT	1	0.00952651	0.203264	0.0146452	0.108954	0.342743	0.108954
P27708	CAD protein;Glutamine-dependent carbamoyl-phosphate synthase;Aspartate carbamoyltransferase;Dihydroorotase	CAD	S	1859	LPDGRFHLPPRIHRASDPGLPAEEPKEKSSR	1	7.44874e-05	-0.121643	0.339729	0.109043	0.143335	0.109043	Alanine, aspartate and glutamate metabolism;Pyrimidine metabolism
Q14157	Ubiquitin-associated protein 2-like	UBAP2L	S	467	PSSPLPSKSTSAPQMSPGSSDNQSSSPQPAQ	0.999936	4.55486e-22	0.201383	0.0179575	0.10967	0.353222	0.10967
Q969E4	Transcription elongation factor A protein-like 3	TCEAL3	S	65	DEGEPGDEGQLEDEGSQEKQGRSEGEGKPQG	1	3.526e-09	0.0629506	0.15645	0.1097	0.590975	0.1097
Q9NX40	OCIA domain-containing protein 1	OCIAD1	S	123	SPLGEALRSGQARRSSPPGHYYQKSKYDSSV	0.87087	0.000549342	0.136191	0.0837681	0.10998	0.826965	0.10998
Q14181	DNA polymerase alpha subunit B	POLA2	S	141	STPETPLTKRSVSTRSPHQLLSPSSFSPSAT	0.997293	6.71896e-06	-0.053898	0.274442	0.110272	0.205195	0.110272	DNA replication;Purine metabolism;Pyrimidine metabolism
Q8ND76	Cyclin-Y	CCNY	S	326	DKYKDLRRSARKRSASADNLTLPRWSPAIIS	0.99911	2.79889e-10	0.265917	-0.0446039	0.110656	0.217671	0.110656
P18669	Phosphoglycerate mutase 1;Probable phosphoglycerate mutase 4	PGAM1;PGAM4	S	118	TAAKHGEAQVKIWRRSYDVPPPPMEPDHPFY	0.963538	1.51393e-06	0.126973	0.0945874	0.11078	1.03433	0.11078	Glycolysis / Gluconeogenesis;Methane metabolism
Q8IX12	Cell division cycle and apoptosis regulator protein 1	CCAR1	S	697	LEKSEKEEDEDDDRKSEDDKEEEERKRQEEI	1	0.00291288	-0.051459	0.275001	0.111771	0.209177	0.111771
O95391	Pre-mRNA-splicing factor SLU7	SLU7	S	235	WGEEEPNSQMEKDHNSEDEDEDKYADDIDMP	1	3.81255e-15	0.161565	0.0643744	0.11297	0.587342	0.11297	Spliceosome
Q9Y4W2	Ribosomal biogenesis protein LAS1L	LAS1L	S	560	SFGSEAKAQQQEEQGSVNDVKEEEKEEKEVL	1	1.44447e-66	0.19711	0.0289255	0.113018	0.39015	0.113018
Q9UQ35	Serine/arginine repetitive matrix protein 2	SRRM2	S	1132	DRGEFSASPMLKSGMSPEQSRFQSDSSSYPT	0.999912	0.00068034	0.067914	0.158735	0.113325	0.615058	0.113325
Q14157	Ubiquitin-associated protein 2-like	UBAP2L	S	609	QRSTQTRRYPSSISSSPQKDLTQAKNGFSSV	0.815341	4.49855e-07	0.212881	0.0144266	0.113654	0.340157	0.113654
Q8WWM7	Ataxin-2-like protein	ATXN2L	S	684	TKPLLSVNKSTSTPTSPGPRTHSTPSIPVLT	0.960149	4.22933e-05	-0.323606	0.551078	0.113736	0.0767417	0.113736
Q14160	Protein scribble homolog	SCRIB	S	1475	TAKAERRHQERLRVQSPEPPAPERALSPAEL	1	1.70913e-07	0.130536	0.0980885	0.114312	1.04696	0.114312
Q15036	Sorting nexin-17	SNX17	S	409	KMLRRRVGGTLRRSDSQQAVKSPPLLESPDA	0.862424	0.00161438	0.0294175	0.199968	0.114693	0.390392	0.114693
Q96SR6	Zinc finger protein 382	ZNF382	T	131	IYGKTFTLGKNRISKTILCEYKPDGKVLKNI	1	0.00197555	0.208143	0.0219947	0.115069	0.363536	0.115069
Q96SR6	Zinc finger protein 382	ZNF382	Y	136	FTLGKNRISKTILCEYKPDGKVLKNISELVI	1	0.00197555	0.208143	0.0219947	0.115069	0.363536	0.115069
Q6ZRV2	Protein FAM83H	FAM83H	S	870	EGSGAHQVLHNESKGSPTSAYPERKGSPTPG	0.967036	7.03369e-05	0.150949	0.0792037	0.115077	0.715849	0.115077
Q9H2J7	Sodium-dependent neutral amino acid transporter B(0)AT2	SLC6A15	S	687	DDTSLIHGKIPSEMPSPNFGKNIYRKQSGSP	1	4.20145e-08	0.43328	-0.202136	0.115572	0.109081	0.115572
Q14678	KN motif and ankyrin repeat domain-containing protein 1	KANK1	S	325	AASQINVCGVRKRSYSAGNASQLEQLSRARR	0.998368	5.74096e-23	0.0831112	0.148065	0.115588	0.758513	0.115588
Q16666	Gamma-interferon-inducible protein 16	IFI16	S	153	GPKGSKVSEEQTQPPSPAGAGMSTAMGRSPS	0.999661	8.11565e-09	0.313942	-0.0825664	0.115688	0.178014	0.115688
P16144	Integrin beta-4	ITGB4	S	1494	HRVLSTSSTLTRDYNSLTRSEHSHSTTLPRD	0.993683	0.0102589	0.249263	-0.0174944	0.115884	0.263916	0.115884	Arrhythmogenic right ventricular cardiomyopathy (ARVC);Dilated cardiomyopathy;ECM-receptor interaction;Focal adhesion;Hypertrophic cardiomyopathy (HCM);Regulation of actin cytoskeleton
Q15149	Plectin	PLEC	S	125	ARRTPHVQAVQGPLGSPPKRGPLPTEEQRVY	1	3.60167e-08	-0.134746	0.37118	0.118217	0.14165	0.118217
Q92817	Envoplakin	EVPL	S	2025	LLPAALEGYRCYRSASPTVPRSLR_______	0.997316	0.0039327	0.24123	-0.00446547	0.118382	0.290914	0.118382
O43399	Tumor protein D54	TPD52L2	S	12	____MDSAGQDINLNSPNKGLLSDSMTDVPV	1	6.04748e-38	0.140648	0.0963909	0.118519	0.92993	0.118519
P42684	Abelson tyrosine-protein kinase 2	ABL2	S	631	ASSGSPALPRKQRDKSPSSLLEDAKETCFTR	0.999222	1.66565e-06	-0.0470999	0.285601	0.11925	0.218926	0.11925	ErbB signaling pathway;Viral myocarditis
P50402	Emerin	EMD	S	171	GRDSAYQSITHYRPVSASRSSLDLSYYPTSS	0.833923	0.000234042	0.313594	-0.0750534	0.11927	0.187387	0.11927	Arrhythmogenic right ventricular cardiomyopathy (ARVC);Dilated cardiomyopathy;Hypertrophic cardiomyopathy (HCM)
P35659	Protein DEK	DEK	T	13	___MSASAPAAEGEGTPTQPASEKEPEMPGP	0.990917	2.66278e-28	-0.17524	0.414441	0.1196	0.122243	0.1196
Q6PKG0	La-related protein 1	LARP1	S	824	TLDAKMPRKRKTRHSSNPPLESHVGWVMDSR	0.86327	2.085e-06	0.360645	-0.117163	0.121741	0.154919	0.121741
P48634	Protein PRRC2A	PRRC2A	S	1089	NHPPAPRGRTASETRSEGSEYEEIPKRRRQR	0.999984	1.18947e-05	0.332737	-0.0889556	0.12189	0.176325	0.12189
Q09666	Neuroblast differentiation-associated protein AHNAK	AHNAK	S	5762	KASLGSLEGEAEAEASSPKGKFSLFKSKKPR	0.868814	5.24589e-19	-0.293483	0.538325	0.122421	0.0873751	0.122421
Q9UQB8	Brain-specific angiogenesis inhibitor 1-associated protein 2	BAIAP2	S	454	GSDRLHMSLQQGKSSSTGNLLDKDDLAIPPP	0.994492	0.000537162	-0.0468764	0.29488	0.124002	0.221587	0.124002	Adherens junction;Regulation of actin cytoskeleton
O00567	Nucleolar protein 56	NOP56	S	570	GSKKKRKFSKEEPVSSGPEEAVGKSSSKKKK	1	1.08803e-05	0.129217	0.119918	0.124568	1.62431	0.124568	Ribosome biogenesis in eukaryotes
Q9H3U1	Protein unc-45 homolog A	UNC45A	T	15	_MTVSGPGTPEPRPATPGASSVEQLRKEGNE	0.999998	0.000311872	0.0615688	0.189615	0.125592	0.5227	0.125592
A0FGR8	Extended synaptotagmin-2	ESYT2	S	761	HISVKEPTPSIASDISLPIATQELRQRLRQL	0.997237	1.4808e-06	0.292546	-0.041243	0.125652	0.229765	0.125652
A0FGR8	Extended synaptotagmin-2	ESYT2	T	753	SSLLASPGHISVKEPTPSIASDISLPIATQE	0.764555	1.4808e-06	0.292546	-0.041243	0.125652	0.229765	0.125652
P07900	Heat shock protein HSP 90-alpha	HSP90AA1	S	231	YPITLFVEKERDKEVSDDEAEEKEDKEEEKE	1	1.23029e-08	0.370945	-0.117961	0.126492	0.157386	0.126492	Antigen processing and presentation;NOD-like receptor signaling pathway;Pathways in cancer;Plant-pathogen interaction;Progesterone-mediated oocyte maturation;Prostate cancer;Protein processing in endoplasmic reticulum
Q8IVF2	Protein AHNAK2	AHNAK2	T	298	EAYEPRDAHDVSPTSTDTEAQLTVERQEQKA	0.907144	6.82689e-18	0.199751	0.0554564	0.127604	0.484658	0.127604
Q03135	Caveolin-1	CAV1	S	37	GNIYKPNNKAMADELSEKQVYDAHTKEIDLV	1	0.000716784	0.26135	-0.0027385	0.129306	0.295274	0.129306	Bacterial invasion of epithelial cells;Endocytosis;Focal adhesion;Viral myocarditis
P43243	Matrin-3	MATR3	S	598	GIDLLKKDKSRKRSYSPDGKESPSDKKSKTD	0.999999	3.37222e-07	0.044464	0.215295	0.129879	0.431394	0.129879
P61978	Heterogeneous nuclear ribonucleoprotein K	HNRNPK	S	284	GGRPMPPSRRDYDDMSPRRGPPPPPPGRGGR	1	0.00101318	0.0766959	0.184326	0.130511	0.603832	0.130511	Spliceosome
Q9UBC2	Epidermal growth factor receptor substrate 15-like 1	EPS15L1	S	255	PSHGSVSSLNSTGSLSPKHSLKQTQPTVNWV	0.999751	1.95631e-36	0.0295589	0.231938	0.130749	0.377473	0.130749
Q07157	Tight junction protein ZO-1	TJP1	S	275	VQRDERATLLNVPDLSDSIHSANASERDDIS	0.965405	1.6481e-06	0.551098	-0.287709	0.131694	0.0935004	0.131694	Adherens junction;Epithelial cell signaling in Helicobacter pylori infection;Gap junction;Tight junction;Vibrio cholerae infection
Q07157	Tight junction protein ZO-1	TJP1	S	280	RATLLNVPDLSDSIHSANASERDDISEIQSL	0.993065	1.6481e-06	0.551098	-0.287709	0.131694	0.0935004	0.131694	Adherens junction;Epithelial cell signaling in Helicobacter pylori infection;Gap junction;Tight junction;Vibrio cholerae infection
Q6PKG0	La-related protein 1	LARP1	S	1040	RVDPPMGEEGNHKRHSVVAGGGGGEGRKRCP	1	1.99783e-08	-0.133891	0.3976	0.131854	0.150711	0.131854
Q9C0C2	182 kDa tankyrase-1-binding protein	TNKS1BP1	S	1138	QFGIIGNDRVSGAGFSPSSKMEGGHFVPPGK	0.986913	8.31197e-06	0.156267	0.109359	0.132813	0.953595	0.132813
P13984	General transcription factor IIF subunit 2	GTF2F2	S	248	WELKPEYRHYQGEEKSD______________	1	0.00055819	0.477988	-0.210638	0.133675	0.116768	0.133675	Basal transcription factors
H3BQZ7	Heterogeneous nuclear ribonucleoprotein U-like protein 2	HNRNPUL2-BSCL2;HNRNPUL2	S	228	AYYEFREEAYHSRSKSPLPPEEEAKDEEEDQ	0.878692	9.3511e-19	-0.0631378	0.330919	0.13389	0.207593	0.13389
Q96Q45	Transmembrane protein 237	TMEM237	S	62	SASLEGLAQTAGRRPSEGNEPSTKELKEHPE	0.999998	1.61614e-05	0.130272	0.137965	0.134119	1.73865	0.134119
Q05519	Serine/arginine-rich splicing factor 11	SRSF11	S	434	KQVTRDYDEEEQGYDSEKEKKEEKKPIETGS	1	5.54244e-35	0.108625	0.160621	0.134623	0.915612	0.134623
P47914	60S ribosomal protein L29	RPL29	S	142	AKAKDQTKAQAAAPASVPAQAPKRTQAPTKA	1	0.000143763	0.0727232	0.198278	0.135501	0.558771	0.135501	Ribosome
Q09666	Neuroblast differentiation-associated protein AHNAK	AHNAK	S	5448	LKGPGVDVNLKGPRISAPNVDFNLEGPKVKG	1	0.000575626	0.351628	-0.0791562	0.136236	0.193168	0.136236
Q9Y478	5'-AMP-activated protein kinase subunit beta-1	PRKAB1	S	108	LSGSFNNWSKLPLTRSHNNFVAILDLPEGEH	1	1.82655e-09	0.483468	-0.210015	0.136726	0.11868	0.136726	Adipocytokine signaling pathway;Hypertrophic cardiomyopathy (HCM);Insulin signaling pathway
P32519	ETS-related transcription factor Elf-1	ELF1	S	168	TQQVQEKYADSPGASSPEQPKRKKGRKTKPP	0.999857	1.55255e-05	-0.0259847	0.300022	0.137019	0.255707	0.137019
Q9H2H9	Sodium-coupled neutral amino acid transporter 1	SLC38A1	S	52	GQINSKFISDRESRRSLTNSHLEKKKCDEYI	0.99826	1.27102e-05	0.242938	0.0312383	0.137088	0.378215	0.137088
Q6PKG0	La-related protein 1	LARP1	S	517	CPEFVPRQHYQKETESAPGSPRAVTPVPTKT	0.993327	0.00100954	0.294665	-0.0190613	0.137802	0.266703	0.137802
Q9UQ35	Serine/arginine repetitive matrix protein 2	SRRM2	S	387	ERHGGSPQPLATTPLSQEPVNPPSEASPTRD	0.980285	1.90097e-11	0.0271541	0.248931	0.138042	0.365695	0.138042
P78344	Eukaryotic translation initiation factor 4 gamma 2	EIF4G2	T	508	QITMIPPSAQPPRTQTPPLGQTPQLGLKTNP	0.995952	0.000703968	0.0694271	0.207994	0.138711	0.53032	0.138711	RNA transport;Viral myocarditis
P35659	Protein DEK	DEK	S	51	EDEDDEEEEEEEKEKSLIVEGKREKKKVERL	1	0.0182714	0.0771063	0.200581	0.138844	0.574529	0.138844
O75396	Vesicle-trafficking protein SEC22b	SEC22B	S	137	TKKLYIDSCARRNLGSINTELQDVQRIMVAN	1	1.44999e-06	-0.443732	0.725208	0.140738	0.0708014	0.140738	Phagosome;SNARE interactions in vesicular transport
P46087	Probable 28S rRNA (cytosine(4447)-C(5))-methyltransferase	NOP2	S	786	QKQNDTPKGPQPPTVSPIRSSRPPPAKRKKS	0.97733	0.00145954	-0.154843	0.436373	0.140765	0.144435	0.140765
P85037	Forkhead box protein K1	FOXK1	S	420	FRTPFGPLSSRSAPASPTHPGLMSPRSGGLQ	0.996596	8.10723e-05	0.168899	0.112662	0.14078	0.901349	0.14078
Q9Y266	Nuclear migration protein nudC	NUDC	T	145	AQLKNGSLDSPGKQDTEEDEEEDEKDKGKLK	1	2.74241e-06	0.140779	0.141271	0.141025	2.95413	0.141025
P02545	Prelamin-A/C;Lamin-A/C	LMNA	S	414	RGRASSHSSQTQGGGSVTKKRKLESTESRSS	0.998007	1.79682e-23	-0.273029	0.560664	0.143817	0.103199	0.143817	Arrhythmogenic right ventricular cardiomyopathy (ARVC);Dilated cardiomyopathy;Hypertrophic cardiomyopathy (HCM)
P06454	Prothymosin alpha;Prothymosin alpha, N-terminally processed;Thymosin alpha-1	PTMA	S	10	______MSDAAVDTSSEITTKDLKEKKEVVE	0.798467	1.9619e-09	0.167743	0.12279	0.145267	1.00998	0.145266
Q9H1E3	Nuclear ubiquitous casein and cyclin-dependent kinase substrate 1	NUCKS1	S	19	PVRNRKVVDYSQFQESDDADEDYGRDSGPPT	1	2.98018e-36	0.168899	0.122036	0.145467	0.992802	0.145467
Q2M2I8	AP2-associated protein kinase 1	AAK1	S	21	DSRREQGGSGLGSGSSGGGGSTSGLGSGYIG	0.820359	1.01023e-12	0.183455	0.107928	0.145691	0.791935	0.145691
Q9Y4K1	Absent in melanoma 1 protein	AIM1	S	75	KSPRAALDGGVASAASPESKPSPGTKGQLRG	0.998454	6.1363e-09	0.0590784	0.234754	0.146916	0.464646	0.146916
Q9Y4K1	Absent in melanoma 1 protein	AIM1	S	81	LDGGVASAASPESKPSPGTKGQLRGESDRSK	0.893441	6.1363e-09	0.0590784	0.234754	0.146916	0.464646	0.146916
Q09161	Nuclear cap-binding protein subunit 1	NCBP1	S	7	_________MSRRRHSDENDGGQPHKRRKTS	1	1.1696e-06	0.4336	-0.139601	0.147	0.155963	0.147	mRNA surveillance pathway;RNA transport;Spliceosome
P20700	Lamin-B1;Lamin-B2	LMNB1;LMNB2	S	391	AYRKLLEGEEERLKLSPSPSSRVTVSRASSS;AYRKLLEGEEERLKLSPSPSSRVTVSRATSS	0.999993	0.000448826	-0.14299	0.437799	0.147404	0.154298	0.147404
Q9UQ35	Serine/arginine repetitive matrix protein 2	SRRM2	S	973	NVESRLLPRYSHSGSSSPDTKVKPETPPRQS	0.924043	3.70012e-05	0.337997	-0.0419438	0.148026	0.237622	0.148026
Q9UQ35	Serine/arginine repetitive matrix protein 2	SRRM2	S	974	VESRLLPRYSHSGSSSPDTKVKPETPPRQSH	0.9159	1.90375e-05	0.337997	-0.0419438	0.148026	0.237622	0.148026
Q8WX93	Palladin	PALLD	S	1104	RLMVQAVNQRGRSPRSPSGHPHVRRPRSRSR	0.985168	0.000609072	0.127765	0.170069	0.148917	1.04661	0.148917
P08238	Heat shock protein HSP 90-beta;Putative heat shock protein HSP 90-beta 2	HSP90AB1;HSP90AB2P	S	255	EDKDDEEKPKIEDVGSDEEDDSGKDKKKKTK;ENKDDEEKPKIEDVGSDEEDDSGKDKKKKTK	1	7.2829e-33	0.185613	0.11235	0.148981	0.813928	0.148981	Antigen processing and presentation;NOD-like receptor signaling pathway;Pathways in cancer;Plant-pathogen interaction;Progesterone-mediated oocyte maturation;Prostate cancer;Protein processing in endoplasmic reticulum
P22735	Protein-glutamine gamma-glutamyltransferase K	TGM1	S	95	PGSRGSDSRRPVSRGSGVNAAGDGTIREGML	1	0.000488597	1.82044	-1.51304	0.153704	0.0261993	0.153704
A0A2R8YDH4	Tight junction protein ZO-2	TJP2	S	1288	KAPSRPYQDTRGSYGSDAEEEEYRQQLSEHS	0.999988	1.65361e-08	0.493135	-0.183836	0.15465	0.138366	0.15465	Tight junction;Vibrio cholerae infection
Q5R372	Rab GTPase-activating protein 1-like	RABGAP1L	S	119	ILDPSNTEISTPRPSSPGGLPEEDSVLFNKL	0.977632	1.58099e-08	-0.0807286	0.390567	0.154919	0.200825	0.154919
Q9H6F5	Coiled-coil domain-containing protein 86	CCDC86	S	18	TPLRRSRRLGGLRPESPESLTSVSRTRRALV	1	4.0008e-06	0.273217	0.0392215	0.156219	0.388032	0.156219
P60468	Protein transport protein Sec61 subunit beta	SEC61B	S	17	PGPTPSGTNVGSSGRSPSKAVAARAAGSTVR	0.901677	3.12447e-07	0.156138	0.156354	0.156246	3.3564	0.156246	Phagosome;Protein export;Protein processing in endoplasmic reticulum;Vibrio cholerae infection
Q13428	Treacle protein	TCOF1	S	674	VRVGTQAPRKAGTATSPAGSSPAVAGGTQRP	0.803904	0.0113709	-0.198874	0.512493	0.156809	0.133326	0.156809	Ribosome biogenesis in eukaryotes
P12931	Proto-oncogene tyrosine-protein kinase Src	SRC	S	17	GSNKSKPKDASQRRRSLEPAENVHGAGGGAF	1	3.71818e-50	-0.628274	0.942695	0.157211	0.0583667	0.157211	Adherens junction;Bacterial invasion of epithelial cells;Endocytosis;Epithelial cell signaling in Helicobacter pylori infection;ErbB signaling pathway;Focal adhesion;Gap junction;GnRH signaling pathway;ko05152;Tight junction;VEGF signaling pathway
O60716	Catenin delta-1	CTNND1	S	920	STPNERGDHNRTLDRSGDLGDMEPLKGTTPL	1	0.00206524	0.286171	0.0286165	0.157394	0.359966	0.157394	Adherens junction;Leukocyte transendothelial migration
Q09666	Neuroblast differentiation-associated protein AHNAK	AHNAK	S	93	GHHTVGLKLHRKGDRSPEPGQTWTREVFSSC	1	2.5181e-06	0.00949053	0.305503	0.157497	0.318551	0.157497
P16144	Integrin beta-4	ITGB4	S	1457	LVNGRMDFAFPGSTNSLHRMTTTSAAAYGTH	0.945429	8.62229e-05	-0.076402	0.393065	0.158332	0.206057	0.158332	Arrhythmogenic right ventricular cardiomyopathy (ARVC);Dilated cardiomyopathy;ECM-receptor interaction;Focal adhesion;Hypertrophic cardiomyopathy (HCM);Regulation of actin cytoskeleton
P27816	Microtubule-associated protein 4	MAP4	S	280	ALATKTEVALAKDMESPTKLDVTLAKDMQPS	0.983893	0.0212871	-0.0634544	0.382777	0.159661	0.218543	0.159661
O00264	Membrane-associated progesterone receptor component 1	PGRMC1	S	57	LYKIVRGDQPAASGDSDDDEPPPLPRLKRRD	0.999386	4.56586e-14	-0.12031	0.44087	0.16028	0.174185	0.16028
Q9BXF6	Rab11 family-interacting protein 5	RAB11FIP5	S	482	HHHQGLSRSELGRRSSLGEKGGPILGASPHH	0.972209	0.00573306	-0.26979	0.592571	0.16139	0.112388	0.16139	Endocytosis
Q86VX9	Vacuolar fusion protein MON1 homolog A	MON1A	S	153	EPGAGQEGAMFVHARSYEDLTESEDGAASGD	0.99873	7.11542e-09	0.250234	0.0731353	0.161685	0.496238	0.161685
Q9Y385	Ubiquitin-conjugating enzyme E2 J1	UBE2J1	S	266	SPRQRRAQQQSQRRLSTSPDVIQGHQPRDNH	0.95807	6.28978e-05	-0.305931	0.633099	0.163584	0.104264	0.163584	Parkinson's disease;Protein processing in endoplasmic reticulum;Ubiquitin mediated proteolysis
Q13242	Serine/arginine-rich splicing factor 9	SRSF9	S	216	GRDSPYQSRGSPHYFSPFRPY__________	0.999669	5.36746e-05	-0.237422	0.565588	0.164083	0.123195	0.164083	Spliceosome
P49792	E3 SUMO-protein ligase RanBP2;RanBP2-like and GRIP domain-containing protein 4;RanBP2-like and GRIP domain-containing protein 3;RANBP2-like and GRIP domain-containing protein 5/6;RANBP2-like and GRIP domain-containing protein 8;RANBP2-like and GRIP domain-containing protein 1;RANBP2-like and GRIP domain-containing protein 2	RANBP2;RGPD4;RGPD3;RGPD5;RGPD8;RGPD1;RGPD2	S	788	SEIKHSTPSPTRYSLSPSKSYKYSPKTPPRW	0.970819	0.027236	-0.0756721	0.407899	0.166114	0.209873	0.166114	RNA transport
Q8WX93	Palladin	PALLD	S	1118	RSPSGHPHVRRPRSRSRDSGDENEPIQERFF	1	0.000100655	0.526169	-0.192825	0.166672	0.140485	0.166672
Q9NWW5	Ceroid-lipofuscinosis neuronal protein 6	CLN6	S	31	PGAQLGASFLQARHGSVSADEAARTAPFHLD	0.999978	5.82148e-05	-0.0509358	0.386035	0.167549	0.233946	0.167549
Q4KMP7	TBC1 domain family member 10B	TBC1D10B	S	661	RRRQQPPLGPSSSLLSLPGLKSRGSRAAGGA	0.971713	0.0138912	-0.544624	0.881295	0.168335	0.0693605	0.168335
Q13459	Unconventional myosin-IXb	MYO9B	S	1290	KSKPCGSPRVQEKPDSPGGSTQIQRYLDAER	0.999968	7.33243e-18	0.187008	0.150369	0.168688	1.16199	0.168688
P46379	Large proline-rich protein BAG6	BAG6	S	1117	LRSDIQKRLQEDPNYSPQRFPNAQRAFADDP	1	5.43133e-05	-0.252501	0.589963	0.168731	0.120645	0.168731
O95999	B-cell lymphoma/leukemia 10	BCL10	S	138	EPFPDGATNNLSRSNSDESNFSEKLRASTVM	0.913172	2.02629e-05	0.0666747	0.274599	0.170637	0.457974	0.170637	B cell receptor signaling pathway;ko05152;T cell receptor signaling pathway
P35222	Catenin beta-1	CTNNB1	S	552	VQLLVRAHQDTQRRTSMGGTQQQFVEGVRME	0.955512	3.82699e-05	0.233029	0.109437	0.171233	0.656613	0.171233	Adherens junction;Arrhythmogenic right ventricular cardiomyopathy (ARVC);Bacterial invasion of epithelial cells;Basal cell carcinoma;Colorectal cancer;Endometrial cancer;Focal adhesion;Leukocyte transendothelial migration;Melanogenesis;Pathogenic Escherichia coli infection;Pathways in cancer;Prostate cancer;Thyroid cancer;Tight junction;Wnt signaling pathway
Q9H2J7	Sodium-dependent neutral amino acid transporter B(0)AT2	SLC6A15	S	699	EMPSPNFGKNIYRKQSGSPTLDTAPNGRYGI	0.999994	0.000264876	0.112633	0.234346	0.17349	0.668016	0.17349
P16144	Integrin beta-4	ITGB4	S	1474	HRMTTTSAAAYGTHLSPHVPHRVLSTSSTLT	0.981061	6.54146e-07	0.42825	-0.0805212	0.173864	0.208788	0.173864	Arrhythmogenic right ventricular cardiomyopathy (ARVC);Dilated cardiomyopathy;ECM-receptor interaction;Focal adhesion;Hypertrophic cardiomyopathy (HCM);Regulation of actin cytoskeleton
Q7Z5L9	Interferon regulatory factor 2-binding protein 2	IRF2BP2	S	240	GSAQPTDLGAHKRPASVSSSAAVEHEQREAA	0.965242	1.63692e-06	-0.0177237	0.368812	0.175544	0.275257	0.175544
Q16514	Transcription initiation factor TFIID subunit 12	TAF12	S	51	AVVKIPGTPGAGGRLSPENNQVLTKKKLQDL	1	2.36622e-05	0.303342	0.0518477	0.177595	0.40646	0.177595	Basal transcription factors
Q14573	Inositol 1,4,5-trisphosphate receptor type 3	ITPR3	S	1832	EDREPVDPTTKGRVASFSIPGSSSRYSLGPS	0.999675	0.000134387	-0.404745	0.762338	0.178797	0.0911282	0.178797	Alzheimer's disease;Calcium signaling pathway;Gap junction;Gastric acid secretion;GnRH signaling pathway;Long-term depression;Long-term potentiation;Oocyte meiosis;Pancreatic secretion;Phosphatidylinositol signaling system;Salivary secretion;Taste transduction;Vascular smooth muscle contraction
Q92466	DNA damage-binding protein 2	DDB2	S	26	KTSEIVLRPRNKRSRSPLELEPEAKKLCAKG	1	9.42865e-08	0.484912	-0.126841	0.179035	0.178569	0.179035	Nucleotide excision repair;p53 signaling pathway;Ubiquitin mediated proteolysis
Q14498	RNA-binding protein 39	RBM39	S	97	SRSRSRDRRFRGRYRSPYSGPKFNSAIRGKI	0.999795	0.00204413	-0.108799	0.467214	0.179208	0.190002	0.179208
Q92667	A-kinase anchor protein 1, mitochondrial	AKAP1	S	445	PPPKTYVSCLKSLLSSPTKDSKPNISAHHIS	0.964538	0.0053627	0.250719	0.110698	0.180708	0.628367	0.180708
A0A1W2PRX2	Adenylosuccinate lyase	ADSL	S	9	_______MAAGGDHGSPDSYRSPLASRYASP	0.999311	2.91125e-05	0.23352	0.129481	0.181501	0.750322	0.181501	Alanine, aspartate and glutamate metabolism;Purine metabolism
Q14690	Protein RRP5 homolog	PDCD11	S	1360	PSVVGLARYSHVSQHSPSKKALYNKHLPEGK	0.931987	0.000482943	0.0569996	0.306341	0.18167	0.41693	0.18167
Q86X29	Lipolysis-stimulated lipoprotein receptor	LSR	S	530	SNGGRSRAYMPPRSRSRDDLYDQDDSRDFPR	0.998718	0.000230979	1.02814	-0.662114	0.183015	0.0633684	0.183015
Q96T37	Putative RNA-binding protein 15	RBM15	S	294	GHRHPPGGGGGQRSLSPGGAALGYRDYRLQQ	0.999996	6.8609e-05	0.202762	0.167458	0.18511	1.21807	0.18511
Q5JTD0	Tight junction-associated protein 1	TJAP1	S	545	RSPKRMGVHHLHRKDSLTQAQEQGNLLN___	0.9908	1.19603e-08	-0.217038	0.58801	0.185486	0.139599	0.185486	Tight junction
Q92870	Amyloid beta A4 precursor protein-binding family B member 2	APBB2	S	330	TQWERPVSIPADLQGSRKGSLSSVTPSPTPE	0.999996	0.00013444	-0.581691	0.953607	0.185958	0.0712469	0.185958
Q66K14	TBC1 domain family member 9B	TBC1D9B	S	411	KTPSKQPGSIGSRKASVVDPSTESSPAPQEG	0.995905	5.84934e-15	-0.253515	0.626179	0.186332	0.127902	0.186332
P42166	Lamina-associated polypeptide 2, isoform alpha;Thymopoietin;Thymopentin	TMPO	T	74	SKGPPDFSSDEEREPTPVLGSGAAAAGRSRA	0.998201	2.72392e-08	0.487281	-0.105008	0.191137	0.197142	0.191137
P35221	Catenin alpha-1;Catenin alpha-2	CTNNA1;CTNNA2	S	655	DSDFETEDFDVRSRTSVQTEDDQLIAGQSAR	0.840143	3.58637e-07	0.770871	-0.377401	0.196735	0.102462	0.196735	Adherens junction;Arrhythmogenic right ventricular cardiomyopathy (ARVC);Bacterial invasion of epithelial cells;Endometrial cancer;Leukocyte transendothelial migration;Pathways in cancer;Tight junction
Q16537	Serine/threonine-protein phosphatase 2A 56 kDa regulatory subunit epsilon isoform	PPP2R5E	S	33	SRKSVRKARQKRSQSSSQFRSQGKPIELTPL	0.984779	0.00863873	0.229588	0.164787	0.197188	0.984315	0.197188	Meiosis - yeast;mRNA surveillance pathway;Oocyte meiosis;Wnt signaling pathway
Q00839	Heterogeneous nuclear ribonucleoprotein U	HNRNPU	S	271	GYFEYIEENKYSRAKSPQPPVEEEDEHFDDT	0.999999	1.44215e-17	-0.540547	0.939538	0.199495	0.0796838	0.199495	Spliceosome
Q9NWK9	Box C/D snoRNA protein 1	ZNHIT6	S	25	KSGGGLHSVAEGVRLSPEPGREGVRDLAGAE	1	0.0227297	0.251325	0.148049	0.199687	0.792912	0.199687
Q13242	Serine/arginine-rich splicing factor 9	SRSF9	S	211	RSGSRGRDSPYQSRGSPHYFSPFRPY_____	1	4.76214e-05	0.0970713	0.302493	0.199782	0.519541	0.199782	Spliceosome
Q96PU5	E3 ubiquitin-protein ligase NEDD4-like	NEDD4L	S	448	NNHLIEPQIRRPRSLSSPTVTLSAPLEGAKD	0.844477	1.50087e-13	0.364685	0.0434526	0.204069	0.37212	0.204069	Aldosterone-regulated sodium reabsorption;Endocytosis;Ubiquitin mediated proteolysis
P42166	Lamina-associated polypeptide 2, isoform alpha;Thymopoietin;Thymopentin	TMPO	S	66	PPLPAGTNSKGPPDFSSDEEREPTPVLGSGA	1	8.70418e-15	0.487281	-0.0753272	0.205977	0.22356	0.205977
Q9HAU0	Pleckstrin homology domain-containing family A member 5	PLEKHA5	S	855	KGSHFPVGVVPPRAKSPTPESSTIASYVTLR	0.986029	9.17579e-09	0.412944	-0.000432773	0.206256	0.300451	0.206256
Q3KQU3	MAP7 domain-containing protein 1	MAP7D1	S	125	RRSSQPSPTAVPASDSPPTKQEVKKAGERHK	0.996523	2.09564e-09	0.0893625	0.32516	0.207261	0.482467	0.207261
Q9BXF6	Rab11 family-interacting protein 5	RAB11FIP5	S	538	SPHPVKPLSAAPVEGSPDRKQSRSSLSIALS	1	3.60048e-11	0.133169	0.282439	0.207804	0.658537	0.207804	Endocytosis
Q8NEY1	Neuron navigator 1	NAV1	S	1253	SDIEEIATPDSSAPSSPKLQHGSTETASPSI	0.847997	3.80686e-39	-0.216535	0.634509	0.208987	0.14913	0.208987
P29803	Pyruvate dehydrogenase E1 component subunit alpha, testis-specific form, mitochondrial;Pyruvate dehydrogenase E1 component subunit alpha, somatic form, mitochondrial	PDHA2;PDHA1	S	291	GPILMELQTYRYHGHSMSDPGVSYRTREEIQ	0.999909	1.10732e-25	1.07286	-0.653335	0.209763	0.0714904	0.209763	Butanoate metabolism;Citrate cycle (TCA cycle);Glycolysis / Gluconeogenesis;Pyruvate metabolism;Valine, leucine and isoleucine biosynthesis
Q5VZK9	Leucine-rich repeat-containing protein 16A	LRRC16A	S	1315	VLKKVPSDKERDGQSSPQPSPRTFSQEVSRR	0.942076	1.09342e-05	0.347892	0.0722098	0.210051	0.432138	0.210051
Q06210	Glutamine--fructose-6-phosphate aminotransferase [isomerizing] 1	GFPT1	S	261	RGKDKKGSCNLSRVDSTTCLFPVEEKAVEYY	0.950849	3.1569e-08	-0.151346	0.573574	0.211114	0.177676	0.211114	Alanine, aspartate and glutamate metabolism;Amino sugar and nucleotide sugar metabolism
Q9UPQ0	LIM and calponin homology domains-containing protein 1	LIMCH1	S	718	GKVELVLSQKVVKPKSPEPEATLTFPFLDKM	0.999998	1.01115e-08	-0.415769	0.839751	0.211991	0.100907	0.211991
Q8TE77	Protein phosphatase Slingshot homolog 3	SSH3	S	9	_______MALVTVSRSPPGSGASTPVGPWDQ	0.999984	1.69342e-24	0.227741	0.197468	0.212604	1.34439	0.212604	Regulation of actin cytoskeleton
Q9UHD8	Septin-9	2009-09-01	S	30	RLRRLGDSSGPALKRSFEVEEVETPNSTPPR	1	1.50641e-14	-0.682117	1.10976	0.213823	0.0701441	0.213823
Q9BVS4	Serine/threonine-protein kinase RIO2	RIOK2	S	350	SFSDGEVAEKAEVYGSENESERNCLEESEGC	0.998655	1.1077e-05	0.361544	0.0664878	0.214016	0.415421	0.214016	Ribosome biogenesis in eukaryotes
Q8IVF2	Protein AHNAK2	AHNAK2	S	593	GQIRMPKFKIPSLGWSPSKHTKTGREKATED	0.991176	6.04975e-05	-0.218682	0.648575	0.214946	0.150562	0.214946
Q13427	Peptidyl-prolyl cis-trans isomerase G	PPIG	S	415	RVKERKITDHRNVSESPNRKNEKEKKVKDHK	1	0.00182016	0.404685	0.0254561	0.215071	0.337235	0.215071
O00499	Myc box-dependent-interacting protein 1	BIN1	S	303	NAPAKGNKSPSPPDGSPAATPEIRVNHEPEP	0.999831	1.7688e-05	-0.30438	0.739685	0.217652	0.125794	0.217652
Q6ZRV2	Protein FAM83H	FAM83H	S	1003	PVPQENGQPESPRRLSLGQGDSTEAATEERG	0.999998	6.14377e-07	0.371838	0.0644648	0.218151	0.408138	0.218151
Q9P270	SLAIN motif-containing protein 2	SLAIN2	S	391	VSPQPMISRLQQPRLSLQGHPTDLQTSNVKN	0.999998	3.61956e-06	-0.358639	0.798492	0.219926	0.114218	0.219926
O60264	SWI/SNF-related matrix-associated actin-dependent regulator of chromatin subfamily A member 5	SMARCA5	S	116	LFAHFIQPAAQKTPTSPLKMKPGRPRIKKDE	0.9969	0.00511695	0.134747	0.305967	0.220357	0.627262	0.220357
A0A2R8YDH4	Tight junction protein ZO-2	TJP2	S	395	RAYHRAYDPDYERAYSPEYRRGARHDARSRG	0.999956	0.00579243	0.513086	-0.0695647	0.221761	0.232258	0.221761	Tight junction;Vibrio cholerae infection
Q9NX63	MICOS complex subunit MIC19	CHCHD3	S	50	RMKESSPSGSKSQRYSGAYGASVSDEELKRR	0.999886	4.29632e-06	0.46634	-0.0206266	0.222857	0.277251	0.222857
H3BQZ7	Heterogeneous nuclear ribonucleoprotein U-like protein 2	HNRNPUL2-BSCL2;HNRNPUL2	S	185	VPGDKAAEEQGDDQDSEKSKPAGSDGERRGV	1	4.87752e-06	0.632175	-0.182438	0.224869	0.168219	0.224869
Q8WUM9	Sodium-dependent phosphate transporter 1	SLC20A1	S	335	KLGDLEEAPERERLPSVDLKEETSIDSTVNG	1	0.016537	0.0742315	0.375702	0.224967	0.425025	0.224967
Q12929	Epidermal growth factor receptor kinase substrate 8	EPS8	S	659	PVPVSKVPANITRQNSSSSDSGGSIVRDSQR	0.996017	1.91363e-05	0.165815	0.284265	0.22504	0.785615	0.22504
Q5SW79	Centrosomal protein of 170 kDa	CEP170	S	838	GGDKKESSKSLVRQGSFTIEKPSPNIPIELI	0.966566	0.0131639	-0.105939	0.558007	0.226034	0.207999	0.226034
Q969T4	Ubiquitin-conjugating enzyme E2 E3	UBE2E3	S	8	________MSSDRQRSDDESPSTSSGSSDAD	0.999998	2.26778e-13	0.441377	0.0137273	0.227552	0.318572	0.227552	Protein processing in endoplasmic reticulum;Ubiquitin mediated proteolysis
P28715	DNA repair protein complementing XP-G cells	ERCC5	S	382	RQARGRNAPAAVDEGSISPRTLSAIKRALDD	1	6.00332e-05	-0.000404044	0.45692	0.228258	0.300541	0.228258	Nucleotide excision repair
Q9H7D7	WD repeat-containing protein 26	WDR26	S	121	ATPELGSSLKKKKRLSQSDEDVIRLIGQHLN	0.998625	1.82615e-15	0.226139	0.235178	0.230658	1.90402	0.230658
Q9UJU6	Drebrin-like protein	DBNL	S	232	AARREQRYQEQGGEASPQRTWEQQQEVVSRN	1	3.32354e-07	0.200002	0.261569	0.230786	1.07356	0.230786
Q9NTI5	Sister chromatid cohesion protein PDS5 homolog B	PDS5B	S	1166	RMETVSNASSSSNPSSPGRIKGRLDSSEMDH	0.986205	1.85702e-27	0.0797024	0.383153	0.231428	0.432463	0.231428
Q9Y2X7	ARF GTPase-activating protein GIT1	GIT1	S	592	SQEGSRHTSKLSRHGSGADSDYENTQSGDPL	0.999484	6.04957e-08	0.254231	0.217004	0.235618	1.2994	0.235618	Endocytosis;Epithelial cell signaling in Helicobacter pylori infection;Regulation of actin cytoskeleton
Q9H2K8	Serine/threonine-protein kinase TAO3	TAOK3	S	324	KKILFQETRNGPLNESQEDEEDSEHGTSLNR	1	1.31455e-15	0.489132	-0.0144982	0.237317	0.284946	0.237317	MAPK signaling pathway
O94929	Actin-binding LIM protein 3	ABLIM3	S	585	SHYLADSDPLISKSASLPAYRRNGLHRTPSA	0.970913	0.0139641	0.0392789	0.436217	0.237748	0.353763	0.237748	Axon guidance
O60716	Catenin delta-1	CTNND1	S	252	IEERYRPSMEGYRAPSRQDVYGPQPQVRVGG	1	6.46485e-05	-0.233125	0.711441	0.239158	0.153918	0.239158	Adherens junction;Leukocyte transendothelial migration
Q2KHR2	DNA-binding protein RFX7	RFX7	S	1081	RCRSVSPAVHRQRNLSGSTLYPVSNIPRSNV	0.999685	1.32803e-05	0.262433	0.217759	0.240096	1.22873	0.240096
Q13541	Eukaryotic translation initiation factor 4E-binding protein 1	EIF4EBP1	T	46	PGDYSTTPGGTLFSTTPGGTRIIYDRKFLME	0.809416	9.09244e-09	0.859254	-0.371949	0.243652	0.119145	0.243652	Acute myeloid leukemia;ErbB signaling pathway;Insulin signaling pathway;mTOR signaling pathway;RNA transport
P15408	Fos-related antigen 2	FOSL2	S	200	VAHGPVCKISPEERRSPPAPGLQPMRSGGGS	1	7.83054e-05	0.661476	-0.173767	0.243854	0.178131	0.243854	Osteoclast differentiation
P30622	CAP-Gly domain-containing linker protein 1	CLIP1	S	143	VQAEDEANGLQTTPASRATSPLCTSTASMVS	0.968474	1.56482e-13	0.153935	0.340094	0.247014	0.639379	0.247014
Q7Z460	CLIP-associating protein 1	CLASP1	S	646	PGSYASLGRIRTRRQSSGSATNVASTPDNRG	0.965446	1.15062e-06	0.487692	0.00710103	0.247397	0.309156	0.247397
Q92934	Bcl2-associated agonist of cell death	BAD	S	75	HHGGAGAVEIRSRHSSYPAGTEDDEGMGEEP	0.839806	2.11704e-07	0.672833	-0.177089	0.247872	0.177936	0.247872	Acute myeloid leukemia;Alzheimer's disease;Amyotrophic lateral sclerosis (ALS);Apoptosis;Chronic myeloid leukemia;Colorectal cancer;Endometrial cancer;ErbB signaling pathway;Focal adhesion;Hepatitis C;Insulin signaling pathway;ko05152;Melanoma;Neurotrophin signaling pathway;Non-small cell lung cancer;Pancreatic cancer;Pathways in cancer;Prostate cancer;Toxoplasmosis;VEGF signaling pathway
Q96GX5	Serine/threonine-protein kinase greatwall	MASTL	S	384	LSPIHNSSALPTTGRSCVNLAKKCFSGEVSW	1	0.0275122	-8.97142	9.47429	0.251434	0.0076017	0.251434
P43243	Matrin-3	MATR3	S	188	VPRDDWEEKRHFRRDSFDDRGPSLNPVLDYD	1	0.00283929	0.0535284	0.450104	0.251816	0.371975	0.251816
Q7Z417	Nuclear fragile X mental retardation-interacting protein 2	NUFIP2	S	112	LNGNAGEREISLKNLSSDEATNPISRVLNGN	0.998329	5.61848e-05	0.338909	0.170134	0.254522	0.69077	0.254522
O95425	Supervillin	SVIL	T	852	NRIDTRQRRMNARYQTQPVTLGEVEQVQSGK	1	9.38123e-18	0.0048968	0.508301	0.256599	0.30639	0.256599
Q13619	Cullin-4A	CUL4A	S	10	______MADEAPRKGSFSALVGRTNGLTKPA	0.999955	0.000130096	0.253868	0.263317	0.258593	1.93443	0.258593	Nucleotide excision repair;Ubiquitin mediated proteolysis
O60716	Catenin delta-1	CTNND1	S	268	RQDVYGPQPQVRVGGSSVDLHRFHPEPYGLE	1	6.51693e-05	-0.152853	0.670589	0.258868	0.19201	0.258868	Adherens junction;Leukocyte transendothelial migration
P15924	Desmoplakin	DSP	S	2825	SKGLPSPYNMSSAPGSRSGSRSGSRSGSRSG	0.975859	0.0008587	0.81295	-0.281787	0.265581	0.147266	0.265581	Arrhythmogenic right ventricular cardiomyopathy (ARVC)
Q9H0B6	Kinesin light chain 2	KLC2	S	582	GTPQEPPNPRMKRASSLNFLNKSVEEPTQPG	0.998156	0.0010598	-0.257873	0.794307	0.268217	0.154998	0.268217
Q9P270	SLAIN motif-containing protein 2	SLAIN2	S	413	DLQTSNVKNEEKLRRSLPNLSRTSNTQVDSV	1	0.0115037	0.119954	0.41729	0.268622	0.49241	0.268622
Q13557	Calcium/calmodulin-dependent protein kinase type II subunit delta	CAMK2D	T	337	KKPDGVKESTESSNTTIEDEDVKARKQEIIK	0.876672	2.76759e-07	0.500292	0.0450592	0.272676	0.353776	0.272676	Calcium signaling pathway;ErbB signaling pathway;Gastric acid secretion;Glioma;GnRH signaling pathway;ko05152;Long-term potentiation;Melanogenesis;Neurotrophin signaling pathway;Olfactory transduction;Oocyte meiosis;Phototransduction - fly;Wnt signaling pathway
Q96F86	Enhancer of mRNA-decapping protein 3	EDC3	S	131	NIPKRTDVKSQDVAVSPQQQQCSKSYVDRHM	1	3.02628e-25	0.417704	0.127746	0.272725	0.507165	0.272725	RNA degradation
Q9Y2U5	Mitogen-activated protein kinase kinase kinase 2	MAP3K2	S	239	LDGESYPKSRMPRAQSYPDNHQEFSDYDNPI	0.828037	0.000139464	0.327342	0.22164	0.274491	0.916876	0.274491	Gap junction;GnRH signaling pathway;MAPK signaling pathway
P19105	Myosin regulatory light chain 12A;Myosin regulatory light chain 12B;Myosin regulatory light polypeptide 9	MYL12A;MYL12B;MYL9	S	19	KRTKTKTKKRPQRATSNVFAMFDQSQIQEFK	0.90543	3.0734e-19	0.422986	0.128077	0.275532	0.504702	0.275532	Focal adhesion;Leukocyte transendothelial migration;Regulation of actin cytoskeleton;Tight junction;Vascular smooth muscle contraction
Q9NQG6	Mitochondrial dynamics protein MID51	MIEF1	S	59	LAVKRMYDRAISAPTSPTRLSHSGKRSWEEP	0.777835	0.000360839	0.434134	0.116974	0.275554	0.478277	0.275554
Q9UBF8	Phosphatidylinositol 4-kinase beta	PI4KB	S	428	SVPARIPENRIRSTRSVENLPECGITHEQRA	1	3.74233e-13	0.343578	0.212768	0.278173	0.832641	0.278173	Inositol phosphate metabolism;Phosphatidylinositol signaling system
P08621	U1 small nuclear ribonucleoprotein 70 kDa	SNRNP70	S	410	GGGGQDNGLEGLGNDSRDMYMESEGGDGYLA	1	2.99464e-06	0.817705	-0.2587	0.279503	0.157974	0.279503	Spliceosome
Q96GX5	Serine/threonine-protein kinase greatwall	MASTL	S	315	SSASSQSHTFISSVESECHSSPKWEKDCQES	0.999368	8.39256e-23	-4.2854	4.84639	0.280491	0.0173036	0.280491
P17096	High mobility group protein HMG-I/HMG-Y	HMGA1	S	44	PRKQPPVSPGTALVGSQKEPSEVPTPKRPRG	0.996226	6.97499e-08	0.387473	0.186065	0.286769	0.66757	0.286769
Q9H0D6	5'-3' exoribonuclease 2	XRN2	S	499	GSPSPLGGIKRKAEDSDSEPEPEDNVRLWEA	1	3.98959e-13	0.155361	0.420839	0.2881	0.560888	0.2881	Ribosome biogenesis in eukaryotes;RNA degradation
Q6P0Q8	Microtubule-associated serine/threonine-protein kinase 2	MAST2	S	148	EASNLVRMRNQSLGQSAPSLTAGLKELSLPR	0.972816	0.000275409	-0.278636	0.857312	0.289338	0.154869	0.289338
Q9H6F5	Coiled-coil domain-containing protein 86	CCDC86	S	110	QQDLHLESPQRQPEYSPESPRCQPKPSEEAP	0.977682	0.00016712	0.137766	0.441771	0.289769	0.512077	0.289769
Q13595	Transformer-2 protein homolog beta;Transformer-2 protein homolog alpha	TRA2B;TRA2A	S	260	GWRAAQDRDQIYRRRSPSPYYSRGGYRSRSR;GYDRYEDYDYRYRRRSPSPYYSRYRSRSRSR	0.99999	0.00324779	0.361432	0.21922	0.290326	0.815565	0.290326	Spliceosome
O94804	Serine/threonine-protein kinase 10	STK10	S	20	NFRRILRLSTFEKRKSREYEHVRRDLDPNEV	0.999654	0.00994318	0.599984	-0.017922	0.291031	0.284824	0.291031
Q15149	Plectin	PLEC	S	4389	SGNAGGFRSRSSSVGSSSSYPISPAVSRTQL	0.879868	9.49187e-09	0.081885	0.521266	0.301576	0.397067	0.301576
Q96GX5	Serine/threonine-protein kinase greatwall	MASTL	S	375	FNKKDLELALSPIHNSSALPTTGRSCVNLAK	0.992149	1.98698e-30	-4.1729	4.79038	0.308738	0.0194455	0.308738
Q96GX5	Serine/threonine-protein kinase greatwall	MASTL	S	270	VDQKDTTPYSSKLLKSCLETVASNPGMPVKC	1	8.24782e-10	-4.55565	5.18369	0.314022	0.0181795	0.314022
Q6P996	Pyridoxal-dependent decarboxylase domain-containing protein 1	PDXDC1	S	779	TEAFQKGVPHPEDDHSQVEGPESLR______	0.999704	0.000137902	0.161049	0.472449	0.316749	0.536328	0.316749
O95359	Transforming acidic coiled-coil-containing protein 2	TACC2	S	2256	EAGEVTPSDSGGQEDSPAKGLSVRLEFDYSE	0.998666	4.0534e-08	0.0909888	0.545192	0.318091	0.403708	0.318091
Q96GX5	Serine/threonine-protein kinase greatwall	MASTL	S	657	VLKTLASKRNAVAFRSFNSHINASNNSEPSR	0.999999	7.3289e-14	-8.879	9.52281	0.321907	0.00977837	0.321907
P80723	Brain acid soluble protein 1	BASP1	T	36	EKDKKAEGAATEEEGTPKESEPQAAAEPAEA	0.999885	3.08834e-05	-0.0755505	0.719661	0.322055	0.246732	0.322055
Q9P206	Uncharacterized protein KIAA1522	KIAA1522	S	862	SAPQKPLRRALSGRASPVPAPSSGLHAAVRL	0.999866	0.000338665	0.625177	0.0327872	0.328982	0.331015	0.328982
Q16555	Dihydropyrimidinase-related protein 2	DPYSL2	T	509	VPRGLYDGPVCEVSVTPKTVTPASSAKTSPA	0.99188	1.39078e-06	0.0795658	0.581648	0.330607	0.383575	0.330607	Axon guidance
P23588	Eukaryotic translation initiation factor 4B	EIF4B	S	459	KSLENETLNKEEDCHSPTSKPPKPDQPLKVM	0.994362	7.61155e-14	0.324004	0.337466	0.330735	1.88757	0.330735	mTOR signaling pathway;RNA transport
Q14671	Pumilio homolog 1	PUM1	S	709	TAVANSNTGSGSRRDSLTGSSDLYKRTSSSL	0.970995	0.000560122	-0.201477	0.874984	0.336754	0.191061	0.336754
O43237	Cytoplasmic dynein 1 light intermediate chain 2	DYNC1LI2	S	194	KDFQDYMEPEEGCQGSPQRRGPLTSGSDEEN	1	5.26423e-18	0.312781	0.363531	0.338156	1.32165	0.338156	Phagosome;Vasopressin-regulated water reabsorption
Q8IVF2	Protein AHNAK2	AHNAK2	S	280	QSIKSKRGPGPQRSHSSSEAYEPRDAHDVSP	0.999876	4.08332e-08	0.277271	0.399197	0.338234	0.944906	0.338234
P49585	Choline-phosphate cytidylyltransferase A	PCYT1A	S	347	PSFRWPFSGKTSPPCSPANLSRHKAAAYDIS	0.999229	0.000496534	0.136191	0.544624	0.340408	0.463438	0.340408	Glycerophospholipid metabolism;Phosphonate and phosphinate metabolism
P04792	Heat shock protein beta-1	HSPB1	S	82	AVAAPAYSRALSRQLSSGVSEIRHTADRWRV	0.991795	0.000237131	0.776188	-0.0949116	0.340638	0.238478	0.340638	Amoebiasis;MAPK signaling pathway;VEGF signaling pathway
O95817	BAG family molecular chaperone regulator 3	BAG3	S	377	VEVKVPPAPVPCPPPSPGPSAVPSSPKSVAT	0.999906	7.44969e-11	-0.226274	0.908957	0.341342	0.183545	0.341342
P27816	Microtubule-associated protein 4	MAP4	S	636	FMISPETVTGTGKKCSLPAEEDSVLEKLGER	0.999997	7.19018e-06	0.135535	0.556499	0.346017	0.45853	0.346017
P41227	N-alpha-acetyltransferase 10	NAA10	S	186	VVLGAIENKVESKGNSPPSSGEACREEKGLA	0.999491	0.00302407	0.340733	0.356181	0.348457	1.85051	0.348457
Q9H410	Kinetochore-associated protein DSN1 homolog	DSN1	S	81	DLSHQERLQSKSLHLSPQEQSASYQDRRQSW	0.999788	5.85726e-10	-0.13714	0.835754	0.349307	0.219293	0.349307
P08670	Vimentin	VIM	S	56	GSALRPSTSRSLYASSPGGVYATRSSAVRLR	0.822004	8.05168e-05	-0.669487	1.39176	0.361135	0.104889	0.361135
Q8NC51	Plasminogen activator inhibitor 1 RNA-binding protein	SERBP1	S	330	ADGQWKKGFVLHKSKSEEAHAEDSVMDHHFR	0.955106	1.976e-06	0.932364	-0.193709	0.369327	0.200377	0.369327
O15047	Histone-lysine N-methyltransferase SETD1A	SETD1A	S	468	REEVRTSPRPASPARSGSPAPETTNESVPFA	0.997319	5.89581e-08	0.892508	-0.152508	0.37	0.21628	0.37	Lysine degradation
Q9UMD9	Collagen alpha-1(XVII) chain;120 kDa linear IgA disease antigen;97 kDa linear IgA disease antigen	COL17A1	S	85	STRGHASTSSYRRAHSPASTLPNSPGSTFER	1	3.04201e-44	0.613154	0.130997	0.372076	0.436514	0.372076	Protein digestion and absorption
O43318	Mitogen-activated protein kinase kinase kinase 7	MAP3K7	S	439	VPEIVISGNGQPRRRSIQDLTVTGTEPGQVS	1	4.00374e-27	-0.299312	1.04362	0.372152	0.168891	0.372152	Adherens junction;Leishmaniasis;MAPK signaling pathway;Measles;NOD-like receptor signaling pathway;Osteoclast differentiation;RIG-I-like receptor signaling pathway;T cell receptor signaling pathway;Toll-like receptor signaling pathway;Toxoplasmosis;Wnt signaling pathway
P08651	Nuclear factor 1 C-type	NFIC	S	333	EGGISSPVKKTEMDKSPFNSPSPQDSPRLSS	1	3.77974e-05	-0.350412	1.10581	0.377701	0.15779	0.377701
O94929	Actin-binding LIM protein 3	ABLIM3	S	394	SPTYSRQGMSPTFSRSPHHYYRSGPESGRSS	0.999962	0.0365481	0.469052	0.289298	0.379175	0.829253	0.379175	Axon guidance
O75179	Ankyrin repeat domain-containing protein 17	ANKRD17	S	2067	PGGVSRNSPLDCGSASPNKVASSSEQEAGSP	0.992855	2.57036e-05	0.136848	0.6316	0.384224	0.438702	0.384224
Q7Z2W4	Zinc finger CCCH-type antiviral protein 1	ZC3HAV1	S	275	FLASASASAERSCTPSPDQISHRASLEDAPV	0.898344	0.00103652	0.282143	0.486368	0.384256	0.781585	0.384256
Q7Z2W4	Zinc finger CCCH-type antiviral protein 1	ZC3HAV1	T	273	QEFLASASASAERSCTPSPDQISHRASLEDA	0.914132	0.00103652	0.282143	0.486368	0.384256	0.781585	0.384256
Q9UQ35	Serine/arginine repetitive matrix protein 2	SRRM2	S	1014	VKAQTPPGPSLSGSKSPCPQEKSKDSLVQSC	1	0.00127902	0.178492	0.599353	0.388922	0.500678	0.388922
Q9NQT8	Kinesin-like protein KIF13B	KIF13B	S	1381	KEQLTGKGKLSRRSISSPNVNRLSGSRQDLI	0.96169	0.00189902	-0.549346	1.33676	0.393705	0.125967	0.393705
P13861	cAMP-dependent protein kinase type II-alpha regulatory subunit	PRKAR2A	S	99	EDLEVPVPSRFNRRVSVCAETYNPDEEEEDT	0.999991	1.32047e-06	0.545178	0.243557	0.394368	0.633528	0.394368	Apoptosis;Insulin signaling pathway
Q9BZ23	Pantothenate kinase 2, mitochondrial	PANK2	S	189	AVGASAEGTRRDRLGSYSGPTSVSRQRVESL	0.997508	0.000323016	0.457227	0.331608	0.394417	0.997685	0.394417	Pantothenate and CoA biosynthesis
P37802	Transgelin-2	TAGLN2	S	163	PNWFPKKSKENPRNFSDNQLQEGKNVIGLQM	1	2.30504e-05	0.55719	0.234024	0.395607	0.607553	0.395607
P24821	Tenascin	TNC	S	72	KLPVGSQCSVDLESASGEKDLAPPSEPSESF	0.983735	3.30515e-19	0.255803	0.538618	0.39721	0.662079	0.39721	ECM-receptor interaction;Focal adhesion
Q96GX5	Serine/threonine-protein kinase greatwall	MASTL	T	261	SQGLVCPMSVDQKDTTPYSSKLLKSCLETVA	0.99873	0.0255715	-6.14397	6.94719	0.401607	0.0172817	0.401607
Q8IUD2	ELKS/Rab6-interacting/CAST family member 1	ERC1	S	37	PRLPRSPRLGHRRTNSTGGSSGSSVGGGSGK	0.989327	5.33777e-10	-2.30707	3.11191	0.40242	0.0428076	0.40242
Q9Y4H2	Insulin receptor substrate 2	IRS2	S	1176	VSPSFAHNPKRHNSASVENVSLRKSSEGGVG	0.931102	0.000139713	-0.0107011	0.817613	0.403456	0.293853	0.403456	Adipocytokine signaling pathway;Aldosterone-regulated sodium reabsorption;Insulin signaling pathway;Neurotrophin signaling pathway;Type II diabetes mellitus
Q96ST2	Protein IWS1 homolog	IWS1	S	250	SDSENEELPKPRISDSESEDPPRHQASDSEN	0.989973	0.000114142	-0.159331	0.97112	0.405894	0.219303	0.405894
O00515	Ladinin-1	LAD1	S	123	PIQERLEAEEGRNSLSPVQATQKPLVSKKEL	0.999986	0.000400158	1.22021	-0.407951	0.406128	0.151562	0.406128
Q8IYB3	Serine/arginine repetitive matrix protein 1	SRRM1	S	389	PPKRTSSPPRKTRRLSPSASPPRRRHRPSPP	1	0.00188898	-0.0758545	0.894483	0.409314	0.256601	0.409314	mRNA surveillance pathway;RNA transport
Q8IYB3	Serine/arginine repetitive matrix protein 1	SRRM1	S	393	TSSPPRKTRRLSPSASPPRRRHRPSPPATPP	1	0.00188898	-0.0758545	0.894483	0.409314	0.256601	0.409314	mRNA surveillance pathway;RNA transport
Q6R327	Rapamycin-insensitive companion of mTOR	RICTOR	S	21	RGRSLKNLRVRGRNDSGEENVPLDLTREPSD	1	7.25623e-06	0.12618	0.692805	0.409492	0.41419	0.409492	mTOR signaling pathway
O15013	Rho guanine nucleotide exchange factor 10	ARHGEF10	S	379	TRAAVKRGRSFIRTKSLIAQDHRSSLEEEQN	1	0.00453045	0.145482	0.677841	0.411661	0.437223	0.411661
Q07954	Prolow-density lipoprotein receptor-related protein 1;Low-density lipoprotein receptor-related protein 1 85 kDa subunit;Low-density lipoprotein receptor-related protein 1 515 kDa subunit;Low-density lipoprotein receptor-related protein 1 intracellular domain	LRP1	S	4523	ATLYMGGHGSRHSLASTDEKRELLGRGPEDE	0.886569	0.000113458	0.0695647	0.754091	0.411828	0.355131	0.411828	Alzheimer's disease;Malaria
P85037	Forkhead box protein K1	FOXK1	S	441	LMSPRSGGLQTPECLSREGSPIPHDPEFGSK	1	0.000867684	0.381173	0.448883	0.415028	1.28553	0.415028
P85037	Forkhead box protein K1	FOXK1	T	436	PTHPGLMSPRSGGLQTPECLSREGSPIPHDP	0.99901	0.000867684	0.381173	0.448883	0.415028	1.28553	0.415028
Q9Y2X3	Nucleolar protein 58	NOP58	S	502	KKKRGKKKHIKEEPLSEEEPCTSTAIASPEK	1	2.09241e-27	0.395392	0.435573	0.415482	1.51202	0.415482	Ribosome biogenesis in eukaryotes
Q9UQ35	Serine/arginine repetitive matrix protein 2	SRRM2	S	952	SPSRVTSRTTPRRSRSVSPCSNVESRLLPRY	1	0.000573955	0.279412	0.55368	0.416546	0.693636	0.416546
O75369	Filamin-B	FLNB	S	2107	EGRVKESITRTSRAPSVATVGSICDLNLKIP	1	8.10772e-13	0.167872	0.678303	0.423087	0.461492	0.423087	Focal adhesion;MAPK signaling pathway
Q9NSK0	Kinesin light chain 4	KLC4	S	590	GTEPRPSSSNMKRAASLNYLNQPSAAPLQVS	0.999985	2.33833e-05	-0.0788379	0.933628	0.427395	0.25678	0.427395
P06748	Nucleophosmin	NPM1	S	125	HISGQHLVAVEEDAESEDEEEEDVKLLSISG	1	3.82294e-31	0.270469	0.611557	0.441013	0.629097	0.441013
Q7L2J0	7SK snRNA methylphosphate capping enzyme	MEPCE	S	217	DEEVSRTLNAETPKSSPLPAKGRDPVEILIP	0.877005	3.09636e-08	0.710085	0.184769	0.447427	0.471159	0.447427
Q13625	Apoptosis-stimulating of p53 protein 2	TP53BP2	S	480	QSNAPPSFGTLRKNQSSEDILRDAQVANKNV	0.986627	0.00135617	0.787349	0.107679	0.447514	0.383554	0.447514
Q9P1Y6	PHD and RING finger domain-containing protein 1	PHRF1	S	1360	HLLRPDAAEKAEAPSSPDVAPAGKEDSPSAS	1	4.60972e-05	0.441908	0.454308	0.448108	2.05514	0.448108
Q00341	Vigilin	HDLBP	S	944	DEAGEGREAKDCDPGSPRRCDIIIISGRKEK	1	0.00762296	0.206768	0.692805	0.449786	0.501196	0.449786
Q09161	Nuclear cap-binding protein subunit 1	NCBP1	S	22	SDENDGGQPHKRRKTSDANETEDHLESLICK	0.853415	1.26651e-06	0.760519	0.145079	0.452799	0.420218	0.452799	mRNA surveillance pathway;RNA transport;Spliceosome
Q9H2G2	STE20-like serine/threonine-protein kinase	SLK	S	655	EEITESSSTEEMEVRSVVADTDQKALGSEVQ	1	0.00103587	0.873656	0.0399776	0.456817	0.327081	0.456817	Oocyte meiosis
O15047	Histone-lysine N-methyltransferase SETD1A	SETD1A	S	470	EVRTSPRPASPARSGSPAPETTNESVPFAQH	0.997532	5.89581e-08	0.892508	0.0394439	0.465976	0.326165	0.465976	Lysine degradation
Q86TI0	TBC1 domain family member 1	TBC1D1	S	237	TGSQEPVRRPMRKSFSQPGLRSLAFRKELQD	0.989679	0.0472294	0.363115	0.580353	0.471734	0.841415	0.471734
P21333	Filamin-A	FLNA	S	2152	EGRVKESITRRRRAPSVANVGSHCDLSLKIP	1	1.30062e-13	0.218099	0.750373	0.484236	0.494952	0.484236	Focal adhesion;MAPK signaling pathway
O95197	Reticulon-3	RTN3	S	30	SSSFGAEPSAPGGGGSPGACPALGTKSCSSS	0.943195	1.08375e-13	0.290542	0.694391	0.492467	0.606036	0.492467
Q9Y2X3	Nucleolar protein 58	NOP58	S	514	EPLSEEEPCTSTAIASPEKKKKKKKKRENED	0.999969	2.09241e-27	0.395392	0.598894	0.497143	0.891019	0.497143	Ribosome biogenesis in eukaryotes
P62070	Ras-related protein R-Ras2	RRAS2	S	186	LVRVIRKFQEQECPPSPEPTRKEKDKKGCHC	0.996425	2.78083e-13	0.465922	0.544372	0.505147	1.30685	0.505147	MAPK signaling pathway;Regulation of actin cytoskeleton;Tight junction
P60981	Destrin	DSTN	S	3	_____________MASGVQVADEVCRIFYDM	1	2.16656e-08	0.399554	0.652675	0.526114	0.823077	0.526114
P06748	Nucleophosmin	NPM1	S	243	FKKQEKTPKTPKGPSSVEDIKAKMQASIEKG	0.985943	0.00103587	0.546166	0.523691	0.534928	1.87381	0.534928
Q9BTC0	Death-inducer obliterator 1	DIDO1	S	1260	PLCSADAAVSTTPPGSPPPPPPLPEPPVLKV	0.92327	7.20245e-05	-0.0556962	1.12948	0.536893	0.274605	0.536893
Q08499	cAMP-specific 3',5'-cyclic phosphodiesterase 4D	PDE4D	S	754	TLEEDGESDTEKDSGSQVEEDTSCSDSKTLC	0.763763	1.28194e-06	0.599413	0.475655	0.537534	1.13689	0.537534	Purine metabolism
O43719	HIV Tat-specific factor 1	HTATSF1	S	387	FLNAPEANRGLRRSDSVSASERAGPSRARHF	0.97135	0.00233522	1.18123	-0.0923428	0.544443	0.2599	0.544443
Q96GX5	Serine/threonine-protein kinase greatwall	MASTL	T	514	QQNDCANKENIVNSFTDKQQTPEKLPIPMIA	0.999788	0.00322776	-2.97211	4.08065	0.55427	0.0453961	0.55427
P02545	Prelamin-A/C;Lamin-A/C	LMNA	S	636	TVTRSYRSVGGSGGGSFGDNLVTRSYLLGNS	0.9999	6.5913e-05	0.709555	0.411195	0.560375	0.780846	0.560375	Arrhythmogenic right ventricular cardiomyopathy (ARVC);Dilated cardiomyopathy;Hypertrophic cardiomyopathy (HCM)
Q13283	Ras GTPase-activating protein-binding protein 1	G3BP1	S	232	PVLEETAPEDAQKSSSPAPADIAQTVQEDLR	0.992688	5.67349e-36	0.0513026	1.10405	0.577674	0.327497	0.577674
O60841	Eukaryotic translation initiation factor 5B	EIF5B	S	113	KKGQKGKKQSFDDNDSEELEDKDSKSKKTAK	1	7.41098e-74	1.38565	-0.190931	0.597361	0.231235	0.597361	RNA transport
O60504	Vinexin	SORBS3	S	530	EPRLRLCDDGPQLPTSPRLTAAARSARHPSS	0.945696	3.72577e-05	0.131853	1.081	0.606428	0.373935	0.606428
O60716	Catenin delta-1	CTNND1	S	269	QDVYGPQPQVRVGGSSVDLHRFHPEPYGLED	1	0.0450083	0.92486	0.317463	0.621161	0.538352	0.621161	Adherens junction;Leukocyte transendothelial migration
Q96N67	Dedicator of cytokinesis protein 7	DOCK7	S	1438	IASPPERSPSGSAFGSQENLRWRKDMTHWRQ	0.997874	7.50797e-14	0.736215	0.534537	0.635376	0.99913	0.635376
P49792	E3 SUMO-protein ligase RanBP2;RanBP2-like and GRIP domain-containing protein 4;RanBP2-like and GRIP domain-containing protein 3;RANBP2-like and GRIP domain-containing protein 5/6;RANBP2-like and GRIP domain-containing protein 8;RANBP2-like and GRIP domain-containing protein 1;RANBP2-like and GRIP domain-containing protein 2	RANBP2;RGPD4;RGPD3;RGPD5;RGPD8;RGPD1;RGPD2	S	1993	LFSSQYGKMANKANTSGDFEKDDDAYKTEDS	0.840325	0.0102997	-0.0362448	1.346	0.65488	0.286393	0.65488	RNA transport
Q15678	Tyrosine-protein phosphatase non-receptor type 14	PTPN14	S	314	HKFYKQNKICTEQSNSPPPIRRQPTWSRSSL	0.964676	0.000476604	0.44074	0.974376	0.707558	0.639084	0.707558
P40855	Peroxisomal biogenesis factor 19	PEX19	S	147	TLSGLAKNATDLQNSSMSEEELTKAMEGLGM	0.995297	4.36173e-49	0.776104	0.648055	0.71208	1.24347	0.712079	Peroxisome
Q9BPX3	Condensin complex subunit 3	NCAPG	S	674	TKKIKTLHCEGTEINSDDEQESKEVEETATA	0.999994	3.45466e-12	0.720891	0.705029	0.71296	2.14987	0.71296	Cell cycle - yeast
Q9BQG0	Myb-binding protein 1A	MYBBP1A	S	11	_____MESRDPAQPMSPGEATQSGARPADRY	0.999997	5.96569e-10	1.38841	0.0695124	0.728961	0.329612	0.728961
P22392	Nucleoside diphosphate kinase B;Putative nucleoside diphosphate kinase	NME2;NME2P1	S	122	DFCIQVGRNIIHGSDSVKSAEKEISLWFKPE	0.881518	0.000721973	-0.0527902	1.57467	0.76094	0.282884	0.76094	Purine metabolism;Pyrimidine metabolism
P11387	DNA topoisomerase 1	TOP1	S	10	______MSGDHLHNDSQIEADFRLNDSHKHK	1	4.44435e-30	1.02652	0.510211	0.768364	0.685402	0.768364
P06748	Nucleophosmin	NPM1	S	227	KDSKPSSTPRSKGQESFKKQEKTPKTPKGPS	1	0.0232005	0.910426	0.65872	0.784573	0.994574	0.784573
Q14157	Ubiquitin-associated protein 2-like	UBAP2L	S	454	SPAVATSTAAPPPPSSPLPSKSTSAPQMSPG	0.772137	2.96569e-07	-0.132072	1.72924	0.798586	0.260801	0.798586
P52594	Arf-GAP domain and FG repeat-containing protein 1	AGFG1	S	181	DSAPTLHLNKGTPSQSPVVGRSQGQQQEKKQ	0.999903	0.00017474	0.379177	1.21977	0.799476	0.511266	0.799476
Q96GX5	Serine/threonine-protein kinase greatwall	MASTL	S	550	ELDEDCEKNSKRDYLSSSFLCSDDDRASKNI	0.99333	7.40324e-16	-6.11689	7.74564	0.814377	0.0336035	0.814377
O95801	Tetratricopeptide repeat protein 4	TTC4	S	51	EKEFEKVPLFMSRAPSEIDPRENPDLACLQS	1	0.00754007	0.963918	0.698553	0.831235	0.996678	0.831235
Q15678	Tyrosine-protein phosphatase non-receptor type 14	PTPN14	S	578	LFRPPPPYPRPRPATSTPDLASHRHKYVSGS	0.999172	2.05298e-06	1.3062	0.436529	0.871367	0.53066	0.871367
Q00839	Heterogeneous nuclear ribonucleoprotein U	HNRNPU	S	59	DEEAGGRPAMEPGNGSLDLGGDSAGRSGAGL	0.999999	1.30694e-20	1.06647	0.719566	0.893017	0.913177	0.893017	Spliceosome
O75179	Ankyrin repeat domain-containing protein 17	ANKRD17	S	2401	NDSSAQSVSSGVRAPSPAPSSVPLGSEKPSN	0.999759	5.28055e-06	-0.00161668	1.79256	0.89547	0.300532	0.89547
P04049	RAF proto-oncogene serine/threonine-protein kinase;Serine/threonine-protein kinase A-Raf	RAF1;ARAF	S	621	IELLQHSLPKINRSASEPSLHRAAHTEDINA;IELLQRSLPKIERSASEPSLHRTQADELPAC	0.996195	0.0006137	1.90431	-0.0970714	0.90362	0.273743	0.90362	Acute myeloid leukemia;B cell receptor signaling pathway;Bladder cancer;Chemokine signaling pathway;Chronic myeloid leukemia;Colorectal cancer;Endometrial cancer;ErbB signaling pathway;Fc epsilon RI signaling pathway;Fc gamma R-mediated phagocytosis;Focal adhesion;Gap junction;Glioma;GnRH signaling pathway;Hepatitis C;Insulin signaling pathway;ko05152;Long-term depression;Long-term potentiation;M…
O95817	BAG family molecular chaperone regulator 3	BAG3	S	289	SSREGSPARSSTPLHSPSPIRVHTVVDRPQQ	0.978239	0.000468017	-0.0294408	1.90547	0.938013	0.29257	0.938013
Q96GX5	Serine/threonine-protein kinase greatwall	MASTL	S	277	PYSSKLLKSCLETVASNPGMPVKCLTSNLLQ	1	8.24782e-10	-4.17059	6.11229	0.970849	0.0549319	0.970849
P61254	60S ribosomal protein L26	RPL26	S	23	TSDRSKNRKRHFNAPSHIRRKIMSSPLSKEL	1	0.000574534	1.17441	0.877844	1.02613	1.03923	1.02613	Ribosome
Q96GX5	Serine/threonine-protein kinase greatwall	MASTL	T	611	ESSFEESNIEDPLIVTPDCQEKTSPKGVENP	1	4.96584e-24	-2.38263	4.48091	1.04914	0.0909145	1.04914
P10412	Histone H1.4;Histone H1.1;Histone H1t;Histone H1.5;Histone H1.3;Histone H1.2	HIST1H1E;HIST1H1A;HIST1H1T;HIST1H1B;HIST1H1D;HIST1H1C	S	102	LVSKGTLVQTKGTGASGSFKLNKKAASGEAK;LVSKGTLVQTKGTGASGSFKLNKKAASGEGK	0.949881	0.0167955	0.60483	1.70294	1.15388	0.548614	1.15388
P06454	Prothymosin alpha;Prothymosin alpha, N-terminally processed;Thymosin alpha-1	PTMA	S	9	_______MSDAAVDTSSEITTKDLKEKKEVV	0.87472	2.48958e-14	1.21549	1.26715	1.24132	1.87797	1.24132
Q99733	Nucleosome assembly protein 1-like 4	NAP1L4	S	5	___________MADHSFSDGVPSDSVEAAKN	0.999599	1.55648e-17	0.585059	2.33344	1.45925	0.463939	1.45925
P12270	Nucleoprotein TPR	TPR	S	2048	DSQNSGEGNTGAAESSFSQEVSREQQPSSAS	0.960678	1.56911e-63	1.60535	1.74584	1.6756	1.57393	1.6756	MAPK signaling pathway - yeast;Pathways in cancer;RNA transport;Thyroid cancer
P68363	Tubulin alpha-1B chain;Tubulin alpha-1A chain;Tubulin alpha-3E chain;Tubulin alpha-1C chain	TUBA1B;TUBA1A;TUBA3E;TUBA1C	S	48	DGQMPSDKTIGGGDDSFNTFFSETGAGKHVP	0.997757	4.15809e-10	1.75039	1.65304	1.70171	1.7398	1.70171	Gap junction;Pathogenic Escherichia coli infection;Phagosome
P67809	Nuclease-sensitive element-binding protein 1	YBX1	T	271	REDGNEEDKENQGDETQGQQPPQRRYRRNFN	1	4.45905e-05	1.66689	1.76435	1.71562	1.74289	1.71562
P06454	Prothymosin alpha;Prothymosin alpha, N-terminally processed;Thymosin alpha-1	PTMA	S	2	______________MSDAAVDTSSEITTKDL	1	2.48958e-14	1.93987	2.10519	2.02253	1.58494	2.02253
Q96GX5	Serine/threonine-protein kinase greatwall	MASTL	S	668	VAFRSFNSHINASNNSEPSRMNMTSLDAMDI	0.999159	7.3289e-14	-4.52516	8.82913	2.15198	0.0960884	2.15198
P39023	60S ribosomal protein L3	RPL3	S	304	QGYLIKDGKLIKNNASTDYDLSDKSINPLGG	0.900178	0.000212489	2.40368	1.92621	2.16494	1.1554	2.16494	Ribosome
P46776	60S ribosomal protein L27a	RPL27A	S	68	FGKVGMKHYHLKRNQSFCPTVNLDKLWTLVS	1	1.40632e-06	2.42586	1.93528	2.18057	1.14683	2.18057	Ribosome
Q96GX5	Serine/threonine-protein kinase greatwall	MASTL	S	264	LVCPMSVDQKDTTPYSSKLLKSCLETVASNP	0.881496	0.0188502	-2.83002	7.19713	2.18356	0.131646	2.18356
Q96GX5	Serine/threonine-protein kinase greatwall	MASTL	S	319	SQSHTFISSVESECHSSPKWEKDCQESDEAL	0.997319	2.85039e-74	-5.49681	9.8809	2.19205	0.0844978	2.19205
P26373	60S ribosomal protein L13	RPL13	T	107	RTIGISVDPRRRNKSTESLQANVQRLKEYRS	0.800144	0.000792212	2.44138	2.24079	2.34108	1.56454	2.34109	Ribosome
Q969Q0	60S ribosomal protein L36a;60S ribosomal protein L36a-like	RPL36A-HNRNPH2;RPL36A;RPL36AL	S	46	DSLYAQGKRRYDRKQSGYGGQTKPIFRKKAK;DSLYAQGRRRYDRKQSGYGGQTKPIFRKKAK	1	4.23909e-05	2.50663	2.31358	2.41011	1.59376	2.41011	Ribosome
P29692	Elongation factor 1-delta	EEF1D	S	60	VILRDIARARENIQKSLAGSSGPGASSGTSG	1	9.13351e-56	1.74812	3.65715	2.70264	0.665273	2.70264
P49207	60S ribosomal protein L34	RPL34	S	12	____MVQRLTYRRRLSYNTASNKTRLSRTPG	0.999283	0.00175171	2.86886	2.65336	2.76111	1.60499	2.76111	Ribosome
P26373	60S ribosomal protein L13	RPL13	S	106	ARTIGISVDPRRRNKSTESLQANVQRLKEYR	0.997848	0.000137759	2.44138	3.28884	2.86511	1.02931	2.86511	Ribosome
O75533	Splicing factor 3B subunit 1	SF3B1	S	251	PGRAKGSETPGATPGSKIWDPTPSHTPAGAA	0.98392	0.000607184	4.10794	1.81467	2.9613	0.628589	2.9613	Spliceosome
P62753	40S ribosomal protein S6	RPS6	S	6	__________MKLNISFPATGCQKLIEVDDE	0.999922	0.000980619	2.53117	3.72393	3.12755	0.920985	3.12755	Insulin signaling pathway;mTOR signaling pathway;Ribosome
Q9NX58	Cell growth-regulating nucleolar protein	LYAR	S	276	EEEAHVGAGKRKRRHSEVETDSKKKKMKLPE	0.998139	1.8647e-05	3.1347	3.12608	3.13039	3.0572	3.13039
Q14978	Nucleolar and coiled-body phosphoprotein 1	NOLC1	S	686	RHEKTKKKRGSYRGGSISVQVNSIKFDSE__	0.997438	0.000162197	2.71951	4.06702	3.39327	0.903849	3.39327
Q15185	Prostaglandin E synthase 3	PTGES3	S	82	KRTDRSILCCLRKGESGQSWPRLTKERAKLN	0.996641	0.00197982	3.71392	3.19522	3.45457	1.32144	3.45457
P52272	Heterogeneous nuclear ribonucleoprotein M	HNRNPM	S	633	SFDRAIEMERGNFGGSFAGSFGGAGGHAPGV	1	1.73853e-10	3.56304	3.46672	3.51488	2.05939	3.51488	Spliceosome
P62081	40S ribosomal protein S7	RPS7	S	174	DKAQQNNVEHKVETFSGVYKKLTGKDVNFEF	0.992953	0.00549537	3.42169	4.84448	4.13309	0.96452	4.13309	Ribosome
Q96GX5	Serine/threonine-protein kinase greatwall	MASTL	S	512	KSQQNDCANKENIVNSFTDKQQTPEKLPIPM	0.994159	0.0011102	-2.27488	10.9686	4.34685	0.200529	4.34685
O43768	Alpha-endosulfine;cAMP-regulated phosphoprotein 19	ENSA;ARPP19	S	67	DFLMKRLQKGQKYFDSGDYNMAKAKMKNKQL	0.999926	0.000139088	4.57966	5.64942	5.11454	1.17825	5.11454
A0A0A6YYC7	E3 ubiquitin-protein ligase ZFP91	ZFP91-CNTF;ZFP91	S	103	PPDVPGQQPQAAKSPSPVQGKKSPRLLCIEK	0.993366	0.00626363	-0.134905	NaN	NaN	0	-0.134905
A0A0A6YYL6	60S ribosomal protein L17	RPL17-C18orf32;RPL17	S	5	___________MVRYSLDPENPTKSCKSRGS	0.999451	0.00216246	NaN	1.31409	NaN	0	1.31409	Ribosome
P68371	Tubulin beta-3 chain;Tubulin beta chain;Tubulin beta-4B chain;Tubulin beta-4A chain	TUBB3;TUBB;TUBB4B;TUBB4A	S	168	SKIREEYPDRIMNTFSVVPSPKVSDTVVEPY;SKVREEYPDRIMNTFSVVPSPKVSDTVVEPY	0.901433	0.0518702	NaN	-0.832687	NaN	0	-0.832687	Gap junction;Pathogenic Escherichia coli infection;Phagosome
A0A286YFD6	Ribonucleoside-diphosphate reductase subunit M2	RRM2	S	20	RVPLAPITDPQQLQLSPLKGLSLVDKENTPP	1	1.02188e-20	NaN	1.39483	NaN	0	1.39483	Glutathione metabolism;p53 signaling pathway;Purine metabolism;Pyrimidine metabolism
A0A2R8YDH4	Tight junction protein ZO-2	TJP2	S	1196	PSTPIPPQEGEEVGESSEEQDNAPKSVLGKV	0.855788	4.41594e-07	NaN	-0.826274	NaN	0	-0.826274	Tight junction;Vibrio cholerae infection
A0A2R8YDH4	Tight junction protein ZO-2	TJP2	S	542	SDSEIEDISEIESNRSFSPEERRHQYSDYDY	1	0.0204921	NaN	-0.452174	NaN	0	-0.452174	Tight junction;Vibrio cholerae infection
A0A2R8YDH4	Tight junction protein ZO-2	TJP2	S	544	SEIEDISEIESNRSFSPEERRHQYSDYDYHS	1	0.0137431	NaN	-0.359971	NaN	0	-0.359971	Tight junction;Vibrio cholerae infection
A0A2R8YDH4	Tight junction protein ZO-2	TJP2	S	423	SRGPRSRSREHPHSRSPSPEPRGRPGPIGVL	1	0.0239983	NaN	-0.143916	NaN	0	-0.143916	Tight junction;Vibrio cholerae infection
A0A2R8YDH4	Tight junction protein ZO-2	TJP2	S	425	GPRSRSREHPHSRSPSPEPRGRPGPIGVLLM	1	0.0239983	NaN	-0.143916	NaN	0	-0.143916	Tight junction;Vibrio cholerae infection
A0A2R8YDH4	Tight junction protein ZO-2	TJP2	S	831	RMRGQRSGVKKNLRKSREDLTAVVSVSTKFP	0.998999	1.84624e-05	NaN	-0.163628	NaN	0	-0.163628	Tight junction;Vibrio cholerae infection
A0A2R8YFR7	Rho guanine nucleotide exchange factor 5	ARHGEF5	S	1125	QSQQRLESLSETPGPSSPRQPRKALVSSESY	0.801168	5.78846e-11	NaN	-0.190425	NaN	0	-0.190425
A0FGR8	Extended synaptotagmin-2	ESYT2	S	739	EAGPQGLHDLGRSSSSLLASPGHISVKEPTP	0.944784	0.000240986	NaN	0.744294	NaN	0	0.744294
A0JNW5	UHRF1-binding protein 1-like	UHRF1BP1L	S	414	NVEMLKQAVKDHNVGSPPKSPTHASPQHTQT	0.999993	5.01794e-08	NaN	-0.0593554	NaN	0	-0.0593554
A0JNW5	UHRF1-binding protein 1-like	UHRF1BP1L	S	418	LKQAVKDHNVGSPPKSPTHASPQHTQTEKDY	0.901453	5.01794e-08	NaN	-0.0593554	NaN	0	-0.0593554
A0JNW5	UHRF1-binding protein 1-like	UHRF1BP1L	S	953	LSHIPLKDPLLFKSASDTNLQKGISFMDYLS	0.958108	0.00284587	NaN	0.348243	NaN	0	0.348243
A0JNW5	UHRF1-binding protein 1-like	UHRF1BP1L	S	989	KISEDESSGLVYKSGSGEIGSETSDKKDSFY	0.915217	6.14764e-06	NaN	-0.575216	NaN	0	-0.575216
A6ND36	Protein FAM83G	FAM83G	S	356	AKKLVNPKYALVKAKSVDEIAKISSEKQEAK	1	0.0211023	NaN	0.191113	NaN	0	0.191113
A7KAX9	Rho GTPase-activating protein 32	ARHGAP32	S	952	STWDKCVEERDATNRSPTQIVKMKTNETVAQ	0.836946	0.000427383	NaN	-0.223546	NaN	0	-0.223546
A7KAX9	Rho GTPase-activating protein 32	ARHGAP32	S	706	ALKGGRAEGTLRSAKSEESLTSLHAVDGDSK	0.99859	6.55335e-06	NaN	-0.0370308	NaN	0	-0.0370308
A8KAH6	Heat shock protein beta-2	HSPB2	S	65	RPRAAPAGEGSRAGASELRLSEGKFQAFLDV	1	0.0326631	NaN	0.168625	NaN	0	0.168625
Q99613	Eukaryotic translation initiation factor 3 subunit C;Eukaryotic translation initiation factor 3 subunit C-like protein	EIF3C;EIF3CL	S	39	TKPVGGNYGKQPLLLSEDEEDTKRVVRSAKD	0.999943	0.000715149	NaN	-0.0501882	NaN	0	-0.0501882	RNA transport
E7EVH7	Kinesin light chain 1	KLC1	S	334	HLEFMNQLKKYDDDISPSEDKDTDSTKEPLD	0.980485	0.000428131	NaN	-0.0832474	NaN	0	-0.0832474
E7EVH7	Kinesin light chain 1	KLC1	S	693	VAEVLNDPENMEKRRSRESLNVDVVKYESGP	1	0.000220994	NaN	0.00813074	NaN	0	0.00813074
E7EVH7	Kinesin light chain 1	KLC1	S	696	VLNDPENMEKRRSRESLNVDVVKYESGPDGG	1	0.000220994	NaN	0.358472	NaN	0	0.358472
E9PCH4	Rap guanine nucleotide exchange factor 6	RAPGEF6	S	1291	DTISVASSLHSSPPASPQGSPHKGYTLIPSA	0.996298	1.92914e-11	NaN	-0.0070519	NaN	0	-0.0070519
H0Y626	Tripartite motif-containing protein 16	TRIM16	S	38	LSPDSGSPSPDSGSASPVEEEDVGSSEKLGR	0.935423	1.50492e-08	NaN	0.173319	NaN	0	0.173319
H0Y626	Tripartite motif-containing protein 16	TRIM16	S	60	VGSSEKLGRETEEQDSDSAEQGDPAGEGKEV	0.95149	1.65847e-13	NaN	-0.0297002	NaN	0	-0.0297002
H0YIS7	Chromatin complexes subunit BAP18	RNASEK-C17orf49;BAP18	S	137	KRKVYEDSGIPLPAESPKKGPKKVASGVLSP	0.999643	0.00846835	NaN	-0.0869197	NaN	0	-0.0869197
H3BQZ7	Heterogeneous nuclear ribonucleoprotein U-like protein 2	HNRNPUL2-BSCL2;HNRNPUL2	S	168	EEDEPEERSGDETPGSEVPGDKAAEEQGDDQ	1	0.000119273	NaN	0.0248688	NaN	0	0.0248688
H3BQZ7	Heterogeneous nuclear ribonucleoprotein U-like protein 2	HNRNPUL2-BSCL2;HNRNPUL2	S	188	DKAAEEQGDDQDSEKSKPAGSDGERRGVKRQ	0.999072	0.0315672	NaN	-1.26909	NaN	0	-1.26909
O00116	Alkyldihydroxyacetonephosphate synthase, peroxisomal	AGPS	S	65	REALSTNECKARRAASAATAAPTATPAAQES	0.993212	4.10016e-07	NaN	0.342781	NaN	0	0.342781	Ether lipid metabolism;Peroxisome
O00193	Small acidic protein	SMAP	S	82	FRTGEEDKKINEELESQYQQSMDSKLSGRYR	0.999996	5.83021e-08	NaN	1.44815	NaN	0	1.44815
O00193	Small acidic protein	SMAP	S	17	SAARESHPHGVKRSASPDDDLGSSNWEAADL	0.993343	1.69373e-88	NaN	-0.240986	NaN	0	-0.240986
O00220	Tumor necrosis factor receptor superfamily member 10A	TNFRSF10A	S	379	LMLFFDKFANIVPFDSWDQLMRQLDLTKNEI	1	0.00182877	NaN	-0.303576	NaN	0	-0.303576	Apoptosis;Cytokine-cytokine receptor interaction;Measles;Natural killer cell mediated cytotoxicity
O00308	NEDD4-like E3 ubiquitin-protein ligase WWP2	WWP2	S	211	HSGASARTTPATGEQSPGARSRHRQPVKNSG	0.999994	9.90499e-05	NaN	0.0947108	NaN	0	0.0947108	Ubiquitin mediated proteolysis
O00418	Eukaryotic elongation factor 2 kinase	EEF2K	S	18	DEDLIFRLEGVDGGQSPRAGHDGDSDGDSDD	1	0.000819325	NaN	-0.519844	NaN	0	-0.519844
O00461	Golgi integral membrane protein 4	GOLIM4	S	538	RHEPREQGPREADPESEADRAAVEDINPADD	1	0.000799476	NaN	0.111617	NaN	0	0.111617
O00472	RNA polymerase II elongation factor ELL2	ELL2	S	503	EDLKREEEIAKLNNSSPNSSGGVKEDCTASM	0.820309	0.0479463	-0.424707	NaN	NaN	0	-0.424707
O00505	Importin subunit alpha-4	KPNA3	S	60	LLKKRNVPQEESLEDSDVDADFKAQNVTLEA	0.999999	4.01656e-13	NaN	0.216183	NaN	0	0.216183
O00515	Ladinin-1	LAD1	S	64	SQNGDRQASASERLPSVEEAEVPKPLPPASK	0.999988	0.00125827	NaN	-0.421371	NaN	0	-0.421371
O00515	Ladinin-1	LAD1	S	38	EEEQERERRRRHRNLSSTTDDEAPRLSQNGD	0.980406	0.000115103	NaN	-0.566572	NaN	0	-0.566572
O00567	Nucleolar protein 56	NOP56	S	519	SKPKKKKSFSKEELMSSDLEETAGSTSIPKR	0.999936	3.99892e-07	NaN	0.00668065	NaN	0	0.00668065	Ribosome biogenesis in eukaryotes
O00567	Nucleolar protein 56	NOP56	S	520	KPKKKKSFSKEELMSSDLEETAGSTSIPKRK	0.999936	0.000163567	NaN	-2.43912	NaN	0	-2.43912	Ribosome biogenesis in eukaryotes
O00567	Nucleolar protein 56	NOP56	S	569	SGSKKKRKFSKEEPVSSGPEEAVGKSSSKKK	1	0.000786909	NaN	-0.140648	NaN	0	-0.140648	Ribosome biogenesis in eukaryotes
O00571	ATP-dependent RNA helicase DDX3X	DDX3X	S	612	FGARDYRQSSGASSSSFSSSRASSSRSGGGG	0.82128	4.20833e-06	NaN	2.10948	NaN	0	2.10948	RIG-I-like receptor signaling pathway
O00629	Importin subunit alpha-3	KPNA4	S	60	LLKRRNVPHEDICEDSDIDGDYRVQNTSLEA	0.999998	0.00167957	NaN	0.436764	NaN	0	0.436764
O00712	Nuclear factor 1 B-type	NFIB	S	328	PTTMKKPEKPLFSSASPQDSSPRLSTFPQHH	0.997704	3.29146e-08	NaN	0.133416	NaN	0	0.133416
O14545	TRAF-type zinc finger domain-containing protein 1	TRAFD1	S	327	CNPSRALPSLNTGSSSPRGVEEPDVIFQNFL	0.854028	1.88848e-08	0.40523	NaN	NaN	0	0.40523
O14579	Coatomer subunit epsilon	COPE	S	99	VRMFADYLAHESRRDSIVAELDREMSRSVDV	1	3.51619e-05	NaN	-0.104471	NaN	0	-0.104471
O14617	AP-3 complex subunit delta-1	AP3D1	S	658	AVFHEEEQRRPKHRPSEADEEELARRREARK	1	9.53429e-05	NaN	-0.270469	NaN	0	-0.270469	Lysosome
O14639	Actin-binding LIM protein 1	ABLIM1	S	587	PPSFAVVGPDMKRRSSGREEDDEELLRRRQL	0.855287	1.01348e-05	NaN	-1.89111	NaN	0	-1.89111	Axon guidance
O14646	Chromodomain-helicase-DNA-binding protein 1	CHD1	S	1689	GPRSPLDQRSPYGSRSPFEHSVEHKSTPEHT	0.999991	0.000438596	NaN	0.47899	NaN	0	0.47899
O14745	Na(+)/H(+) exchange regulatory cofactor NHE-RF1	SLC9A3R1	S	269	PLPVPFTNGEIQKENSREALAEAALESPRPA	1	4.22558e-05	NaN	0.241134	NaN	0	0.241134
O14745	Na(+)/H(+) exchange regulatory cofactor NHE-RF1	SLC9A3R1	S	294	ESPRPALVRSASSDTSEELNSQDSPPKQDST	0.969543	8.95143e-09	NaN	-0.00446547	NaN	0	-0.00446547
O14867	Transcription regulator protein BACH1	BACH1	S	445	QKRSECPWLGIRISESPEPGQRTFTTLSSVN	0.999996	0.000530475	NaN	-0.0712136	NaN	0	-0.0712136
O14896	Interferon regulatory factor 6	IRF6	S	47	DSKRFQIPWKHATRHSPQQEEENTIFKAWAV	0.999983	0.00125478	0.979074	NaN	NaN	0	0.979074
O14974	Protein phosphatase 1 regulatory subunit 12A	PPP1R12A	S	871	SFWTQDSDENEQEQQSDTEEGSNKKETQTDS	0.990018	2.58588e-20	NaN	-0.0585243	NaN	0	-0.0585243	Focal adhesion;Long-term potentiation;Regulation of actin cytoskeleton;Vascular smooth muscle contraction
O15013	Rho guanine nucleotide exchange factor 10	ARHGEF10	S	1284	GDSLGSMTQKSDLSSSSGSLSLSHGSSSLEH	0.806115	1.61838e-11	NaN	-0.29231	NaN	0	-0.29231
O15013	Rho guanine nucleotide exchange factor 10	ARHGEF10	S	1287	LGSMTQKSDLSSSSGSLSLSHGSSSLEHRSE	0.892934	1.22203e-10	NaN	0.2002	NaN	0	0.2002
O15020	Spectrin beta chain, non-erythrocytic 2	SPTBN2	S	2171	QRLEHSSFPEGPGPGSGDEANGPRGERQTRT	0.999979	7.86236e-05	NaN	-0.706553	NaN	0	-0.706553
O15021	Microtubule-associated serine/threonine-protein kinase 4	MAST4	S	248	SLIGNGQSPALPRPHSPLSAHAGNSPQDSPR	0.99675	0.000178037	NaN	0.0218629	NaN	0	0.0218629
O15021	Microtubule-associated serine/threonine-protein kinase 4	MAST4	S	257	ALPRPHSPLSAHAGNSPQDSPRNFSPSASAH	0.970483	0.000133006	NaN	-0.147046	NaN	0	-0.147046
O15021	Microtubule-associated serine/threonine-protein kinase 4	MAST4	S	1384	KSAGNIPLSPLARTPSPTPQPTSPQRSPSPL	0.997525	9.73149e-06	NaN	-0.163756	NaN	0	-0.163756
O15027	Protein transport protein Sec16A	SEC16A	S	1178	EEVDRRSVHSEHSARSLHSAHSLASRRSSLS	0.84101	0.032213	NaN	0.0646157	NaN	0	0.0646157
O15042	U2 snRNP-associated SURP motif-containing protein	U2SURP	S	174	KPSSRFADQKNPPNQSSNERPPSLLVIETKK	0.781562	0.00189422	NaN	0.957047	NaN	0	0.957047	Spliceosome
O15067	Phosphoribosylformylglycinamidine synthase	PFAS	S	569	IWGAEYQESNALLLRSPNRDFLTHVSARERC	0.996529	0.0340432	NaN	-0.0419438	NaN	0	-0.0419438	Purine metabolism
O15085	Rho guanine nucleotide exchange factor 11	ARHGEF11	S	245	FPSLSESLMNRNSVLSDPGLDSPRTSPVIMA	0.908776	1.01576e-06	NaN	0.0603221	NaN	0	0.0603221	ko05152;Vascular smooth muscle contraction
O15085	Rho guanine nucleotide exchange factor 11	ARHGEF11	S	663	LHQSASSSTSSLSTRSLENPTPPFTPKMGRR	1	0.000143707	NaN	0.0113552	NaN	0	0.0113552	ko05152;Vascular smooth muscle contraction
O15085	Rho guanine nucleotide exchange factor 11	ARHGEF11	S	1413	PQLQGGNDDPRRPSRSPPSLALRDVGMIFHT	0.999994	0.00232459	NaN	-0.0263043	NaN	0	-0.0263043	ko05152;Vascular smooth muscle contraction
O15164	Transcription intermediary factor 1-alpha	TRIM24	S	811	NSSNGKSEWLDPSQKSPLHVGETRKEDDPNE	0.999957	0.0202139	-0.101118	NaN	NaN	0	-0.101118
O15169	Axin-1	AXIN1	S	493	VLRTPGRQSPGPGHRSPDSGHVAKMPVALGG	0.999767	0.00766462	NaN	4.02062	NaN	0	4.02062	Basal cell carcinoma;Colorectal cancer;Endometrial cancer;Pathways in cancer;Wnt signaling pathway
O15173	Membrane-associated progesterone receptor component 2	PGRMC2	S	208	KYDYVGRLLKPGEEPSEYTDEEDTKDHNKQD	0.994755	6.16785e-05	NaN	0.0589387	NaN	0	0.0589387
O15231	Zinc finger protein 185	ZNF185	S	519	PTQQPADPSTPEQQNSPSGSEQFVRRESCTS	0.939553	1.50332e-08	NaN	0.614337	NaN	0	0.614337
O15231	Zinc finger protein 185	ZNF185	S	465	RQSSPSGSEQLVRRESCGSSVLTDFEGKDVA	0.910689	1.73943e-08	NaN	0.78019	NaN	0	0.78019
O15234	Protein CASC3	CASC3	S	363	SYRSRRLEQTSVRDPSPEADAPVLGSPEKEE	1	0.000133828	NaN	0.68973	NaN	0	0.68973	mRNA surveillance pathway;RNA transport
O15234	Protein CASC3	CASC3	S	373	SVRDPSPEADAPVLGSPEKEEAASEPPAAAP	1	0.000133828	NaN	0.68973	NaN	0	0.68973	mRNA surveillance pathway;RNA transport
O15357	Phosphatidylinositol 3,4,5-trisphosphate 5-phosphatase 2	INPPL1	S	132	VEGEREPDPPDDRDASDGEDEKPPLPPRSGS	1	3.1922e-05	NaN	-0.0082	NaN	0	-0.0082	Inositol phosphate metabolism;Phosphatidylinositol signaling system
O15371	Eukaryotic translation initiation factor 3 subunit D	EIF3D	S	161	VRQKWDQKSQKPRDSSVEVRSDWEVKEEMDF	0.945639	0.0171403	NaN	-0.1137	NaN	0	-0.1137	RNA transport
O15417	Trinucleotide repeat-containing gene 18 protein	TNRC18	S	991	PGLAAGPAGTYGKAVSPPPSPRASPVAALKA	1	0.0557338	NaN	0.186525	NaN	0	0.186525
O15417	Trinucleotide repeat-containing gene 18 protein	TNRC18	S	995	AGPAGTYGKAVSPPPSPRASPVAALKAKVIQ	1	0.0557338	NaN	0.186525	NaN	0	0.186525
O15427	Monocarboxylate transporter 4	SLC16A3	S	436	VAAAEEEKLHKPPADSGVDLREVEHFLKAEP	1	0.000314446	NaN	0.386751	NaN	0	0.386751
O15440	Multidrug resistance-associated protein 5	ABCC5	S	509	NATLAWDSSHSSIQNSPKLTPKMKKDKRASR	0.99314	6.72477e-09	NaN	-0.0539454	NaN	0	-0.0539454	ABC transporters
O15541	RING finger protein 113A	RNF113A	S	84	KTRDSGKQKAAYGDLSSEEEEENEPESLGVV	0.937245	5.77584e-07	NaN	-0.173255	NaN	0	-0.173255
O15541	RING finger protein 113A	RNF113A	S	85	TRDSGKQKAAYGDLSSEEEEENEPESLGVVY	0.937245	5.77584e-07	NaN	-0.173255	NaN	0	-0.173255
O43150	Arf-GAP with SH3 domain, ANK repeat and PH domain-containing protein 2	ASAP2	S	701	HVEYEWRLLHEDLDESDDDMDEKLQPSPNRR	1	7.11915e-05	NaN	-0.0364681	NaN	0	-0.0364681	Endocytosis;Fc gamma R-mediated phagocytosis
O43166	Signal-induced proliferation-associated 1-like protein 1	SIPA1L1	S	1734	QALAQMKPYSSSKDSSPTLASKVDQLEGMLK	0.996627	0.0067632	NaN	0.0990927	NaN	0	0.0990927
O43166	Signal-induced proliferation-associated 1-like protein 1	SIPA1L1	S	1433	DAASHTSTMSSRHSASPVVFTSARSSPKEEL	0.961176	0.0110285	NaN	0.058548	NaN	0	0.058548
O43166	Signal-induced proliferation-associated 1-like protein 1	SIPA1L1	S	1585	FPSTPTSRRALHRTLSDESIYNSQREHFFTS	0.996028	0.000145263	NaN	-0.732226	NaN	0	-0.732226
O43237	Cytoplasmic dynein 1 light intermediate chain 2	DYNC1LI2	S	446	SFFNSLLSKKTGSPGSPGAGGVQSTAKKSGQ	0.999946	2.66345e-05	NaN	0.810561	NaN	0	0.810561	Phagosome;Vasopressin-regulated water reabsorption
O43290	U4/U6.U5 tri-snRNP-associated protein 1	SART1	S	380	LEEIRAKLRLQAQSLSTVGPRLASEYLTPEE	0.874008	9.85889e-05	NaN	1.73701	NaN	0	1.73701	Spliceosome
O43294	Transforming growth factor beta-1-induced transcript 1 protein	TGFB1I1	S	194	PTQPPVVSSTNEGSPSPPEPTGKGSLDTMLG	0.881958	8.60372e-09	NaN	0.653378	NaN	0	0.653378
O43295	SLIT-ROBO Rho GTPase-activating protein 3	SRGAP3	S	817	DMDDAFSDSLSQKADSEASSGPLLDDKASSK	0.999959	0.00133339	NaN	-1.17938	NaN	0	-1.17938	Axon guidance
O43295	SLIT-ROBO Rho GTPase-activating protein 3	SRGAP3	S	821	AFSDSLSQKADSEASSGPLLDDKASSKNDLQ	0.788962	0.00133339	NaN	-1.17938	NaN	0	-1.17938	Axon guidance
O43295	SLIT-ROBO Rho GTPase-activating protein 3	SRGAP3	S	868	RVRLRSDGAAIPRRRSGGDTHSPPRGLGPSI	0.991119	0.0308463	NaN	-0.886199	NaN	0	-0.886199	Axon guidance
O43295	SLIT-ROBO Rho GTPase-activating protein 3	SRGAP3	S	874	DGAAIPRRRSGGDTHSPPRGLGPSIDTPPRA	0.782511	0.0308463	NaN	-0.886199	NaN	0	-0.886199	Axon guidance
O43310	CBP80/20-dependent translation initiation factor	CTIF	S	18	NSSAASASSEAGSSRSQEIEELERFIDSYVL	1	0.00229637	NaN	0.1271	NaN	0	0.1271
O43353	Receptor-interacting serine/threonine-protein kinase 2	RIPK2	S	363	SSQLHENSGSPETSRSLPAPQDNDFLSRKAQ	1	0.000180799	NaN	-0.39594	NaN	0	-0.39594	ko05152;Neurotrophin signaling pathway;NOD-like receptor signaling pathway;Shigellosis
O43623	Zinc finger protein SNAI2	SNAI2	S	87	GLSPLSGYSSSLGRVSPPPPSDTSSKDHSGS	0.998604	0.0322518	NaN	0.35962	NaN	0	0.35962	Adherens junction
O43719	HIV Tat-specific factor 1	HTATSF1	S	714	DDDSNEKLFDEEEDSSEKLFDDSDERGTLGG	1	2.82622e-07	NaN	0.0159722	NaN	0	0.0159722
O43719	HIV Tat-specific factor 1	HTATSF1	S	676	KKAEEGDADEKLFEESDDKEDEDADGKEVED	1	7.28694e-10	NaN	2.33228	NaN	0	2.33228
O43719	HIV Tat-specific factor 1	HTATSF1	S	642	KEEEEDTYEKVFDDESDEKEDEEYADEKGLE	1	1.84544e-17	NaN	-0.0207689	NaN	0	-0.0207689
O43741	5'-AMP-activated protein kinase subunit beta-2	PRKAB2	S	108	SGSFNNWSTKIPLIKSHNDFVAILDLPEGEH	1	1.27795e-05	NaN	-0.116365	NaN	0	-0.116365	Adipocytokine signaling pathway;Hypertrophic cardiomyopathy (HCM);Insulin signaling pathway
O43818	U3 small nucleolar RNA-interacting protein 2	RRP9	S	50	DRGKSKGGGKMNEEISSDSESESLAPRKPEE	0.996729	4.91885e-06	NaN	-0.438719	NaN	0	-0.438719
O43818	U3 small nucleolar RNA-interacting protein 2	RRP9	S	51	RGKSKGGGKMNEEISSDSESESLAPRKPEEE	0.996729	4.91885e-06	NaN	-0.438719	NaN	0	-0.438719
O43818	U3 small nucleolar RNA-interacting protein 2	RRP9	S	53	KSKGGGKMNEEISSDSESESLAPRKPEEEEE	0.978246	4.91885e-06	NaN	-0.438719	NaN	0	-0.438719
O43823	A-kinase anchor protein 8	AKAP8	S	339	EGDFSENDDAAGDFRSGDEEFKGEDELCDSG	1	2.32605e-05	NaN	0.393293	NaN	0	0.393293
O43823	A-kinase anchor protein 8	AKAP8	S	328	EPDTKLARVDSEGDFSENDDAAGDFRSGDEE	0.999493	1.26338e-05	NaN	-0.167101	NaN	0	-0.167101
O43847	Nardilysin	NRD1	S	96	LGADESEEEGRRGSLSNAGDPEIVKSPSDPK	1	0.000322336	NaN	0.0141644	NaN	0	0.0141644
O43896	Kinesin-like protein KIF1C	KIF1C	S	674	EEADLLLEQQRLYADSDSGDDSDKRSCEESW	0.796951	0.00110259	NaN	0.204848	NaN	0	0.204848
O43896	Kinesin-like protein KIF1C	KIF1C	S	676	ADLLLEQQRLYADSDSGDDSDKRSCEESWRL	0.982323	0.00110259	NaN	0.204848	NaN	0	0.204848
O60231	Putative pre-mRNA-splicing factor ATP-dependent RNA helicase DHX16	DHX16	S	103	RALLEKNRSYRLLEDSEESSEETVSRAGSSL	1	4.1847e-06	NaN	0.00682564	NaN	0	0.00682564	Spliceosome
O60231	Putative pre-mRNA-splicing factor ATP-dependent RNA helicase DHX16	DHX16	S	106	LEKNRSYRLLEDSEESSEETVSRAGSSLQKK	0.942361	4.1847e-06	NaN	0.00682564	NaN	0	0.00682564	Spliceosome
O60231	Putative pre-mRNA-splicing factor ATP-dependent RNA helicase DHX16	DHX16	S	160	KKKTGGSKQQTEKPESEDEWERTERERLQDL	0.998621	0.00014849	NaN	0.0910181	NaN	0	0.0910181	Spliceosome
O60237	Protein phosphatase 1 regulatory subunit 12B	PPP1R12B	S	687	EQPREKPTDTEGLEGSPEKHEPSAVPATEAG	0.999919	8.5391e-06	NaN	0.0557263	NaN	0	0.0557263	Vascular smooth muscle contraction
O60256	Phosphoribosyl pyrophosphate synthase-associated protein 2	PRPSAP2	S	227	GEAQDAESDLVDGRHSPPMVRSVAAIHPSLE	0.966133	0.00440403	NaN	-0.249142	NaN	0	-0.249142
O60271	C-Jun-amino-terminal kinase-interacting protein 4	SPAG9	S	183	HNYMEHLERTKLHQLSGSDQLESTAHSRIRK	0.998095	2.22076e-05	NaN	0.0828509	NaN	0	0.0828509
O60271	C-Jun-amino-terminal kinase-interacting protein 4	SPAG9	S	185	YMEHLERTKLHQLSGSDQLESTAHSRIRKER	0.998095	0.00057234	NaN	-0.0361869	NaN	0	-0.0361869
O60271	C-Jun-amino-terminal kinase-interacting protein 4	SPAG9	S	251	ELSQPRSHTSLKVSNSPEPQKAVEQEDELSD	1	3.5299e-05	NaN	0.249342	NaN	0	0.249342
O60292	Signal-induced proliferation-associated 1-like protein 3	SIPA1L3	S	1364	EAAGRSHHADRRREVSPAPAVAGQSKGYRPK	0.999999	0.0045363	NaN	0.213537	NaN	0	0.213537
O60293	Zinc finger C3H1 domain-containing protein	ZFC3H1	S	1303	WKPKFWRKPISDNSFSSDEEQSTGPIKYAFQ	0.994754	1.48229e-05	NaN	0.125652	NaN	0	0.125652
O60293	Zinc finger C3H1 domain-containing protein	ZFC3H1	S	1304	KPKFWRKPISDNSFSSDEEQSTGPIKYAFQP	0.994746	1.48229e-05	NaN	0.125652	NaN	0	0.125652
O60343	TBC1 domain family member 4	TBC1D4	S	588	NIFSRGANRMRGRLGSVDSFERSNSLASEKD	1	0.00807915	NaN	-0.568616	NaN	0	-0.568616
O60343	TBC1 domain family member 4	TBC1D4	S	591	SRGANRMRGRLGSVDSFERSNSLASEKDYSP	1	0.00807915	NaN	-0.568616	NaN	0	-0.568616
O60504	Vinexin	SORBS3	S	545	SPRLTAAARSARHPSSPSALRSPADPIDLGG	0.790063	0.0289	NaN	-0.081885	NaN	0	-0.081885
O60524	Nuclear export mediator factor NEMF	NEMF	S	747	QSGRDELNEELIQEESSEDEGEYEEVRKDQD	0.999994	1.2158e-07	NaN	-0.253626	NaN	0	-0.253626
O60524	Nuclear export mediator factor NEMF	NEMF	S	748	SGRDELNEELIQEESSEDEGEYEEVRKDQDS	0.999994	1.2158e-07	NaN	-0.253626	NaN	0	-0.253626
O60566	Mitotic checkpoint serine/threonine-protein kinase BUB1 beta	BUB1B	S	543	FSIFDEFLLSEKKNKSPPADPPRVLAQRRPL	1	0.0116776	NaN	0.121596	NaN	0	0.121596	Cell cycle
O60583	Cyclin-T2	CCNT2	S	480	HKQGQSQAASSSSVTSPIKMKIPIANTEKYM	0.917985	1.395e-13	NaN	0.0652043	NaN	0	0.0652043
O60583	Cyclin-T2	CCNT2	S	601	GSKHSADGIPPTVLRSPVGLSSDGISSSSSS	1	2.24535e-13	NaN	0.102047	NaN	0	0.102047
O60664	Perilipin-3	PLIN3	S	2	______________MSADGAEADGSTQVTVE	0.993861	3.79149e-08	NaN	-0.017922	NaN	0	-0.017922
O60716	Catenin delta-1	CTNND1	S	346	SDQYYWAPLAQHERGSLASLDSLRKGGPPPP	1	0.000413837	NaN	-0.685895	NaN	0	-0.685895	Adherens junction;Leukocyte transendothelial migration
O60716	Catenin delta-1	CTNND1	S	349	YYWAPLAQHERGSLASLDSLRKGGPPPPNWR	1	0.000413837	NaN	-0.685895	NaN	0	-0.685895	Adherens junction;Leukocyte transendothelial migration
O60716	Catenin delta-1	CTNND1	S	352	APLAQHERGSLASLDSLRKGGPPPPNWRQPE	1	0.00256012	NaN	0.253017	NaN	0	0.253017	Adherens junction;Leukocyte transendothelial migration
O60716	Catenin delta-1	CTNND1	S	230	RHYEDGYPGGSDNYGSLSRVTRIEERYRPSM	0.95903	3.38643e-14	NaN	1.00038	NaN	0	1.00038	Adherens junction;Leukocyte transendothelial migration
O60716	Catenin delta-1	CTNND1	S	861	KSDFQVNLNNASRSQSSHSYDDSTLPLIDRN	0.783632	2.04171e-06	NaN	-0.531968	NaN	0	-0.531968	Adherens junction;Leukocyte transendothelial migration
O60716	Catenin delta-1	CTNND1	S	864	FQVNLNNASRSQSSHSYDDSTLPLIDRNQKS	0.988776	2.04171e-06	NaN	-0.531968	NaN	0	-0.531968	Adherens junction;Leukocyte transendothelial migration
O60832	H/ACA ribonucleoprotein complex subunit 4	DKC1	S	485	KKKSKKDKKAKAGLESGAEPGDGDSDTTKKK	1	1.69234e-05	NaN	-0.418568	NaN	0	-0.418568	Ribosome biogenesis in eukaryotes
O60832	H/ACA ribonucleoprotein complex subunit 4	DKC1	S	451	QVVAEAAKTAKRKRESESESDETPPAAPQLI	0.999785	4.12533e-07	NaN	0.0934633	NaN	0	0.0934633	Ribosome biogenesis in eukaryotes
O60832	H/ACA ribonucleoprotein complex subunit 4	DKC1	S	453	VAEAAKTAKRKRESESESDETPPAAPQLIKK	0.992035	2.73087e-06	NaN	0.258442	NaN	0	0.258442	Ribosome biogenesis in eukaryotes
O60841	Eukaryotic translation initiation factor 5B	EIF5B	S	135	DSKSKKTAKPKVEMYSGSDDDDDFNKLPKKA	0.985788	2.37083e-06	NaN	-0.597412	NaN	0	-0.597412	RNA transport
O60885	Bromodomain-containing protein 4	BRD4	S	1045	PPQPAKPQQVIQHHHSPRHHKSDPYSTGHLR	1	0.000149899	NaN	0.134445	NaN	0	0.134445
O60885	Bromodomain-containing protein 4	BRD4	S	601	KEPAPMKSKPPPTYESEEEDKCKPMSYEEKR	0.997671	0.000942307	NaN	0.0492031	NaN	0	0.0492031
O75038	1-phosphatidylinositol 4,5-bisphosphate phosphodiesterase eta-2	PLCH2	S	595	FSRRKKKGSKLKKAASVEEGDEGQDSPGGQS	1	2.46136e-09	NaN	-0.296428	NaN	0	-0.296428
O75044	SLIT-ROBO Rho GTPase-activating protein 2	SRGAP2	S	799	VQDTEDGVVERSSPKSEIEVISEPPEEKVTA	0.999171	3.85877e-05	NaN	0.642842	NaN	0	0.642842	Axon guidance
O75044	SLIT-ROBO Rho GTPase-activating protein 2	SRGAP2	S	990	DTLEPLKTSPVVAPTSEPSSPLHTQLLKDPE	0.838272	0.000121811	NaN	0.260135	NaN	0	0.260135	Axon guidance
O75113	NEDD4-binding protein 1	N4BP1	S	288	EEALSNERICQKRRFSDSEERHTKKQFSLEN	0.990417	0.0424039	NaN	-1.35208	NaN	0	-1.35208
O75122	CLIP-associating protein 2	CLASP2	S	459	RGRSRTKMVSQSQPGSRSGSPGRVLTTTALS	0.998281	0.028843	NaN	0.0447318	NaN	0	0.0447318
O75179	Ankyrin repeat domain-containing protein 17	ANKRD17	S	2041	NATYPMPTAKEHYPVSSPSSPSPPAQPGGVS	0.854163	1.11041e-10	NaN	0.168933	NaN	0	0.168933
O75179	Ankyrin repeat domain-containing protein 17	ANKRD17	S	2047	PTAKEHYPVSSPSSPSPPAQPGGVSRNSPLD	0.997422	1.11041e-10	NaN	0.125935	NaN	0	0.125935
O75179	Ankyrin repeat domain-containing protein 17	ANKRD17	S	2059	SSPSPPAQPGGVSRNSPLDCGSASPNKVASS	1	0.000415151	NaN	0.584155	NaN	0	0.584155
O75190	DnaJ homolog subfamily B member 6	DNAJB6	S	277	PPRPASLLRHAPHCLSEEEGEQDRPRAPGPW	1	0.000128717	NaN	0.570036	NaN	0	0.570036
O75339	Cartilage intermediate layer protein 1;Cartilage intermediate layer protein 1 C1;Cartilage intermediate layer protein 1 C2	CILP	S	41	LTQSVRRVQPGKKNPSIFAKPADTLESPGEW	1	0.0531191	NaN	-0.0873271	NaN	0	-0.0873271
O75362	Zinc finger protein 217	ZNF217	S	441	APLDENGAVDRGEGGSEDGSEDGLPEGIHLD	1	0.00783645	NaN	0.115394	NaN	0	0.115394
O75362	Zinc finger protein 217	ZNF217	S	445	ENGAVDRGEGGSEDGSEDGLPEGIHLDKNDD	1	0.00783645	NaN	0.115394	NaN	0	0.115394
O75367	Core histone macro-H2A.1	H2AFY	S	173	SKKKQGEVSKAASADSTTEGTPADGFTVLST	0.829891	1.81801e-07	NaN	0.30743	NaN	0	0.30743	Systemic lupus erythematosus
O75376	Nuclear receptor corepressor 1	NCOR1	S	224	LEEEAAKPPEPEKPVSPPPVEQKHRSIVQII	1	0.000790373	NaN	0.322722	NaN	0	0.322722
O75376	Nuclear receptor corepressor 1	NCOR1	S	2184	SQRGAEPAEQRNDARSPGSISYLPSFFTKLE	0.999087	4.50128e-12	-0.105365	NaN	NaN	0	-0.105365
O75376	Nuclear receptor corepressor 1	NCOR1	S	999	DLECRSSTSPCGTSKSPNREWEVLQPAPHQV	1	3.64947e-08	NaN	0.39352	NaN	0	0.39352
O75376	Nuclear receptor corepressor 1	NCOR1	S	2120	SQAQSVHHQRPGSRVSPENLVDKSRGSRPGK	1	0.0277791	NaN	0.604871	NaN	0	0.604871
O75376	Nuclear receptor corepressor 1	NCOR1	S	1977	SSHRYETPSDAIEVISPASSPAPPQEKLQTY	0.999955	1.58139e-15	NaN	0.31493	NaN	0	0.31493
O75376	Nuclear receptor corepressor 1	NCOR1	S	1981	YETPSDAIEVISPASSPAPPQEKLQTYQPEV	0.949445	1.58139e-15	NaN	0.324256	NaN	0	0.324256
O75382	Tripartite motif-containing protein 3	TRIM3	S	437	GDLPPSPDDVKRRVKSPGGPGSHVRQKAVRR	1	0.000740501	NaN	0.149857	NaN	0	0.149857
O75410	Transforming acidic coiled-coil-containing protein 1	TACC1	S	44	EDEAGGPEGDPEEEDSQAETKSLSFSSDSEG	0.95157	6.39503e-08	NaN	0.235654	NaN	0	0.235654
O75475	PC4 and SFRS1-interacting protein	PSIP1	S	129	ETSVSKEDTDHEEKASNEDVTKAVDITTPKA	1	1.41572e-12	NaN	0.354391	NaN	0	0.354391
O75494	Serine/arginine-rich splicing factor 10	SRSF10	S	158	SPRNSRPTGRPRRSRSHSDNDRFKHRNRSFS	1	0.00376951	NaN	-0.176833	NaN	0	-0.176833	Spliceosome
O75494	Serine/arginine-rich splicing factor 10	SRSF10	S	160	RNSRPTGRPRRSRSHSDNDRFKHRNRSFSRS	1	0.00376951	NaN	-0.176833	NaN	0	-0.176833	Spliceosome
O75494	Serine/arginine-rich splicing factor 10	SRSF10	S	131	YRRSRSRSYERRRSRSRSFDYNYRRSYSPRN	0.999994	0.000584505	NaN	0.0240617	NaN	0	0.0240617	Spliceosome
O75533	Splicing factor 3B subunit 1	SF3B1	S	332	DRGGDSIGETPTPGASKRKSRWDETPASQMG	0.999838	0.0061028	NaN	0.563284	NaN	0	0.563284	Spliceosome
O75533	Splicing factor 3B subunit 1	SF3B1	S	194	GELKVVNGAAASQPPSKRKRRWDQTADQTPG	0.982934	0.0485966	NaN	1.29732	NaN	0	1.29732	Spliceosome
O75554	WW domain-binding protein 4	WBP4	S	258	ETEKPKIKFKEKNKNSDGGSDPETQKEKSIQ	0.999849	0.00235425	NaN	-0.0972063	NaN	0	-0.0972063
O75592	E3 ubiquitin-protein ligase MYCBP2	MYCBP2	S	2871	APVKTKLDPPRERSKSDSYTLDPDTLRKKKM	0.976921	7.24663e-06	NaN	-0.489029	NaN	0	-0.489029
O75592	E3 ubiquitin-protein ligase MYCBP2	MYCBP2	S	2787	LKSDAAKLRSDSHSRSLSPNHNTLQTLKSDG	0.999693	0.000381801	NaN	-0.210015	NaN	0	-0.210015
O75674	TOM1-like protein 1	TOM1L1	S	323	SEPSAPSQDLLDLSPSPRMPRATLGELNTMN	0.968108	1.85051e-07	NaN	0.360935	NaN	0	0.360935
O75676	Ribosomal protein S6 kinase alpha-4	RPS6KA4	S	347	AEEFTRLEPVYSPPGSPPPGDPRIFQGYSFV	0.985582	0.0046254	NaN	0.381141	NaN	0	0.381141	MAPK signaling pathway;Neurotrophin signaling pathway
O75691	Small subunit processome component 20 homolog	UTP20	S	2601	EALEDGVACADEKAESDGEEKEEVKEELGRP	1	1.42769e-05	NaN	-0.158854	NaN	0	-0.158854
O75821	Eukaryotic translation initiation factor 3 subunit G	EIF3G	S	42	TSELLKGIPLATGDTSPEPELLPGAPLPPPK	0.753031	1.36507e-07	NaN	0.0445384	NaN	0	0.0445384	RNA transport
O75822	Eukaryotic translation initiation factor 3 subunit J	EIF3J	S	127	EQLADKLRLKKLQEESDLELAKETFGVNNAV	1	1.48769e-11	NaN	0.632383	NaN	0	0.632383	RNA transport
O75909	Cyclin-K	CCNK	S	340	PQPSSPRQVKRAVVVSPKEENKAAEPPPPKI	1	0.0187632	NaN	-0.0614305	NaN	0	-0.0614305
O75914	Serine/threonine-protein kinase PAK 3	PAK3	S	220	VIAPRPEHTKSIYTRSVVESIASPAVPNKEV	0.992964	0.010953	NaN	0.470689	NaN	0	0.470689	Axon guidance;ErbB signaling pathway;Focal adhesion;Regulation of actin cytoskeleton;Renal cell carcinoma;T cell receptor signaling pathway
O75995	SAM and SH3 domain-containing protein 3	SASH3	S	7	_________MLRRKPSNASEKEPTQKKKLSL	1	0.0143974	NaN	3.93503	NaN	0	3.93503
O75995	SAM and SH3 domain-containing protein 3	SASH3	S	10	______MLRRKPSNASEKEPTQKKKLSLQRS	0.767403	0.0143974	NaN	3.93503	NaN	0	3.93503
O76003	Glutaredoxin-3	GLRX3	S	117	GAHAPELTKKVQRHASSGSFLPSANEHLKED	0.790944	5.341e-05	NaN	0.00802933	NaN	0	0.00802933
O76021	Ribosomal L1 domain-containing protein 1	RSL1D1	S	396	VEIQKHATGKKSPAKSPNPSTPRGKKRKALP	0.999953	0.0188951	-0.0317249	NaN	NaN	0	-0.0317249
O76070	Gamma-synuclein	SNCG	S	124	GEASKEKEEVAEEAQSGGD____________	1	3.6273e-08	NaN	-0.566279	NaN	0	-0.566279
O94776	Metastasis-associated protein MTA2	MTA2	S	548	KTPRGTKTPINRNQLSQNRGLGGIMVKRAYE	1	0.0151982	NaN	2.13492	NaN	0	2.13492
O94876	Transmembrane and coiled-coil domains protein 1	TMCC1	S	413	VDDAGKALGVISNFQSSPKYGSEEDCSSATS	0.793161	5.38819e-05	-0.161234	NaN	NaN	0	-0.161234
O94880	PHD finger protein 14	PHF14	S	290	VLSRNSADDEELTNDSLTLSQSKSNEDSLIL	0.991796	2.21427e-44	NaN	0.0259994	NaN	0	0.0259994
O94885	SAM and SH3 domain-containing protein 1	SASH1	S	248	YPTFDGSSNCNSREQSDDETEESVKFKRLHK	0.999639	0.000163562	NaN	-0.192952	NaN	0	-0.192952
O94888	UBX domain-containing protein 7	UBXN7	S	288	KKCARSESLIDASEDSQLEAAIRASLQETHF	0.915081	9.46625e-20	NaN	-0.260267	NaN	0	-0.260267
O94913	Pre-mRNA cleavage complex 2 protein Pcf11	PCF11	S	368	TKKELDQLDSKSKSKSKSPSPLKNKLSHTKD	1	0.0385601	NaN	-0.330558	NaN	0	-0.330558	mRNA surveillance pathway
O94913	Pre-mRNA cleavage complex 2 protein Pcf11	PCF11	S	370	KELDQLDSKSKSKSKSPSPLKNKLSHTKDLK	1	0.0385601	NaN	-0.330558	NaN	0	-0.330558	mRNA surveillance pathway
O94913	Pre-mRNA cleavage complex 2 protein Pcf11	PCF11	S	372	LDQLDSKSKSKSKSPSPLKNKLSHTKDLKNQ	1	0.0385601	NaN	-0.330558	NaN	0	-0.330558	mRNA surveillance pathway
O94929	Actin-binding LIM protein 3	ABLIM3	S	372	SQDIYENLDLRQRRASSPGYIDSPTYSRQGM	0.997631	0.000170363	NaN	0.189795	NaN	0	0.189795	Axon guidance
O94929	Actin-binding LIM protein 3	ABLIM3	S	373	QDIYENLDLRQRRASSPGYIDSPTYSRQGMS	0.893527	0.000170363	NaN	0.525829	NaN	0	0.525829	Axon guidance
O94929	Actin-binding LIM protein 3	ABLIM3	S	379	LDLRQRRASSPGYIDSPTYSRQGMSPTFSRS	0.8647	0.000278234	NaN	0.281807	NaN	0	0.281807	Axon guidance
O94929	Actin-binding LIM protein 3	ABLIM3	S	504	TYHGSPKVPRARRFSSGGEEDDFDRSMHKLQ	1	0.000142452	NaN	-0.00604658	NaN	0	-0.00604658	Axon guidance
O94929	Actin-binding LIM protein 3	ABLIM3	S	277	KQAARAEKKLKHRRTSETSISPPGSSIGSPN	0.901379	2.9741e-06	NaN	0.367136	NaN	0	0.367136	Axon guidance
O94964	Protein SOGA1;N-terminal form;C-terminal 80 kDa form	SOGA1	S	1303	GIVQEFFRNVCGRAPSPTSSAGEEGTKKPEP	0.998822	1.51953e-05	NaN	0.328036	NaN	0	0.328036
O94979	Protein transport protein Sec31A	SEC31A	S	532	ALKDSDQVAQSDGEESPAAEEQLLGEHIKEE	1	1.20246e-11	NaN	0.238306	NaN	0	0.238306	Protein processing in endoplasmic reticulum
O94979	Protein transport protein Sec31A	SEC31A	S	1163	KRLEFLYDKLREQTLSPTITSGLHNIARSIE	0.841212	2.51126e-06	NaN	-0.111031	NaN	0	-0.111031	Protein processing in endoplasmic reticulum
O95071	E3 ubiquitin-protein ligase UBR5	UBR5	S	1549	SQSSYIIRNPQQRRISQSQPVRGRDEEQDDI	0.997638	0.00104545	NaN	-0.175173	NaN	0	-0.175173	Ubiquitin mediated proteolysis
O95104	Splicing factor, arginine/serine-rich 15	SCAF4	S	656	VAQNGGAETSHTEPVSPIPKPLPVPVPPIPV	0.999966	1.84907e-22	NaN	-0.0496307	NaN	0	-0.0496307
O95208	Epsin-2	EPN2	S	173	ATGMGSNQITFGRGSSQPNLSTSHSEQEYGK	0.879149	1.84882e-05	NaN	-0.0106367	NaN	0	-0.0106367	Endocytosis
O95218	Zinc finger Ran-binding domain-containing protein 2	ZRANB2	S	181	KYKLDEDEDEDDADLSKYNLDASEEEDSNKK	1	2.02855e-09	NaN	0.963841	NaN	0	0.963841
O95232	Luc7-like protein 3	LUC7L3	S	115	IRRGHARLALSQNQQSSGAAGPTGKNEEKIQ	0.758608	4.27173e-07	NaN	2.59449	NaN	0	2.59449
O95232	Luc7-like protein 3	LUC7L3	S	425	SDTKNEVNGTSEDIKSEGDTQSN________	0.983225	1.2762e-05	NaN	-0.211511	NaN	0	-0.211511
O95232	Luc7-like protein 3	LUC7L3	S	431	VNGTSEDIKSEGDTQSN______________	0.999898	1.2762e-05	NaN	-0.211511	NaN	0	-0.211511
O95239	Chromosome-associated kinesin KIF4A;Chromosome-associated kinesin KIF4B	KIF4A;KIF4B	S	394	VEPSENLQSLMEKNQSLVEENEKLSRGLSEA	1	0.0116599	NaN	1.29474	NaN	0	1.29474
O95251	Histone acetyltransferase KAT7	KAT7	S	57	VTRSSARLSQSSQDSSPVRNLQSFGTEEPAY	0.965642	3.37163e-33	-0.352087	NaN	NaN	0	-0.352087
O95292	Vesicle-associated membrane protein-associated protein B/C	VAPB	S	156	ISTTASKTETPIVSKSLSSSLDDTEVKKVME	0.992794	0.000481951	NaN	0.30244	NaN	0	0.30244
O95292	Vesicle-associated membrane protein-associated protein B/C	VAPB	S	160	ASKTETPIVSKSLSSSLDDTEVKKVMEECKR	0.989091	0.000481951	NaN	0.30244	NaN	0	0.30244
O95365	Zinc finger and BTB domain-containing protein 7A	ZBTB7A	S	337	QMMSSVGRAGAAAGDSDEESRADDKGVMDYY	0.998095	7.36573e-05	NaN	0.3166	NaN	0	0.3166
O95425	Supervillin	SVIL	S	707	LSVAAKRLLFREMEKSFDEQNVPKRRSRNTA	1	0.00857667	NaN	0.522116	NaN	0	0.522116
O95429	BAG family molecular chaperone regulator 4	BAG4	S	179	SYSTEVPSTYRSSGNSPTPVSRWIYPQQDCQ	0.998949	0.00138565	NaN	0.0409866	NaN	0	0.0409866
O95453	Poly(A)-specific ribonuclease PARN	PARN	S	619	GRKKAKKLKRMKKELSPAGSISKNSPATLFE	0.999987	0.00708616	NaN	-0.109829	NaN	0	-0.109829	RNA degradation
O95453	Poly(A)-specific ribonuclease PARN	PARN	S	623	AKKLKRMKKELSPAGSISKNSPATLFEVPDT	0.868239	0.00708616	NaN	-0.109829	NaN	0	-0.109829	RNA degradation
O95544	NAD kinase	NADK	S	48	SYNHPIRGRAKSRSLSASPALGSTKEFRRTR	0.999425	8.38247e-05	NaN	-0.112767	NaN	0	-0.112767	Nicotinate and nicotinamide metabolism
O95671	N-acetylserotonin O-methyltransferase-like protein	ASMTL	S	239	VKHDSIPAADTFEDLSDVEGGGSEPTQRDAG	0.999835	1.59981e-11	NaN	-0.516519	NaN	0	-0.516519
O95674	Phosphatidate cytidylyltransferase 2	CDS2	S	21	QRVAHEPVAPPEDKESESEAKVDGETASDSE	0.895256	1.60862e-06	NaN	-0.126973	NaN	0	-0.126973	Glycerophospholipid metabolism;Phosphatidylinositol signaling system
O95685	Protein phosphatase 1 regulatory subunit 3D	PPP1R3D	S	74	GCDPRLRPIILRRARSLPSSPERRQKAAGAP	0.999988	0.010626	NaN	-0.119423	NaN	0	-0.119423	Insulin signaling pathway
O95685	Protein phosphatase 1 regulatory subunit 3D	PPP1R3D	S	78	RLRPIILRRARSLPSSPERRQKAAGAPGAAC	0.994178	0.010626	NaN	-0.119423	NaN	0	-0.119423	Insulin signaling pathway
O95785	Protein Wiz	WIZ	S	1012	PTPKNPEDKSPQLSLSPRPASPKAQWPQSED	0.948546	0.00113713	NaN	0.922456	NaN	0	0.922456
O95785	Protein Wiz	WIZ	S	1017	PEDKSPQLSLSPRPASPKAQWPQSEDEGPLN	0.996541	0.00113713	NaN	0.922456	NaN	0	0.922456
O95810	Serum deprivation-response protein	SDPR	S	25	KFQHPGSDMRQEKPSSPSPMPSSTPSPSLNL	0.843288	1.02183e-07	NaN	0.212367	NaN	0	0.212367
O95810	Serum deprivation-response protein	SDPR	S	203	DENKSLEETLHTVDLSSDDDLPHDEEALEDS	0.999949	1.57741e-20	NaN	0.211648	NaN	0	0.211648
O95810	Serum deprivation-response protein	SDPR	S	204	ENKSLEETLHTVDLSSDDDLPHDEEALEDSA	0.999949	1.57741e-20	NaN	0.211648	NaN	0	0.211648
O95817	BAG family molecular chaperone regulator 3	BAG3	S	173	AAAQPPASHGPERSQSPAASDCSSSSSSASL	0.982172	3.96552e-11	NaN	0.358417	NaN	0	0.358417
O95817	BAG family molecular chaperone regulator 3	BAG3	S	385	PVPCPPPSPGPSAVPSSPKSVATEERAAPST	0.768402	7.44969e-11	NaN	1.0275	NaN	0	1.0275
O95817	BAG family molecular chaperone regulator 3	BAG3	S	386	VPCPPPSPGPSAVPSSPKSVATEERAAPSTA	0.771521	1.32129e-08	NaN	0.931921	NaN	0	0.931921
O95819	Mitogen-activated protein kinase kinase kinase kinase 4	MAP4K4	S	805	TSGPEDTRAASSLNLSNGETESVKTMIVHDD	0.995604	7.38905e-06	NaN	0.249977	NaN	0	0.249977	MAPK signaling pathway
Q9NZH5	Securin-2;Securin	PTTG2;PTTG1	S	165	DEEGELEKLFQLGPPSPVKMPSPPWECNLLQ	1	0.00013634	NaN	0.163139	NaN	0	0.163139	Cell cycle;Oocyte meiosis
O96013	Serine/threonine-protein kinase PAK 4	PAK4	S	104	FENMSVTRSNSLRRDSPPPPARARQENGMPE	1	0.000902	NaN	-0.013355	NaN	0	-0.013355	Axon guidance;ErbB signaling pathway;Focal adhesion;Regulation of actin cytoskeleton;Renal cell carcinoma;T cell receptor signaling pathway
O96013	Serine/threonine-protein kinase PAK 4	PAK4	S	474	FGFCAQVSKEVPRRKSLVGTPYWMAPELISR	0.999689	8.12084e-05	NaN	-0.283803	NaN	0	-0.283803	Axon guidance;ErbB signaling pathway;Focal adhesion;Regulation of actin cytoskeleton;Renal cell carcinoma;T cell receptor signaling pathway
P02545	Prelamin-A/C;Lamin-A/C	LMNA	S	616	SGSGAQVGGPISSGSSASSVTVTRSYRSVGG	0.904745	1.0372e-32	NaN	0.415307	NaN	0	0.415307	Arrhythmogenic right ventricular cardiomyopathy (ARVC);Dilated cardiomyopathy;Hypertrophic cardiomyopathy (HCM)
P02545	Prelamin-A/C;Lamin-A/C	LMNA	S	628	SGSSASSVTVTRSYRSVGGSGGGSFGDNLVT	0.981314	3.29696e-08	NaN	0.947111	NaN	0	0.947111	Arrhythmogenic right ventricular cardiomyopathy (ARVC);Dilated cardiomyopathy;Hypertrophic cardiomyopathy (HCM)
P02545	Prelamin-A/C;Lamin-A/C	LMNA	S	632	ASSVTVTRSYRSVGGSGGGSFGDNLVTRSYL	0.928843	0.00364736	NaN	0.808791	NaN	0	0.808791	Arrhythmogenic right ventricular cardiomyopathy (ARVC);Dilated cardiomyopathy;Hypertrophic cardiomyopathy (HCM)
P02788	Lactotransferrin;Lactoferricin-H;Kaliocin-1;Lactoferroxin-A;Lactoferroxin-B;Lactoferroxin-C	LTF	S	471	AVAVVRRSDTSLTWNSVKGKKSCHTAVDRTA	0.996753	0.0591108	NaN	2.09499	NaN	0	2.09499
P04049	RAF proto-oncogene serine/threonine-protein kinase	RAF1	S	259	SPSSEGSLSQRQRSTSTPNVHMVSTTLPVDS	0.931333	3.32843e-06	NaN	0.224907	NaN	0	0.224907	Acute myeloid leukemia;B cell receptor signaling pathway;Bladder cancer;Chemokine signaling pathway;Chronic myeloid leukemia;Colorectal cancer;Endometrial cancer;ErbB signaling pathway;Fc epsilon RI signaling pathway;Fc gamma R-mediated phagocytosis;Focal adhesion;Gap junction;Glioma;GnRH signaling pathway;Hepatitis C;Insulin signaling pathway;ko05152;Long-term depression;Long-term potentiation;M…
P04075	Fructose-bisphosphate aldolase A	ALDOA	S	46	LAADESTGSIAKRLQSIGTENTEENRRFYRQ	0.999979	5.66452e-05	NaN	-0.113167	NaN	0	-0.113167	Carbon fixation in photosynthetic organisms;Fructose and mannose metabolism;Glycolysis / Gluconeogenesis;Pentose phosphate pathway
P04150	Glucocorticoid receptor	NR3C1	S	203	QSTFDILQDLEFSSGSPGKETNESPWRSDLL	0.980741	5.24102e-37	-2.75088	NaN	NaN	0	-2.75088	Neuroactive ligand-receptor interaction
P05387	60S acidic ribosomal protein P2	RPLP2	S	79	SVPAGGAVAVSAAPGSAAPAAGSAPAAAEEK	0.999943	1.57902e-17	NaN	0.712953	NaN	0	0.712953	Ribosome
P05783	Keratin, type I cytoskeletal 18	KRT18	S	15	_MSFTTRSTFSTNYRSLGSVQAPSYGARPVS	0.999424	5.33228e-05	NaN	-6.29497	NaN	0	-6.29497
P05783	Keratin, type I cytoskeletal 18	KRT18	S	7	_________MSFTTRSTFSTNYRSLGSVQAP	0.884544	0.0114508	NaN	1.75604	NaN	0	1.75604
P06400	Retinoblastoma-associated protein	RB1	S	612	QNNHTAADMYLSPVRSPKKKGSTTRVNSTAN	0.999473	4.34732e-18	NaN	0.0832024	NaN	0	0.0832024	Bladder cancer;Cell cycle;Chronic myeloid leukemia;Glioma;Melanoma;Non-small cell lung cancer;Pancreatic cancer;Pathways in cancer;Prostate cancer;Small cell lung cancer
P06400	Retinoblastoma-associated protein	RB1	S	37	APPPPPPPEEDPEQDSGPEDLPLVRLEFEET	0.999993	2.00534e-05	NaN	0.652879	NaN	0	0.652879	Bladder cancer;Cell cycle;Chronic myeloid leukemia;Glioma;Melanoma;Non-small cell lung cancer;Pancreatic cancer;Pathways in cancer;Prostate cancer;Small cell lung cancer
P06400	Retinoblastoma-associated protein	RB1	S	249	LLKEPYKTAVIPINGSPRTPRRGQNRSARIA	0.999974	0.00490281	NaN	-0.00360228	NaN	0	-0.00360228	Bladder cancer;Cell cycle;Chronic myeloid leukemia;Glioma;Melanoma;Non-small cell lung cancer;Pancreatic cancer;Pathways in cancer;Prostate cancer;Small cell lung cancer
P06733	Alpha-enolase	ENO1	S	419	LAKYNQLLRIEEELGSKAKFAGRNFRNPLAK	1	0.0388158	NaN	0.868885	NaN	0	0.868885	Glycolysis / Gluconeogenesis;Methane metabolism;RNA degradation
P06748	Nucleophosmin	NPM1	S	254	KGPSSVEDIKAKMQASIEKGGSLPKVEAKFI	1	0.0153761	NaN	0.194262	NaN	0	0.194262
P07910	Heterogeneous nuclear ribonucleoproteins C1/C2	HNRNPC	S	238	KQAVEMKNDKSEEEQSSSSVKKDETNVKMES	0.837829	9.5956e-06	NaN	0.156949	NaN	0	0.156949	Spliceosome
P07948	Tyrosine-protein kinase Lyn	LYN	S	13	___MGCIKSKGKDSLSDDGVDLKTQPVRNTE	0.999918	2.8055e-05	NaN	0.142544	NaN	0	0.142544	B cell receptor signaling pathway;Chemokine signaling pathway;Epithelial cell signaling in Helicobacter pylori infection;Fc epsilon RI signaling pathway;Fc gamma R-mediated phagocytosis;Long-term depression
P29803	Pyruvate dehydrogenase E1 component subunit alpha, testis-specific form, mitochondrial;Pyruvate dehydrogenase E1 component subunit alpha, somatic form, mitochondrial	PDHA2;PDHA1	S	298	QTYRYHGHSMSDPGVSYRTREEIQEVRSKRD	0.999953	9.26119e-05	NaN	-0.0447438	NaN	0	-0.0447438	Butanoate metabolism;Citrate cycle (TCA cycle);Glycolysis / Gluconeogenesis;Pyruvate metabolism;Valine, leucine and isoleucine biosynthesis
P08651	Nuclear factor 1 C-type	NFIC	S	343	TEMDKSPFNSPSPQDSPRLSSFTQHHRPVIA	0.989705	0.00031945	NaN	0.34172	NaN	0	0.34172
P08670	Vimentin	VIM	S	83	VRLRSSVPGVRLLQDSVDFSLADAINTEFKN	0.999979	4.28812e-10	-4.04778	NaN	NaN	0	-4.04778
P08670	Vimentin	VIM	S	7	_________MSTRSVSSSSYRRMFGGPGTAS	0.79147	0.00528642	NaN	1.24328	NaN	0	1.24328
P09382	Galectin-1	LGALS1	S	30	GECLRVRGEVAPDAKSFVLNLGKDSNNLCLH	1	0.0136	NaN	0.837171	NaN	0	0.837171
P09429	High mobility group protein B1	HMGB1	S	35	VQTCREEHKKKHPDASVNFSEFSKKCSERWK	0.999062	0.00864256	NaN	1.55372	NaN	0	1.55372	Base excision repair
P09651	Heterogeneous nuclear ribonucleoprotein A1;Heterogeneous nuclear ribonucleoprotein A1, N-terminally processed	HNRNPA1	S	2	______________MSKSESPKEPEQLRKLF	0.987562	0.00115623	NaN	-0.652876	NaN	0	-0.652876	Spliceosome
P0C860	Putative male-specific lethal-3 protein-like 2;Male-specific lethal 3 homolog	MSL3P1;MSL3	S	321	VPKLFLHLEKKTPVHSRSSSPTLTPSQEGSP	1	0.0263731	NaN	0.375908	NaN	0	0.375908
P0DP91	PiggyBac transposable element-derived protein 3	PGBD3	S	554	AESDSDDPSYAPKDDSPDEVPSTFTVQQPPP	1	1.00928e-09	NaN	0.0773303	NaN	0	0.0773303
Q03468	DNA excision repair protein ERCC-6	ERCC6	S	158	CTTSLRQINKIIEQLSPQAATSRDINRKLDS	0.999865	8.77883e-06	NaN	0.264842	NaN	0	0.264842	Nucleotide excision repair
P10636	Microtubule-associated protein tau	MAPT	S	713	NAKAKTDHGAEIVYKSPVVSGDTSPRHLSNV	0.8249	0.000258541	NaN	-0.348572	NaN	0	-0.348572	Alzheimer's disease;MAPK signaling pathway
P10636	Microtubule-associated protein tau	MAPT	S	717	KTDHGAEIVYKSPVVSGDTSPRHLSNVSSTG	0.866096	0.000258541	NaN	-0.348572	NaN	0	-0.348572	Alzheimer's disease;MAPK signaling pathway
P11137	Microtubule-associated protein 2	MAP2	S	1347	EVEEAAEAQAEPKDGSPEAPASPEREEVALS	1	6.85692e-05	NaN	-0.317072	NaN	0	-0.317072
P11137	Microtubule-associated protein 2	MAP2	S	1353	EAQAEPKDGSPEAPASPEREEVALSEYKTET	0.999924	6.85692e-05	NaN	-0.317072	NaN	0	-0.317072
P11137	Microtubule-associated protein 2	MAP2	S	1679	NQPLPDLKNVKSKIGSTDNIKYQPKGGQVQI	0.901704	0.0125051	NaN	0.144855	NaN	0	0.144855
P11137	Microtubule-associated protein 2	MAP2	S	1786	RVDHGAEIITQSPGRSSVASPRRLSNVSSSG	0.857751	3.15667e-06	NaN	0.0849457	NaN	0	0.0849457
P11137	Microtubule-associated protein 2	MAP2	S	1787	VDHGAEIITQSPGRSSVASPRRLSNVSSSGS	0.942689	3.15667e-06	NaN	0.154056	NaN	0	0.154056
P11137	Microtubule-associated protein 2	MAP2	S	1790	GAEIITQSPGRSSVASPRRLSNVSSSGSINL	0.999459	3.15667e-06	NaN	0.154056	NaN	0	0.154056
P11137	Microtubule-associated protein 2	MAP2	S	1653	VPSEKKVAIIRTPPKSPATPKQLRLINQPLP	0.811906	0.000221668	NaN	0.460866	NaN	0	0.460866
P11274	Breakpoint cluster region protein	BCR	S	122	PPPAEEPEARPDGEGSPGKARPGTARRPGAA	1	0.000345529	NaN	0.27542	NaN	0	0.27542	Chronic myeloid leukemia;Pathways in cancer
P11274	Breakpoint cluster region protein	BCR	S	354	TSSEEDFSSGQSSRVSPSPTTYRMFRDKSRS	0.985393	0.0266332	NaN	-0.300182	NaN	0	-0.300182	Chronic myeloid leukemia;Pathways in cancer
P11474	Steroid hormone receptor ERR1	ESRRA	S	19	QVVGIEPLYIKAEPASPDSPKGSSETETEPP	1	0.0114086	NaN	-0.176323	NaN	0	-0.176323
P11474	Steroid hormone receptor ERR1	ESRRA	S	22	GIEPLYIKAEPASPDSPKGSSETETEPPVAL	1	0.0114086	NaN	-0.176323	NaN	0	-0.176323
P13051	Uracil-DNA glycosylase	UNG	S	23	YSFFSPSPARKRHAPSPEPAVQGTGVAGVPE	0.9993	1.20858e-08	NaN	0.511444	NaN	0	0.511444	Base excision repair;Primary immunodeficiency
P13051	Uracil-DNA glycosylase	UNG	S	63	AKKAPAGQEEPGTPPSSPLSAEQLDRIQRNK	0.872201	0.000179748	NaN	0.35925	NaN	0	0.35925	Base excision repair;Primary immunodeficiency
P13861	cAMP-dependent protein kinase type II-alpha regulatory subunit	PRKAR2A	S	78	PPEPGPDRVADAKGDSESEEDEDLEVPVPSR	1	5.41188e-13	NaN	-0.45249	NaN	0	-0.45249	Apoptosis;Insulin signaling pathway
P13861	cAMP-dependent protein kinase type II-alpha regulatory subunit	PRKAR2A	S	80	EPGPDRVADAKGDSESEEDEDLEVPVPSRFN	1	5.41188e-13	NaN	-0.0183493	NaN	0	-0.0183493	Apoptosis;Insulin signaling pathway
P14618	Pyruvate kinase PKM	PKM	S	37	MADTFLEHMCRLDIDSPPITARNTGIICTIG	0.998632	0.000335589	NaN	-0.0359054	NaN	0	-0.0359054	Carbon fixation in photosynthetic organisms;Glycolysis / Gluconeogenesis;Purine metabolism;Pyruvate metabolism;Type II diabetes mellitus
P14618	Pyruvate kinase PKM	PKM	S	437	KCCSGAIIVLTKSGRSAHQVARYRPRAPIIA	1	0.01194	-0.0155929	NaN	NaN	0	-0.0155929	Carbon fixation in photosynthetic organisms;Glycolysis / Gluconeogenesis;Purine metabolism;Pyruvate metabolism;Type II diabetes mellitus
P15407	Fos-related antigen 1	FOSL1	S	74	LGPSSYPRPLTYPQYSPPQPRPGVIRALGPP	0.969794	0.00166003	NaN	0.568302	NaN	0	0.568302	Osteoclast differentiation;Wnt signaling pathway
P15408	Fos-related antigen 2	FOSL2	S	120	TIGTTVGRRRRDEQLSPEEEEKRRIRRERNK	1	0.00121384	NaN	0.614315	NaN	0	0.614315	Osteoclast differentiation
P15924	Desmoplakin	DSP	S	176	VRRASSKGGGGYTCQSGSGWDEFTKHVTSEC	0.96506	3.6289e-06	NaN	0.132847	NaN	0	0.132847	Arrhythmogenic right ventricular cardiomyopathy (ARVC)
P15924	Desmoplakin	DSP	S	2821	ASVSSKGLPSPYNMSSAPGSRSGSRSGSRSG	0.789879	0.0017495	NaN	-0.356707	NaN	0	-0.356707	Arrhythmogenic right ventricular cardiomyopathy (ARVC)
P15924	Desmoplakin	DSP	S	2209	PHTGLLLLSVQKRSMSFQGIRQPVTVTELVD	0.982901	0.0566991	NaN	-0.00360228	NaN	0	-0.00360228	Arrhythmogenic right ventricular cardiomyopathy (ARVC)
P16144	Integrin beta-4	ITGB4	S	1518	STTLPRDYSTLTSVSSHDSRLTAGVPDTPTR	0.792137	0.000150522	NaN	-0.442545	NaN	0	-0.442545	Arrhythmogenic right ventricular cardiomyopathy (ARVC);Dilated cardiomyopathy;ECM-receptor interaction;Focal adhesion;Hypertrophic cardiomyopathy (HCM);Regulation of actin cytoskeleton
P16144	Integrin beta-4	ITGB4	S	1521	LPRDYSTLTSVSSHDSRLTAGVPDTPTRLVF	0.989755	0.000150522	NaN	-0.540523	NaN	0	-0.540523	Arrhythmogenic right ventricular cardiomyopathy (ARVC);Dilated cardiomyopathy;ECM-receptor interaction;Focal adhesion;Hypertrophic cardiomyopathy (HCM);Regulation of actin cytoskeleton
P16144	Integrin beta-4	ITGB4	S	1454	GEHLVNGRMDFAFPGSTNSLHRMTTTSAAAY	0.789561	0.0014894	NaN	0.424281	NaN	0	0.424281	Arrhythmogenic right ventricular cardiomyopathy (ARVC);Dilated cardiomyopathy;ECM-receptor interaction;Focal adhesion;Hypertrophic cardiomyopathy (HCM);Regulation of actin cytoskeleton
P16144	Integrin beta-4	ITGB4	S	1503	LTRDYNSLTRSEHSHSTTLPRDYSTLTSVSS	0.773908	0.0138734	NaN	-0.513187	NaN	0	-0.513187	Arrhythmogenic right ventricular cardiomyopathy (ARVC);Dilated cardiomyopathy;ECM-receptor interaction;Focal adhesion;Hypertrophic cardiomyopathy (HCM);Regulation of actin cytoskeleton
P16401	Histone H1.5	HIST1H1B	S	18	ETAPAETATPAPVEKSPAKKKATKKAAGAGA	0.999997	9.97056e-28	NaN	0.246207	NaN	0	0.246207
P16949	Stathmin	STMN1	S	25	ELEKRASGQAFELILSPRSKESVPEFPLSPP	1	0.000279839	NaN	0.18968	NaN	0	0.18968	MAPK signaling pathway
P16989	Y-box-binding protein 3	YBX3	S	324	EDKENQQATSGPNQPSVRRGYRRPYNYRRRP	0.99956	5.64577e-06	NaN	-0.405884	NaN	0	-0.405884	Tight junction
P16989	Y-box-binding protein 3	YBX3	S	34	PTEAAAAAPQDPAPKSPVGSGAPQAAAPAPA	0.970184	2.00631e-39	NaN	-0.0333701	NaN	0	-0.0333701	Tight junction
P67809	Y-box-binding protein 3;Nuclease-sensitive element-binding protein 1;Y-box-binding protein 2	YBX3;YBX1;YBX2	S	102	HQTAIKKNNPRKYLRSVGDGETVEFDVVEGE	0.999974	4.57752e-05	NaN	-0.263515	NaN	0	-0.263515	Tight junction
P17096	High mobility group protein HMG-I/HMG-Y	HMGA1	S	8	________MSESSSKSSQPLASKQEKDGTEK	0.798263	0.0200065	NaN	0.484893	NaN	0	0.484893
P17275	Transcription factor jun-B	JUNB	S	259	QTVPEARSRDATPPVSPINMEDQERIKVERK	1	2.12284e-08	NaN	0.0779696	NaN	0	0.0779696	Osteoclast differentiation
P17706	Tyrosine-protein phosphatase non-receptor type 2	PTPN2	S	298	SSIQKRWKELSKEDLSPAFDHSPNKIMTEKY	1	0.000138475	NaN	-0.285935	NaN	0	-0.285935
P17812	CTP synthase 1	CTPS1	S	571	QKGCRLSPRDTYSDRSGSSSPDSEITELKFP	0.903929	0.000167443	NaN	-0.0727232	NaN	0	-0.0727232	Pyrimidine metabolism
P17812	CTP synthase 1	CTPS1	S	574	CRLSPRDTYSDRSGSSSPDSEITELKFPSIN	0.903739	0.000167443	NaN	-0.156008	NaN	0	-0.156008	Pyrimidine metabolism
P18206	Vinculin	VCL	S	721	VEKMTGLVDEAIDTKSLLDASEEAIKKDLDK	1	0.000215727	NaN	0.000663872	NaN	0	0.000663872	Adherens junction;Amoebiasis;Bacterial invasion of epithelial cells;Focal adhesion;Leukocyte transendothelial migration;Regulation of actin cytoskeleton;Shigellosis
P18583	Protein SON	SON	S	1697	PLPVKESDQTLAALLSPKESSGGEKEVPPPP	0.999998	0.000632099	NaN	0.284405	NaN	0	0.284405
P18583	Protein SON	SON	S	1950	SRRRRSRSVGRRRSFSISPSRRSRTPSRRSR	0.904366	0.0394765	NaN	-0.00374608	NaN	0	-0.00374608
P18583	Protein SON	SON	S	1952	RRRSRSVGRRRSFSISPSRRSRTPSRRSRTP	0.883661	0.0394765	NaN	-0.00374608	NaN	0	-0.00374608
P18583	Protein SON	SON	S	2009	TPSRRRRSRSVVRRRSFSISPVRLRRSRTPL	0.998976	0.0142898	NaN	0.140444	NaN	0	0.140444
P18583	Protein SON	SON	S	2013	RRRSRSVVRRRSFSISPVRLRRSRTPLRRRF	0.998088	0.0142898	NaN	0.140444	NaN	0	0.140444
P18615	Negative elongation factor E	NELFE	S	181	FDWGYEERSGAHSSASPPRSRSRDRSHERNR	0.889707	0.000424228	NaN	0.194972	NaN	0	0.194972
P18615	Negative elongation factor E	NELFE	S	115	EKGPVPTFQPFQRSISADDDLQESSRRPQRK	0.960586	0.000235587	0.0851526	NaN	NaN	0	0.0851526
P18669	Phosphoglycerate mutase 1	PGAM1	S	14	__MAAYKLVLIRHGESAWNLENRFSGWYDAD	1	0.0164284	-0.0275279	NaN	NaN	0	-0.0275279	Glycolysis / Gluconeogenesis;Methane metabolism
P18858	DNA ligase 1	LIG1	S	141	KQLPKRTIQEVLEEQSEDEDREAKRKKEEEE	0.999999	0.00166234	NaN	0.00186223	NaN	0	0.00186223	Base excision repair;DNA replication;Mismatch repair;Nucleotide excision repair
P18858	DNA ligase 1	LIG1	S	66	SPVKRPGRKAARVLGSEGEEEDEALSPAKGQ	1	2.54124e-23	NaN	0.000202065	NaN	0	0.000202065	Base excision repair;DNA replication;Mismatch repair;Nucleotide excision repair
P18858	DNA ligase 1	LIG1	S	76	ARVLGSEGEEEDEALSPAKGQKPALDCSQVS	1	4.38686e-26	NaN	0.104434	NaN	0	0.104434	Base excision repair;DNA replication;Mismatch repair;Nucleotide excision repair
P19532	Transcription factor E3	TFE3	S	556	LSPLRAASDPLLSSVSPAVSKASSRRSSFSM	0.991532	8.53115e-06	NaN	0.302351	NaN	0	0.302351
P19532	Transcription factor E3	TFE3	S	560	RAASDPLLSSVSPAVSKASSRRSSFSMEEES	0.999696	8.53115e-06	NaN	0.302351	NaN	0	0.302351
P19838	Nuclear factor NF-kappa-B p105 subunit;Nuclear factor NF-kappa-B p50 subunit	NFKB1	S	907	SSPVKTTSQAHSLPLSPASTRQQIDELRDSD	0.990889	0.000158849	NaN	0.621377	NaN	0	0.621377	Acute myeloid leukemia;Adipocytokine signaling pathway;Amoebiasis;Apoptosis;B cell receptor signaling pathway;Chagas disease (American trypanosomiasis);Chemokine signaling pathway;Chronic myeloid leukemia;Cytosolic DNA-sensing pathway;Epithelial cell signaling in Helicobacter pylori infection;Hepatitis C;ko05152;Leishmaniasis;MAPK signaling pathway;Measles;Neurotrophin signaling pathway;NOD-like …
P20700	Lamin-B1	LMNB1	S	23	PPRMGSRAGGPTTPLSPTRLSRLQEKEELRE	0.868413	0.0447663	NaN	-0.185993	NaN	0	-0.185993
P20810	Calpastatin	CAST	S	243	PDDAIDALSSDFTCGSPTAAGKKTEKEESTE	0.795168	3.74331e-06	NaN	0.295765	NaN	0	0.295765
P20810	Calpastatin	CAST	S	133	TAISGKPGDKKKEKKSLTPAVPVESKPDKPS	0.829197	2.0457e-05	NaN	-0.088413	NaN	0	-0.088413
P20962	Parathymosin	PTMS	S	5	___________MSEKSVEAAAELSAKDLKEK	1	0.000265575	NaN	0.317049	NaN	0	0.317049
Q9UQ88	Cyclin-dependent kinase 11A;Cyclin-dependent kinase 11B	CDK11A;CDK11B	S	577	GILKVGDFGLAREYGSPLKAYTPVVVTQWYR	0.999646	0.0400414	NaN	-0.0807941	NaN	0	-0.0807941
Q9UQ88	Cyclin-dependent kinase 11A;Cyclin-dependent kinase 11B	CDK11A;CDK11B	S	740	TWPAKSEQQRVKRGTSPRPPEGGLGYSQLGD	0.999116	2.322e-07	NaN	-0.245617	NaN	0	-0.245617
P21675	Transcription initiation factor TFIID subunit 1	TAF1	S	1152	GSAASGNNHRDDDTASVTSLNSSATGRCLKI	0.999754	1.96478e-08	NaN	0.605815	NaN	0	0.605815	Basal transcription factors
P21675	Transcription initiation factor TFIID subunit 1	TAF1	S	1155	ASGNNHRDDDTASVTSLNSSATGRCLKIYRT	0.982531	1.96478e-08	NaN	0.605815	NaN	0	0.605815	Basal transcription factors
P22059	Oxysterol-binding protein 1	OSBP	S	379	EIITMPENLGHKRTGSNISGASSDISLDEQY	0.874235	2.2842e-19	NaN	-0.237564	NaN	0	-0.237564
P22059	Oxysterol-binding protein 1	OSBP	S	382	TMPENLGHKRTGSNISGASSDISLDEQYKHQ	0.998784	2.29843e-06	NaN	-0.0110662	NaN	0	-0.0110662
P22059	Oxysterol-binding protein 1	OSBP	S	385	ENLGHKRTGSNISGASSDISLDEQYKHQLEE	0.905525	2.29843e-06	NaN	-0.0110662	NaN	0	-0.0110662
P23381	Tryptophan--tRNA ligase, cytoplasmic;T1-TrpRS;T2-TrpRS	WARS	S	467	VTDEIVKEFMTPRKLSFDFQ___________	1	0.00234732	NaN	-0.282855	NaN	0	-0.282855	Aminoacyl-tRNA biosynthesis;Tryptophan metabolism
P23443	Ribosomal protein S6 kinase beta-1	RPS6KB1	S	447	IRSPRRFIGSPRTPVSPVKFSPGDFWGRGAS	0.997677	0.0586294	NaN	-0.131721	NaN	0	-0.131721	Acute myeloid leukemia;ErbB signaling pathway;Fc gamma R-mediated phagocytosis;Insulin signaling pathway;mTOR signaling pathway;TGF-beta signaling pathway
P23588	Eukaryotic translation initiation factor 4B	EIF4B	S	359	EDDSSASTSQSTRAASIFGGAKPVDTAARER	1	0.0069153	NaN	1.42546	NaN	0	1.42546	mTOR signaling pathway;RNA transport
P23588	Eukaryotic translation initiation factor 4B	EIF4B	S	283	RGYDSRIGSGRRAFGSGYRRDDDYRGGGDRY	0.999962	0.0519548	NaN	3.65047	NaN	0	3.65047	mTOR signaling pathway;RNA transport
P23588	Eukaryotic translation initiation factor 4B	EIF4B	S	409	PKLERRPRERHPSWRSEETQERERSRTGSES	0.966404	0.00734021	NaN	-0.889863	NaN	0	-0.889863	mTOR signaling pathway;RNA transport
P24534	Elongation factor 1-beta	EEF1B2	S	106	GATDSKDDDDIDLFGSDDEEESEEAKRLREE	1	2.18236e-37	NaN	-0.215865	NaN	0	-0.215865
P24928	DNA-directed RNA polymerase II subunit RPB1	POLR2A	S	1910	YSPTSPVYTPTSPKYSPTSPTYSPTSPKYSP	0.973175	9.61899e-06	NaN	0.272977	NaN	0	0.272977	Huntington's disease;Purine metabolism;Pyrimidine metabolism;RNA polymerase
P24928	DNA-directed RNA polymerase II subunit RPB1	POLR2A	S	1913	TSPVYTPTSPKYSPTSPTYSPTSPKYSPTSP	0.796767	0.00166544	NaN	1.39551	NaN	0	1.39551	Huntington's disease;Purine metabolism;Pyrimidine metabolism;RNA polymerase
P24928	DNA-directed RNA polymerase II subunit RPB1	POLR2A	S	1917	YTPTSPKYSPTSPTYSPTSPKYSPTSPTYSP	0.855174	9.61899e-06	NaN	0.272977	NaN	0	0.272977	Huntington's disease;Purine metabolism;Pyrimidine metabolism;RNA polymerase
P25440	Bromodomain-containing protein 2	BRD2	S	298	ADTTTPTPTAILAPGSPASPPGSLEPKAARL	0.998227	6.37277e-06	NaN	-0.0571383	NaN	0	-0.0571383
P25440	Bromodomain-containing protein 2	BRD2	S	301	TTPTPTAILAPGSPASPPGSLEPKAARLPPM	0.941862	6.37277e-06	NaN	-0.0571383	NaN	0	-0.0571383
P25686	DnaJ homolog subfamily B member 2	DNAJB2	S	313	GTQEGARGEATKRSPSPEEKASRCLIL____	0.964357	0.00472001	NaN	0.308305	NaN	0	0.308305	Protein processing in endoplasmic reticulum
P25788	Proteasome subunit alpha type-3	PSMA3	S	250	EAEKYAKESLKEEDESDDDNM__________	0.998741	4.25807e-05	NaN	-0.115699	NaN	0	-0.115699	Proteasome
P26045	Tyrosine-protein phosphatase non-receptor type 3	PTPN3	S	425	EDVFYTYKGSLAPQDSDSEVSQNRSPHQESL	0.985038	9.37544e-08	NaN	-0.0691522	NaN	0	-0.0691522
P26045	Tyrosine-protein phosphatase non-receptor type 3	PTPN3	S	357	KKVIGGMVWNPAMRRSLSVEHLETKSLPSRS	0.999962	0.010471	NaN	-0.0936955	NaN	0	-0.0936955
P26045	Tyrosine-protein phosphatase non-receptor type 3	PTPN3	S	359	VIGGMVWNPAMRRSLSVEHLETKSLPSRSPP	0.999882	0.010471	NaN	-0.0936955	NaN	0	-0.0936955
P26368	Splicing factor U2AF 65 kDa subunit	U2AF2	S	2	______________MSDFDEFERQLNENKQE	1	0.00104065	NaN	-0.135009	NaN	0	-0.135009	Spliceosome
P26373	60S ribosomal protein L13	RPL13	S	139	LILFPRKPSAPKKGDSSAEELKLATQLTGPV	0.945686	0.000648712	NaN	1.24513	NaN	0	1.24513	Ribosome
P26373	60S ribosomal protein L13	RPL13	S	140	ILFPRKPSAPKKGDSSAEELKLATQLTGPVM	0.922694	3.25084e-05	NaN	0.382495	NaN	0	0.382495	Ribosome
P27708	CAD protein;Glutamine-dependent carbamoyl-phosphate synthase;Aspartate carbamoyltransferase;Dihydroorotase	CAD	S	1406	LVINLSMRGAGGRRLSSFVTKGYRTRRLAAD	0.830728	0.00282686	0.00173014	NaN	NaN	0	0.00173014	Alanine, aspartate and glutamate metabolism;Pyrimidine metabolism
P27797	Calreticulin	CALR	S	44	DGDGWTSRWIESKHKSDFGKFVLSSGKFYGD	1	0.0593796	NaN	5.00884	NaN	0	5.00884	Antigen processing and presentation;Chagas disease (American trypanosomiasis);Phagosome;Protein processing in endoplasmic reticulum
P27816	Microtubule-associated protein 4	MAP4	S	696	TGNDITTPPNKELPPSPEKKTKPLATTQPAK	1	0.00978105	NaN	0.222667	NaN	0	0.222667
P27816	Microtubule-associated protein 4	MAP4	S	358	APAKDVTLLKETERASPIKMDLAPSKDMGPP	0.999843	0.00537873	-0.202871	NaN	NaN	0	-0.202871
P27816	Microtubule-associated protein 4	MAP4	S	827	TAAAVASTGPSSRSPSTLLPKKPTAIKTEGK	0.887899	0.00249837	NaN	0.238868	NaN	0	0.238868
P28290	Sperm-specific antigen 2	SSFA2	S	739	RYLFAKAGYPLRRSQSLPTTLLSPVRVVSSV	0.975734	0.000208707	NaN	0.119855	NaN	0	0.119855
P28715	DNA repair protein complementing XP-G cells	ERCC5	S	156	NDLYVLPPLQEEEKHSSEEEDEKEWQERMNQ	0.99945	8.94217e-05	NaN	0.0962059	NaN	0	0.0962059	Nucleotide excision repair
P28715	DNA repair protein complementing XP-G cells	ERCC5	S	157	DLYVLPPLQEEEKHSSEEEDEKEWQERMNQK	0.99968	8.94217e-05	NaN	0.0962059	NaN	0	0.0962059	Nucleotide excision repair
P28715	DNA repair protein complementing XP-G cells	ERCC5	S	341	CEKLKTEKEPDATPPSPRTLLAMQAALLGSS	0.906994	0.000869311	NaN	0.189368	NaN	0	0.189368	Nucleotide excision repair
P28715	DNA repair protein complementing XP-G cells	ERCC5	S	559	EQQNELCPYESKFDSSLLSSDDETKCKPNSA	0.949697	0.000266185	NaN	-0.169027	NaN	0	-0.169027	Nucleotide excision repair
P28715	DNA repair protein complementing XP-G cells	ERCC5	S	384	ARGRNAPAAVDEGSISPRTLSAIKRALDDDE	1	6.00332e-05	NaN	-0.0775164	NaN	0	-0.0775164	Nucleotide excision repair
P29317	Ephrin type-A receptor 2	EPHA2	S	901	DFDPRVSIRLPSTSGSEGVPFRTVSEWLESI	0.952091	0.000381337	NaN	-0.0304066	NaN	0	-0.0304066	Axon guidance
P29590	Protein PML	PML	S	530	KAVSPPHLDGPPSPRSPVIGSEVFLPNSNHV	0.999874	2.99486e-08	NaN	-1.18948	NaN	0	-1.18948	Acute myeloid leukemia;Endocytosis;Pathways in cancer;Ubiquitin mediated proteolysis
P29590	Protein PML	PML	S	403	SCITQGKDAAVSKKASPEAASTPRDPIDVDL	0.999999	0.000187247	NaN	0.0807743	NaN	0	0.0807743	Acute myeloid leukemia;Endocytosis;Pathways in cancer;Ubiquitin mediated proteolysis
P29590	Protein PML	PML	S	36	PTMPPPETPSEGRQPSPSPSPTERAPASEEE	1	0.000474043	NaN	0.477563	NaN	0	0.477563	Acute myeloid leukemia;Endocytosis;Pathways in cancer;Ubiquitin mediated proteolysis
P29692	Elongation factor 1-delta	EEF1D	S	162	TPAEDDEDDDIDLFGSDNEEEDKEAAQLREE	1	0.00580174	NaN	0.178143	NaN	0	0.178143
P29692	Elongation factor 1-delta	EEF1D	S	64	DIARARENIQKSLAGSSGPGASSGTSGDHGE	0.830561	0.00101185	1.6098	NaN	NaN	0	1.6098
P29966	Myristoylated alanine-rich C-kinase substrate	MARCKS	S	118	VEKEAPAEGEAAEPGSPTAAEGEAASAASST	0.87127	1.55504e-20	NaN	0.0511002	NaN	0	0.0511002	Fc gamma R-mediated phagocytosis
P29966	Myristoylated alanine-rich C-kinase substrate	MARCKS	S	128	AAEPGSPTAAEGEAASAASSTSSPKAEDGAT	0.969522	1.40412e-13	NaN	0.393311	NaN	0	0.393311	Fc gamma R-mediated phagocytosis
P29966	Myristoylated alanine-rich C-kinase substrate	MARCKS	S	77	GSAPAADKEEPAAAGSGAASPSAAEKGEPAA	0.999235	1.34606e-09	NaN	0.191854	NaN	0	0.191854	Fc gamma R-mediated phagocytosis
P29966	Myristoylated alanine-rich C-kinase substrate	MARCKS	S	81	AADKEEPAAAGSGAASPSAAEKGEPAAAAAP	0.750759	0.00224463	-0.353874	NaN	NaN	0	-0.353874	Fc gamma R-mediated phagocytosis
P29966	Myristoylated alanine-rich C-kinase substrate	MARCKS	S	46	ANGQENGHVKVNGDASPAAAESGAKEELQAN	0.999997	1.67897e-07	-0.418639	NaN	NaN	0	-0.418639	Fc gamma R-mediated phagocytosis
P30305	M-phase inducer phosphatase 2	CDC25B	S	375	QQEAEEPKARVLRSKSLCHDEIENLLDSDHR	1	4.979e-05	NaN	0.837996	NaN	0	0.837996	Cell cycle;MAPK signaling pathway;Progesterone-mediated oocyte maturation
P30305	M-phase inducer phosphatase 2	CDC25B	S	353	RPQDRDTPVQNKRRRSVTPPEEQQEAEEPKA	0.942429	1.10637e-05	NaN	0.506906	NaN	0	0.506906	Cell cycle;MAPK signaling pathway;Progesterone-mediated oocyte maturation
P30419	Glycylpeptide N-tetradecanoyltransferase 1	NMT1	S	47	DCENEEDNSYNRGGLSPANDTGAKKKKKKQK	1	0.000646331	NaN	-2.55868	NaN	0	-2.55868
P30622	CAP-Gly domain-containing linker protein 1	CLIP1	S	195	SATPPISNLTKTASESISNLSEAGSIKKGER	0.97182	4.13268e-05	NaN	-0.133169	NaN	0	-0.133169
P30622	CAP-Gly domain-containing linker protein 1	CLIP1	S	200	ISNLTKTASESISNLSEAGSIKKGERELKIG	0.959568	4.13268e-05	NaN	-0.133169	NaN	0	-0.133169
P30622	CAP-Gly domain-containing linker protein 1	CLIP1	S	204	TKTASESISNLSEAGSIKKGERELKIGDRVL	0.999951	4.13268e-05	NaN	0.0375917	NaN	0	0.0375917
P31321	cAMP-dependent protein kinase type I-beta regulatory subunit	PRKAR1B	S	83	RQKSNSQSDSHDEEVSPTPPNPVVKARRRRG	0.990091	2.60966e-07	NaN	0.451583	NaN	0	0.451583	Apoptosis;Insulin signaling pathway
P31749	RAC-alpha serine/threonine-protein kinase	AKT1	S	124	GLKKQEEEEMDFRSGSPSDNSGAEEMEVSLA	0.964894	2.13906e-13	NaN	-0.016211	NaN	0	-0.016211	Acute myeloid leukemia;Adipocytokine signaling pathway;Apoptosis;B cell receptor signaling pathway;Carbohydrate digestion and absorption;Chagas disease (American trypanosomiasis);Chemokine signaling pathway;Chronic myeloid leukemia;Colorectal cancer;Endometrial cancer;ErbB signaling pathway;Fc epsilon RI signaling pathway;Fc gamma R-mediated phagocytosis;Focal adhesion;Glioma;Hepatitis C;Insulin …
[truncated: 1,680 more rows]

## Sheet: Dataset Comparisons
611 elements included exclusively in "MASTL-IP":	97 common elements in "MASTL-IP" and "Hermida":	194 elements included exclusively in "Hermida":	15 common elements in "MASTL-IP" and "Our in cello":	11 common elements in "MASTL-IP", "Hermida" and "Our in cello":	11 common elements in "Hermida" and "Our in cello":	30 elements included exclusively in "Our in cello":
MYH9	VIM	ENO2	LMNA	TUBA1C	ENSA	PTGES3
PLEC	FLNA	ENO1	YBX1	MASTL	RPS7	LYAR
MYH10	KRT8	TPI1	RPL3	HNRNPU	TUBA1B	RPS6
EPPK1	TUBB4B	ENO3	MYBBP1A	NPM1	AGFG1	RPL34
KRT17	ACTG1	ALB	BAG3	HNRNPM	NAP1L4	RPL36A-HNRNPH2
DSP	TUBB	ACTB	SF3B1	UBAP2L	RANBP2	RPL27A
MYH11	HSPA1A	ZRANB2	G3BP1	HIST1H1E	NME2	PTMA
IQGAP1	HSP90AB1	SS18	TOP1	HIST1H1C	ARPP19	TPR
KRT18	PARP1	KHSRP	DOCK7	EEF1D	TUBA3E	RPL26
FLNB	ATP5A1	YWHAE	HIST1H1B	CTNND1	TUBA1A	RAF1
SPECC1L	HSP90AA1	NFYA	EIF5B	RGPD3	HIST1H1D	ANKRD17
CPS1	GAPDH	MAPK1IP1L	NOLC1			PTPN14
TUBA4A	TUBB2B	CFL1	RPL13			TTC4
SPTAN1	PAICS	ARFGAP2	NCAPG			PEX19
ACTN4	FUS	DCTN2	PDE4D			SORBS3
LMO7	HSPA8	PYCR1				HTATSF1
NUMA1	NCL	SLIRP				DIDO1
DHX9	PPP1R12A	TCOF1				DSTN
LIMA1	HSPA5	RRBP1				RRAS2
TMOD3	ACTC1	SUGP1				RPL36A
CLTC	TAF15	SF1				RPL36AL
EEF2	TUBB3	EPS15L1				HIST1H1A
EIF4A1	ANXA2	ECI1				HIST1H1T
SVIL	HSPA9	PPP1R2				ARAF
ACTN1	DBN1	NUP50				NME2P1
MYH14	SERBP1	NELFE				RGPD4
EIF2S3	NAT10	C19orf43				RGPD5
RCN2	RBM14	AAK1				RGPD8
DDX5	HNRNPA2B1	EIF1				RGPD1
SLC3A2	LDHB	TLN1				RGPD2
HNRNPH1	TUBB6	SH3KBP1
SNRNP200	RPL4	DBNL
SMTN	CEP97	RPL7A
CSNK1A1	TCP1	PHB
DYNC1H1	HNRNPA1	PRDX4
TFRC	THRAP3	ATF1
RRS1	NUP153	LASP1
EPRS	XRCC6	RBBP8
TUFM	XRCC5	PPIA
FEN1	EEF1G	SNRPD3
KIFC1	RPL6	CREB1
DDX21	PABPC1	EEA1
MYO1C	SART1	CNN3
IMMT	HNRNPA3	C11orf96
KIF5B	PTBP1	HCFC1
DSG2	HNRNPK	SNRPD2
TRIM33	NUFIP2	TPP2
IPO7	PGK1	ERCC4
JUP	CALR	EEF1A1
SERPINH1	HNRNPUL1	ERH
NOP2	CTTN	HDDC2
TOP2A	RPSA	PDLIM5
FAM83H	TKT	MAP4
MPRIP iso2	PABPC4	EEF1A1P5
NDUFS2	TMPO	FUBP1
PKM2	SFPQ	PRKCSH
NUP155	HSPD1	API5
LUZP1	WARS	MAGOH
ACTR3	CCT2	PDLIM3
COPA	MCM3	ARPC3
SLTM	PPP1R9B	ZMAT2
FLII	PRRC2C	GMNN
PRKDC	RPL8	PRRC2A
MYO6	GDI2	RNMTL1
IARS	KRR1	RPS10
BASP1	ALDOA	SNAPIN
NSUN2	EIF3E	CNBP
MYO18A	TRIM28	IRS4
PSMC2	AHNAK	PRRC2B
ASS1	RPL5	SSBP1
RPLP0	EIF4G1	SUCLG2
HNRNPH2	NAP1L1	PRCC
EIF2S2	FBL	MARCKS
MPRIP	PA2G4	CDC27
DHX15	ACSL4	HSP90AA2P
MTHFD1	PRDX1	MRE11A
PDIA6	U2AF2	PRPF31
CAPZA1	PHB2	BOLA2
PKP2	P4HB	TAGLN2
GOLGA2	PRPF6	PRDX6
CAPRIN1	PRPF3	RBM10
HNRNPF	SLC25A5	CEP170
GANAB	PAWR	CTTNBP2NL
SQSTM1	NACA	RANBP1
PPP1CC	ADRM1	ALYREF
ATAD3A	ACIN1	ACTG2
PRPF8	NOL7	FGFR1OP
VARS	PDIA4	SAFB
DDX17	PDLIM1	PPA1
FSCN1	SNW1	EIF4B
DDX1	RPS18	EPB41L2
KIF20A	FUBP3	ST13
ACLY	NKRF	DCTPP1
EIF4A3	RPL24	PEBP1
LRPPRC	CDC37	NHP2
KPNB1	NUP62	DDX3X
HSP90B1	CLIC1	H1F0
C19orf21		CHERP
MKI67		RBM17
MATR3		CRTC1
HNRNPR		HMGB1
PLK1		CFL2
HADHA		SAP30BP
PSMC5		DFFA
PPP1CB		POLRMT
H2AFY		MED1
GIGYF2		ZFR
CCT4		APC
BCLAF1		BTF3L4
CAPZA2		XRN2
ACSL3		RAN
PHGDH		UBXN1
PPP1CA		MSH2
SND1		BRD4
CSDE1		TIMM13
DDX18		GTF2F2
LDHA		YWHAQ
ILF2		GTF2F1
MYO1E		APEX1
CYR61		LSM14A
SRP72		HNRNPDL
ANLN		HADH
XPOT		SUGT1
HNRNPL		SPCS2
NUP205		LARP4B
CANX		SORD
PRPF19		SPEN
RANGAP1		UBE2I
MYO1B		SEC22B
AHCYL1		SUMO1
MCM5		UCHL1
SYNM		PPIF
ABCF1		EIF4H
CORO1C		ERP29
RBMX		CHAMP1
ACTBL2		ECHS1
GRWD1		MDC1
KPNA2		FASN
DHX29		NLGN3
SYNCRIP		DPYSL2
CPT1A		SHISA6
CSDA		ALKBH1
SMC1A		SMNDC1
HLA-C		EPS8L1
ADAR		PAK4
SF3B3		HYDIN
RSL1D1		DDX28
TBL3		C19orf18
IPO9		IRS2
AARS		NOTCH4
RG9MTD1		ANXA2P2
TARS		POTEE
PPP2R2A		ZNF844
RCN1		RPS20
EBNA1BP2		NRXN3
FLOT2		CD96
HNRNPC		RIF1
SF3B2		DLD
GART		H1FX
SAMM50		HIRIP3
RUVBL2		ABI1
UBC		SRRM2
MAT2A		PIP5K1C
RPN2		CCAR2
PRMT1		CD81
CCT5		POTEF
UBA1		POTEI
RBMXL1		POTEKP
DNAJA1		ACTA2
RPN1		ACTA1
HLA-A		HSPA6
GTF2I		HSPA7
PSMD2		HSPA2
DHX30		PPP1R2P3
SMARCA5		HSP90AB2P
RBBP4		TUBA3C
STRAP		EEF1A2
MST4		MAGOHB
IPO5		TUBB2A
PCBP1		RPS10P5
TARDBP		TUBB4A
CD55		ST13P4
FNBP4		ST13P5
TRIP13		HMGB1P1
EIF3D		PABPC1L
PPP2R1A		PABPC5
IKBKAP		HNRNPA1L2
SMC2		PABPC1L2A
ATP1A1		YWHAZ
NOP56		YWHAB
HNRNPUL2		SFN
GEMIN4		YWHAG
ATXN2L		YWHAH
ATP2A2		TAGLN3
CCT7
SEC13
GNAI3
MKI67IP
ILF3
PDIA3
GNAI2
MYL12B
SMC3
POLDIP3
RUVBL1
DDX47
PSMC3
UQCRC2
PGD
EIF2A
COPB2
G3BP2
ERLIN1
SRP68
EIF3M
ATP5B
TFG
LARS
AURKA
MARS
SPTBN2
KYNU
RNH1
SKIV2L2
HNRNPAB
SART3
VDAC2
UPF1
NOL6
CCT6A
NOP58
FOLR1
COPB1
EIF3B
CAD
HNRPDL
SMC4
FTH1
BUB3
TRAP1
HNRNPD
NOL11
DRG1
PDCD11
MCM7
DNAJA2
TPX2
KIF23
SSRP1
SUPT16H
ZNF326
LIMCH1
RECQL
IFI16
MAP7
PRPF40A
WDR36
PDLIM7
LUC7L2
C4A
HADHB
TWF1
EFTUD2
PCBP2
MTHFD1L
RFC4
DNAJA3
RAI14
DDX39A
KIF2C
SON
RBM14/RBM4 fusion
PSMC6
GCN1L1
IMPDH2
DNAJB4
KTN1
NONO
DDX23
PDHB
WDR77
PLS3
RRM1
DCP1A
AP3D1
NAMPT
FLOT1
EWSR1
LMNB1
CCT8
ZC3HAV1
GPRC5A
LRRC59
FXR1
RBM15
AIFM1
RBM4
WDR1
ABCD3
MYL6
KIF14
TNPO1
GNL3
MCM4
GNAS
CCPG1
ETF1
SEC16A
NCAPD2
PABPN1
MCM2
EIF3CL
NUP160
TPM4
UGDH
EIF4G2
SRSF7
CCT3
NOB1
PFKM
YARS2
ABCF2
CALU
TIMM50
NUP210
SHCBP1
MOV10
GPI
ACADM
CDC5L
XPO1
PSMD11
HSPH1
CTPS
DDX50
TPM3
CS
PUF60
ARHGEF2
SPECC1
DIP2B
AHCTF1
RRP7A
TPM1
RBBP7
HYOU1
GMPS
GNB2
AFAP1
HSPA4
VCP
LARP1
PDCD6IP
NUP107
EIF3G
FMR1
DHCR7
RARS
IGF2BP1
WDR75
RRP12
PSMD3
RPL22
LONP1
OXCT1
CAPN2
RAD50
LUC7L3
EIF3A
TBL2
FTSJ3
EIF3EIP
EXOSC10
KHDRBS1
ERAL1
NUP214
PSMD12
ALDH3A2
USP7
NUP133
POR
PSMD1
HDLBP
PAK1IP1
RALY
DHX36
TRIM27
SHMT2
HIST1H2BJ
EIF2S1
PSMC4
GNB4
NUP98
TUBG1
COL12A1
TRA2B
SPATA5
RFC3
INCENP
PRC1
NUP88
VDAC1
SNRNP70
ZNF281
CHORDC1
AP2M1
HMMR
GOT2
GNA11
EIF3F
EIF2AK2
C22orf28
NXF1
EFTUD1
PNN
CSE1L
DDX46
FERMT2
NUP93
CENPF
ZC3H11A
PIK3C2A
RBM39
PSMD13
ERBB2IP
LUC7L
GEMIN5
PC
RPS2
PRMT5
SAFB2
PGM1
NEMF
UNC45A
DHX16
AHCY
G6PD
DDX20
MRPS27
APOBEC3B
ARHGAP11A
PPP1R13L
HIST1H4A
PBRM1
RBM12B
ANXA1
KIF11
FAF2
CEBPZ
BRIX1
GSN
RPS3
MCM6
AP1G1
TRIM21
DDOST
MOGS
HIST1H2AB
ADSL
COPG
CYFIP1
SRSF4
CKB
MACF1
ZC3H18
CCNB1
BOP1
DAPK3
KIAA1967
PFAS
ACO2
NOL10
FAM83B
GNL2
FDPS
HSPB1
ACACA
GFM1
SKIV2L
PES1
DDX55
CALD1
NDUFA9
PRPS1
DARS
RACGAP1
DDX27
NAP1L4b
DNAJB1
GLRX3
DEK
ITPR3
ATAD1
AP2B1
GAN
RPL19
FAM120A
ADD3
PSMD6
SRRT
MUC16
IGF2BP3
PTDSS1
FYN
VPS35
EGFR
MTA2
PDHA1
XPO5
DIAPH1
DSG1
PELO
PSMD7
NSDHL
HLTF
BZW1
MYCBP2
GARS
IKBIP
PPAN
ACO1
RFC5
NPEPPS
FARSB
LARP4
MSN
FAM91A1
ARPC1B
PPID
FAM98B
PRKAR2A
MTDH
KRT13
GNL3L
SRSF3
TRIM29
RPS16
KPNA3
NARS
MRPS22
RPS6KA3
CSNK1E
DNAJC21
NAA15
GTSE1
RPL35
AKR1B1
GOLGB1
PPP1R9A
EIF3I
DNMT1
AP1M1
CIRH1A
RPL18A
RPS3A
DHX57
QARS
CDK9
AKAP8
PFKFB2
LIG3
DKC1
RPS19
DLGAP5
IGHG3
ECD
FARSA
POLDIP2
KARS
MYH8
AICDA
H2AFZ
ALDH18A1
ASPH
RPS14
DDX6
NAA25
KIF2A
PPIG
GNB2L1
CDC73
KRI1
RPL10A
ATIC
GTPBP1
LBR
AP2A1
NUP85
EEF1E1
POP1
CAND1
AFG3L2
MUC12
FAM98A
SARS2
FGA
FAU
GSK3B
RPF2
MSH6
CUL1
TDP1
AGPS
PTPRS
OAS3
ACAD11
TIMM44
SLC38A1
GRN
FAF1
CDH3
