# Supplementary material for: SILAC kinase screen identifies potential MASTL substrates
Source: Sci Rep. 2022 Jun 22;12:10568. doi: 10.1038/s41598-022-14933-0 (PMC9217955; doi:10.1038/s41598-022-14933-0)
Supplement: Supplementary file 9 — Supplementary Table S5. [file 41598_2022_14933_MOESM9_ESM.xlsx]

## Sheet: ENSA_MASTL
Protein FDR Confidence: Combined	Master	Accession	Description	Exp. q-value: Combined	Sum PEP Score	Coverage [%]	# Peptides	# Isoforms	# PSMs	# Unique Peptides	# AAs	MW [kDa]	calc. pI	Score Mascot: Mascot	Score Sequest HT: Sequest HT	# Peptides (by Search Engine): Mascot	# Peptides (by Search Engine): Sequest HT	Biological Process	Cellular Component	Molecular Function	Pfam IDs	Entrez Gene ID	Ensembl Gene ID	Gene Symbol	Chromosome	KEGG Pathways	WikiPathways	Reactome Pathways	# Protein Pathway Groups	# Razor Peptides	Abundance Ratio: (Active, high, 30 min) / (CTL, high, 30 min)	Abundance Ratio: (Active, high, 60 min) / (CTL, high, 60 min)	Abundance Ratio: (Active, low, 30 min) / (CTL, low, 30 min)	Abundance Ratio: (Active, low, 60 min) / (CTL, low, 60 min)	Abundance Ratio: (DK, high, 30 min) / (CTL, high, 30 min)	Abundance Ratio: (DK, high, 60 min) / (CTL, high, 60 min)	Abundance Ratio: (DK, low, 30 min) / (CTL, low, 30 min)	Abundance Ratio: (DK, low, 60 min) / (CTL, low, 60 min)	Abundances (Grouped): Active, high, 30 min	Abundances (Grouped): Active, high, 60 min	Abundances (Grouped): Active, low, 30 min	Abundances (Grouped): Active, low, 60 min	Abundances (Grouped): CTL, high, 30 min	Abundances (Grouped): CTL, high, 60 min	Abundances (Grouped): CTL, low, 30 min	Abundances (Grouped): CTL, low, 60 min	Abundances (Grouped): DK, high, 30 min	Abundances (Grouped): DK, high, 60 min	Abundances (Grouped): DK, low, 30 min
High	Master Protein	O43768	Alpha-endosulfine OS=Homo sapiens OX=9606 GN=ENSA PE=1 SV=1	0	625.006	97	28	97	4183	28	121	13.4	7.24	26361	5670.54	18	28	cell division;regulation of biological process;response to stimulus;transport	cytoplasm	enzyme regulator activity;protein binding	Pf04667	2029	ENSG00000143420.18	ENSA	1			MASTL Facilitates Mitotic Progression	5	0	0.659	1.171	2.449	2.041	1.451	1.17	3.001	0.459	59.8	122.6	133.5	126.3	90.7	104.7	54.5	61.9	131.6	122.5	163.6
Confidence	Annotated Sequence	Modifications	Qvality PEP	Qvality q-value	# Protein Groups	# Proteins	# Isoforms	# PSMs	Master Protein Accessions	Positions in Master Proteins	# Missed Cleavages	Theo. MH+ [Da]	Abundance Ratio: (Active, high, 30 min) / (CTL, high, 30 min)	Abundance Ratio: (Active, high, 60 min) / (CTL, high, 60 min)	Abundance Ratio: (Active, low, 30 min) / (CTL, low, 30 min)	Abundance Ratio: (Active, low, 60 min) / (CTL, low, 60 min)	Abundance Ratio: (DK, high, 30 min) / (CTL, high, 30 min)	Abundance Ratio: (DK, high, 60 min) / (CTL, high, 60 min)	Abundance Ratio: (DK, low, 30 min) / (CTL, low, 30 min)	Abundance Ratio: (DK, low, 60 min) / (CTL, low, 60 min)	Abundances (Grouped): Active, high, 30 min	Abundances (Grouped): Active, high, 60 min	Abundances (Grouped): Active, low, 30 min	Abundances (Grouped): Active, low, 60 min	Abundances (Grouped): CTL, high, 30 min	Abundances (Grouped): CTL, high, 60 min	Abundances (Grouped): CTL, low, 30 min	Abundances (Grouped): CTL, low, 60 min	Abundances (Grouped): DK, high, 30 min	Abundances (Grouped): DK, high, 60 min	Abundances (Grouped): DK, low, 30 min	Abundances (Grouped): DK, low, 60 min	Quan Info	Found in Sample: [S11] F11: Sample, Active, high, 30 min	Found in Sample: [S5] F5: Sample, Active, high, 60 min	Found in Sample: [S8] F8: Sample, Active, low, 30 min	Found in Sample: [S2] F2: Sample, Active, low, 60 min	Found in Sample: [S10] F10: Sample, CTL, high, 30 min	Found in Sample: [S4] F4: Sample, CTL, high, 60 min	Found in Sample: [S7] F7: Sample, CTL, low, 30 min	Found in Sample: [S1] F1: Sample, CTL, low, 60 min	Found in Sample: [S12] F12: Sample, DK, high, 30 min	Found in Sample: [S6] F6: Sample, DK, high, 60 min	Found in Sample: [S9] F9: Sample, DK, low, 30 min	Found in Sample: [S3] F3: Sample, DK, low, 60 min	Confidence (by Search Engine): Sequest HT	Percolator q-Value (by Search Engine): Sequest HT	Percolator PEP (by Search Engine): Sequest HT	XCorr (by Search Engine): Sequest HT
High	[K].YFDSGDYNMAK.[A]	1xPhospho [S4(100)]	0.00856027	0.00180269	1	2	1	5	O43768	O43768 [64-74]	0	1390.5	100	100	100	100		0.01			204.4	533.9	95.1	364		2.6								Peak Found	High	High	High	Not Found	Peak Found	Not Found	Not Found	Not Found	Not Found	Not Found	Not Found	High	0.0003142	0.0002482	1.87
High	[K].YFDSGDYNMAK.[A]	1xOxidation [M9]; 1xPhospho [S4(100)]	0.00357804	0.00180269	1	2	1	14	O43768	O43768 [64-74]	0	1406.5	100	100	100	89.515	0.01	0.031	0.01	0.01	50.6	482.5	199	457.5	0.2	4.7	0.2	5.1		0.1				High	High	High	High	Peak Found	Peak Found	Peak Found	Peak Found	Not Found	Peak Found	Not Found	Not Found	High	0.0003142	7.009e-05	2.97
High	Master Protein	Q96GX5	Serine/threonine-protein kinase greatwall OS=Homo sapiens OX=9606 GN=MASTL PE=1 SV=1	0	435.175	63	40	74	570	40	879	97.3	5.99	5832	688.5	18	40	cell division;cell organization and biogenesis;metabolic process;regulation of biological process;response to stimulus	cytoplasm;cytoskeleton;nucleus	catalytic activity;nucleotide binding;protein binding	Pf00069, Pf01636, Pf07714	84930	ENSG00000120539.14	MASTL	10			MASTL Facilitates Mitotic Progression	5	0	3.454	49.991	100	100	8.647	44.133	100	100	18.9	160	220.4	431.8	5.5	3.2	0.3	0.4	47.2	141.3	73.6
Confidence	Annotated Sequence	Modifications	Qvality PEP	Qvality q-value	# Protein Groups	# Proteins	# Isoforms	# PSMs	Master Protein Accessions	Positions in Master Proteins	# Missed Cleavages	Theo. MH+ [Da]	Abundance Ratio: (Active, high, 30 min) / (CTL, high, 30 min)	Abundance Ratio: (Active, high, 60 min) / (CTL, high, 60 min)	Abundance Ratio: (Active, low, 30 min) / (CTL, low, 30 min)	Abundance Ratio: (Active, low, 60 min) / (CTL, low, 60 min)	Abundance Ratio: (DK, high, 30 min) / (CTL, high, 30 min)	Abundance Ratio: (DK, high, 60 min) / (CTL, high, 60 min)	Abundance Ratio: (DK, low, 30 min) / (CTL, low, 30 min)	Abundance Ratio: (DK, low, 60 min) / (CTL, low, 60 min)	Abundances (Grouped): Active, high, 30 min	Abundances (Grouped): Active, high, 60 min	Abundances (Grouped): Active, low, 30 min	Abundances (Grouped): Active, low, 60 min	Abundances (Grouped): CTL, high, 30 min	Abundances (Grouped): CTL, high, 60 min	Abundances (Grouped): CTL, low, 30 min	Abundances (Grouped): CTL, low, 60 min	Abundances (Grouped): DK, high, 30 min	Abundances (Grouped): DK, high, 60 min	Abundances (Grouped): DK, low, 30 min	Abundances (Grouped): DK, low, 60 min	Quan Info	Found in Sample: [S11] F11: Sample, Active, high, 30 min	Found in Sample: [S5] F5: Sample, Active, high, 60 min	Found in Sample: [S8] F8: Sample, Active, low, 30 min	Found in Sample: [S2] F2: Sample, Active, low, 60 min	Found in Sample: [S10] F10: Sample, CTL, high, 30 min	Found in Sample: [S4] F4: Sample, CTL, high, 60 min	Found in Sample: [S7] F7: Sample, CTL, low, 30 min	Found in Sample: [S1] F1: Sample, CTL, low, 60 min	Found in Sample: [S12] F12: Sample, DK, high, 30 min	Found in Sample: [S6] F6: Sample, DK, high, 60 min	Found in Sample: [S9] F9: Sample, DK, low, 30 min	Found in Sample: [S3] F3: Sample, DK, low, 60 min	Confidence (by Search Engine): Sequest HT	Percolator q-Value (by Search Engine): Sequest HT	Percolator PEP (by Search Engine): Sequest HT	XCorr (by Search Engine): Sequest HT
High	[R].DINMMDILTTPSMAKPR.[Q]	3xOxidation [M4; M5; M13]; 1xPhospho [T10(100)]	0.000646187	0.00118446	1	1	1	6	Q96GX5	Q96GX5 [185-201]	0	2061.91	100	100	100	100	100	100	100	100	30.4	152	182.7	500					26.5	159	80.9	68.6		Peak Found	High	High	High	Not Found	Not Found	Not Found	Not Found	Peak Found	High	Peak Found	High	High	0.0002242	5.859e-06	2.26
High	[R].TPGQVLSLISSLGFNTPIAEK.[N]	1xPhospho [T16(100)]	1.79509e-09	0.00118446	1	1	2	15	Q96GX5	Q96GX5 [207-227]	0	2252.16	0.687	5.98	100	100	4.114	13.464	100	100	21.5	82.9	86.7	418.8	31.3	13.9	0.2		128.7	186.6	98.2	131.3		High	High	High	High	Peak Found	Peak Found	Peak Found	Not Found	High	High	High	High	High	0.0002242	5.144e-14	8.32
High	[R].TPGQVLSLISSLGFNTPIAEK.[N]	2xPhospho [S10(99.4); T16(100)]	0.00875715	0.00180269	1	1	1	1	Q96GX5	Q96GX5 [207-227]	0	2332.12																					No Quan Values	Not Found	Not Found	Not Found	High	Not Found	Not Found	Not Found	Not Found	Not Found	Not Found	Not Found	Not Found	High	0.0003142	0.0002567	3.41
High	[R].TPGQVLSLISSLGFNTPIAEK.[N]	1xDeamidated [Q4]; 1xPhospho [T16(100)]	1.40493e-05	0.00118446	1	1	1	1	Q96GX5	Q96GX5 [207-227]	0	2253.14		100						100		13.6										1186.4		Not Found	Peak Found	Not Found	Not Found	Not Found	Not Found	Not Found	Not Found	Not Found	Not Found	Not Found	High	High	0.0002242	2.28e-08	4.59
High	[R].LATSSASSQSHTFISSVESECHSSPK.[W]	1xCarbamidomethyl [C21]; 1xPhospho [S/T]	0.054664	0.00262101	1	1	1	2	Q96GX5	Q96GX5 [297-322]	0	2831.22		100		100		100		100		177.2		683.6						194.9		144.4		Not Found	Peak Found	Not Found	High	Not Found	Not Found	Not Found	Not Found	Not Found	Peak Found	Not Found	High	High	0.0004254	0.003679	1.71
High	[K].DLELALSPIHNSSALPTTGR.[S]	1xPhospho [S7(100)]	0.000176315	0.00118446	1	1	2	15	Q96GX5	Q96GX5 [364-383]	0	2172.07	100	100	100	100	100	100	100	100	29.4	121.3	301.7	460.1					40.2	112.2	56.9	78.2		High	High	High	High	Not Found	Not Found	Not Found	Not Found	High	High	High	High	High	0.0002242	8.895e-07	4.46
High	[K].DLELALSPIHNSSALPTTGR.[S]	1xDeamidated [N11]; 1xPhospho [S7(100)]	0.0362155	0.00210324	1	1	1	3	Q96GX5	Q96GX5 [364-383]	0	2173.05			100	100			100	100			470.3	527							31	171.6		Not Found	Not Found	High	High	Not Found	Not Found	Not Found	Not Found	Not Found	Not Found	Peak Found	High	High	0.0004254	0.002005	2.65
High	[R].NFELVDSSPCKK.[I]	1xCarbamidomethyl [C10]; 1xPhospho [S]	0.0159668	0.00210324	1	1	1	2	Q96GX5	Q96GX5 [446-457]	1	1503.65		100	100	100		100		100		158.3	6.9	734.1						121.3		179.4		Not Found	High	Peak Found	Peak Found	Not Found	Not Found	Not Found	Not Found	Not Found	Peak Found	Not Found	High	High	0.0003885	0.0006126	1.74
High	[R].SFNSHINASNNSEPSR.[M]	1xPhospho [S12(100)]	0.00976723	0.00180269	1	1	4	9	Q96GX5	Q96GX5 [657-672]	0	1840.76	100	100	100	100	100	100	100	100	12.4	141	398.2	398.3					15.8	86.3	66	82		Peak Found	High	High	High	Not Found	Not Found	Not Found	Not Found	Peak Found	Peak Found	Peak Found	High	High	0.0003142	0.0002991	2.74
High	[R].ILGTPDYLAPELLLGR.[A]	1xPhospho [T4(100)]	0.00393599	0.00180269	1	1	1	2	Q96GX5	Q96GX5 [738-753]	0	1820.96	100	6.519	100	100	100	0.01			231.2	458.3	191	108.4		70.3			140.9					Peak Found	Peak Found	High	High	Not Found	Peak Found	Not Found	Not Found	Peak Found	Not Found	Not Found	Not Found	High	0.0003142	8.007e-05	3.36
High	[R].NTAQHLTVSGFSL.[-]	1xPhospho [S12(100)]	0.0432212	0.00210324	1	1	1	2	Q96GX5	Q96GX5 [867-879]	0	1454.67		100		100		100		100		186.8		655.6						178.2		179.4		Not Found	Peak Found	Not Found	High	Not Found	Not Found	Not Found	Not Found	Not Found	Peak Found	Not Found	High	High	0.0004254	0.002597	3.2
[truncated: 13 more columns]

## Sheet: hnRNPM_MASTL
Protein FDR Confidence: Combined	Master	Accession	Description	Exp. q-value: Combined	Sum PEP Score	Coverage [%]	# Peptides	# Isoforms	# PSMs	# Unique Peptides	# AAs	MW [kDa]	calc. pI	Score Mascot: Mascot	Score Sequest HT: Sequest HT	# Peptides (by Search Engine): Mascot	# Peptides (by Search Engine): Sequest HT	Biological Process	Cellular Component	Molecular Function	Pfam IDs	Entrez Gene ID	Gene Symbol	Chromosome	KEGG Pathways	Reactome Pathways	Ensembl Gene ID	WikiPathways	# Protein Pathway Groups	# Razor Peptides	Abundance Ratio: (Active, high, 30 min) / (CTL, high, 30 min)	Abundance Ratio: (Active, high, 60 min) / (CTL, high, 60 min)	Abundance Ratio: (Active, low, 30 min) / (CTL, low, 30 min)	Abundance Ratio: (Active, low, 60 min) / (CTL, low, 60 min)	Abundance Ratio: (DK, high, 30 min) / (CTL, high, 30 min)	Abundance Ratio: (DK, high, 60 min) / (CTL, high, 60 min)	Abundance Ratio: (DK, low, 30 min) / (CTL, low, 30 min)	Abundance Ratio: (DK, low, 60 min) / (CTL, low, 60 min)	Abundances (Grouped): Active, high, 30 min	Abundances (Grouped): Active, high, 60 min	Abundances (Grouped): Active, low, 30 min	Abundances (Grouped): Active, low, 60 min	Abundances (Grouped): CTL, high, 30 min	Abundances (Grouped): CTL, high, 60 min	Abundances (Grouped): CTL, low, 30 min	Abundances (Grouped): CTL, low, 60 min	Abundances (Grouped): DK, high, 30 min	Abundances (Grouped): DK, high, 60 min	Abundances (Grouped): DK, low, 30 min
High	Master Protein	P52272	Heterogeneous nuclear ribonucleoprotein M OS=Homo sapiens OX=9606 GN=HNRNPM PE=1 SV=3	0	4343.95	97	130	510	38547	130	730	77.5	8.7	296065	71115	72	129	metabolic process;regulation of biological process;response to stimulus	membrane;nucleus;spliceosomal complex	protein binding;RNA binding	Pf00076, Pf11532, Pf11608, Pf13893, Pf14259	4670	HNRNPM	19	Spliceosome	mRNA Splicing - Major Pathway; FGFR2 alternative splicing	ENSG00000099783.11	mRNA Processing	11	0	0.955	0.98	0.97	0.986	1.026	1.02	0.991	0.966	96.5	99.8	97.1	99.2	101.1	101.8	100.1	100.6	103.7	103.8	99.2
Confidence	Annotated Sequence	Modifications	Qvality PEP	Qvality q-value	# Protein Groups	# Proteins	# Isoforms	# PSMs	Master Protein Accessions	Positions in Master Proteins	# Missed Cleavages	Theo. MH+ [Da]	Abundance Ratio: (Active, high, 30 min) / (CTL, high, 30 min)	Abundance Ratio: (Active, high, 60 min) / (CTL, high, 60 min)	Abundance Ratio: (Active, low, 30 min) / (CTL, low, 30 min)	Abundance Ratio: (Active, low, 60 min) / (CTL, low, 60 min)	Abundance Ratio: (DK, high, 30 min) / (CTL, high, 30 min)	Abundance Ratio: (DK, high, 60 min) / (CTL, high, 60 min)	Abundance Ratio: (DK, low, 30 min) / (CTL, low, 30 min)	Abundance Ratio: (DK, low, 60 min) / (CTL, low, 60 min)	Abundances (Grouped): Active, high, 30 min	Abundances (Grouped): Active, high, 60 min	Abundances (Grouped): Active, low, 30 min	Abundances (Grouped): Active, low, 60 min	Abundances (Grouped): CTL, high, 30 min	Abundances (Grouped): CTL, high, 60 min	Abundances (Grouped): CTL, low, 30 min	Abundances (Grouped): CTL, low, 60 min	Abundances (Grouped): DK, high, 30 min	Abundances (Grouped): DK, high, 60 min	Abundances (Grouped): DK, low, 30 min	Abundances (Grouped): DK, low, 60 min	Quan Info	Found in Sample: [S8] F8: Sample, Active, high, 30 min	Found in Sample: [S11] F11: Sample, Active, high, 60 min	Found in Sample: [S2] F2: Sample, Active, low, 30 min	Found in Sample: [S5] F5: Sample, Active, low, 60 min	Found in Sample: [S7] F7: Sample, CTL, high, 30 min	Found in Sample: [S10] F10: Sample, CTL, high, 60 min	Found in Sample: [S1] F1: Sample, CTL, low, 30 min	Found in Sample: [S4] F4: Sample, CTL, low, 60 min	Found in Sample: [S9] F9: Sample, DK, high, 30 min	Found in Sample: [S12] F12: Sample, DK, high, 60 min	Found in Sample: [S3] F3: Sample, DK, low, 30 min	Found in Sample: [S6] F6: Sample, DK, low, 60 min	Confidence (by Search Engine): Sequest HT	Percolator q-Value (by Search Engine): Sequest HT	Percolator PEP (by Search Engine): Sequest HT	XCorr (by Search Engine): Sequest HT
High	[-].MAAGVEAAAEVAATEIKMEEESGAPGVPSGNGAPGPK.[G]	1xDeamidated [N31]; 2xOxidation [M1; M18]; 1xPhospho [T14(99.4)]	0.107209	0.00710798	1	1	2	2	P52272	P52272 [1-37]	1	3593.6																					No Quan Values	High	Not Found	Not Found	Not Found	Not Found	Not Found	Not Found	Not Found	Not Found	High	Not Found	Not Found	High	0.0002768	0.003388	1.82
High	[K].MEEESGAPGVPSGNGAPGPK.[G]	1xDeamidated [N14]; 1xPhospho [S5(100)]	0.0557294	0.00538298	1	1	1	8	P52272	P52272 [18-37]	0	1948.8	0.715	0.943	1.007	100	0.766	0.858	1.263		123.9	176.8	64.2	36.5	173.4	187.4	63.8		132.8	160.7	80.5			Peak Found	High	Peak Found	Peak Found	High	High	High	Not Found	High	Peak Found	High	Not Found	High	0.0002102	0.0007581	1.92
High	[R].GGNRFEPYANPTKR.[Y]	1xPhospho [Y8(100)]	0.0454439	0.0036495	1	1	1	2	P52272	P52272 [57-70]	2	1686.77	0.086	1.181	1.227	1.008	1.137	1.171	0.732	1.072	22.3	189.7	16.6	14.7	259.5	160.6	13.5	14.6	295	188	9.9	15.6		Peak Found	Peak Found	Peak Found	Peak Found	High	Peak Found	High	Peak Found	Peak Found	Peak Found	Peak Found	Peak Found	High	0.0001433	0.000471	2.32
High	[K].DLVKEKVGEVTYVELLMDAEGK.[S]	1xCarbamidomethyl [K4]; 1xPhospho [T/Y]	0.0399494	0.0036495	1	1	1	7	P52272	P52272 [89-110]	2	2602.27	1.554	0.593	100	1.643	1.812	0.913	100	1.422	146.3	104.5	83.7	69.6	94.2	176.2		42.3	170.7	160.8	91.6	60.2		High	Peak Found	High	Peak Found	Peak Found	High	High	Peak Found	Peak Found	High	High	High	High	0.0001433	0.0003494	2.36
High	[K].DLVKEKVGEVTYVELLMDAEGK.[S]	1xCarbamidomethyl [K4]; 1xOxidation [M17]; 1xPhospho [T/Y]	0.0506639	0.0036495	1	1	1	14	P52272	P52272 [89-110]	2	2618.27	0.406	0.804	0.808	0.768	0.405	0.858	0.799	0.968	66.4	66.5	130.2	74.1	163.5	82.6	161	96.5	66.2	70.9	128.7	93.5		High	High	High	High	High	High	High	High	High	High	High	High	High	0.0001433	0.0006088	2.53
High	[K].VMATTGGMGMGPGGPGMITIPPSILNNPNIPNEIIHALQAGR.[L]	1xPhospho [T/S]	2.58996e-05	0.0017397	1	1	2	8	P52272	P52272 [160-201]	0	4275.09	100	3.568	0.359	0.644	100	0.892	0.32	0.444	144	211	84	87.8		59.1	233.9	136.3	55.7	52.8	74.9	60.4		High	High	Peak Found	High	Not Found	Peak Found	High	High	Peak Found	Peak Found	High	Peak Found	High	7.123e-05	3.051e-12	5.43
High	[K].VMATTGGMGMGPGGPGMITIPPSILNNPNIPNEIIHALQAGR.[L]	1xOxidation [M8]; 1xPhospho [T19(95.6)]	0.0651716	0.00538298	1	1	1	1	P52272	P52272 [160-201]	0	4291.09																					No Quan Values	Not Found	Not Found	Not Found	High	Not Found	Not Found	Not Found	Not Found	Not Found	Not Found	Not Found	Not Found	High	0.0002102	0.001091	3.4
High	[K].VMATTGGMGMGPGGPGMITIPPSILNNPNIPNEIIHALQAGR.[L]	1xDeamidated [N26]; 1xOxidation [M2]; 1xPhospho [T5(98.6)]	0.00181566	0.0017397	1	1	1	1	P52272	P52272 [160-201]	0	4292.07	100	0.666	0.98	0.898	100	0.01	0.786	1.128	66.2	153.9	125.4	73.3		231.2	128	81.7	147.7		100.5	92.1		Peak Found	Peak Found	High	Peak Found	Not Found	Peak Found	Peak Found	Peak Found	Peak Found	Not Found	Peak Found	Peak Found	High	7.123e-05	1.582e-07	3.83
High	[R].GNFGGSFAGSFGGAGGHAPGVAR.[K]	1xPhospho [S6(100)]	1.43559e-06	0.0017397	1	1	3	32	P52272	P52272 [628-650]	0	2114.92	1.148	4.436	3.762	7.355	0.628	1.138	1.479	1.158	113.2	305.3	120.9	211.2	98.6	68.8	32.1	28.7	62	78.3	47.5	33.3		High	High	High	High	High	High	High	Peak Found	High	High	High	High	High	7.123e-05	1.879e-15	6.01
High	[R].GNFGGSFAGSFGGAGGHAPGVAR.[K]	1xDeamidated [N2]; 1xPhospho [S10(100)]	0.0144073	0.0036495	1	1	2	2	P52272	P52272 [628-650]	0	2115.9	100		0.01				0.01		603.3						596.7							High	High	Not Found	Not Found	Not Found	Not Found	Peak Found	Not Found	Not Found	Not Found	Not Found	Not Found	High	0.0001433	2.984e-05	1.91
High	Master Protein	Q96GX5	Serine/threonine-protein kinase greatwall OS=Homo sapiens OX=9606 GN=MASTL PE=1 SV=1	0	557.202	52	34	76	553	34	879	97.3	5.99	5832	957.12	19	34	cell division;cell organization and biogenesis;metabolic process;regulation of biological process;response to stimulus	cytoplasm;cytoskeleton;nucleus	catalytic activity;nucleotide binding;protein binding	Pf00069, Pf01636, Pf07714	84930	MASTL	10		MASTL Facilitates Mitotic Progression	ENSG00000120539.14		5	0	16.681	8.235	36.118	18.928	6.426	4.213	15.757	9.214	201.7	102.9	259.1	234.6	12.1	12.5	7.2	12.4	77.7	52.6	113.1
Confidence	Annotated Sequence	Modifications	Qvality PEP	Qvality q-value	# Protein Groups	# Proteins	# Isoforms	# PSMs	Master Protein Accessions	Positions in Master Proteins	# Missed Cleavages	Theo. MH+ [Da]	Abundance Ratio: (Active, high, 30 min) / (CTL, high, 30 min)	Abundance Ratio: (Active, high, 60 min) / (CTL, high, 60 min)	Abundance Ratio: (Active, low, 30 min) / (CTL, low, 30 min)	Abundance Ratio: (Active, low, 60 min) / (CTL, low, 60 min)	Abundance Ratio: (DK, high, 30 min) / (CTL, high, 30 min)	Abundance Ratio: (DK, high, 60 min) / (CTL, high, 60 min)	Abundance Ratio: (DK, low, 30 min) / (CTL, low, 30 min)	Abundance Ratio: (DK, low, 60 min) / (CTL, low, 60 min)	Abundances (Grouped): Active, high, 30 min	Abundances (Grouped): Active, high, 60 min	Abundances (Grouped): Active, low, 30 min	Abundances (Grouped): Active, low, 60 min	Abundances (Grouped): CTL, high, 30 min	Abundances (Grouped): CTL, high, 60 min	Abundances (Grouped): CTL, low, 30 min	Abundances (Grouped): CTL, low, 60 min	Abundances (Grouped): DK, high, 30 min	Abundances (Grouped): DK, high, 60 min	Abundances (Grouped): DK, low, 30 min	Abundances (Grouped): DK, low, 60 min	Quan Info	Found in Sample: [S8] F8: Sample, Active, high, 30 min	Found in Sample: [S11] F11: Sample, Active, high, 60 min	Found in Sample: [S2] F2: Sample, Active, low, 30 min	Found in Sample: [S5] F5: Sample, Active, low, 60 min	Found in Sample: [S7] F7: Sample, CTL, high, 30 min	Found in Sample: [S10] F10: Sample, CTL, high, 60 min	Found in Sample: [S1] F1: Sample, CTL, low, 30 min	Found in Sample: [S4] F4: Sample, CTL, low, 60 min	Found in Sample: [S9] F9: Sample, DK, high, 30 min	Found in Sample: [S12] F12: Sample, DK, high, 60 min	Found in Sample: [S3] F3: Sample, DK, low, 30 min	Found in Sample: [S6] F6: Sample, DK, low, 60 min	Confidence (by Search Engine): Sequest HT	Percolator q-Value (by Search Engine): Sequest HT	Percolator PEP (by Search Engine): Sequest HT	XCorr (by Search Engine): Sequest HT
High	[R].TPGQVLSLISSLGFNTPIAEK.[N]	1xPhospho [T16(100)]	2.92594e-06	0.0017397	1	1	1	8	Q96GX5	Q96GX5 [207-227]	0	2252.16	0.267	4.284	100	4.025	1.436	0.01	100	0.01	55.6	266.8	73.9	184.9	208	62.3		45.9	298.6		4			High	High	High	Peak Found	Peak Found	Peak Found	Not Found	Peak Found	High	High	High	Not Found	High	7.123e-05	1.157e-14	7.4
High	[R].LATSSASSQSHTFISSVESECHSSPK.[W]	1xCarbamidomethyl [C21]; 1xPhospho [S/T]	0.000554758	0.0017397	1	1	1	1	Q96GX5	Q96GX5 [297-322]	0	2831.22																					No Quan Values	Not Found	Not Found	High	Not Found	Not Found	Not Found	Not Found	Not Found	Not Found	Not Found	Not Found	Not Found	High	7.123e-05	7.684e-09	3.79
High	[K].DLELALSPIHNSSALPTTGR.[S]	1xPhospho [S7(100)]	0.000132701	0.0017397	1	1	2	15	Q96GX5	Q96GX5 [364-383]	0	2172.07	100	100	100	100	100	100	100	100	296.1	94.9	252.1	203.7					68.5	48.8	120.7	115.4		High	High	High	High	Not Found	Not Found	Not Found	Not Found	High	High	High	High	High	7.123e-05	1.982e-10	4.73
High	[R].NFELVDSSPCKK.[I]	1xCarbamidomethyl [C10]; 1xPhospho [S8(99.8)]	0.00567736	0.0017397	1	1	2	7	Q96GX5	Q96GX5 [446-457]	1	1503.65	36.498	100	1.972	1.601	9.009	100	1.471	1.281	96.3	43.4	213.6	217.1	2.6		108.4	135.6	23.8	26.2	159.4	173.7		High	High	High	Peak Found	Peak Found	Not Found	Peak Found	Peak Found	High	High	High	High	High	7.123e-05	2.908e-06	3.52
High	[R].DYLSSSFLCSDDDR.[A]	1xCarbamidomethyl [C9]; 1xPhospho [S6(99.5)]	0.0774451	0.00538298	1	1	1	1	Q96GX5	Q96GX5 [547-560]	0	1759.65																					No Quan Values	High	Not Found	Not Found	Not Found	Not Found	Not Found	Not Found	Not Found	Not Found	Not Found	Not Found	Not Found	High	0.0002102	0.001621	2.34
High	[K].GVENPAVQESNQK.[M]	1xPhospho [S10(100)]	0.0656394	0.00538298	1	1	1	1	Q96GX5	Q96GX5 [622-634]	0	1479.65	100	100	100	100	100	100	100	100	139.1	85.1	354	276.5					45.7	51.6	110.5	137.5		Peak Found	Peak Found	High	Peak Found	Not Found	Not Found	Not Found	Not Found	Peak Found	Peak Found	Peak Found	Peak Found	High	0.0002102	0.00111	3.14
High	[R].NAVAFRSFNSHINASNNSEPSR.[M]	1xPhospho [S]	0.0528521	0.00484203	1	1	1	1	Q96GX5	Q96GX5 [651-672]	1	2499.12	100	100	1.411	100			1.243		274.6	67.2	207.7	320.2			147.2				183			High	Peak Found	Peak Found	Peak Found	Not Found	Not Found	Peak Found	Not Found	Not Found	Not Found	Peak Found	Not Found	High	0.0001885	0.0006744	2.79
High	[R].SFNSHINASNNSEPSR.[M]	1xPhospho [S1(100)]	0.00474631	0.0017397	1	1	1	4	Q96GX5	Q96GX5 [657-672]	0	1840.76	100	100	100	100	100				288.7	142.6	357.4	364.9					46.3					High	Peak Found	High	High	Not Found	Not Found	Not Found	Not Found	Peak Found	Not Found	Not Found	Not Found	High	7.123e-05	1.843e-06	2.57
High	[K].RHPLFSDVDWENLQHQTMPFIPQPDDETDTSYFEAR.[N]	1xOxidation [M18]; 1xPhospho [S31(99.1)]	0.00908721	0.0017397	1	1	1	1	Q96GX5	Q96GX5 [831-866]	1	4457.94			100	100				100			652.2	190.1								357.7		Not Found	Not Found	High	Peak Found	Not Found	Not Found	Not Found	Not Found	Not Found	Not Found	Not Found	Peak Found	High	7.123e-05	9.528e-06	4.39
[truncated: 13 more columns]

## Sheet: LYAR_MASTL
Protein FDR Confidence: Combined	Master	Accession	Description	Exp. q-value: Combined	Sum PEP Score	Coverage [%]	# Peptides	# Isoforms	# PSMs	# Unique Peptides	# AAs	MW [kDa]	calc. pI	Score Mascot: Mascot	Score Sequest HT: Sequest HT	# Peptides (by Search Engine): Mascot	# Peptides (by Search Engine): Sequest HT	Biological Process	Cellular Component	Molecular Function	Pfam IDs	Entrez Gene ID	Ensembl Gene ID	Gene Symbol	Chromosome	Reactome Pathways	KEGG Pathways	WikiPathways	# Protein Pathway Groups	# Razor Peptides	Abundance Ratio: (Active, high) / (Active, low)	Abundance Ratio: (Active, high) / (CTL, high)	Abundance Ratio: (Active, low) / (CTL, low)	Abundance Ratio: (CTL, high) / (CTL, low)	Abundance Ratio: (DK, high) / (CTL, high)	Abundance Ratio: (DK, low) / (CTL, low)	Abundance Ratio: (DK, high) / (DK, low)	Abundances (Grouped): Active, high	Abundances (Grouped): Active, low	Abundances (Grouped): CTL, high	Abundances (Grouped): CTL, low	Abundances (Grouped): DK, high	Abundances (Grouped): DK, low	Found in Sample: [S5] F5: Sample, Active, high	Found in Sample: [S2] F2: Sample, Active, low	Found in Sample: [S4] F4: Sample, CTL, high	Found in Sample: [S1] F1: Sample, CTL, low	Found in Sample: [S6] F6: Sample, DK, high	Found in Sample: [S3] F3: Sample, DK, low
High	Master Protein	Q9NX58	Cell growth-regulating nucleolar protein OS=Homo sapiens OX=9606 GN=LYAR PE=1 SV=2	0	851.393	77	56	130	1946	56	379	43.6	9.54	21311	3000.03	33	56		nucleus	metal ion binding;protein binding;RNA binding	Pf08790	55646		LYAR	4				0	0	0.949	0.886	1.042	1.117	0.871	0.935	1.04	98	103.3	110.7	99.1	96.4	92.6	High	High	High	High	High	High
High	Master Protein	Q96GX5	Serine/threonine-protein kinase greatwall OS=Homo sapiens OX=9606 GN=MASTL PE=1 SV=1	0	58.969	27	15	17	47	15	879	97.3	5.99	646	63.66	7	15	cell division;cell organization and biogenesis;metabolic process;regulation of biological process;response to stimulus	cytoplasm;cytoskeleton;nucleus	catalytic activity;nucleotide binding;protein binding	Pf00069, Pf01636, Pf07714	84930	ENSG00000120539.14	MASTL	10	MASTL Facilitates Mitotic Progression			5	0	1.802	34.092	2.564	0.136	3.528	1.89	0.253	259.4	143.9	7.6	56.1	26.8	106.1	High	High	Peak Found	Peak Found	High	High
Confidence	Annotated Sequence	Modifications	Qvality PEP	Qvality q-value	# Protein Groups	# Proteins	# Isoforms	# PSMs	Master Protein Accessions	Positions in Master Proteins	# Missed Cleavages	Theo. MH+ [Da]	Abundance Ratio: (Active, high) / (Active, low)	Abundance Ratio: (Active, high) / (CTL, high)	Abundance Ratio: (Active, low) / (CTL, low)	Abundance Ratio: (CTL, high) / (CTL, low)	Abundance Ratio: (DK, high) / (CTL, high)	Abundance Ratio: (DK, low) / (CTL, low)	Abundance Ratio: (DK, high) / (DK, low)	Abundances (Grouped): Active, high	Abundances (Grouped): Active, low	Abundances (Grouped): CTL, high	Abundances (Grouped): CTL, low	Abundances (Grouped): DK, high	Abundances (Grouped): DK, low	Quan Info	Found in Sample: [S5] F5: Sample, Active, high	Found in Sample: [S2] F2: Sample, Active, low	Found in Sample: [S4] F4: Sample, CTL, high	Found in Sample: [S1] F1: Sample, CTL, low	Found in Sample: [S6] F6: Sample, DK, high	Found in Sample: [S3] F3: Sample, DK, low	Confidence (by Search Engine): Sequest HT	Percolator q-Value (by Search Engine): Sequest HT	Percolator PEP (by Search Engine): Sequest HT	XCorr (by Search Engine): Sequest HT	Top Apex RT [min]	Site [Position]	Position	n Active	n CTL	n DK
High	[R].TPGQVLSLISSLGFNTPIAEK.[N]	1xPhospho [T16(100)]	0.0650504	0.00223163	1	1	1	1	Q96GX5	Q96GX5 [207-227]	0	2252.16	0.647	100	0.888	0.01	100	0.411	0.568	110.9	171.5		193.2	45.1	79.3		Peak Found	Peak Found	Not Found	Peak Found	Peak Found	High	High	0.0004021	0.02609	3.05	101.48	Thr222 [207-227]	207-227	2	1	2
High	[K].DLELALSPIHNSSALPTTGR.[S]	1xPhospho [S7(100)]	0.0198878	0.00223163	1	1	1	1	Q96GX5	Q96GX5 [364-383]	0	2172.07	2.708	100	100			100	0.01	348.4	128.6				123		High	Peak Found	Not Found	Not Found	Not Found	Peak Found	High	0.0004021	0.00254	3.01	92.46	Ser370 [364-383]	364-383	2	0	1

## Sheet: p23(PTGES3)_MASTL
Protein FDR Confidence: Combined	Master	Accession	Description	Exp. q-value: Combined	Sum PEP Score	Coverage [%]	# Peptides	# Isoforms	# PSMs	# Unique Peptides	# AAs	MW [kDa]	calc. pI	Score Mascot: Mascot	Score Sequest HT: Sequest HT	# Peptides (by Search Engine): Mascot	# Peptides (by Search Engine): Sequest HT	Biological Process	Cellular Component	Molecular Function	Pfam IDs	Entrez Gene ID	Ensembl Gene ID	Gene Symbol	Chromosome	KEGG Pathways	WikiPathways	Reactome Pathways	# Protein Pathway Groups	# Razor Peptides	Abundance Ratio: (Active, high, 30 min) / (CTL, high, 30 min)	Abundance Ratio: (Active, high, 60 min) / (CTL, high, 60 min)	Abundance Ratio: (Active, low, 30 min) / (CTL, low, 30 min)	Abundance Ratio: (Active, low, 60 min) / (CTL, low, 60 min)	Abundance Ratio: (DK, high, 30 min) / (CTL, high, 30 min)	Abundance Ratio: (DK, high, 60 min) / (CTL, high, 60 min)	Abundance Ratio: (DK, low, 30 min) / (CTL, low, 30 min)	Abundance Ratio: (DK, low, 60 min) / (CTL, low, 60 min)	Abundances (Grouped): Active, high, 30 min	Abundances (Grouped): Active, high, 60 min	Abundances (Grouped): Active, low, 30 min	Abundances (Grouped): Active, low, 60 min	Abundances (Grouped): CTL, high, 30 min	Abundances (Grouped): CTL, high, 60 min	Abundances (Grouped): CTL, low, 30 min	Abundances (Grouped): CTL, low, 60 min	Abundances (Grouped): DK, high, 30 min	Abundances (Grouped): DK, high, 60 min	Abundances (Grouped): DK, low, 30 min
High	Master Protein	Q15185	Prostaglandin E synthase 3 OS=Homo sapiens OX=9606 GN=PTGES3 PE=1 SV=1	0	804.868	97	30	151	4793	30	160	18.7	4.54	18670	10621.1	14	30	cell organization and biogenesis;metabolic process;regulation of biological process;response to stimulus	cytoplasm;cytosol;nucleus	catalytic activity;protein binding	Pf04969	10728	ENSG00000110958.15	PTGES3	12	Arachidonic acid metabolism; Metabolic pathways	Aryl Hydrocarbon Receptor Pathway	Attenuation phase; Synthesis of Prostaglandins (PG) and Thromboxanes (TX); HSP90 chaperone cycle for steroid hormone receptors (SHR); Aryl hydrocarbon receptor signalling; HSF1 activation	18	0	2.149	1.012	1.073	1.059	2.079	0.886	1.096	1.018	146.7	158.1	67.2	66.1	68.2	156.2	62.6	62.4	141.9	138.4	68.7
Confidence	Annotated Sequence	Modifications	Qvality PEP	Qvality q-value	# Protein Groups	# Proteins	# Isoforms	# PSMs	Master Protein Accessions	Positions in Master Proteins	# Missed Cleavages	Theo. MH+ [Da]	Abundance Ratio: (Active, high, 30 min) / (CTL, high, 30 min)	Abundance Ratio: (Active, high, 60 min) / (CTL, high, 60 min)	Abundance Ratio: (Active, low, 30 min) / (CTL, low, 30 min)	Abundance Ratio: (Active, low, 60 min) / (CTL, low, 60 min)	Abundance Ratio: (DK, high, 30 min) / (CTL, high, 30 min)	Abundance Ratio: (DK, high, 60 min) / (CTL, high, 60 min)	Abundance Ratio: (DK, low, 30 min) / (CTL, low, 30 min)	Abundance Ratio: (DK, low, 60 min) / (CTL, low, 60 min)	Abundances (Grouped): Active, high, 30 min	Abundances (Grouped): Active, high, 60 min	Abundances (Grouped): Active, low, 30 min	Abundances (Grouped): Active, low, 60 min	Abundances (Grouped): CTL, high, 30 min	Abundances (Grouped): CTL, high, 60 min	Abundances (Grouped): CTL, low, 30 min	Abundances (Grouped): CTL, low, 60 min	Abundances (Grouped): DK, high, 30 min	Abundances (Grouped): DK, high, 60 min	Abundances (Grouped): DK, low, 30 min	Abundances (Grouped): DK, low, 60 min	Quan Info	Found in Sample: [S8] F8: Sample, Active, high, 30 min	Found in Sample: [S11] F11: Sample, Active, high, 60 min	Found in Sample: [S2] F2: Sample, Active, low, 30 min	Found in Sample: [S5] F5: Sample, Active, low, 60 min	Found in Sample: [S7] F7: Sample, CTL, high, 30 min	Found in Sample: [S10] F10: Sample, CTL, high, 60 min	Found in Sample: [S1] F1: Sample, CTL, low, 30 min	Found in Sample: [S4] F4: Sample, CTL, low, 60 min	Found in Sample: [S9] F9: Sample, DK, high, 30 min	Found in Sample: [S12] F12: Sample, DK, high, 60 min	Found in Sample: [S3] F3: Sample, DK, low, 30 min	Found in Sample: [S6] F6: Sample, DK, low, 60 min	Confidence (by Search Engine): Sequest HT	Percolator q-Value (by Search Engine): Sequest HT	Percolator PEP (by Search Engine): Sequest HT	XCorr (by Search Engine): Sequest HT
High	[K].SKLTFSCLGGSDNFK.[H]	1xCarbamidomethyl [C7]; 1xPhospho [S6(100)]	0.001449	0.00123595	1	1	1	1	Q15185	Q15185 [34-48]	1	1740.77	0.01	0.664			2.005	0.01				322.5			130.4	485.7			261.4					Not Found	Peak Found	Not Found	Not Found	Peak Found	High	Not Found	Not Found	Peak Found	Not Found	Not Found	Not Found	High	0.0001752	1.644e-05	2.22
High	[K].LNWLSVDFNNWKDWEDDSDEDMSNFDR.[F]	1xOxidation [M22]; 1xPhospho [S5(100)]	0.0106185	0.0017325	1	1	2	16	Q15185	Q15185 [96-122]	1	3488.37	0.574	0.779			1.708	0.557			67.5	271.6			117.5	348.5			200.8	194.2				Peak Found	High	Not Found	Not Found	Peak Found	High	Not Found	Not Found	High	High	Not Found	Not Found	High	0.0002445	0.0003379	2.01
High	Master Protein	Q96GX5	Serine/threonine-protein kinase greatwall OS=Homo sapiens OX=9606 GN=MASTL PE=1 SV=1	0	512.467	66	45	98	588	45	879	97.3	5.99	4247	859.72	20	45	cell division;cell organization and biogenesis;metabolic process;regulation of biological process;response to stimulus	cytoplasm;cytoskeleton;nucleus	catalytic activity;nucleotide binding;protein binding	Pf00069, Pf01636, Pf07714	84930	ENSG00000120539.14	MASTL	10			MASTL Facilitates Mitotic Progression	5	0	100	30.501	11.294	11.639	100	13.464	4.479	8.529	402.4	239.4	134.9	58.2	0.8	7.8	11.9	5	137.7	105.7	53.5
Confidence	Annotated Sequence	Modifications	Qvality PEP	Qvality q-value	# Protein Groups	# Proteins	# Isoforms	# PSMs	Master Protein Accessions	Positions in Master Proteins	# Missed Cleavages	Theo. MH+ [Da]	Abundance Ratio: (Active, high, 30 min) / (CTL, high, 30 min)	Abundance Ratio: (Active, high, 60 min) / (CTL, high, 60 min)	Abundance Ratio: (Active, low, 30 min) / (CTL, low, 30 min)	Abundance Ratio: (Active, low, 60 min) / (CTL, low, 60 min)	Abundance Ratio: (DK, high, 30 min) / (CTL, high, 30 min)	Abundance Ratio: (DK, high, 60 min) / (CTL, high, 60 min)	Abundance Ratio: (DK, low, 30 min) / (CTL, low, 30 min)	Abundance Ratio: (DK, low, 60 min) / (CTL, low, 60 min)	Abundances (Grouped): Active, high, 30 min	Abundances (Grouped): Active, high, 60 min	Abundances (Grouped): Active, low, 30 min	Abundances (Grouped): Active, low, 60 min	Abundances (Grouped): CTL, high, 30 min	Abundances (Grouped): CTL, high, 60 min	Abundances (Grouped): CTL, low, 30 min	Abundances (Grouped): CTL, low, 60 min	Abundances (Grouped): DK, high, 30 min	Abundances (Grouped): DK, high, 60 min	Abundances (Grouped): DK, low, 30 min	Abundances (Grouped): DK, low, 60 min	Quan Info	Found in Sample: [S8] F8: Sample, Active, high, 30 min	Found in Sample: [S11] F11: Sample, Active, high, 60 min	Found in Sample: [S2] F2: Sample, Active, low, 30 min	Found in Sample: [S5] F5: Sample, Active, low, 60 min	Found in Sample: [S7] F7: Sample, CTL, high, 30 min	Found in Sample: [S10] F10: Sample, CTL, high, 60 min	Found in Sample: [S1] F1: Sample, CTL, low, 30 min	Found in Sample: [S4] F4: Sample, CTL, low, 60 min	Found in Sample: [S9] F9: Sample, DK, high, 30 min	Found in Sample: [S12] F12: Sample, DK, high, 60 min	Found in Sample: [S3] F3: Sample, DK, low, 30 min	Found in Sample: [S6] F6: Sample, DK, low, 60 min	Confidence (by Search Engine): Sequest HT	Percolator q-Value (by Search Engine): Sequest HT	Percolator PEP (by Search Engine): Sequest HT	XCorr (by Search Engine): Sequest HT
High	[R].DINMMDILTTPSMAKPR.[Q]	2xOxidation [M4; M5]; 1xPhospho [T10(100)]	0.0282174	0.0017325	1	1	1	3	Q96GX5	Q96GX5 [185-201]	0	2045.91	100	100			100		100		443.5	258.2							135.3		363			High	High	High	Not Found	Not Found	Not Found	Not Found	Not Found	Peak Found	Not Found	Peak Found	Not Found	High	0.0002445	0.001499	2.23
High	[R].DINMMDILTTPSMAKPR.[Q]	3xOxidation [M4; M5; M13]; 1xPhospho [T10(100)]	8.63429e-05	0.00123595	1	1	1	2	Q96GX5	Q96GX5 [185-201]	0	2061.91	100	31.026			100	17.712			478.6	339.9				11			176.5	194				High	High	Not Found	Not Found	Not Found	Peak Found	Not Found	Not Found	Peak Found	Peak Found	Not Found	Not Found	High	0.0001752	2.282e-07	3.65
High	[R].TPGQVLSLISSLGFNTPIAEK.[N]	1xPhospho [T16(100)]	6.97597e-05	0.00123595	1	1	1	3	Q96GX5	Q96GX5 [207-227]	0	2252.16			1.177	4.774			0.554	3.724			314.5	236.4			267.2	49.5			148.1	184.4		Not Found	Not Found	High	High	Not Found	Not Found	Peak Found	Peak Found	Not Found	Not Found	Peak Found	Peak Found	High	0.0001752	1.66e-07	5.37
High	[K].SCLETVASNPGMPVK.[C]	1xCarbamidomethyl [C2]; 1xOxidation [M12]; 1xPhospho [S8(100)]	0.0496825	0.0017325	1	1	1	1	Q96GX5	Q96GX5 [270-284]	0	1685.73	100	100			100	100			558.7	295.4							141	204.9				High	Peak Found	Not Found	Not Found	Not Found	Not Found	Not Found	Not Found	Peak Found	Peak Found	Not Found	Not Found	High	0.0002445	0.003604	1.87
High	[K].KDLELALSPIHNSSALPTTGR.[S]	1xPhospho [S8(100)]	0.0916757	0.00398839	1	1	1	4	Q96GX5	Q96GX5 [363-383]	1	2300.16	6.152	100			1.95	100			549.4	261.2			89.3				174.1	125.9				High	High	Not Found	Not Found	Peak Found	Not Found	Not Found	Not Found	High	High	Not Found	Not Found	High	0.0004586	0.009476	2.13
High	[K].DLELALSPIHNSSALPTTGR.[S]	1xPhospho [S7(100)]	2.03668e-05	0.00123595	1	1	2	15	Q96GX5	Q96GX5 [364-383]	0	2172.07	100	49.172	10.061	17.51	100	13.697	5.39	13.943	406.9	262.1	119.7	62.6		5.3	11.9	3.6	140.9	73	64.1	49.8		High	High	High	High	Not Found	Peak Found	Peak Found	Peak Found	High	High	High	Peak Found	High	0.0001752	2.565e-08	4.24
High	[K].DLELALSPIHNSSALPTTGR.[S]	1xDeamidated [N11]; 1xPhospho [S7(100)]	0.000274999	0.00123595	1	1	1	7	Q96GX5	Q96GX5 [364-383]	0	2173.05	100	100	3.508	0.369	100	100	0.81	8.43	251.9	128.6	120.2	17.6			34.3	47.7	117.6	52.1	27.8	402.2		High	High	High	Peak Found	Not Found	Not Found	Peak Found	Peak Found	High	High	Peak Found	High	High	0.0001752	1.329e-06	3.17
High	[R].NFELVDSSPCKK.[I]	1xCarbamidomethyl [C10]; 1xPhospho [S8(100)]	0.000710969	0.00123595	1	1	2	5	Q96GX5	Q96GX5 [446-457]	1	1503.65	100	32.796	100	100	100	14.254	100	100	425.7	257.8	166.3	44.9		7.9			124	112.1	35.5	25.8		High	High	High	Peak Found	Not Found	Peak Found	Not Found	Not Found	High	Peak Found	Peak Found	Peak Found	High	0.0001752	5.596e-06	3.53
High	[K].ENIVNSFTDKQQTPEKLPIPMIAK.[N]	1xPhospho [S/T]	0.176333	0.00972932	1	1	1	1	Q96GX5	Q96GX5 [507-530]	2	2821.42	100	100							724.6	475.4												Peak Found	High	Not Found	Not Found	Not Found	Not Found	Not Found	Not Found	Not Found	Not Found	Not Found	Not Found	High	0.001302	0.02766	3.06
High	[K].ENIVNSFTDKQQTPEKLPIPMIAK.[N]	1xOxidation [M21]; 1xPhospho [T13(99.3)]	0.0300291	0.0017325	1	1	2	4	Q96GX5	Q96GX5 [507-530]	2	2837.42	100	100			100	100			582.3	347.4							146.2	124.1				High	High	Not Found	Not Found	Not Found	Not Found	Not Found	Not Found	Peak Found	Peak Found	Not Found	Not Found	High	0.0002445	0.001656	3.9
High	[K].QQTPEKLPIPMIAK.[N]	1xOxidation [M11]; 1xPhospho [T3(100)]	0.00134098	0.00123595	1	1	1	5	Q96GX5	Q96GX5 [517-530]	1	1689.86	100	100	0.573	1.849	100	100	0.598	1.048	281.4	165	83.4	138.9			145.5	75.1	105.7	39	87.1	78.7		High	High	Peak Found	Peak Found	Not Found	Not Found	Peak Found	Peak Found	Peak Found	Peak Found	Peak Found	Peak Found	High	0.0001752	1.462e-05	2.79
High	[R].DYLSSSFLCSDDDR.[A]	1xCarbamidomethyl [C9]; 1xPhospho [S6(100)]	0.00125917	0.00123595	1	1	1	2	Q96GX5	Q96GX5 [547-560]	0	1759.65	100	100							831.4	368.6												High	High	Not Found	Not Found	Not Found	Not Found	Not Found	Not Found	Not Found	Not Found	Not Found	Not Found	High	0.0001752	1.325e-05	3.19
High	[R].SIKESSFEESNIEDPLIVTPDCQEK.[T]	1xCarbamidomethyl [C22]; 1xDeamidated [N11]; 1xPhospho [S/T]	0.0258847	0.0017325	1	1	1	2	Q96GX5	Q96GX5 [593-617]	1	2975.31	100	100							767.7	432.3												High	High	Not Found	Not Found	Not Found	Not Found	Not Found	Not Found	Not Found	Not Found	Not Found	Not Found	High	0.0002445	0.001315	1.64
High	[R].SFNSHINASNNSEPSR.[M]	1xPhospho [S1(100)]	0.00540117	0.00123595	1	1	3	6	Q96GX5	Q96GX5 [657-672]	0	1840.76	100	100	100	100	100	100	100	100	600.1	402.9	8.7	6.9					109.9	62.6	4.5	4.5		High	High	Peak Found	Peak Found	Not Found	Not Found	Not Found	Not Found	Peak Found	Peak Found	Peak Found	Peak Found	High	0.0001752	0.0001207	5.49
[truncated: 13 more columns]

## Sheet: RPL36A_MASTL
Protein FDR Confidence: Combined	Master	Accession	Description	Exp. q-value: Combined	Sum PEP Score	Coverage [%]	# Peptides	# Isoforms	# PSMs	# Unique Peptides	# AAs	MW [kDa]	calc. pI	Score Mascot: Mascot	Score Sequest HT: Sequest HT	# Peptides (by Search Engine): Mascot	# Peptides (by Search Engine): Sequest HT	Biological Process	Cellular Component	Molecular Function	Pfam IDs	Entrez Gene ID	Ensembl Gene ID	Gene Symbol	Chromosome	Reactome Pathways	KEGG Pathways	WikiPathways	# Protein Pathway Groups	# Razor Peptides	Abundance Ratio: (Active, high, 30 min) / (CTL, high, 30 min)	Abundance Ratio: (Active, high, 60 min) / (CTL, high, 60 min)	Abundance Ratio: (Active, low, 30 min) / (CTL, low, 30 min)	Abundance Ratio: (Active, low, 60 min) / (CTL, low, 60 min)	Abundance Ratio: (DK, high, 30 min) / (CTL, high, 30 min)	Abundance Ratio: (DK, high, 60 min) / (CTL, high, 60 min)	Abundance Ratio: (DK, low, 30 min) / (CTL, low, 30 min)	Abundance Ratio: (DK, low, 60 min) / (CTL, low, 60 min)	Abundances (Grouped): Active, high, 30 min	Abundances (Grouped): Active, high, 60 min	Abundances (Grouped): Active, low, 30 min	Abundances (Grouped): Active, low, 60 min	Abundances (Grouped): CTL, high, 30 min	Abundances (Grouped): CTL, high, 60 min	Abundances (Grouped): CTL, low, 30 min	Abundances (Grouped): CTL, low, 60 min	Abundances (Grouped): DK, high, 30 min	Abundances (Grouped): DK, high, 60 min	Abundances (Grouped): DK, low, 30 min
High	Master Protein	Q96GX5	Serine/threonine-protein kinase greatwall OS=Homo sapiens OX=9606 GN=MASTL PE=1 SV=1	0	583.338	62	46	110	710	45	879	97.3	5.99	5748	1119.22	21	46	cell division;cell organization and biogenesis;metabolic process;regulation of biological process;response to stimulus	cytoplasm;cytoskeleton;nucleus	catalytic activity;nucleotide binding;protein binding	Pf00069, Pf01636, Pf07714	84930	ENSG00000120539.14	MASTL	10	MASTL Facilitates Mitotic Progression			5	1	100	100	9.929	7.567	60.662	44.384	8.661	2.624	331.5	333.1	63.1	87.7	2.1	3.3	6.4	11.6	130.2	145.5	55
Confidence	Annotated Sequence	Modifications	Qvality PEP	Qvality q-value	# Protein Groups	# Proteins	# Isoforms	# PSMs	Master Protein Accessions	Positions in Master Proteins	# Missed Cleavages	Theo. MH+ [Da]	Abundance Ratio: (Active, high, 30 min) / (CTL, high, 30 min)	Abundance Ratio: (Active, high, 60 min) / (CTL, high, 60 min)	Abundance Ratio: (Active, low, 30 min) / (CTL, low, 30 min)	Abundance Ratio: (Active, low, 60 min) / (CTL, low, 60 min)	Abundance Ratio: (DK, high, 30 min) / (CTL, high, 30 min)	Abundance Ratio: (DK, high, 60 min) / (CTL, high, 60 min)	Abundance Ratio: (DK, low, 30 min) / (CTL, low, 30 min)	Abundance Ratio: (DK, low, 60 min) / (CTL, low, 60 min)	Abundances (Grouped): Active, high, 30 min	Abundances (Grouped): Active, high, 60 min	Abundances (Grouped): Active, low, 30 min	Abundances (Grouped): Active, low, 60 min	Abundances (Grouped): CTL, high, 30 min	Abundances (Grouped): CTL, high, 60 min	Abundances (Grouped): CTL, low, 30 min	Abundances (Grouped): CTL, low, 60 min	Abundances (Grouped): DK, high, 30 min	Abundances (Grouped): DK, high, 60 min	Abundances (Grouped): DK, low, 30 min	Abundances (Grouped): DK, low, 60 min	Quan Info	Found in Sample: [S8] F8: Sample, Active, high, 30 min	Found in Sample: [S11] F11: Sample, Active, high, 60 min	Found in Sample: [S2] F2: Sample, Active, low, 30 min	Found in Sample: [S5] F5: Sample, Active, low, 60 min	Found in Sample: [S7] F7: Sample, CTL, high, 30 min	Found in Sample: [S10] F10: Sample, CTL, high, 60 min	Found in Sample: [S1] F1: Sample, CTL, low, 30 min	Found in Sample: [S4] F4: Sample, CTL, low, 60 min	Found in Sample: [S9] F9: Sample, DK, high, 30 min	Found in Sample: [S12] F12: Sample, DK, high, 60 min	Found in Sample: [S3] F3: Sample, DK, low, 30 min	Found in Sample: [S6] F6: Sample, DK, low, 60 min	Confidence (by Search Engine): Sequest HT	Percolator q-Value (by Search Engine): Sequest HT	Percolator PEP (by Search Engine): Sequest HT	XCorr (by Search Engine): Sequest HT
High	[R].DINMMDILTTPSMAKPR.[Q]	2xOxidation [M4; M5]; 1xPhospho [T10(100)]	0.00295681	0.000258914	1	1	1	3	Q96GX5	Q96GX5 [185-201]	0	2045.91	100	100	100	100		100			352.6	337.6	208.9	160.9						140.1				High	Peak Found	High	High	Not Found	Not Found	Not Found	Not Found	Not Found	Peak Found	Not Found	Not Found	High	9.597e-05	0.00043	1.94
High	[R].DINMMDILTTPSMAKPR.[Q]	3xOxidation [M4; M5; M13]; 1xPhospho [T10(100)]	0.00124253	0.000258914	1	1	1	3	Q96GX5	Q96GX5 [185-201]	0	2061.91	36.424	59.8		100	17.349	27.429	100		250.4	392.7		165.4	6.9	6.6			119.2	180.1	78.7			High	High	Not Found	High	Peak Found	Peak Found	Not Found	Not Found	Peak Found	Peak Found	Peak Found	Not Found	High	9.597e-05	0.0001462	2.98
High	[R].TPGQVLSLISSLGFNTPIAEK.[N]	1xPhospho [T16(100)]	1.58551e-06	0.000258914	1	1	1	4	Q96GX5	Q96GX5 [207-227]	0	2252.16	100	100	100	8.058	100	100	100	6.702	97.6	7.9	143.3	330.1				41	103	5.1	197.6	274.5		Peak Found	Peak Found	High	High	Not Found	Not Found	Not Found	Peak Found	Peak Found	Peak Found	High	High	High	9.597e-05	3.608e-08	6.25
High	[R].LATSSASSQSHTFISSVESECHSSPK.[W]	1xCarbamidomethyl [C21]; 1xPhospho [S24(99.4)]	1.50122e-06	0.000258914	1	1	1	2	Q96GX5	Q96GX5 [297-322]	0	2831.22	100	100	100	1.936	100	100		0.01	323.6	400.2	46	66.2				34.2	139.2	190.6				High	Peak Found	Peak Found	Peak Found	Not Found	Not Found	Not Found	Peak Found	Peak Found	Peak Found	Not Found	Not Found	High	9.597e-05	3.376e-08	5.53
High	[K].KDLELALSPIHNSSALPTTGR.[S]	1xPhospho [S8(100)]	0.102516	0.006053	1	1	1	1	Q96GX5	Q96GX5 [363-383]	1	2300.16	2.31	2.13			0.917	0.846			315.9	333.2			136.8	156.4			125.4	132.3				High	Peak Found	Not Found	Not Found	Peak Found	Peak Found	Not Found	Not Found	Peak Found	Peak Found	Not Found	Not Found	High	0.002142	0.03808	1.23
High	[K].DLELALSPIHNSSALPTTGR.[S]	1xPhospho [S7(100)]	1.40426e-06	0.000258914	1	1	2	18	Q96GX5	Q96GX5 [364-383]	0	2172.07	94.165	100	100	100	37.786	98.87	100	100	324.2	461.3	46.8	59.4	3.4	1.3			130.1	124.4	22.6	26.4		High	High	High	High	Peak Found	Peak Found	Not Found	Not Found	High	High	Peak Found	Peak Found	High	9.597e-05	3.095e-08	4.24
High	[K].DLELALSPIHNSSALPTTGR.[S]	1xDeamidated [N11]; 1xPhospho [S7(100)]	2.04146e-05	0.000258914	1	1	1	3	Q96GX5	Q96GX5 [364-383]	0	2173.05	100	100	0.898	100	100	100	3.116	100	367.6	383.5	11.1	18.3			12.4		143.7	169.3	38.6	55.6		High	Peak Found	Peak Found	High	Not Found	Not Found	Peak Found	Not Found	Peak Found	Peak Found	Peak Found	Peak Found	High	9.597e-05	8.744e-07	4.54
High	[R].NFELVDSSPCK.[K]	1xCarbamidomethyl [C10]; 1xPhospho [S]	0.15916	0.00867331	1	1	1	1	Q96GX5	Q96GX5 [446-456]	0	1375.56	100	100			100	100			511	335.7							147.6	205.7				Peak Found	High	Not Found	Not Found	Not Found	Not Found	Not Found	Not Found	Peak Found	Peak Found	Not Found	Not Found	High	0.004024	0.06742	1.5
High	[R].NFELVDSSPCKK.[I]	1xCarbamidomethyl [C10]; 1xPhospho [S8(100)]	0.018171	0.000702369	1	1	2	5	Q96GX5	Q96GX5 [446-457]	1	1503.65	100	100	6.822	100	100	100	3.347	100	352.4	328.5	70.4	96.3			10.3		112.5	155.6	34.6	39.3		High	Peak Found	Peak Found	High	Not Found	Not Found	Peak Found	Not Found	Peak Found	High	High	High	High	0.0001638	0.00419	1.99
High	[K].ENIVNSFTDKQQTPEKLPIPMIAK.[N]	1xOxidation [M21]; 1xPhospho [S/T]	0.000906369	0.000258914	1	1	2	5	Q96GX5	Q96GX5 [507-530]	2	2837.42	100	100		1.259	100	100		1.386	188.6	442.8		61.8				49.1	243.6	146.2		68		High	High	Not Found	Peak Found	Not Found	Not Found	Not Found	Peak Found	High	Peak Found	Not Found	Peak Found	High	9.597e-05	9.828e-05	3.32
High	[K].QQTPEKLPIPMIAK.[N]	1xOxidation [M11]; 1xPhospho [T3(100)]	0.078532	0.00477035	1	1	1	2	Q96GX5	Q96GX5 [517-530]	1	1689.86	100	100	100	100	100	100		100	286.3	413.2	32.8	32.6					120.5	188.8		125.8		High	Peak Found	Peak Found	Peak Found	Not Found	Not Found	Not Found	Not Found	Peak Found	High	Not Found	Peak Found	High	0.001351	0.02682	1.98
High	[R].DYLSSSFLCSDDDR.[A]	1xCarbamidomethyl [C9]; 1xPhospho [S6(100)]	0.00165235	0.000258914	1	1	1	2	Q96GX5	Q96GX5 [547-560]	0	1759.65	100	100			100	100			385.1	521.6							129.9	163.4				High	High	Not Found	Not Found	Not Found	Not Found	Not Found	Not Found	Peak Found	Peak Found	Not Found	Not Found	High	9.597e-05	0.000208	2.7
High	[R].SIKESSFEESNIEDPLIVTPDCQEK.[T]	1xCarbamidomethyl [C22]; 1xPhospho [S/T]	0.019523	0.000909813	1	1	1	4	Q96GX5	Q96GX5 [593-617]	1	2974.33	100	100	0.01		100	100	0.01	100	326.6	359.8					130.5		157.1	92.3		133.7		High	High	High	Not Found	Not Found	Not Found	Peak Found	Not Found	High	Peak Found	Not Found	Peak Found	High	0.0001638	0.004597	2.05
High	[R].SIKESSFEESNIEDPLIVTPDCQEK.[T]	1xCarbamidomethyl [C22]; 1xDeamidated [N11]; 1xPhospho [S/T]	0.0409895	0.0024734	1	1	1	1	Q96GX5	Q96GX5 [593-617]	1	2975.31		0.01	0.903	2.318		6.102	1.707	1.342			88.9	326.9		26.4	98.4	141.1		161	168	189.3		Not Found	Not Found	Peak Found	Peak Found	Not Found	Peak Found	Peak Found	Peak Found	Not Found	High	Peak Found	Peak Found	High	0.0006638	0.01169	1.89
High	[R].SFNSHINASNNSEPSR.[M]	1xPhospho [S1(99.6)]	1.06632e-05	0.000258914	1	1	4	14	Q96GX5	Q96GX5 [657-672]	0	1840.76	72.717	100	100	100	14.348	100	100	100	402	395.7	92.4	110	5.5				79.3	96.5	9	9.5		High	High	High	High	Peak Found	Not Found	Not Found	Not Found	High	High	Peak Found	Peak Found	High	9.597e-05	3.872e-07	5.34
High	[R].NTAQHLTVSGFSL.[-]	1xPhospho [S12(100)]	0.0536503	0.00321553	1	1	1	4	Q96GX5	Q96GX5 [867-879]	0	1454.67	100	100	100	10.455	100	29.635	100	0.01	357.9	531.7	31.3	59.9		3.5		5.7	94.7	103.8	11.5			High	High	Peak Found	Peak Found	Not Found	Peak Found	Not Found	Peak Found	High	High	Peak Found	Not Found	High	0.0007176	0.01654	3.76
High	Master Protein	P83881	60S ribosomal protein L36a OS=Homo sapiens OX=9606 GN=RPL36A PE=1 SV=2	0	329.955	63	21	54	2244	5	106	12.4	10.58	18924	3290.03	10	21	cell organization and biogenesis;metabolic process;transport	cytoplasm;cytosol;membrane;ribosome	protein binding;RNA binding;structural molecule activity	Pf00935	6173	ENSG00000241343.9	RPL36A	X	Peptide chain elongation; Eukaryotic Translation Termination; Viral mRNA Translation; L13a-mediated translational silencing of Ceruloplasmin expression; Nonsense Mediated Decay (NMD) independent of the Exon Junction Complex (EJC); Selenocysteine synthesis; Nonsense Mediated Decay (NMD) enhanced by the Exon Junction Complex (EJC); GTP hydrolysis and joining of the 60S ribosomal subunit; Major path…	Ribosome	Cytoplasmic Ribosomal Proteins	34	32	1.98	4.692	0.767	0.834	2.368	5.938	1.207	0.804	154	156.5	49.4	64.6	77.8	33.4	64.4	77.5	184.3	198.1	77.7
Confidence	Annotated Sequence	Modifications	Qvality PEP	Qvality q-value	# Protein Groups	# Proteins	# Isoforms	# PSMs	Master Protein Accessions	Positions in Master Proteins	# Missed Cleavages	Theo. MH+ [Da]	Abundance Ratio: (Active, high, 30 min) / (CTL, high, 30 min)	Abundance Ratio: (Active, high, 60 min) / (CTL, high, 60 min)	Abundance Ratio: (Active, low, 30 min) / (CTL, low, 30 min)	Abundance Ratio: (Active, low, 60 min) / (CTL, low, 60 min)	Abundance Ratio: (DK, high, 30 min) / (CTL, high, 30 min)	Abundance Ratio: (DK, high, 60 min) / (CTL, high, 60 min)	Abundance Ratio: (DK, low, 30 min) / (CTL, low, 30 min)	Abundance Ratio: (DK, low, 60 min) / (CTL, low, 60 min)	Abundances (Grouped): Active, high, 30 min	Abundances (Grouped): Active, high, 60 min	Abundances (Grouped): Active, low, 30 min	Abundances (Grouped): Active, low, 60 min	Abundances (Grouped): CTL, high, 30 min	Abundances (Grouped): CTL, high, 60 min	Abundances (Grouped): CTL, low, 30 min	Abundances (Grouped): CTL, low, 60 min	Abundances (Grouped): DK, high, 30 min	Abundances (Grouped): DK, high, 60 min	Abundances (Grouped): DK, low, 30 min	Abundances (Grouped): DK, low, 60 min	Quan Info	Found in Sample: [S8] F8: Sample, Active, high, 30 min	Found in Sample: [S11] F11: Sample, Active, high, 60 min	Found in Sample: [S2] F2: Sample, Active, low, 30 min	Found in Sample: [S5] F5: Sample, Active, low, 60 min	Found in Sample: [S7] F7: Sample, CTL, high, 30 min	Found in Sample: [S10] F10: Sample, CTL, high, 60 min	Found in Sample: [S1] F1: Sample, CTL, low, 30 min	Found in Sample: [S4] F4: Sample, CTL, low, 60 min	Found in Sample: [S9] F9: Sample, DK, high, 30 min	Found in Sample: [S12] F12: Sample, DK, high, 60 min	Found in Sample: [S3] F3: Sample, DK, low, 30 min	Found in Sample: [S6] F6: Sample, DK, low, 60 min	Confidence (by Search Engine): Sequest HT	Percolator q-Value (by Search Engine): Sequest HT	Percolator PEP (by Search Engine): Sequest HT	XCorr (by Search Engine): Sequest HT
High	[K].GKDSLYAQGK.[R]	1xPhospho [S4(100)]	0.0672528	0.0042787	1	2	1	2	P83881	P83881 [29-38]	1	1146.52																					No Quan Values	Not Found	Not Found	Not Found	High	Not Found	Not Found	Not Found	High	Not Found	Not Found	Not Found	Not Found	High	0.001113	0.02195	2.56
High	[R].KQSGYGGQTKPIFR.[K]	1xPhospho [S3(100)]	1.57591e-06	0.000258914	2	3	2	51	Q969Q0; P83881	Q969Q0 [44-57]; P83881 [44-57]	1	1646.81	2.616	5.648	0.604	1.057	2.893	4.415	0.795	1.054	139.3	190.7	65.9	74	53.3	33.8	109.2	70	154.1	149.1	86.8	73.8	Shared	High	High	High	High	High	High	High	High	High	High	High	High	High	9.597e-05	3.592e-08	4.9
High	[R].KQSGYGGQTKPIFR.[K]	1xDeamidated [Q]; 1xPhospho [S3(100)]	2.39044e-05	0.000258914	2	3	2	9	Q969Q0; P83881	Q969Q0 [44-57]; P83881 [44-57]	1	1647.79	3.514	11.416	0.614	0.866	4.883	9.931	1.618	1.156	142.7	187	36.3	75	40.6	16.4	59.1	86.6	198.2	162.6	95.6	100.1	Shared	High	Peak Found	Peak Found	High	Peak Found	Peak Found	High	Peak Found	High	High	High	Peak Found	High	9.597e-05	1.062e-06	4.18
High	[R].KQSGYGGQTKPIFR.[K]	1xCarbamidomethyl [K10]; 1xPhospho [S3(100)]	0.000764761	0.000258914	2	3	1	6	Q969Q0; P83881	Q969Q0 [44-57]; P83881 [44-57]	1	1703.83	2.321	7.99	1.117	0.8	1.581	3.631	2.859	0.719	213.3	230.8	26.6	84.6	91.9	28.9	23.8	105.7	145.3	104.9	68.1	76	Shared	Peak Found	High	Peak Found	Peak Found	High	High	Peak Found	Peak Found	High	High	Peak Found	Peak Found	High	9.597e-05	7.952e-05	2.83
High	[R].KQSGYGGQTKPIFRK.[K]	1xPhospho [S3(100)]	0.139784	0.00742481	2	3	1	1	Q969Q0; P83881	Q969Q0 [44-58]; P83881 [44-58]	2	1774.9	4.115	3.266	0.774	0.282	2.821	4.024	0.827	1.508	189.4	119.2	47.1	37.8	46	36.5	60.8	134.1	129.8	146.9	50.3	202.2	Shared	Peak Found	Peak Found	Peak Found	Peak Found	Peak Found	Peak Found	High	Peak Found	Peak Found	Peak Found	Peak Found	Peak Found	High	0.003233	0.05714	2.95
High	[K].QSGYGGQTKPIFR.[K]	1xPhospho [S2(100)]	0.00120541	0.000258914	2	3	1	8	Q969Q0; P83881	Q969Q0 [45-57]; P83881 [45-57]	0	1518.71	1.647	4.778	0.822	0.855	2.234	4.411	1.325	0.693	134.4	169.4	62.7	67.2	81.6	35.4	76.3	78.7	182.3	156.4	101.1	54.5	Shared	High	Peak Found	High	Peak Found	High	Peak Found	High	High	High	High	High	Peak Found	High	9.597e-05	0.0001405	2.16
High	[R].LECVEPNCRSKR.[M]	2xCarbamidomethyl [C3; C8]; 1xPhospho [S10(100)]	0.13602	0.00690728	2	3	1	1	Q969Q0; P83881	Q969Q0 [70-81]; P83881 [70-81]	2	1627.71	100	100	0.523	100	100	100	0.01	100	153	132.9	60	171.7			114.7		253	161.7		153	Shared	High	Peak Found	Peak Found	Peak Found	Not Found	Not Found	Peak Found	Not Found	Peak Found	Peak Found	Not Found	Peak Found	High	0.00306	0.05481	2.62
[truncated: 13 more columns]

## Sheet: RPS6_ΜΑSTL
Protein FDR Confidence: Combined	Master	Accession	Description	Exp. q-value: Combined	Sum PEP Score	Coverage [%]	# Peptides	# Isoforms	# PSMs	# Unique Peptides	# AAs	MW [kDa]	calc. pI	Score Mascot: Mascot	Score Sequest HT: Sequest HT	# Peptides (by Search Engine): Mascot	# Peptides (by Search Engine): Sequest HT	Biological Process	Cellular Component	Molecular Function	Pfam IDs	Entrez Gene ID	Ensembl Gene ID	Gene Symbol	Chromosome	Reactome Pathways	KEGG Pathways	WikiPathways	# Protein Pathway Groups	# Razor Peptides	Abundance Ratio: (Active, high) / (CTL, high)	Abundance Ratio: (Active, low) / (CTL, low)	Abundance Ratio: (DK, high) / (CTL, high)	Abundance Ratio: (DK, low) / (CTL, low)	Abundances (Grouped): Active, high	Abundances (Grouped): Active, low	Abundances (Grouped): CTL, high	Abundances (Grouped): CTL, low	Abundances (Grouped): DK, high	Abundances (Grouped): DK, low	Found in Sample: [S5] F5: Sample, Active, high	Found in Sample: [S2] F2: Sample, Active, low	Found in Sample: [S4] F4: Sample, CTL, high	Found in Sample: [S1] F1: Sample, CTL, low	Found in Sample: [S6] F6: Sample, DK, high	Found in Sample: [S3] F3: Sample, DK, low
High	Master Protein	P62753	40S ribosomal protein S6 OS=Homo sapiens OX=9606 GN=RPS6 PE=1 SV=1	0	615.014	68	37	95	2351	37	249	28.7	10.84	20240	3676.52	21	35	cell death;cell differentiation;cell organization and biogenesis;cell proliferation;metabolic process;regulation of biological process;response to stimulus;transport	cytoplasm;cytosol;membrane;nucleus;ribosome	protein binding;RNA binding;structural molecule activity	Pf01092	6194	ENSG00000137154.12	RPS6	9	Peptide chain elongation; Eukaryotic Translation Termination; Viral mRNA Translation; mTORC1-mediated signalling; Formation of the ternary complex, and subsequently, the 43S complex; L13a-mediated translational silencing of Ceruloplasmin expression; Selenocysteine synthesis; Nonsense Mediated Decay (NMD) independent of the Exon Junction Complex (EJC); Nonsense Mediated Decay (NMD) enhanced by the…	Ribosome; Insulin signaling pathway; HIF-1 signaling pathway; EGFR tyrosine kinase inhibitor resistance; Proteoglycans in cancer; mTOR signaling pathway; PI3K-Akt signaling pathway	IL-5 Signaling Pathway; Human Thyroid Stimulating Hormone (TSH) signaling pathway; Leptin signaling pathway; Follicle Stimulating Hormone (FSH) signaling pathway; Prolactin Signaling Pathway; Interleukin-11 Signaling Pathway; Oncostatin M Signaling Pathway; Brain-Derived Neurotrophic Factor (BDNF) signaling pathway; Kit receptor signaling pathway; Mecp2 and Associated Rett Syndrome; VEGFA-VEGFR2 …	62	0	0.802	0.855	0.965	0.479	90.7	105.1	113.2	122.9	109.2	58.9	High	High	High	High	High	High
Confidence	Annotated Sequence	Modifications	Qvality PEP	Qvality q-value	# Protein Groups	# Proteins	# Isoforms	# PSMs	Master Protein Accessions	Positions in Master Proteins	# Missed Cleavages	Theo. MH+ [Da]	Abundance Ratio: (Active, high) / (CTL, high)	Abundance Ratio: (Active, low) / (CTL, low)	Abundance Ratio: (DK, high) / (CTL, high)	Abundance Ratio: (DK, low) / (CTL, low)	Abundances (Grouped): Active, high	Abundances (Grouped): Active, low	Abundances (Grouped): CTL, high	Abundances (Grouped): CTL, low	Abundances (Grouped): DK, high	Abundances (Grouped): DK, low	Quan Info	Found in Sample: [S5] F5: Sample, Active, high	Found in Sample: [S2] F2: Sample, Active, low	Found in Sample: [S4] F4: Sample, CTL, high	Found in Sample: [S1] F1: Sample, CTL, low	Found in Sample: [S6] F6: Sample, DK, high	Found in Sample: [S3] F3: Sample, DK, low	Confidence (by Search Engine): Sequest HT	Percolator q-Value (by Search Engine): Sequest HT	Percolator PEP (by Search Engine): Mascot	Percolator PEP (by Search Engine): Sequest HT	XCorr (by Search Engine): Sequest HT	Top Apex RT [min]	Site [Position]	Position	n Active	n CTL	n DK
High	[K].LNISFPATGCQK.[L]	1xCarbamidomethyl [C10]; 1xPhospho [S4(100)]	0.0140737	0.000484234	1	1	1	3	P62753	P62753 [3-14]	0	1415.64	0.823	1.083	0.796	0.414	94.2	130.2	114.5	120.2	91.1	49.8		Peak Found	High	Peak Found	High	High	Peak Found	High	0.0001478		0.002219	2.77	80.78	#Ser6 [3-14]	003-014	2	2	2
High	[R].MATEVAADALGEEWKGYVVR.[I]	1xPhospho [T3(100)]	0.0353442	0.000484234	1	1	1	2	P62753	P62753 [32-51]	1	2275.05	0.597	1.364	0.817	0.601	84.3	119.2	141.3	87.4	115.4	52.5		High	Peak Found	High	Peak Found	Peak Found	Peak Found	High	0.0001478		0.007162	1.73	93.73	Thr34 [32-51]	032-051	2	2	2
High	[R].MATEVAADALGEEWKGYVVR.[I]	1xOxidation [M1]; 1xPhospho [T3(100)]	0.181146	0.00917747	1	1	1	3	P62753	P62753 [32-51]	1	2291.04	2.169	1.359	0.968	0.584	233.7	71.2	107.8	52.4	104.3	30.6		High	High	High	Peak Found	Peak Found	Peak Found	High	0.002696		0.06009	1.1	93.73	#Thr34 [32-51]	032-051	2	2	2
High	[R].GCIVDANLSVLNLVIVK.[K]	1xCarbamidomethyl [C2]; 1xPhospho [S9(100)]	0.138624	0.00523494	1	1	1	1	P62753	P62753 [99-115]	0	1907.01											No Quan Values	Not Found	Not Found	Not Found	High	Not Found	Not Found	High	0.001482		0.04188	2.15		#Ser107 [99-115]	099-115	0	1	0
High	[K].KGEKDIPGLTDTTVPR.[R]	1xPhospho [T10(99.7)]	0.00435563	0.000484234	1	1	1	7	P62753	P62753 [116-131]	2	1806.9	0.855	0.804	0.915	0.322	105.3	97.9	123.2	121.8	112.6	39.2		High	High	High	High	High	High	High	0.0001478		0.000509	4.19	64.81	Thr125 [116-131]	116-131	2	2	2
High	[K].LFNLSKEDDVR.[Q]	1xPhospho [S5(100)]	0.047632	0.000484234	1	1	1	1	P62753	P62753 [144-154]	1	1415.66	1.151	1.198	1.049	0.095	123	134.8	106.9	112.5	112.1	10.7		High	Peak Found	Peak Found	Peak Found	Peak Found	Peak Found	High	0.0001478		0.01047	2.32	75.28	Ser148 [144-154]	144-154	2	2	2
High	[R].LSSLRASTSKSESSQK.[-]	1xPhospho [S7(98.8)]	0.01028	0.000484234	1	1	2	3	P62753	P62753 [234-249]	2	1775.85	1.857		1.665		246.4		132.7		220.9			High	High	High	Not Found	Peak Found	Not Found	High	0.0001478		0.0015	3.74	41.9	Ser240 [234-249]	234-249	2	1	1
High	Master Protein	Q96GX5	Serine/threonine-protein kinase greatwall OS=Homo sapiens OX=9606 GN=MASTL PE=1 SV=1	0	580.546	68	58	121	552	58	879	97.3	5.99	4119	812.87	22	57	cell division;cell organization and biogenesis;metabolic process;regulation of biological process;response to stimulus	cytoplasm;cytoskeleton;nucleus	catalytic activity;nucleotide binding;protein binding	Pf00069, Pf01636, Pf07714	84930	ENSG00000120539.14	MASTL	10	MASTL Facilitates Mitotic Progression			5	0	100	100	93.759	57.162	200.1	246.4	1.1	0.8	103.1	48.4	High	High	Peak Found	Peak Found	High	High
Confidence	Annotated Sequence	Modifications	Qvality PEP	Qvality q-value	# Protein Groups	# Proteins	# Isoforms	# PSMs	Master Protein Accessions	Positions in Master Proteins	# Missed Cleavages	Theo. MH+ [Da]	Abundance Ratio: (Active, high) / (CTL, high)	Abundance Ratio: (Active, low) / (CTL, low)	Abundance Ratio: (DK, high) / (CTL, high)	Abundance Ratio: (DK, low) / (CTL, low)	Abundances (Grouped): Active, high	Abundances (Grouped): Active, low	Abundances (Grouped): CTL, high	Abundances (Grouped): CTL, low	Abundances (Grouped): DK, high	Abundances (Grouped): DK, low	Quan Info	Found in Sample: [S5] F5: Sample, Active, high	Found in Sample: [S2] F2: Sample, Active, low	Found in Sample: [S4] F4: Sample, CTL, high	Found in Sample: [S1] F1: Sample, CTL, low	Found in Sample: [S6] F6: Sample, DK, high	Found in Sample: [S3] F3: Sample, DK, low	Confidence (by Search Engine): Sequest HT	Percolator q-Value (by Search Engine): Sequest HT	Percolator PEP (by Search Engine): Mascot	Percolator PEP (by Search Engine): Sequest HT	XCorr (by Search Engine): Sequest HT	Top Apex RT [min]	Site [Position]	Position	n Active	n CTL	n DK
High	[R].DINMMDILTTPSMAKPR.[Q]	2xOxidation [M4; M5]; 1xPhospho [T10(100)]	0.0257806	0.000484234	1	1	1	2	Q96GX5	Q96GX5 [185-201]	0	2045.91	100	100	100	100	190.7	251			124.5	33.8		High	High	Not Found	Not Found	Peak Found	Peak Found	High	0.0001478		0.0048	1.59	73.72	#Thr194 [185-201]	185-201	2	0	2
High	[R].DINMMDILTTPSMAKPR.[Q]	3xOxidation [M4; M5; M13]; 1xPhospho [T10(100)]	4.76205e-06	0.000484234	1	1	1	3	Q96GX5	Q96GX5 [185-201]	0	2061.91	100	100	61.165	100	207.6	231.6	1.6		99.8	59.4		High	High	Peak Found	Not Found	Peak Found	High	High	0.0001478		9.755e-08	3.77	66.73	##Thr194 [185-201]	185-201	2	1	2
High	[R].TPGQVLSLISSLGFNTPIAEK.[N]	1xPhospho [T16(100)]	6.81134e-09	0.000484234	1	1	1	5	Q96GX5	Q96GX5 [207-227]	0	2252.16	100	6.143	20.671	0.733	374.5	125.8	3	20.5	61.3	15		High	High	Peak Found	Peak Found	Peak Found	High	High	0.0001478		2.637e-11	6.42	100.94	Thr222 [207-227]	207-227	2	2	2
High	[R].TPGQVLSLISSLGFNTPIAEK.[N]	2xPhospho [S7(100); T16(100)]	0.0114929	0.000484234	1	1	2	6	Q96GX5	Q96GX5 [207-227]	0	2332.12											No Quan Values	High	High	Not Found	Not Found	Not Found	Not Found	High	0.0001478		0.001726	3.72		#Thr222 [207-227]	207-227	2	0	0
High	[R].LATSSASSQSHTFISSVESECHSSPK.[W]	1xCarbamidomethyl [C21]; 1xPhospho [S/T]	0.0444387	0.000484234	1	1	1	2	Q96GX5	Q96GX5 [297-322]	0	2831.22	100	100	100	100	137.9	238			155.8	68.3		Peak Found	High	Not Found	Not Found	High	Peak Found	High	0.0001478		0.009543	1.42	63.72	#Ser/Thr [297-322]	297-322	2	0	2
High	[K].KDLELALSPIHNSSALPTTGR.[S]	1xPhospho [S8(100)]	0.0942641	0.00230693	1	1	1	2	Q96GX5	Q96GX5 [363-383]	1	2300.16	100	25.065	100	0.01	189.5	291.5		11.6	107.4			High	High	Not Found	Peak Found	Peak Found	Not Found	High	0.0004349		0.02521	2.65	79.22	Ser370 [363-383]	363-383	2	1	1
High	[K].DLELALSPIHNSSALPTTGR.[S]	1xPhospho [S7(100)]	0.000247381	0.000484234	1	1	3	12	Q96GX5	Q96GX5 [364-383]	0	2172.07	100	100	100	34.685	207.8	259.1		0.6	110.8	21.7		High	High	Not Found	Peak Found	High	High	High	0.0001478		1.386e-05	4.04	90.48	Ser370 [364-383]	364-383	2	1	2
High	[K].DLELALSPIHNSSALPTTGR.[S]	1xDeamidated [N11]; 1xPhospho [S7(100)]	0.0493107	0.000484234	1	1	1	2	Q96GX5	Q96GX5 [364-383]	0	2173.05	100	3.486	100	0.191	117	138.7		39.8	296.9	7.6		High	Peak Found	Not Found	Peak Found	High	Peak Found	High	0.0001478		0.01096	1.92	92.76	#Ser370 [364-383]	364-383	2	1	2
High	[R].NFELVDSSPCKK.[I]	1xCarbamidomethyl [C10]; 1xPhospho [S8(99.6)]	0.114511	0.0040076	1	1	2	3	Q96GX5	Q96GX5 [446-457]	1	1503.65	100	100	100	100	246.6	239.9			90.1	23.4		High	High	Not Found	Not Found	Peak Found	Peak Found	High	0.001103		0.03267	2.24	63.71	#Ser453 [446-457]	446-457	2	0	2
High	[K].ENIVNSFTDKQQTPEKLPIPMIAK.[N]	1xDeamidated [Q12]; 1xPhospho [T13(99.1)]	0.124591	0.0040076	1	1	1	1	Q96GX5	Q96GX5 [507-530]	2	2822.4											No Quan Values	Not Found	High	Not Found	Not Found	Not Found	Not Found	High	0.001103		0.03649	1.4		#Thr519 [507-530]	507-530	1	0	0
High	[K].ENIVNSFTDKQQTPEKLPIPMIAK.[N]	1xOxidation [M21]; 1xPhospho [T/S]	0.143165	0.00604652	1	1	1	1	Q96GX5	Q96GX5 [507-530]	2	2837.42	19.062	100	6.357	100	207.4	292.2	10.9		69.2	20.3		Peak Found	High	Peak Found	Not Found	Peak Found	Peak Found	High	0.00173		0.04388	2.69	87.19	#Thr/Ser [507-530]	507-530	2	1	2
High	[K].QQTPEKLPIPMIAK.[N]	1xOxidation [M11]; 1xPhospho [T3(100)]	0.126936	0.00483965	1	1	1	2	Q96GX5	Q96GX5 [517-530]	1	1689.86	100	100	100	100	198.8	263.2			87.5	50.5		High	High	Not Found	Not Found	Peak Found	Peak Found	High	0.001237		0.0373	2.41	79.55	#Thr519 [517-530]	517-530	2	0	2
High	[R].DYLSSSFLCSDDDR.[A]	1xCarbamidomethyl [C9]; 1xPhospho [S6(99.8)]	0.000264327	0.000484234	1	1	1	2	Q96GX5	Q96GX5 [547-560]	0	1759.65	100	100	100		218.9	316.6			64.5			High	High	Not Found	Not Found	Peak Found	Not Found	High	0.0001478		1.515e-05	3.04	85.58	#Ser552 [547-560]	547-560	2	0	1
High	[R].DYLSSSFLCSDDDRASK.[N]	1xCarbamidomethyl [C9]; 1xPhospho [S6(99.6)]	0.00187065	0.000484234	1	1	2	2	Q96GX5	Q96GX5 [547-563]	1	2045.82	100	100	100		319.5	219.9			60.6			High	High	Not Found	Not Found	Peak Found	Not Found	High	0.0001478		0.0001761	2.46	77.93	#Ser552 [547-563]	547-563	2	0	1
High	[R].SIKESSFEESNIEDPLIVTPDCQEK.[T]	1xCarbamidomethyl [C22]; 2xPhospho [T19(100); S]	0.0216188	0.000484234	1	1	1	2	Q96GX5	Q96GX5 [593-617]	1	3054.29	100	100	100		200.8	281.9			117.3			Peak Found	High	Not Found	Not Found	Peak Found	Not Found	High	0.0001478		0.003829	1.28	86.98	#Thr611 [593-617]	593-617	2	0	1
High	[R].SIKESSFEESNIEDPLIVTPDCQEK.[T]	1xCarbamidomethyl [C22]; 1xPhospho [S/T]	0.00467719	0.000484234	1	1	1	3	Q96GX5	Q96GX5 [593-617]	1	2974.33	100	100	100		217.7	268.1			114.2			High	High	Not Found	Not Found	High	Not Found	High	0.0001478		0.0005562	2.61	85.16	#Ser/Thr [593-617]	593-617	2	0	1
High	[R].NAVAFRSFNSHINASNNSEPSR.[M]	1xPhospho [S]	0.030118	0.000484234	1	1	2	4	Q96GX5	Q96GX5 [651-672]	1	2499.12	100	100	100	100	282.7	221.6			58.6	37.1		High	Peak Found	Not Found	Not Found	High	High	High	0.0001478		0.005837	3.01	62.97	Ser [651-672]	651-672	2	0	2
High	[R].SFNSHINASNNSEPSR.[M]	1xPhospho [S1(100)]	0.00110685	0.000484234	1	1	5	11	Q96GX5	Q96GX5 [657-672]	0	1840.76	100	100	100	100	238.2	288.9			47.5	25.4		High	High	Not Found	Not Found	Peak Found	Peak Found	High	0.0001478		9.134e-05	3.3	48.77	Ser657 [657-672]	657-672	2	0	2
High	[R].NTAQHLTVSGFSL.[-]	1xPhospho [S12(100)]	0.158296	0.00721986	1	1	2	3	Q96GX5	Q96GX5 [867-879]	0	1454.67	100	100	100	100	198.6	272.8			111.5	17.1		High	High	Not Found	Not Found	High	Peak Found	High	0.002218		0.05013	3.92	90.44	Ser876 [867-879]	867-879	2	0	2

## Sheet: ΤUBA1C_MASTL
Protein FDR Confidence: Combined	Master	Accession	Description	Exp. q-value: Combined	Sum PEP Score	Coverage [%]	# Peptides	# Isoforms	# PSMs	# Unique Peptides	# AAs	MW [kDa]	calc. pI	Score Mascot: Mascot	Score Sequest HT: Sequest HT	# Peptides (by Search Engine): Mascot	# Peptides (by Search Engine): Sequest HT	Biological Process	Cellular Component	Molecular Function	Pfam IDs	Entrez Gene ID	Ensembl Gene ID	Gene Symbol	Chromosome	Reactome Pathways	KEGG Pathways	WikiPathways	# Protein Pathway Groups	# Razor Peptides	Abundance Ratio: (Active, high, 30 min) / (CTL, high, 30 min)	Abundance Ratio: (Active, high, 60 min) / (CTL, high, 60 min)	Abundance Ratio: (Active, low, 30 min) / (CTL, low, 30 min)	Abundance Ratio: (Active, low, 60 min) / (CTL, low, 60 min)	Abundance Ratio: (DK, high, 30 min) / (CTL, high, 30 min)	Abundance Ratio: (DK, high, 60 min) / (CTL, high, 60 min)	Abundance Ratio: (DK, low, 30 min) / (CTL, low, 30 min)	Abundance Ratio: (DK, low, 60 min) / (CTL, low, 60 min)	Abundances (Grouped): Active, high, 30 min	Abundances (Grouped): Active, high, 60 min	Abundances (Grouped): Active, low, 30 min	Abundances (Grouped): Active, low, 60 min	Abundances (Grouped): CTL, high, 30 min	Abundances (Grouped): CTL, high, 60 min	Abundances (Grouped): CTL, low, 30 min	Abundances (Grouped): CTL, low, 60 min	Abundances (Grouped): DK, high, 30 min	Abundances (Grouped): DK, high, 60 min	Abundances (Grouped): DK, low, 30 min
High	Master Protein	Q9BQE3	Tubulin alpha-1C chain OS=Homo sapiens OX=9606 GN=TUBA1C PE=1 SV=1	0	1703.87	85	56	251	17819	19	449	49.9	5.1	186307	33416.6	34	56	cell division;cell organization and biogenesis;transport	cytoplasm;cytoskeleton;nucleus	catalytic activity;nucleotide binding;protein binding;structural molecule activity	Pf00091, Pf03953	84790	ENSG00000167553.15	TUBA1C	12	COPI-independent Golgi-to-ER retrograde traffic; COPI-dependent Golgi-to-ER retrograde traffic; Carboxyterminal post-translational modifications of tubulin; Recruitment of NuMA to mitotic centrosomes; Hedgehog 'off' state; Translocation of GLUT4 to the plasma membrane; Prefoldin mediated transfer of substrate to CCT/TriC; Microtubule-dependent trafficking of connexons from Golgi to the plasma mem…	Pathogenic Escherichia coli infection; Gap junction; Phagosome; Apoptosis	Pathogenic Escherichia coli infection; Parkin-Ubiquitin Proteasomal System pathway	66	101	0.961	1.018	0.901	0.965	0.991	1.049	0.95	0.994	99.7	98	95.8	96.3	103.8	96.2	106.4	99.8	102.8	101	101.1
Confidence	Annotated Sequence	Modifications	Qvality PEP	Qvality q-value	# Protein Groups	# Proteins	# Isoforms	# PSMs	Master Protein Accessions	Positions in Master Proteins	# Missed Cleavages	Theo. MH+ [Da]	Abundance Ratio: (Active, high, 30 min) / (CTL, high, 30 min)	Abundance Ratio: (Active, high, 60 min) / (CTL, high, 60 min)	Abundance Ratio: (Active, low, 30 min) / (CTL, low, 30 min)	Abundance Ratio: (Active, low, 60 min) / (CTL, low, 60 min)	Abundance Ratio: (DK, high, 30 min) / (CTL, high, 30 min)	Abundance Ratio: (DK, high, 60 min) / (CTL, high, 60 min)	Abundance Ratio: (DK, low, 30 min) / (CTL, low, 30 min)	Abundance Ratio: (DK, low, 60 min) / (CTL, low, 60 min)	Abundances (Grouped): Active, high, 30 min	Abundances (Grouped): Active, high, 60 min	Abundances (Grouped): Active, low, 30 min	Abundances (Grouped): Active, low, 60 min	Abundances (Grouped): CTL, high, 30 min	Abundances (Grouped): CTL, high, 60 min	Abundances (Grouped): CTL, low, 30 min	Abundances (Grouped): CTL, low, 60 min	Abundances (Grouped): DK, high, 30 min	Abundances (Grouped): DK, high, 60 min	Abundances (Grouped): DK, low, 30 min	Abundances (Grouped): DK, low, 60 min	Quan Info	Found in Sample: [S11] F11: Sample, Active, high, 30 min	Found in Sample: [S5] F5: Sample, Active, high, 60 min	Found in Sample: [S8] F8: Sample, Active, low, 30 min	Found in Sample: [S2] F2: Sample, Active, low, 60 min	Found in Sample: [S10] F10: Sample, CTL, high, 30 min	Found in Sample: [S4] F4: Sample, CTL, high, 60 min	Found in Sample: [S7] F7: Sample, CTL, low, 30 min	Found in Sample: [S1] F1: Sample, CTL, low, 60 min	Found in Sample: [S12] F12: Sample, DK, high, 30 min	Found in Sample: [S6] F6: Sample, DK, high, 60 min	Found in Sample: [S9] F9: Sample, DK, low, 30 min	Found in Sample: [S3] F3: Sample, DK, low, 60 min	Confidence (by Search Engine): Sequest HT	Percolator q-Value (by Search Engine): Sequest HT	Percolator PEP (by Search Engine): Sequest HT	XCorr (by Search Engine): Sequest HT
High	[R].ECISIHVGQAGVQIGNACWELYCLEHGIQPDGQMPSDK.[T]	3xCarbamidomethyl [C2; C18; C23]; 2xDeamidated [Q13; Q29]; 1xPhospho [Y22(100)]	0.0512731	0.00425979	2	5	1	1	Q6PEY2; Q9BQE3	Q6PEY2 [3-40]; Q9BQE3 [3-40]	0	4378.89	0.01	100	0.01	0.01	0.448	100	0.165	1.993		103.8			493.8		123	51.9	221.4	82.5	20.3	103.4	Shared	Not Found	High	Not Found	Not Found	Peak Found	Not Found	Peak Found	Peak Found	Peak Found	Peak Found	Peak Found	Peak Found	High	0.0003736	0.001884	2.46
High	[K].TIGGGDDSFNTFFSETGAGK.[H]	1xPhospho [T1(100)]	2.63373e-07	0.00187172	2	5	4	45	Q6PEY2; Q9BQE3	Q6PEY2 [41-60]; Q9BQE3 [41-60]	0	2087.86	3.194	8.176	1.394	1.959	1.231	2.429	0.302	0.98	178	307.6	86	146.5	55.7	37.6	61.7	74.8	68.6	91.4	18.6	73.3	Shared	High	High	High	High	High	High	High	High	High	High	High	High	High	0.0001205	1.172e-07	4.34
High	[K].TIGGGDDSFNTFFSETGAGK.[H]	1xDeamidated [N10]; 1xPhospho [S8(100)]	3.18411e-05	0.00187172	2	5	4	14	Q6PEY2; Q9BQE3	Q6PEY2 [41-60]; Q9BQE3 [41-60]	0	2088.84	100	1.968	100	1.096	100	0.504	100	0.493	28.3	226.4	37.5	71.9		115		65.6	34	57.9	530.8	32.4	Shared	Peak Found	High	High	High	Not Found	High	Not Found	High	High	High	High	High	High	0.0001205	5.232e-06	2.45
High	[R].AVFVDLEPTVIDEVR.[T]	1xPhospho [T9(100)]	0.000563088	0.00187172	1	3	1	1	Q9BQE3	Q9BQE3 [65-79]	0	1781.87																					No Quan Values	Not Found	High	Not Found	Not Found	Not Found	Not Found	Not Found	Not Found	Not Found	Not Found	Not Found	Not Found	High	0.0001205	5.012e-05	3.51
High	[R].AVFVDLEPTVIDEVRTGTYR.[Q]	1xPhospho [T16(99.7)]	1.9832e-05	0.00187172	1	3	1	14	Q9BQE3	Q9BQE3 [65-84]	1	2360.15	1.085	2.531	0.576	0.384	1.078	3.272	0.297	0.948	150.5	102.2	75.5	39.6	138.8	40.4	131.1	103.3	149.6	132.2	38.9	97.9		High	High	High	High	High	High	High	High	High	High	High	High	High	0.0001205	3.598e-06	4.58
High	[R].QLFHPEQLITGKEDAANNYAR.[G]	1xPhospho [T10(100)]	3.83375e-05	0.00187172	3	6	1	9	Q9NY65; Q9BQE3; P68366	Q9NY65 [85-105]; Q9BQE3 [85-105]; P68366 [85-105]	1	2495.17	1.322	1.382	0.768	0.487	1.202	1.425	0.345	0.966	111.8	127	83.9	63.7	84.6	91.9	109.3	131	101.7	130.9	37.7	126.6	Shared	Peak Found	High	Peak Found	High	Peak Found	High	High	High	Peak Found	High	High	High	High	0.0001205	6.058e-06	5.57
High	[R].LISQIVSSITASLR.[F]	1xPhospho [S3(100)]	6.29974e-05	0.00187172	3	5	2	12	Q9NY65; Q9BQE3; P68366	Q9NY65 [230-243]; Q9BQE3 [230-243]; P68366 [230-243]	0	1567.85	0.965	100	0.57		0.605	100	0.799		194.8	136.3	105.7		202		185.3		122.2	105.7	148		Shared	High	High	High	High	High	Not Found	High	High	High	High	High	High	High	0.0001205	8.998e-06	4.83
High	[R].FDGALNVDLTEFQTNLVPYPR.[I]	1xPhospho [T10(100)]	0.11742	0.00930575	4	7	1	1	Q6PEY2; Q9NY65; Q9BQE3; P68366	Q6PEY2 [244-264]; Q9NY65 [244-264]; Q9BQE3 [244-264]; P68366 [244-264]	0	2489.17																					No Quan Values	Not Found	Not Found	Not Found	Not Found	Not Found	Not Found	Not Found	Not Found	Not Found	Not Found	High	Not Found	High	0.0006638	0.005454	1.45
High	[K].AYHEQLTVAEITNACFEPANQMVK.[C]	1xCarbamidomethyl [C15]; 1xPhospho [T12(100)]	0.000109446	0.00187172	1	1	1	2	Q9BQE3	Q9BQE3 [281-304]	0	2844.27	100	2.602	6.153	100	100	0.604	5.64	100	96.7	231.3	103.3	302.8		88.9	16.8		114	53.7	94.7	97.8		Peak Found	High	Peak Found	High	Not Found	Peak Found	Peak Found	Not Found	Peak Found	Peak Found	Peak Found	Peak Found	High	0.0001205	1.387e-05	3.76
High	[K].AYHEQLTVAEITNACFEPANQMVK.[C]	1xCarbamidomethyl [C15]; 1xDeamidated [N13]; 1xOxidation [M22]; 2xPhospho [T7(100); T12(100)]	0.00751303	0.00258034	1	1	1	1	Q9BQE3	Q9BQE3 [281-304]	0	2941.22		100		100						901.5		298.5										Not Found	High	Not Found	Peak Found	Not Found	Not Found	Not Found	Not Found	Not Found	Not Found	Not Found	Not Found	High	0.0001759	0.0003383	2.32
High	[K].AYHEQLTVAEITNACFEPANQMVK.[C]	1xCarbamidomethyl [C15]; 1xOxidation [M22]; 1xPhospho [T12(100)]	3.1119e-06	0.00187172	1	1	2	4	Q9BQE3	Q9BQE3 [281-304]	0	2860.27	7.816	80.123	4.713	12.768	1.435	10.219	1.005	1.778	230.1	426.6	116.7	201.6	29.4	5.3	24.8	15.8	42.3	54.4	24.9	28.1		Peak Found	High	Peak Found	High	Peak Found	Peak Found	Peak Found	High	Peak Found	Peak Found	Peak Found	Peak Found	High	0.0001205	8.312e-07	5.11
High	[K].DVNAAIATIK.[T]	1xPhospho [T8(100)]	0.0646078	0.00589426	2	5	1	1	Q6PEY2; Q9BQE3	Q6PEY2 [327-336]; Q9BQE3 [327-336]	0	1095.54		0.739		0.95		0.427		0.718		199.2		219.5		269.5		231		115		165.8	Shared	Not Found	Peak Found	Not Found	Peak Found	Not Found	Peak Found	Not Found	High	Not Found	Peak Found	Not Found	Peak Found	High	0.0004893	0.002449	2.79
High	[K].DVNAAIATIKTKR.[TS]	1xPhospho [T11(100)]	0.00320383	0.00258034	2	5	2	10	Q6PEY2; Q9BQE3	Q6PEY2 [327-339]; Q9BQE3 [327-339]	2	1480.79	1.901	0.849	0.983	0.861	2.048	0.897	0.551	0.846	77.3	116.4	93.6	121.2	40.7	137.1	95.2	140.8	83.3	123	52.5	119.1	Shared	High	Peak Found	Peak Found	High	Peak Found	High	Peak Found	High	High	High	Peak Found	Peak Found	High	0.0001759	0.0001835	4.41
High	[R].AVCMLSNTTAVAEAWAR.[L]	1xCarbamidomethyl [C3]; 1xPhospho [T9(99.6)]	3.41371e-05	0.00187172	1	1	3	35	Q9BQE3	Q9BQE3 [374-390]	0	1930.86	2.921	1.194	0.613	1.324	0.703	1.14	1.776	1.471	188.9	137.8	27.3	127.4	64.7	115.4	44.5	96.2	45.5	131.5	79.1	141.6		High	High	Peak Found	High	High	High	High	High	Peak Found	High	High	High	High	0.0001205	5.539e-06	3.45
High	[R].AVCMLSNTTAVAEAWAR.[L]	1xCarbamidomethyl [C3]; 1xOxidation [M4]; 1xPhospho [T/S]	0.000469898	0.00187172	1	1	1	8	Q9BQE3	Q9BQE3 [374-390]	0	1946.85	1.632	1.96	0.412	1.224	1.547	2.519	0.681	0.907	108.7	128	35.1	150.6	66.6	65.3	85.2	123.1	103.1	164.5	58	111.7		Peak Found	High	Peak Found	High	High	Peak Found	Peak Found	High	Peak Found	High	Peak Found	High	High	0.0001205	4.355e-05	2.79
High	[R].AVCMLSNTTAVAEAWAR.[L]	1xCarbamidomethyl [C3]; 1xDeamidated [N7]; 1xPhospho [S/T]	0.0011083	0.00187172	1	1	2	21	Q9BQE3	Q9BQE3 [374-390]	0	1931.84	0.01	0.807	0.511	3.629	0.01	7.496	4.812	3.037		34.9	10.6	302.2	27.4	43.3	20.8	83.3		324.6	100	252.9		Not Found	High	Peak Found	High	Peak Found	High	Peak Found	High	High	High	High	High	High	0.0001205	8.445e-05	2.34
High	[R].AVCMLSNTTAVAEAWAR.[L]	1xCarbamidomethyl [C3]; 1xDeamidated [N7]; 1xOxidation [M4]; 1xPhospho [S/T]	0.0029887	0.00258034	1	1	1	2	Q9BQE3	Q9BQE3 [374-390]	0	1947.83																					No Quan Values	Not Found	Not Found	Not Found	Not Found	Not Found	High	Not Found	Not Found	High	Not Found	Not Found	Not Found	High	0.0001759	0.0001747	2.01
High	[K].RAFVHWYVGEGMEEGEFSEAR.[E]	1xOxidation [M12]; 1xPhospho [S18(100)]	0.0330125	0.003335	3	6	1	1	Q9NY65; Q9BQE3; P68366	Q9NY65 [402-422]; Q9BQE3 [402-422]; P68366 [402-422]	1	2582.08	1.379	100	0.01	0.01	0.449		0.241	0.01	333	103.5			241.5		220.2	140.3	108.5		53.1		Shared	Peak Found	Peak Found	Not Found	Not Found	Peak Found	Not Found	Peak Found	High	Peak Found	Not Found	Peak Found	Not Found	High	0.0003173	0.001198	2.68
High	[R].AFVHWYVGEGMEEGEFSEAR.[E]	1xPhospho [S17(100)]	0.001606	0.00187172	3	6	2	7	Q9NY65; Q9BQE3; P68366	Q9NY65 [403-422]; Q9BQE3 [403-422]; P68366 [403-422]	0	2409.98	3.83	100	0.467	0.279	2.173	100	0.131	0.066	258.3	137	82.8	39.4	67.4		177.1	141.4	146.6	117.4	23.3	9.3	Shared	High	Peak Found	Peak Found	Peak Found	High	Not Found	Peak Found	High	High	Peak Found	Peak Found	Peak Found	High	0.0001205	0.0001113	3.07
High	[R].AFVHWYVGEGMEEGEFSEAR.[E]	1xOxidation [M11]; 1xPhospho [S17(100)]	0.00475001	0.00258034	3	6	2	9	Q9NY65; Q9BQE3; P68366	Q9NY65 [403-422]; Q9BQE3 [403-422]; P68366 [403-422]	0	2425.98	1.371	100	0.32	0.01	0.783	100	0.238	0.57	249.1	100.3	46.7		181.8		146	148.8	142.3	65.3	34.8	84.9	Shared	High	High	Peak Found	Not Found	High	Not Found	High	High	High	High	Peak Found	High	High	0.0001759	0.0002425	2.94
High	[R].AFVHWYVGEGMEEGEFSEAREDMAALEK.[D]	1xOxidation [M11]; 1xPhospho [S17(100)]	0.00443116	0.00258034	2	4	1	5	Q9BQE3; P68366	Q9BQE3 [403-430]; P68366 [403-430]	1	3313.39	0.719	100	0.08	0.01	0.187	100	0.523	0.261	188.5	79.9	12		262.2		150.1	207	49.1	118.6	78.5	54.1	Shared	High	Peak Found	High	Not Found	Peak Found	Not Found	Peak Found	High	Peak Found	High	Peak Found	Peak Found	High	0.0001759	0.000231	2.74
High	[R].EDMAALEKDYEEVGADSADGEDEGEEY.[-]	1xPhospho [S17(100)]	0.000474278	0.00187172	1	1	2	12	Q9BQE3	Q9BQE3 [423-449]	1	3046.12	0.016	1.511	0.977	0.634	0.023	1.379	11.569	1.062	2	216.7	2.1	113.8	124.8	143.4	2.1	179.5	2.9	197.7	24.4	190.6		Peak Found	High	Peak Found	Peak Found	High	High	Peak Found	High	Peak Found	High	Peak Found	High	High	0.0001205	4.387e-05	4.48
High	[R].EDMAALEKDYEEVGADSADGEDEGEEY.[-]	1xOxidation [M3]; 1xPhospho [S17(100)]	2.30141e-06	0.00187172	1	1	1	28	Q9BQE3	Q9BQE3 [423-449]	1	3062.11	0.065	1.69	1.79	0.549	0.176	0.899	3.213	0.778	9	235.6	19.8	109	137.7	139.4	11.1	198.7	24.2	125.4	35.6	154.5		Peak Found	High	High	High	High	High	Peak Found	High	High	High	High	High	High	0.0001205	6.539e-07	6.65
High	[K].DYEEVGADSADGEDEGEEY.[-]	1xPhospho [S9(100)]	0.116407	0.00930575	1	1	1	3	Q9BQE3	Q9BQE3 [431-449]	0	2158.71	0.01	0.01	100	0.01	2.122	0.01	100	0.021			15.1		3.7	8.1		625.6	7.9		526.6	13		Not Found	Not Found	Peak Found	Not Found	Peak Found	Peak Found	Not Found	High	Peak Found	Not Found	High	Peak Found	High	0.0006638	0.005371	2.21
High	Master Protein	Q96GX5	Serine/threonine-protein kinase greatwall OS=Homo sapiens OX=9606 GN=MASTL PE=1 SV=1	0	549.612	61	45	111	854	45	879	97.3	5.99	6145	1104.16	21	44	cell division;cell organization and biogenesis;metabolic process;regulation of biological process;response to stimulus	cytoplasm;cytoskeleton;nucleus	catalytic activity;nucleotide binding;protein binding	Pf00069, Pf01636, Pf07714	84930	ENSG00000120539.14	MASTL	10	MASTL Facilitates Mitotic Progression			5	0	100	100	27.277	99.749	54.896	93.41	13.137	56.249	211	202.1	182.1	170.8	2.1	1.3	6.7	1.7	114.3	123.9	87.7
Confidence	Annotated Sequence	Modifications	Qvality PEP	Qvality q-value	# Protein Groups	# Proteins	# Isoforms	# PSMs	Master Protein Accessions	Positions in Master Proteins	# Missed Cleavages	Theo. MH+ [Da]	Abundance Ratio: (Active, high, 30 min) / (CTL, high, 30 min)	Abundance Ratio: (Active, high, 60 min) / (CTL, high, 60 min)	Abundance Ratio: (Active, low, 30 min) / (CTL, low, 30 min)	Abundance Ratio: (Active, low, 60 min) / (CTL, low, 60 min)	Abundance Ratio: (DK, high, 30 min) / (CTL, high, 30 min)	Abundance Ratio: (DK, high, 60 min) / (CTL, high, 60 min)	Abundance Ratio: (DK, low, 30 min) / (CTL, low, 30 min)	Abundance Ratio: (DK, low, 60 min) / (CTL, low, 60 min)	Abundances (Grouped): Active, high, 30 min	Abundances (Grouped): Active, high, 60 min	Abundances (Grouped): Active, low, 30 min	Abundances (Grouped): Active, low, 60 min	Abundances (Grouped): CTL, high, 30 min	Abundances (Grouped): CTL, high, 60 min	Abundances (Grouped): CTL, low, 30 min	Abundances (Grouped): CTL, low, 60 min	Abundances (Grouped): DK, high, 30 min	Abundances (Grouped): DK, high, 60 min	Abundances (Grouped): DK, low, 30 min	Abundances (Grouped): DK, low, 60 min	Quan Info	Found in Sample: [S11] F11: Sample, Active, high, 30 min	Found in Sample: [S5] F5: Sample, Active, high, 60 min	Found in Sample: [S8] F8: Sample, Active, low, 30 min	Found in Sample: [S2] F2: Sample, Active, low, 60 min	Found in Sample: [S10] F10: Sample, CTL, high, 30 min	Found in Sample: [S4] F4: Sample, CTL, high, 60 min	Found in Sample: [S7] F7: Sample, CTL, low, 30 min	Found in Sample: [S1] F1: Sample, CTL, low, 60 min	Found in Sample: [S12] F12: Sample, DK, high, 30 min	Found in Sample: [S6] F6: Sample, DK, high, 60 min	Found in Sample: [S9] F9: Sample, DK, low, 30 min	Found in Sample: [S3] F3: Sample, DK, low, 60 min	Confidence (by Search Engine): Sequest HT	Percolator q-Value (by Search Engine): Sequest HT	Percolator PEP (by Search Engine): Sequest HT	XCorr (by Search Engine): Sequest HT
High	[R].TPGQVLSLISSLGFNTPIAEK.[N]	1xPhospho [T16(100)]	1.27775e-10	0.00187172	1	1	1	10	Q96GX5	Q96GX5 [207-227]	0	2252.16	6.276	100	0.628	1.008	3.258	100	0.376	4.347	373.2	77.1	114.2	8	59.5		181.7	7.9	193.8	81.9	68.3	34.5		High	High	Peak Found	High	Peak Found	Not Found	Peak Found	Peak Found	High	High	Peak Found	High	High	0.0001205	2.766e-10	6.32
High	[R].TPGQVLSLISSLGFNTPIAEK.[N]	2xPhospho [S7(99.2); T16(100)]	0.0672805	0.00589426	1	1	2	2	Q96GX5	Q96GX5 [207-227]	0	2332.12																					No Quan Values	Not Found	Not Found	Not Found	Not Found	Not Found	Not Found	Not Found	Not Found	Not Found	High	Not Found	Not Found	High	0.0004893	0.002581	2.6
High	[R].LATSSASSQSHTFISSVESECHSSPK.[W]	1xCarbamidomethyl [C21]; 1xPhospho [S/T]	0.0468014	0.00425979	1	1	1	2	Q96GX5	Q96GX5 [297-322]	0	2831.22	100	100	100	100	100	100	100	100	252.4	180.4	306	78.9					151.8	69.6	94.3	66.6		Peak Found	High	Peak Found	High	Not Found	Not Found	Not Found	Not Found	Peak Found	Peak Found	Peak Found	Peak Found	High	0.0003736	0.001708	1.61
High	[K].KDLELALSPIHNSSALPTTGR.[S]	1xPhospho [S8(100)]	0.000201955	0.00187172	1	1	1	2	Q96GX5	Q96GX5 [363-383]	1	2300.16	100	4.625	100	100	100	2.534			217.8	272.6	213.4	198		59			89.8	149.4				Peak Found	High	Peak Found	High	Not Found	Peak Found	Not Found	Not Found	Peak Found	Peak Found	Not Found	Not Found	High	0.0001205	2.248e-05	4.3
High	[K].DLELALSPIHNSSALPTTGR.[S]	2xPhospho [S7(100); S/T]	0.0620362	0.00589426	1	1	1	3	Q96GX5	Q96GX5 [364-383]	0	2252.04	100	10.094	100	1.993		2.107		1.962	430.5	321.2	121.7	91.6		31.8		46		67		90.2		High	High	Peak Found	Peak Found	Not Found	Peak Found	Not Found	Peak Found	Not Found	High	Not Found	Peak Found	High	0.0004893	0.002344	2.38
High	[K].DLELALSPIHNSSALPTTGR.[S]	1xPhospho [S7(100)]	0.000145263	0.00187172	1	1	3	23	Q96GX5	Q96GX5 [364-383]	0	2172.07	100	100	100	100	100	100	100	100	213.1	257.5	152.3	191.5					84.2	119.3	83.9	98.3		High	High	High	High	Not Found	Not Found	Not Found	Not Found	High	High	High	High	High	0.0001205	1.738e-05	3.8
High	[K].DLELALSPIHNSSALPTTGR.[S]	1xDeamidated [N11]; 1xPhospho [S7(100)]	0.000899552	0.00187172	1	1	1	7	Q96GX5	Q96GX5 [364-383]	0	2173.05	100	100	100	10.251	100	100	100	6.515	205.6	251.3	159.9	126.5				12.3	149.1	161.4	53.4	80.4		Peak Found	High	High	High	Not Found	Not Found	Not Found	Peak Found	High	Peak Found	Peak Found	High	High	0.0001205	7.192e-05	3.78
High	[R].NFELVDSSPCKK.[I]	1xCarbamidomethyl [C10]; 1xPhospho [S8(99.5)]	0.0617565	0.00589426	1	1	2	6	Q96GX5	Q96GX5 [446-457]	1	1503.65	100	100	100	100	100	100	100	100	182.6	271.3	216	161.6					86.1	112.2	62.5	107.6		Peak Found	High	High	High	Not Found	Not Found	Not Found	Not Found	Peak Found	High	Peak Found	High	High	0.0004893	0.002325	2.46
High	[R].DYLSSSFLCSDDDR.[A]	1xCarbamidomethyl [C9]; 1xPhospho [S6(100)]	0.00730718	0.00258034	1	1	2	3	Q96GX5	Q96GX5 [547-560]	0	1759.65	100	100	100	100	100			100	554.4	224.3	255.2	39.5					85.5			41.1		Peak Found	High	High	Peak Found	Not Found	Not Found	Not Found	Not Found	High	Not Found	Not Found	Peak Found	High	0.0001759	0.0003306	2.21
High	[R].DYLSSSFLCSDDDRASK.[N]	1xCarbamidomethyl [C9]; 1xPhospho [S6(99.6)]	0.00205328	0.00187172	1	1	2	4	Q96GX5	Q96GX5 [547-563]	1	2045.82		100		100		100		100		805.2		233.2						79.7		82		Not Found	High	Not Found	High	Not Found	Not Found	Not Found	Not Found	Not Found	Peak Found	Not Found	Peak Found	High	0.0001205	0.0001335	3.03
High	[R].SIKESSFEESNIEDPLIVTPDCQEK.[T]	1xCarbamidomethyl [C22]; 1xPhospho [S/T]	0.0172833	0.00258034	1	1	1	3	Q96GX5	Q96GX5 [593-617]	1	2974.33	100	100	100	100	100	100	100	100	199.5	256.1	282.5	82.7					108.1	136.2	28.5	106.4		Peak Found	Peak Found	Peak Found	High	Not Found	Not Found	Not Found	Not Found	Peak Found	High	Peak Found	High	High	0.0001759	0.0006611	2.33
High	[R].NAVAFRSFNSHINASNNSEPSR.[M]	1xPhospho [S]	0.00794228	0.00258034	1	1	2	4	Q96GX5	Q96GX5 [651-672]	1	2499.12	100	100	100	100	100	100		100	16.6	375	13.5	608.7					5.6	103.9		76.6		Peak Found	High	Peak Found	High	Not Found	Not Found	Not Found	Not Found	Peak Found	High	Not Found	High	High	0.0001759	0.0003526	2.6
High	[R].NAVAFRSFNSHINASNNSEPSR.[M]	1xDeamidated [N9]; 1xPhospho [S7(100)]	0.121027	0.00930575	1	1	2	2	Q96GX5	Q96GX5 [651-672]	1	2500.1	100	100	100	100	100		100		175.5	405.7	155.3	365.1					52.4		46.1			Peak Found	High	Peak Found	High	Not Found	Not Found	Not Found	Not Found	Peak Found	Not Found	Peak Found	Not Found	High	0.0006638	0.005723	1.52
High	[R].SFNSHINASNNSEPSR.[M]	1xPhospho [S1(100)]	0.00100546	0.00187172	1	1	3	20	Q96GX5	Q96GX5 [657-672]	0	1840.76	100	100	100	100	100	100	100	100	240.8	222.7	342.8	160.5					49.3	58.8	64.3	60.8		High	High	High	High	Not Found	Not Found	Not Found	Not Found	Peak Found	High	High	High	High	0.0001205	7.825e-05	3.21
[truncated: 13 more columns]

## Sheet: ΥΒ1_ΜΑSTL
Protein FDR Confidence: Combined	Master	Accession	Description	Exp. q-value: Combined	Sum PEP Score	Coverage [%]	# Peptides	# Isoforms	# PSMs	# Unique Peptides	# AAs	MW [kDa]	calc. pI	Score Mascot: Mascot	Score Sequest HT: Sequest HT	# Peptides (by Search Engine): Mascot	# Peptides (by Search Engine): Sequest HT	Biological Process	Cellular Component	Molecular Function	Pfam IDs	Entrez Gene ID	Ensembl Gene ID	Gene Symbol	Chromosome	KEGG Pathways	WikiPathways	Reactome Pathways	# Protein Pathway Groups	# Razor Peptides	Abundance Ratio: (Active, 30 min, high) / (CTL, 30 min, high)	Abundance Ratio: (Active, 30 min, low) / (CTL, 30 min, low)	Abundance Ratio: (Active, 60 min, high) / (CTL, 60 min, high)	Abundance Ratio: (Active, 60 min, low) / (CTL, 60 min, low)	Abundance Ratio: (DK, 30 min, high) / (CTL, 30 min, high)	Abundance Ratio: (DK, 30 min, low) / (CTL, 30 min, low)	Abundance Ratio: (DK, 60 min, high) / (CTL, 60 min, high)	Abundance Ratio: (DK, 60 min, low) / (CTL, 60 min, low)	Abundances (Grouped): Active, 30 min, high	Abundances (Grouped): Active, 30 min, low	Abundances (Grouped): Active, 60 min, high	Abundances (Grouped): Active, 60 min, low	Abundances (Grouped): CTL, 30 min, high	Abundances (Grouped): CTL, 30 min, low	Abundances (Grouped): CTL, 60 min, high	Abundances (Grouped): CTL, 60 min, low	Abundances (Grouped): DK, 30 min, high	Abundances (Grouped): DK, 30 min, low	Abundances (Grouped): DK, 60 min, high
High	Master Protein	P67809	Nuclease-sensitive element-binding protein 1 OS=Homo sapiens OX=9606 GN=YBX1 PE=1 SV=3	0	1359.05	92	51	261	13219	44	324	35.9	9.88	203327	20902.1	30	49	metabolic process;regulation of biological process	cytoplasm;cytosol;extracellular;membrane;nucleus;spliceosomal complex	DNA binding;protein binding;RNA binding	Pf00313	4904	ENSG00000065978.18	YBX1	1		Brain-Derived Neurotrophic Factor (BDNF) signaling pathway; Mecp2 and Associated Rett Syndrome; mRNA Processing; Sudden Infant Death Syndrome (SIDS) Susceptibility Pathways	mRNA Splicing - Major Pathway; mRNA Splicing - Minor Pathway	9	23	0.954	1.037	1.036	1.033	0.976	1.005	1.018	0.961	100.3	100.7	102.9	101.2	105.2	97.1	99.3	97.9	102.6	97.6	101.1
Confidence	Annotated Sequence	Modifications	Qvality PEP	Qvality q-value	# Protein Groups	# Proteins	# Isoforms	# PSMs	Master Protein Accessions	Positions in Master Proteins	# Missed Cleavages	Theo. MH+ [Da]	Abundance Ratio: (Active, 30 min, high) / (CTL, 30 min, high)	Abundance Ratio: (Active, 30 min, low) / (CTL, 30 min, low)	Abundance Ratio: (Active, 60 min, high) / (CTL, 60 min, high)	Abundance Ratio: (Active, 60 min, low) / (CTL, 60 min, low)	Abundance Ratio: (DK, 30 min, high) / (CTL, 30 min, high)	Abundance Ratio: (DK, 30 min, low) / (CTL, 30 min, low)	Abundance Ratio: (DK, 60 min, high) / (CTL, 60 min, high)	Abundance Ratio: (DK, 60 min, low) / (CTL, 60 min, low)	Abundances (Grouped): Active, 30 min, high	Abundances (Grouped): Active, 30 min, low	Abundances (Grouped): Active, 60 min, high	Abundances (Grouped): Active, 60 min, low	Abundances (Grouped): CTL, 30 min, high	Abundances (Grouped): CTL, 30 min, low	Abundances (Grouped): CTL, 60 min, high	Abundances (Grouped): CTL, 60 min, low	Abundances (Grouped): DK, 30 min, high	Abundances (Grouped): DK, 30 min, low	Abundances (Grouped): DK, 60 min, high	Abundances (Grouped): DK, 60 min, low	Quan Info	Found in Sample: [S11] F11: Sample, 30 min, Active, high	Found in Sample: [S8] F8: Sample, 30 min, Active, low	Found in Sample: [S5] F5: Sample, 60 min, Active, high	Found in Sample: [S2] F2: Sample, 60 min, Active, low	Found in Sample: [S10] F10: Sample, 30 min, CTL, high	Found in Sample: [S7] F7: Sample, 30 min, CTL, low	Found in Sample: [S4] F4: Sample, 60 min, CTL, high	Found in Sample: [S1] F1: Sample, 60 min, CTL, low	Found in Sample: [S12] F12: Sample, 30 min, DK, high	Found in Sample: [S9] F9: Sample, 30 min, DK, low	Found in Sample: [S6] F6: Sample, 60 min, DK, high	Found in Sample: [S3] F3: Sample, 60 min, DK, low	Confidence (by Search Engine): Sequest HT	Percolator q-Value (by Search Engine): Sequest HT	Percolator PEP (by Search Engine): Sequest HT	XCorr (by Search Engine): Sequest HT
High	[R].NDTKEDVFVHQTAIK.[KR]	1xPhospho [T3(100)]	0.0822168	0.00641155	2	3	1	3	Q9Y2T7; P67809	Q9Y2T7 [113-127]; P67809 [78-92]	1	1824.85	0.909	0.887			0.949	0.942			191.4	187.5			210.6	211.5			199.7	199.3			Shared	High	Peak Found	Not Found	Not Found	High	High	Not Found	Not Found	Peak Found	Peak Found	Not Found	Not Found	High	0.0005861	0.002024	1.99
High	[R].NYQQNYQNSESGEKNEGSESAPEGQAQQR.[R]	1xPhospho [S/Y]	0.00796672	0.00111321	1	1	4	17	P67809	P67809 [157-185]	1	3337.36	0.985	1.765	2.157	100	1.08	0.661	0.834	100	82.1	178.5	175.2	118.5	83.3	101.1	81.2		90	66.8	67.7	155.5		Peak Found	High	High	Peak Found	High	High	High	High	High	High	High	High	High	0.0001267	0.0001984	3.75
High	[R].NYQQNYQNSESGEKNEGSESAPEGQAQQR.[R]	3xDeamidated [N/Q]; 1xPhospho [Y/S]	0.109386	0.00983122	1	1	5	9	P67809	P67809 [157-185]	1	3340.31	0.524	1.187	1.131	100	0.642	0.753	0.35	100	117.5	187.6	68.3	48.4	224.4	158	60.5		144	119	21.2	51		High	Peak Found	Peak Found	Peak Found	High	High	Peak Found	Not Found	High	Peak Found	Peak Found	Peak Found	High	0.0007091	0.002981	2.01
High	[R].NYQQNYQNSESGEKNEGSESAPEGQAQQR.[R]	1xDeamidated [N/Q]; 1xPhospho [S/Y]	0.057094	0.00641155	1	1	4	6	P67809	P67809 [157-185]	1	3338.35	4.571	12.296	6.485	0.631	0.463	0.896	0.955	0.167	215.4	262.8	147	147.7	47.1	21.4	22.7	234.2	21.8	19.1	21.6	39.1		High	High	High	High	Peak Found	Peak Found	Peak Found	Peak Found	Peak Found	Peak Found	Peak Found	Peak Found	High	0.0005311	0.001326	2.15
High	[R].RPQYSNPPVQGEVMEGADNQGAGEQGRPVR.[Q]	1xPhospho [Y/S]	0.0025363	0.00111321	1	1	2	3	P67809	P67809 [205-234]	0	3303.5	100	100							536.5	663.5												High	High	Not Found	Not Found	Not Found	Not Found	Not Found	Not Found	Not Found	Not Found	Not Found	Not Found	High	0.0001267	6.044e-05	1.61
High	[R].RPQYSNPPVQGEVMEGADNQGAGEQGRPVR.[Q]	1xOxidation [M14]; 1xPhospho [S5(100)]	0.00452511	0.00111321	1	1	1	2	P67809	P67809 [205-234]	0	3319.49	2.158	5.67	2.677		1.167	0.715	0.361	100	148.3	320.7	250.7		68.7	56.6	93.7		80.2	40.4	33.8	107		Peak Found	High	Peak Found	Not Found	Peak Found	Peak Found	Peak Found	Not Found	Peak Found	Peak Found	Peak Found	High	High	0.0001267	0.0001107	2.44
High	[R].RPQYSNPPVQGEVMEGADNQGAGEQGRPVR.[Q]	1xDeamidated [Q/N]; 1xPhospho [S5(100)]	0.0295114	0.00369661	1	1	4	7	P67809	P67809 [205-234]	0	3304.48	0.01	100	0.611	0.69	0.314	100	1.557	0.018		31.5	138.2	175.4	5.3		226.3	254.2	1.7	10.5	352.4	4.5		Not Found	High	Peak Found	Peak Found	Peak Found	High	Peak Found	High	Peak Found	Peak Found	High	Peak Found	High	0.0003884	0.0007004	1.28
High	[R].RPQYSNPPVQGEVMEGADNQGAGEQGRPVR.[Q]	2xDeamidated [N6; N19]; 1xOxidation [M14]; 1xPhospho [S5(99.5)]	0.032373	0.00369661	1	1	1	1	P67809	P67809 [205-234]	0	3321.46																					No Quan Values	Not Found	Not Found	Not Found	Not Found	High	Not Found	Not Found	Not Found	Not Found	Not Found	Not Found	Not Found	High	0.0003884	0.0007632	1.46
High	Master Protein	Q96GX5	Serine/threonine-protein kinase greatwall OS=Homo sapiens OX=9606 GN=MASTL PE=1 SV=1	0	545.461	71	60	119	995	60	879	97.3	5.99	6675	1434.42	25	60	cell division;cell organization and biogenesis;metabolic process;regulation of biological process;response to stimulus	cytoplasm;cytoskeleton;nucleus	catalytic activity;nucleotide binding;protein binding	Pf00069, Pf01636, Pf07714	84930	ENSG00000120539.14	MASTL	10			MASTL Facilitates Mitotic Progression	5	0	26.195	49.254	100	5.775	20.732	32.872	100	4.336	160	214.6	108.1	180.4	6.1	4.4	0.5	31.2	126.6	143.2	89.3
Confidence	Annotated Sequence	Modifications	Qvality PEP	Qvality q-value	# Protein Groups	# Proteins	# Isoforms	# PSMs	Master Protein Accessions	Positions in Master Proteins	# Missed Cleavages	Theo. MH+ [Da]	Abundance Ratio: (Active, 30 min, high) / (CTL, 30 min, high)	Abundance Ratio: (Active, 30 min, low) / (CTL, 30 min, low)	Abundance Ratio: (Active, 60 min, high) / (CTL, 60 min, high)	Abundance Ratio: (Active, 60 min, low) / (CTL, 60 min, low)	Abundance Ratio: (DK, 30 min, high) / (CTL, 30 min, high)	Abundance Ratio: (DK, 30 min, low) / (CTL, 30 min, low)	Abundance Ratio: (DK, 60 min, high) / (CTL, 60 min, high)	Abundance Ratio: (DK, 60 min, low) / (CTL, 60 min, low)	Abundances (Grouped): Active, 30 min, high	Abundances (Grouped): Active, 30 min, low	Abundances (Grouped): Active, 60 min, high	Abundances (Grouped): Active, 60 min, low	Abundances (Grouped): CTL, 30 min, high	Abundances (Grouped): CTL, 30 min, low	Abundances (Grouped): CTL, 60 min, high	Abundances (Grouped): CTL, 60 min, low	Abundances (Grouped): DK, 30 min, high	Abundances (Grouped): DK, 30 min, low	Abundances (Grouped): DK, 60 min, high	Abundances (Grouped): DK, 60 min, low	Quan Info	Found in Sample: [S11] F11: Sample, 30 min, Active, high	Found in Sample: [S8] F8: Sample, 30 min, Active, low	Found in Sample: [S5] F5: Sample, 60 min, Active, high	Found in Sample: [S2] F2: Sample, 60 min, Active, low	Found in Sample: [S10] F10: Sample, 30 min, CTL, high	Found in Sample: [S7] F7: Sample, 30 min, CTL, low	Found in Sample: [S4] F4: Sample, 60 min, CTL, high	Found in Sample: [S1] F1: Sample, 60 min, CTL, low	Found in Sample: [S12] F12: Sample, 30 min, DK, high	Found in Sample: [S9] F9: Sample, 30 min, DK, low	Found in Sample: [S6] F6: Sample, 60 min, DK, high	Found in Sample: [S3] F3: Sample, 60 min, DK, low	Confidence (by Search Engine): Sequest HT	Percolator q-Value (by Search Engine): Sequest HT	Percolator PEP (by Search Engine): Sequest HT	XCorr (by Search Engine): Sequest HT
High	[R].DINMMDILTTPSMAKPR.[Q]	2xOxidation [M4; M5]; 1xPhospho [T10(100)]	0.0235977	0.00309431	1	1	1	3	Q96GX5	Q96GX5 [185-201]	0	2045.91	100	100	100	100	100	100		100	236	376.5	58.8	147.7					168.3	161.3		51.4		High	High	Peak Found	Peak Found	Not Found	Not Found	Not Found	Not Found	Peak Found	High	Not Found	Peak Found	High	0.000347	0.0005699	1.71
High	[R].DINMMDILTTPSMAKPR.[Q]	3xOxidation [M4; M5; M13]; 1xPhospho [T10(100)]	0.000682345	0.00111321	1	1	1	10	Q96GX5	Q96GX5 [185-201]	0	2061.91	100	100	100	2.908	100	100	100	5.087	55.3	223	136	147.6				50.8	71.8	65.7	191.7	258.2		High	High	High	High	Not Found	Not Found	Not Found	Peak Found	High	High	High	High	High	0.0001267	1.518e-05	3.64
High	[R].TPGQVLSLISSLGFNTPIAEK.[N]	1xPhospho [T16(100)]	0.000128463	0.00111321	1	1	1	2	Q96GX5	Q96GX5 [207-227]	0	2252.16		0.01	100	0.672		0.01	100	0.436			5.8	106.5		23.6		158.4			836.5	69.1		Not Found	Not Found	Peak Found	Peak Found	Not Found	Peak Found	Not Found	Peak Found	Not Found	Not Found	Peak Found	High	High	0.0001267	2.59e-06	5.3
High	[R].LATSSASSQSHTFISSVESECHSSPK.[W]	1xCarbamidomethyl [C21]; 1xPhospho [S/T]	0.00118693	0.00111321	1	1	1	7	Q96GX5	Q96GX5 [297-322]	0	2831.22	100	100	100	1.491	100	100	100	1.111	260.3	327.3	30.2	82.5				55.3	169.2	168.8	44.9	61.5		High	High	Peak Found	Peak Found	Not Found	Not Found	Not Found	Peak Found	Peak Found	High	Peak Found	High	High	0.0001267	2.719e-05	3.29
High	[K].KDLELALSPIHNSSALPTTGR.[S]	1xPhospho [S8(100)]	0.0254624	0.00369661	1	1	1	2	Q96GX5	Q96GX5 [363-383]	1	2300.16	2.38	3.095	28.039	0.299	1.928	3.222	9.636	0.207	109.3	157.1	121.8	82.7	45.9	50.8	4.3	277	88.5	163.5	41.8	57.3		Peak Found	Peak Found	Peak Found	High	Peak Found	Peak Found	Peak Found	Peak Found	Peak Found	High	Peak Found	Peak Found	High	0.0003884	0.0006127	2.6
High	[K].DLELALSPIHNSSALPTTGR.[S]	1xPhospho [S7(100)]	0.000128463	0.00111321	1	1	2	26	Q96GX5	Q96GX5 [364-383]	0	2172.07	100	100	100	100	87.673	100	100	100	186.6	275.2	76.8	194.9	1.5				128.5	113.7	95.4	127.4		High	High	High	High	Peak Found	Not Found	Not Found	Not Found	High	High	High	High	High	0.0001267	2.598e-06	4.67
High	[K].DLELALSPIHNSSALPTTGR.[S]	1xDeamidated [N11]; 1xPhospho [S7(100)]	0.00322484	0.00111321	1	1	1	7	Q96GX5	Q96GX5 [364-383]	0	2173.05	4.719	100	100	100	6.661	100	100	100	135.9	198.1	71.5	103.9	28.8				191.8	139.4	131	199.5		High	High	Peak Found	Peak Found	Peak Found	Not Found	Not Found	Not Found	High	High	High	High	High	0.0001267	7.756e-05	3.93
High	[R].NFELVDSSPCKK.[I]	1xCarbamidomethyl [C10]; 1xPhospho [S8(99.7)]	0.0327837	0.00369661	1	1	2	10	Q96GX5	Q96GX5 [446-457]	1	1503.65	100	100	100	100	100	100	100	100	231	333.5	83.7	95.8					163.1	182.6	52.7	57.7		High	High	Peak Found	High	Not Found	Not Found	Not Found	Not Found	High	High	High	Peak Found	High	0.0003884	0.0007715	3.58
High	[K].ENIVNSFTDKQQTPEKLPIPMIAK.[N]	1xOxidation [M21]; 1xPhospho [T13(99.5)]	0.0500043	0.00615459	1	1	4	7	Q96GX5	Q96GX5 [507-530]	2	2837.42	100	100	18.988	4.384	100	100	8.43	1.731	213.7	395	47.2	123.4			2.5	28.1	152.8	167.6	21	48.7		High	High	Peak Found	Peak Found	Not Found	Not Found	Peak Found	Peak Found	High	High	Peak Found	Peak Found	High	0.0005311	0.001159	3.04
High	[R].DYLSSSFLCSDDDR.[A]	1xCarbamidomethyl [C9]; 1xPhospho [S6(99.7)]	0.0111201	0.00111321	1	1	1	2	Q96GX5	Q96GX5 [547-560]	0	1759.65	100	100			100	100		100	320.2	510.2							91.6	119.8		158.1		High	High	Not Found	Not Found	Not Found	Not Found	Not Found	Not Found	Peak Found	Peak Found	Not Found	Peak Found	High	0.0001267	0.0002775	2.57
High	[R].SIKESSFEESNIEDPLIVTPDCQEK.[T]	1xCarbamidomethyl [C22]; 1xPhospho [S/T]	0.0460125	0.0045097	1	1	1	3	Q96GX5	Q96GX5 [593-617]	1	2974.33	100	100	100	100	100	100	100	100	236.7	333.7	64.7	72.2					117.5	143.2	55.3	176.5		High	Peak Found	Peak Found	Peak Found	Not Found	Not Found	Not Found	Not Found	Peak Found	High	Peak Found	High	High	0.0003884	0.001065	2.27
High	[R].NAVAFRSFNSHINASNNSEPSR.[M]	1xPhospho [S]	0.0970181	0.0092583	1	1	1	1	Q96GX5	Q96GX5 [651-672]	1	2499.12			100								1200											Not Found	Not Found	High	Not Found	Not Found	Not Found	Not Found	Not Found	Not Found	Not Found	Not Found	Not Found	High	0.0007091	0.002511	1.5
High	[R].SFNSHINASNNSEPSR.[M]	1xPhospho [S]	0.026226	0.00369661	1	1	4	15	Q96GX5	Q96GX5 [657-672]	0	1840.76	100	100	100	100	100	100	100	100	278.2	327.1	129.6	110.6					82.7	129.3	53.7	88.8		High	High	High	Peak Found	Not Found	Not Found	Not Found	Not Found	High	High	High	High	High	0.0003884	0.0006293	3.16
High	[R].NTAQHLTVSGFSL.[-]	1xPhospho [S12(100)]	0.0288965	0.00369661	1	1	2	7	Q96GX5	Q96GX5 [867-879]	0	1454.67	100	100	100	100	100	100	100	100	183.4	256	92.8	150.1	1.2		0.8		125.9	101.2	115.2	173.4		High	High	High	Peak Found	Peak Found	Not Found	Peak Found	Not Found	High	High	High	Peak Found	High	0.0003884	0.0006882	4.17
[truncated: 13 more columns]
