# Supplementary material for: SILAC kinase screen identifies potential MASTL substrates
Source: Sci Rep. 2022 Jun 22;12:10568. doi: 10.1038/s41598-022-14933-0 (PMC9217955; doi:10.1038/s41598-022-14933-0)
Supplement: Supplementary file 10 — Supplementary Table S6. [file 41598_2022_14933_MOESM10_ESM.xlsx]

## Sheet: ENSA_MASTL
Checked	Protein FDR Confidence: Combined	Master	Accession	Description	Exp. q-value: Combined	Sum PEP Score	Coverage [%]	# Peptides	# Isoforms	# PSMs	# Unique Peptides	# AAs	MW [kDa]	calc. pI	Score Sequest HT: Sequest HT	# Peptides (by Search Engine): Sequest HT	Biological Process	Cellular Component	Molecular Function	Pfam IDs	Entrez Gene ID	Ensembl Gene ID	Gene Symbol	Chromosome	KEGG Pathways	WikiPathways	Reactome Pathways	# Protein Pathway Groups	# Razor Peptides	Abundance Ratio: (No Kinase, 30 min) / (No Kinase, 60 min)	Abundance Ratio: (Active Kinase, 30 min) / (Active Kinase, 60 min)	Abundance Ratio: (Denatured Kinase, 30 min) / (Denatured Kinase, 60 min)	Abundance Ratio: (Active Kinase, 30 min) / (No Kinase, 30 min)	Abundance Ratio: (Denatured Kinase, 30 min) / (No Kinase, 30 min)	Abundance Ratio: (Active Kinase, 60 min) / (No Kinase, 60 min)	Abundance Ratio: (Denatured Kinase, 60 min) / (No Kinase, 60 min)	Abundance Ratio Adj. P-Value: (No Kinase, 30 min) / (No Kinase, 60 min)	Abundance Ratio Adj. P-Value: (Active Kinase, 30 min) / (Active Kinase, 60 min)	Abundance Ratio Adj. P-Value: (Denatured Kinase, 30 min) / (Denatured Kinase, 60 min)	Abundance Ratio Adj. P-Value: (Active Kinase, 30 min) / (No Kinase, 30 min)	Abundance Ratio Adj. P-Value: (Denatured Kinase, 30 min) / (No Kinase, 30 min)	Abundance Ratio Adj. P-Value: (Active Kinase, 60 min) / (No Kinase, 60 min)	Abundance Ratio Adj. P-Value: (Denatured Kinase, 60 min) / (No Kinase, 60 min)	Abundances (Grouped): No Kinase, 60 min	Abundances (Grouped): Active Kinase, 60 min	Abundances (Grouped): Denatured Kinase, 60 min	Abundances (Grouped): No Kinase, 30 min	Abundances (Grouped): Active Kinase, 30 min	Abundances (Grouped): Denatured Kinase, 30 min
TRUE	High	Master Protein	O43768	Alpha-endosulfine OS=Homo sapiens OX=9606 GN=ENSA PE=1 SV=1	0	813.932	97	29	115	5407	24	121	13.4	7.24	10866	29	cell division;regulation of biological process;response to stimulus;transport	cytoplasm	enzyme regulator activity;protein binding	Pf04667	2029	ENSG00000143420.18	ENSA	1			MASTL Facilitates Mitotic Progression	5	19	0.712	0.979	1.088	1.236	1.284	0.899	0.841	1	1	1	1	1	1	1	114.4	102.8	96.1	81.4	100.7	104.6
	Checked	Confidence	Annotated Sequence	Modifications	Qvality PEP	Qvality q-value	# Protein Groups	# Proteins	# Isoforms	# PSMs	Master Protein Accessions	Positions in Master Proteins	Modifications in Master Proteins	# Missed Cleavages	Theo. MH+ [Da]	# Razor Quan Results	Abundance Ratio: (No Kinase, 30 min) / (No Kinase, 60 min)	Abundance Ratio: (Active Kinase, 30 min) / (Active Kinase, 60 min)	Abundance Ratio: (Denatured Kinase, 30 min) / (Denatured Kinase, 60 min)	Abundance Ratio: (Active Kinase, 30 min) / (No Kinase, 30 min)	Abundance Ratio: (Denatured Kinase, 30 min) / (No Kinase, 30 min)	Abundance Ratio: (Active Kinase, 60 min) / (No Kinase, 60 min)	Abundance Ratio: (Denatured Kinase, 60 min) / (No Kinase, 60 min)	Abundance Ratio Adj. P-Value: (No Kinase, 30 min) / (No Kinase, 60 min)	Abundance Ratio Adj. P-Value: (Active Kinase, 30 min) / (Active Kinase, 60 min)	Abundance Ratio Adj. P-Value: (Denatured Kinase, 30 min) / (Denatured Kinase, 60 min)	Abundance Ratio Adj. P-Value: (Active Kinase, 30 min) / (No Kinase, 30 min)	Abundance Ratio Adj. P-Value: (Denatured Kinase, 30 min) / (No Kinase, 30 min)	Abundance Ratio Adj. P-Value: (Active Kinase, 60 min) / (No Kinase, 60 min)	Abundance Ratio Adj. P-Value: (Denatured Kinase, 60 min) / (No Kinase, 60 min)	Abundances (Grouped): No Kinase, 60 min	Abundances (Grouped): Active Kinase, 60 min	Abundances (Grouped): Denatured Kinase, 60 min	Abundances (Grouped): No Kinase, 30 min	Abundances (Grouped): Active Kinase, 30 min	Abundances (Grouped): Denatured Kinase, 30 min	Abundances (Grouped) CV [%]: No Kinase, 60 min	Abundances (Grouped) CV [%]: Active Kinase, 60 min	Abundances (Grouped) CV [%]: Denatured Kinase, 60 min	Abundances (Grouped) CV [%]: No Kinase, 30 min	Abundances (Grouped) CV [%]: Active Kinase, 30 min	Abundances (Grouped) CV [%]: Denatured Kinase, 30 min	Quan Info	Found in Sample: [S1] F1: Sample, No Kinase, 60 min, Rep1	Found in Sample: [S10] F10: Sample, No Kinase, 60 min, Rep2	Found in Sample: [S16] F16: Sample, No Kinase, 60 min, Rep3	Found in Sample: [S2] F2: Sample, Active Kinase, 60 min, Rep1	Found in Sample: [S11] F11: Sample, Active Kinase, 60 min, Rep2	Found in Sample: [S17] F17: Sample, Active Kinase, 60 min, Rep3
	TRUE	High	[K].QLPSAGPDKNLVTGDHIPTPQDLPQRK.[S]	1xPhospho [S/T]	0.00421157	0.000833794	1	1	1	2	O43768	O43768 [81-107]		2	3002.51	0	2.084	0.787	0.779	1.793	0.327	4.746	0.875								45.7	217	40	95.3	170.8	31.2			116.43	75.72				Peak Found	Not Found	Not Found	High	Not Found	Not Found
	TRUE	High	[K].YFDSGDYNMAK.[A]	1xPhospho [S4(100)]	0.0101423	0.000833794	2	2	1	1	P56211; O43768	P56211 [59-69]; O43768 [64-74]	P56211 1xPhospho [S62(100)]; O43768 1xPhospho [S67(100)]	0	1390.5	0	0.01	0.115	0.01	100		4.812	0.884								82.8	398.3	73.1		45.8			137.72					Shared	Not Found	Not Found	Peak Found	High	Not Found	Peak Found
	TRUE	High	[K].GQKYFDSGDYNMAK.[A]	1xOxidation [M12]; 1xPhospho [S7(100)]	0.000438347	0.000833794	2	2	1	10	P56211; O43768	P56211 [56-69]; O43768 [61-74]	P56211 1xPhospho [S62(100)]; O43768 1xPhospho [S67(100)]	1	1719.67	0		0.32	0.01	100		100	100		1							454.2	0.5		145.4			59.04			35.22		Shared	Not Found	Not Found	Not Found	Not Found	High	High
		Checked	Confidence	Modification Name	Target Amino Acid	Position in Peptide	Site Probability	Peptide Sequence	# Modified PSMs	# Uncertain Modified PSMs	# Unmodified PSMs	Protein Accession	Protein Description	Position	Master	Motif	Site Status
		TRUE	High	Phospho	S	7	100	GQKYFDSGDYNMAK	10	0	228	P56211	cAMP-regulated phosphoprotein 19 OS=Homo sapiens OX=9606 GN=ARPP19 PE=1 SV=2	62	Master Protein	GQKYFDsGDYNMA	Modified
		TRUE	High	Phospho	S	7	100	GQKYFDSGDYNMAK	10	0	228	O43768	Alpha-endosulfine OS=Homo sapiens OX=9606 GN=ENSA PE=1 SV=1	67	Master Protein	GQKYFDsGDYNMA	Modified
	TRUE	High	[K].YFDSGDYNMAK.[A]	1xOxidation [M9]; 1xPhospho [S4(100)]	0.00850203	0.000833794	2	2	1	19	P56211; O43768	P56211 [59-69]; O43768 [64-74]	P56211 1xPhospho [S62(100)]; O43768 1xPhospho [S67(100)]	0	1406.5	0	0.238	0.514	0.623	100	1.35	100	0.516	1	1	1	0.00670028	1	0.011848	1	2.2	393.4	1.1	0.5	202.1	0.7	88.22	50.27	60.46	69.72	50.25	27.67	Shared	Peak Found	Peak Found	Peak Found	High	High	High
TRUE	High	Master Protein	Q96GX5	Serine/threonine-protein kinase greatwall OS=Homo sapiens OX=9606 GN=MASTL PE=1 SV=1	0	484.88	67	50	86	521	50	879	97.3	5.99	780.24	50	cell division;cell organization and biogenesis;metabolic process;regulation of biological process;response to stimulus	cytoplasm;cytoskeleton;nucleus	catalytic activity;nucleotide binding;protein binding	Pf00069, Pf01636, Pf07714	84930	ENSG00000120539.14	MASTL	10			MASTL Facilitates Mitotic Progression	5	0	2.157	1.004	0.961	100	32.732	100	73.486	1	1	1	0.00494869	0.0701523	0.0157902	0.344657	0.8	238.9	60.5	1.8	239.9	58.1
	Checked	Confidence	Annotated Sequence	Modifications	Qvality PEP	Qvality q-value	# Protein Groups	# Proteins	# Isoforms	# PSMs	Master Protein Accessions	Positions in Master Proteins	Modifications in Master Proteins	# Missed Cleavages	Theo. MH+ [Da]	# Razor Quan Results	Abundance Ratio: (No Kinase, 30 min) / (No Kinase, 60 min)	Abundance Ratio: (Active Kinase, 30 min) / (Active Kinase, 60 min)	Abundance Ratio: (Denatured Kinase, 30 min) / (Denatured Kinase, 60 min)	Abundance Ratio: (Active Kinase, 30 min) / (No Kinase, 30 min)	Abundance Ratio: (Denatured Kinase, 30 min) / (No Kinase, 30 min)	Abundance Ratio: (Active Kinase, 60 min) / (No Kinase, 60 min)	Abundance Ratio: (Denatured Kinase, 60 min) / (No Kinase, 60 min)	Abundance Ratio Adj. P-Value: (No Kinase, 30 min) / (No Kinase, 60 min)	Abundance Ratio Adj. P-Value: (Active Kinase, 30 min) / (Active Kinase, 60 min)	Abundance Ratio Adj. P-Value: (Denatured Kinase, 30 min) / (Denatured Kinase, 60 min)	Abundance Ratio Adj. P-Value: (Active Kinase, 30 min) / (No Kinase, 30 min)	Abundance Ratio Adj. P-Value: (Denatured Kinase, 30 min) / (No Kinase, 30 min)	Abundance Ratio Adj. P-Value: (Active Kinase, 60 min) / (No Kinase, 60 min)	Abundance Ratio Adj. P-Value: (Denatured Kinase, 60 min) / (No Kinase, 60 min)	Abundances (Grouped): No Kinase, 60 min	Abundances (Grouped): Active Kinase, 60 min	Abundances (Grouped): Denatured Kinase, 60 min	Abundances (Grouped): No Kinase, 30 min	Abundances (Grouped): Active Kinase, 30 min	Abundances (Grouped): Denatured Kinase, 30 min	Abundances (Grouped) CV [%]: No Kinase, 60 min	Abundances (Grouped) CV [%]: Active Kinase, 60 min	Abundances (Grouped) CV [%]: Denatured Kinase, 60 min	Abundances (Grouped) CV [%]: No Kinase, 30 min	Abundances (Grouped) CV [%]: Active Kinase, 30 min	Abundances (Grouped) CV [%]: Denatured Kinase, 30 min	Quan Info	Found in Sample: [S1] F1: Sample, No Kinase, 60 min, Rep1	Found in Sample: [S10] F10: Sample, No Kinase, 60 min, Rep2	Found in Sample: [S16] F16: Sample, No Kinase, 60 min, Rep3	Found in Sample: [S2] F2: Sample, Active Kinase, 60 min, Rep1	Found in Sample: [S11] F11: Sample, Active Kinase, 60 min, Rep2	Found in Sample: [S17] F17: Sample, Active Kinase, 60 min, Rep3
	TRUE	High	[K].DLELALSPIHNSSALPTTGR.[S]	1xPhospho [S7(100)]	0.000134316	0.000833794	1	1	2	18	Q96GX5	Q96GX5 [364-383]	Q96GX5 1xPhospho [S370(100)]	0	2172.07	0	0.338	1.403	1.115	100	44.584	54.64	13.51	1	1	1	0.432473	0.96303	1	1	3.7	203.4	50.3	1.3	285.3	56.1	134.64	84.18	77.26	88.95	34.86	26.42		Not Found	Peak Found	Peak Found	High	High	High
		Checked	Confidence	Modification Name	Target Amino Acid	Position in Peptide	Site Probability	Peptide Sequence	# Modified PSMs	# Uncertain Modified PSMs	# Unmodified PSMs	Protein Accession	Protein Description	Position	Master	Motif	Site Status
		TRUE	High	Phospho	S	7	100	DLELALSPIHNSSALPTTGR	20	0	29	Q96GX5	Serine/threonine-protein kinase greatwall OS=Homo sapiens OX=9606 GN=MASTL PE=1 SV=1	370	Master Protein	DLELALsPIHNSS	Not Differentiable
	TRUE	High	[R].TPGQVLSLISSLGFNTPIAEK.[N]	2xPhospho [S10(99.4); T16(100)]	0.0121502	0.000833794	1	1	2	3	Q96GX5	Q96GX5 [207-227]	Q96GX5 2xPhospho [S216(99.4); T222(100)]	0	2332.12	0																											No Quan Values	Not Found	Not Found	Not Found	High	Not Found	Not Found
		Checked	Confidence	Modification Name	Target Amino Acid	Position in Peptide	Site Probability	Peptide Sequence	# Modified PSMs	# Uncertain Modified PSMs	# Unmodified PSMs	Protein Accession	Protein Description	Position	Master	Motif	Site Status
		TRUE	High	Phospho	T	16	100	TPGQVLSLISSLGFNTPIAEK	24	0	16	Q96GX5	Serine/threonine-protein kinase greatwall OS=Homo sapiens OX=9606 GN=MASTL PE=1 SV=1	222	Master Protein	SSLGFNtPIAEKN	Modified
		TRUE	High	Phospho	S	10	99.4	TPGQVLSLISSLGFNTPIAEK	1	2	37	Q96GX5	Serine/threonine-protein kinase greatwall OS=Homo sapiens OX=9606 GN=MASTL PE=1 SV=1	216	Master Protein	QVLSLIsSLGFNT	Not Differentiable
	TRUE	High	[R].TPGQVLSLISSLGFNTPIAEK.[N]	1xDeamidated [Q4]; 1xPhospho [T16(100)]	1.41486e-05	0.000833794	1	1	1	1	Q96GX5	Q96GX5 [207-227]	Q96GX5 1xPhospho [T222(100)]	0	2253.14	0			0.01				100										600											Not Found	Not Found	Not Found	Not Found	Not Found	Not Found
		Checked	Confidence	Modification Name	Target Amino Acid	Position in Peptide	Site Probability	Peptide Sequence	# Modified PSMs	# Uncertain Modified PSMs	# Unmodified PSMs	Protein Accession	Protein Description	Position	Master	Motif	Site Status
		TRUE	High	Phospho	T	16	100	TPGQVLSLISSLGFNTPIAEK	24	0	16	Q96GX5	Serine/threonine-protein kinase greatwall OS=Homo sapiens OX=9606 GN=MASTL PE=1 SV=1	222	Master Protein	SSLGFNtPIAEKN	Modified
		TRUE	High	Phospho	S	10	99.4	TPGQVLSLISSLGFNTPIAEK	1	2	37	Q96GX5	Serine/threonine-protein kinase greatwall OS=Homo sapiens OX=9606 GN=MASTL PE=1 SV=1	216	Master Protein	QVLSLIsSLGFNT	Unmodified
	TRUE	High	[R].TPGQVLSLISSLGFNTPIAEK.[N]	1xPhospho [T16(100)]	1.92032e-09	0.000833794	1	1	2	22	Q96GX5	Q96GX5 [207-227]	Q96GX5 1xPhospho [T222(100)]	0	2252.16	0	1.167	1.013	3.065	57.734	8.018	66.466	3.052		1	1	1	1			4	268.7	12.3	4.7	272.4	37.8		131.5	164.26	110.28	29.96	135.63		Not Found	Not Found	Peak Found	High	High	High
		Checked	Confidence	Modification Name	Target Amino Acid	Position in Peptide	Site Probability	Peptide Sequence	# Modified PSMs	# Uncertain Modified PSMs	# Unmodified PSMs	Protein Accession	Protein Description	Position	Master	Motif	Site Status
		TRUE	High	Phospho	T	16	100	TPGQVLSLISSLGFNTPIAEK	24	0	16	Q96GX5	Serine/threonine-protein kinase greatwall OS=Homo sapiens OX=9606 GN=MASTL PE=1 SV=1	222	Master Protein	SSLGFNtPIAEKN	Not Differentiable
		TRUE	High	Phospho	S	10	99.4	TPGQVLSLISSLGFNTPIAEK	1	2	37	Q96GX5	Serine/threonine-protein kinase greatwall OS=Homo sapiens OX=9606 GN=MASTL PE=1 SV=1	216	Master Protein	QVLSLIsSLGFNT	Unmodified
	TRUE	High	[R].SIKESSFEESNIEDPLIVTPDCQEK.[T]	1xCarbamidomethyl [C22]; 1xPhospho [S/T]	0.141529	0.00773184	1	1	1	2	Q96GX5	Q96GX5 [593-617]		1	2974.33	0		0.871	0.01	100		100	100		1							292	53.6		254.4			56.67			57.43			Not Found	Not Found	Not Found	High	Peak Found	Peak Found
	TRUE	High	[R].SFNSHINASNNSEPSR.[M]	1xPhospho [S12(100)]	0.0198717	0.000833794	1	1	3	6	Q96GX5	Q96GX5 [657-672]	Q96GX5 1xPhospho [S668(100)]	0	1840.76	0		1.113	0.236	100	100	100	100		1							154.4	221.5		171.9	52.2		140.82			95.59	61.21		Not Found	Not Found	Not Found	High	Peak Found	Peak Found
		Checked	Confidence	Modification Name	Target Amino Acid	Position in Peptide	Site Probability	Peptide Sequence	# Modified PSMs	# Uncertain Modified PSMs	# Unmodified PSMs	Protein Accession	Protein Description	Position	Master	Motif	Site Status
		TRUE	High	Phospho	S	12	100	SFNSHINASNNSEPSR	2	0	36	Q96GX5	Serine/threonine-protein kinase greatwall OS=Homo sapiens OX=9606 GN=MASTL PE=1 SV=1	668	Master Protein	INASNNsEPSRMN	Not Differentiable
	TRUE	High	[R].NTAQHLTVSGFSL.[-]	1xPhospho [S12(100)]	0.124414	0.00548047	1	1	1	2	Q96GX5	Q96GX5 [867-879]	Q96GX5 1xPhospho [S878(100)]	0	1454.67	0		1.275	0.79	100	100	100	100		1	1						187.3	97.1		238.9	76.7		71.69	63.71		15.96	33.93		Not Found	Not Found	Not Found	Peak Found	Peak Found	Peak Found
		Checked	Confidence	Modification Name	Target Amino Acid	Position in Peptide	Site Probability	Peptide Sequence	# Modified PSMs	# Uncertain Modified PSMs	# Unmodified PSMs	Protein Accession	Protein Description	Position	Master	Motif	Site Status
		TRUE	High	Phospho	S	12	100	NTAQHLTVSGFSL	2	0	15	Q96GX5	Serine/threonine-protein kinase greatwall OS=Homo sapiens OX=9606 GN=MASTL PE=1 SV=1	878	Master Protein	LTVSGFsL	Modified
	TRUE	High	[R].NAVAFRSFNSHINASNNSEPSR.[M]	1xPhospho [S]	0.0407474	0.0028339	1	1	1	3	Q96GX5	Q96GX5 [651-672]		1	2499.12	0		1.967	1.163	100	100	100	100		1							167.3	47.9		329.1	55.7		75.47			64.77	57.82		Not Found	Not Found	Not Found	High	High	Peak Found
		Checked	Confidence	Modification Name	Target Amino Acid	Position in Peptide	Site Probability	Peptide Sequence	# Modified PSMs	# Uncertain Modified PSMs	# Unmodified PSMs	Protein Accession	Protein Description	Position	Master	Motif	Site Status
		TRUE	High	Phospho	S	12	100	SFNSHINASNNSEPSR	2	0	36	Q96GX5	Serine/threonine-protein kinase greatwall OS=Homo sapiens OX=9606 GN=MASTL PE=1 SV=1	668	Master Protein	INASNNsEPSRMN	Unmodified
	TRUE	High	[R].ILGTPDYLAPELLLGR.[A]	1xPhospho [T4(100)]	0.0050487	0.000833794	1	1	1	2	Q96GX5	Q96GX5 [738-753]	Q96GX5 1xPhospho [T741(100)]	0	1820.96	0	13.802	2.095		4.276	0.01	28.179	0.01								5.9	165.8		81.2	347.2									Not Found	Not Found	Peak Found	High	Not Found	Not Found
		Checked	Confidence	Modification Name	Target Amino Acid	Position in Peptide	Site Probability	Peptide Sequence	# Modified PSMs	# Uncertain Modified PSMs	# Unmodified PSMs	Protein Accession	Protein Description	Position	Master	Motif	Site Status
		TRUE	High	Phospho	T	4	100	ILGTPDYLAPELLLGR	2	0	19	Q96GX5	Serine/threonine-protein kinase greatwall OS=Homo sapiens OX=9606 GN=MASTL PE=1 SV=1	741	Master Protein	DGRILGtPDYLAP	Modified
	TRUE	High	[R].LATSSASSQSHTFISSVESECHSSPK.[W]	1xCarbamidomethyl [C21]; 1xPhospho [S/T]	0.049456	0.0028339	1	1	1	2	Q96GX5	Q96GX5 [297-322]		0	2831.22	0		0.01	0.01			100	100									494.9	105.1											Not Found	Not Found	Not Found	High	Not Found	Not Found
	TRUE	High	[R].DINMMDILTTPSMAKPR.[Q]	3xOxidation [M4; M5; M13]; 1xPhospho [T10(100)]	0.0012579	0.000833794	1	1	1	7	Q96GX5	Q96GX5 [185-201]	Q96GX5 1xPhospho [T194(100)]	0	2061.91	0	0.01	0.618	0.837	100	100	37.536	5.259		1	1					8.4	315.4	44.2		195	37		71.14	72.83		64.6	131.81		Not Found	Peak Found	Not Found	High	High	Peak Found
		Checked	Confidence	Modification Name	Target Amino Acid	Position in Peptide	Site Probability	Peptide Sequence	# Modified PSMs	# Uncertain Modified PSMs	# Unmodified PSMs	Protein Accession	Protein Description	Position	Master	Motif	Site Status
		TRUE	High	Phospho	T	10	100	DINMMDILTTPSMAKPR	7	0	17	Q96GX5	Serine/threonine-protein kinase greatwall OS=Homo sapiens OX=9606 GN=MASTL PE=1 SV=1	194	Master Protein	MMDILTtPSMAKP	Modified
	TRUE	High	[K].DLELALSPIHNSSALPTTGR.[S]	1xDeamidated [N11]; 1xPhospho [S7(100)]	0.0383557	0.0028339	1	1	1	3	Q96GX5	Q96GX5 [364-383]	Q96GX5 1xPhospho [S370(100)]	0	2173.05	0	0.01	1.188	1.349	100	100	0.402	0.134		1	1					273.4	109.9	36.7		130.5	49.5		132.01	117.86		112.63	33.69		Not Found	Not Found	Peak Found	High	Peak Found	Peak Found
		Checked	Confidence	Modification Name	Target Amino Acid	Position in Peptide	Site Probability	Peptide Sequence	# Modified PSMs	# Uncertain Modified PSMs	# Unmodified PSMs	Protein Accession	Protein Description	Position	Master	Motif	Site Status
		TRUE	High	Phospho	S	7	100	DLELALSPIHNSSALPTTGR	20	0	29	Q96GX5	Serine/threonine-protein kinase greatwall OS=Homo sapiens OX=9606 GN=MASTL PE=1 SV=1	370	Master Protein	DLELALsPIHNSS	Modified
	TRUE	High	[R].NFELVDSSPCKK.[I]	1xCarbamidomethyl [C10]; 1xPhospho [S]	0.0215949	0.001591	1	1	1	1	Q96GX5	Q96GX5 [446-457]		1	1503.65	0		0.01	1.287		100	100	100									156.2	194.1			249.8		41.3	37.46					Not Found	Not Found	Not Found	Peak Found	Peak Found	Peak Found
[truncated: 26 more columns]

## Sheet: HNRNPM_MASTL
Checked	Protein FDR Confidence: Combined	Master	Accession	Description	Exp. q-value: Combined	Sum PEP Score	Coverage [%]	# Peptides	# Isoforms	# PSMs	# Unique Peptides	# AAs	MW [kDa]	calc. pI	Score Sequest HT: Sequest HT	# Peptides (by Search Engine): Sequest HT	Biological Process	Cellular Component	Molecular Function	Pfam IDs	Entrez Gene ID	Gene Symbol	Chromosome	KEGG Pathways	Reactome Pathways	Ensembl Gene ID	WikiPathways	# Protein Pathway Groups	# Razor Peptides	Abundance Ratio: (No Kinase, 60 min) / (No Kinase, 30 min)	Abundance Ratio: (Active Kinase, 60 min) / (Active Kinase, 30 min)	Abundance Ratio: (Denatured Kinase, 60 min) / (Denatured Kinase, 30 min)	Abundance Ratio: (Active Kinase, 30 min) / (No Kinase, 30 min)	Abundance Ratio: (Denatured Kinase, 30 min) / (No Kinase, 30 min)	Abundance Ratio: (Active Kinase, 60 min) / (No Kinase, 60 min)	Abundance Ratio: (Denatured Kinase, 60 min) / (No Kinase, 60 min)	Abundance Ratio Adj. P-Value: (No Kinase, 60 min) / (No Kinase, 30 min)	Abundance Ratio Adj. P-Value: (Active Kinase, 60 min) / (Active Kinase, 30 min)	Abundance Ratio Adj. P-Value: (Denatured Kinase, 60 min) / (Denatured Kinase, 30 min)	Abundance Ratio Adj. P-Value: (Active Kinase, 30 min) / (No Kinase, 30 min)	Abundance Ratio Adj. P-Value: (Denatured Kinase, 30 min) / (No Kinase, 30 min)	Abundance Ratio Adj. P-Value: (Active Kinase, 60 min) / (No Kinase, 60 min)	Abundance Ratio Adj. P-Value: (Denatured Kinase, 60 min) / (No Kinase, 60 min)	Abundances (Grouped): No Kinase, 30 min	Abundances (Grouped): Active Kinase, 30 min	Abundances (Grouped): Denatured Kinase, 30 min	Abundances (Grouped): No Kinase, 60 min	Abundances (Grouped): Active Kinase, 60 min	Abundances (Grouped): Denatured Kinase, 60 min
TRUE	High	Master Protein	P52272	Heterogeneous nuclear ribonucleoprotein M OS=Homo sapiens OX=9606 GN=HNRNPM PE=1 SV=3	0	3803.61	98	135	691	50191	135	730	77.5	8.7	117070	135	metabolic process;regulation of biological process;response to stimulus	membrane;nucleus;spliceosomal complex	protein binding;RNA binding	Pf00076, Pf11532, Pf11608, Pf13893, Pf14259	4670	HNRNPM	19	Spliceosome	mRNA Splicing - Major Pathway; FGFR2 alternative splicing	ENSG00000099783.11	mRNA Processing	11	0	1	1.002	1.008	1.007	1.006	1.009	1.015	1	1	1	1	1	1	1	99.4	100.1	100	99.4	100.3	100.8
	Checked	Confidence	Annotated Sequence	Modifications	Qvality PEP	Qvality q-value	# Protein Groups	# Proteins	# Isoforms	# PSMs	Master Protein Accessions	Positions in Master Proteins	Modifications in Master Proteins	# Missed Cleavages	Theo. MH+ [Da]	# Razor Quan Results	Abundance Ratio: (No Kinase, 60 min) / (No Kinase, 30 min)	Abundance Ratio: (Active Kinase, 60 min) / (Active Kinase, 30 min)	Abundance Ratio: (Denatured Kinase, 60 min) / (Denatured Kinase, 30 min)	Abundance Ratio: (Active Kinase, 30 min) / (No Kinase, 30 min)	Abundance Ratio: (Denatured Kinase, 30 min) / (No Kinase, 30 min)	Abundance Ratio: (Active Kinase, 60 min) / (No Kinase, 60 min)	Abundance Ratio: (Denatured Kinase, 60 min) / (No Kinase, 60 min)	Abundance Ratio Adj. P-Value: (No Kinase, 60 min) / (No Kinase, 30 min)	Abundance Ratio Adj. P-Value: (Active Kinase, 60 min) / (Active Kinase, 30 min)	Abundance Ratio Adj. P-Value: (Denatured Kinase, 60 min) / (Denatured Kinase, 30 min)	Abundance Ratio Adj. P-Value: (Active Kinase, 30 min) / (No Kinase, 30 min)	Abundance Ratio Adj. P-Value: (Denatured Kinase, 30 min) / (No Kinase, 30 min)	Abundance Ratio Adj. P-Value: (Active Kinase, 60 min) / (No Kinase, 60 min)	Abundance Ratio Adj. P-Value: (Denatured Kinase, 60 min) / (No Kinase, 60 min)	Abundances (Grouped): No Kinase, 30 min	Abundances (Grouped): Active Kinase, 30 min	Abundances (Grouped): Denatured Kinase, 30 min	Abundances (Grouped): No Kinase, 60 min	Abundances (Grouped): Active Kinase, 60 min	Abundances (Grouped): Denatured Kinase, 60 min	Abundances (Grouped) CV [%]: No Kinase, 30 min	Abundances (Grouped) CV [%]: Active Kinase, 30 min	Abundances (Grouped) CV [%]: Denatured Kinase, 30 min	Abundances (Grouped) CV [%]: No Kinase, 60 min	Abundances (Grouped) CV [%]: Active Kinase, 60 min	Abundances (Grouped) CV [%]: Denatured Kinase, 60 min	Quan Info	Found in Sample: [S1] F1: Sample, No Kinase, 30 min, Rep1	Found in Sample: [S7] F7: Sample, No Kinase, 30 min, Rep2	Found in Sample: [S13] F13: Sample, No Kinase, 30 min, Rep3	Found in Sample: [S2] F2: Sample, Active Kinase, 30 min, Rep1	Found in Sample: [S8] F8: Sample, Active Kinase, 30 min, Rep2	Found in Sample: [S14] F14: Sample, Active Kinase, 30 min, Rep3
	TRUE	High	[-].MAAGVEAAAEVAATEIKMEEESGAPGVPSGNGAPGPK.[G]	1xCarbamidomethyl [K17]; 1xDeamidated [N31]; 1xOxidation [M1]; 1xPhospho [S22(99.5)]	0.0434126	0.00422371	1	1	1	1	P52272	P52272 [1-37]	P52272 1xPhospho [S22(99.5)]	1	3634.63	0	15.601	1.188	1.723	1.316	10.484	0.1	1.158		1		1				12.5	16.4	131	194.9	19.5	225.7	118.69	55.13			46.28			Peak Found	Peak Found	Peak Found	Peak Found	Peak Found	High
		Checked	Confidence	Modification Name	Target Amino Acid	Position in Peptide	Site Probability	Peptide Sequence	# Modified PSMs	# Uncertain Modified PSMs	# Unmodified PSMs	Protein Accession	Protein Description	Position	Master	Motif	Site Status
		TRUE	High	Phospho	S	22	100	MAAGVEAAAEVAATEIKMEEESGAPGVPSGNGAPGPK	1	7	37	P52272	Heterogeneous nuclear ribonucleoprotein M OS=Homo sapiens OX=9606 GN=HNRNPM PE=1 SV=3	22	Master Protein	IKMEEEsGAPGVP	Modified
	TRUE	High	[-].MAAGVEAAAEVAATEIKMEEESGAPGVPSGNGAPGPK.[G]	1xDeamidated [N31]; 1xPhospho [T/S]	0.0183853	0.00422371	1	1	2	7	P52272	P52272 [1-37]		1	3561.61	0	1.01	1.436	0.254	0.711	1.006	1.01	0.253								120	85.2	120.6	121.1	122.4	30.6						58.93		Not Found	Not Found	High	Not Found	Not Found	High
		Checked	Confidence	Modification Name	Target Amino Acid	Position in Peptide	Site Probability	Peptide Sequence	# Modified PSMs	# Uncertain Modified PSMs	# Unmodified PSMs	Protein Accession	Protein Description	Position	Master	Motif	Site Status
		TRUE	High	Phospho	S	22	100	MAAGVEAAAEVAATEIKMEEESGAPGVPSGNGAPGPK	1	7	37	P52272	Heterogeneous nuclear ribonucleoprotein M OS=Homo sapiens OX=9606 GN=HNRNPM PE=1 SV=3	22	Master Protein	IKMEEEsGAPGVP	Unmodified
	TRUE	High	[-].MAAGVEAAAEVAATEIKMEEESGAPGVPSGNGAPGPK.[G]	1xDeamidated [N31]; 1xOxidation [M1]; 1xPhospho [T/S]	0.113203	0.00731481	1	1	1	1	P52272	P52272 [1-37]		1	3577.61	0																											No Quan Values	Not Found	Not Found	Not Found	Not Found	Not Found	Not Found
		Checked	Confidence	Modification Name	Target Amino Acid	Position in Peptide	Site Probability	Peptide Sequence	# Modified PSMs	# Uncertain Modified PSMs	# Unmodified PSMs	Protein Accession	Protein Description	Position	Master	Motif	Site Status
		TRUE	High	Phospho	S	22	100	MAAGVEAAAEVAATEIKMEEESGAPGVPSGNGAPGPK	1	7	37	P52272	Heterogeneous nuclear ribonucleoprotein M OS=Homo sapiens OX=9606 GN=HNRNPM PE=1 SV=3	22	Master Protein	IKMEEEsGAPGVP	Not Differentiable
	TRUE	High	[K].MEEESGAPGVPSGNGAPGPK.[G]	1xDeamidated [N14]; 1xPhospho [S5(100)]	0.0376893	0.00422371	1	1	1	2	P52272	P52272 [18-37]	P52272 1xPhospho [S22(100)]	0	1948.8	0	0.348	0.01	0.01	0.195	0.961	0.01	0.01	1			1	1			239.6	46.7	230.3	83.3			31.08	11.95	63.99	33.25				High	Not Found	Peak Found	Not Found	Peak Found	Peak Found
	TRUE	High	[R].GGNRFEPYANPTKR.[Y]	1xPhospho [Y8(100)]	0.026275	0.00422371	1	1	2	9	P52272	P52272 [57-70]	P52272 1xPhospho [Y64(100)]	2	1686.77	0	1.273	2.035	0.739	2.177	1.277	3.48	0.741	1	1	1	1	1	1	1	54	117.7	69	68.8	239.5	51	29.72	46.4	8.5	10.7	39.42	28.28		High	High	High	Peak Found	Peak Found	High
		Checked	Confidence	Modification Name	Target Amino Acid	Position in Peptide	Site Probability	Peptide Sequence	# Modified PSMs	# Uncertain Modified PSMs	# Unmodified PSMs	Protein Accession	Protein Description	Position	Master	Motif	Site Status
		TRUE	High	Phospho	Y	8	100	GGNRFEPYANPTKR	8	0	573	P52272	Heterogeneous nuclear ribonucleoprotein M OS=Homo sapiens OX=9606 GN=HNRNPM PE=1 SV=3	64	Master Protein	GNRFEPyANPTKR	Not Differentiable
	TRUE	High	[K].DLVKEKVGEVTYVELLMDAEGK.[S]	1xCarbamidomethyl [K4]; 1xOxidation [M17]; 1xPhospho [T/Y]	0.0560152	0.00567092	1	1	1	15	P52272	P52272 [89-110]		2	2618.27	0	0.696	0.566	0.747	0.311	0.75	0.253	0.805	1	1	1	1	1	1	1	171.8	53.4	128.8	119.6	30.2	96.2	68.67	87.82	90.67	87.87	20.1	94.76		High	High	Peak Found	High	High	Peak Found
	TRUE	High	[K].DLVKEKVGEVTYVELLMDAEGK.[S]	1xCarbamidomethyl [K4]; 1xPhospho [T/Y]	0.0685874	0.00567092	1	1	1	5	P52272	P52272 [89-110]		2	2602.27	0	2.291	2.496	0.923	1.166	1.237	1.271	0.498	1	1	1	1	1	1	1	61.6	71.8	76.1	141	179.2	70.3	159.14	102.6	96.77	37.08	51.68	83.87		High	Peak Found	Peak Found	High	Peak Found	Peak Found
	TRUE	High	[K].VMATTGGMGMGPGGPGMITIPPSILNNPNIPNEIIHALQAGR.[L]	1xDeamidated [N]; 1xPhospho [T/S]	0.00501813	0.00168731	1	1	2	5	P52272	P52272 [160-201]		0	4276.08	0	1.259	0.029	0.29	1.359	1.314	0.031	0.303	1		1		1	1	1	112.1	152.3	147.3	141.1	4.4	42.7	61.98		49.1	19.21	164.26	19.94		High	High	High	High	Not Found	Not Found
		Checked	Confidence	Modification Name	Target Amino Acid	Position in Peptide	Site Probability	Peptide Sequence	# Modified PSMs	# Uncertain Modified PSMs	# Unmodified PSMs	Protein Accession	Protein Description	Position	Master	Motif	Site Status
		TRUE	High	Phospho	T	19	95.6	VMATTGGMGMGPGGPGMITIPPSILNNPNIPNEIIHALQAGR	1	7	99	P52272	Heterogeneous nuclear ribonucleoprotein M OS=Homo sapiens OX=9606 GN=HNRNPM PE=1 SV=3	178	Master Protein	GGPGMItIPPSIL	Unmodified
		TRUE	High	Phospho	T	5	98.6	VMATTGGMGMGPGGPGMITIPPSILNNPNIPNEIIHALQAGR	1	16	90	P52272	Heterogeneous nuclear ribonucleoprotein M OS=Homo sapiens OX=9606 GN=HNRNPM PE=1 SV=3	164	Master Protein	QKVMATtGGMGMG	Not Differentiable
	TRUE	High	[K].VMATTGGMGMGPGGPGMITIPPSILNNPNIPNEIIHALQAGR.[L]	1xPhospho [T/S]	0.00168431	0.00168731	1	1	2	12	P52272	P52272 [160-201]		0	4275.09	0	0.428	1.524	0.171	0.522	0.75	1.861	0.3	1	1	1	1	1	1	1	165.6	86.5	124.1	70.8	131.8	21.2	101.39	99.01	28.51	89.63	66.43	111.18		High	Peak Found	Not Found	Peak Found	Peak Found	High
		Checked	Confidence	Modification Name	Target Amino Acid	Position in Peptide	Site Probability	Peptide Sequence	# Modified PSMs	# Uncertain Modified PSMs	# Unmodified PSMs	Protein Accession	Protein Description	Position	Master	Motif	Site Status
		TRUE	High	Phospho	T	19	95.6	VMATTGGMGMGPGGPGMITIPPSILNNPNIPNEIIHALQAGR	1	7	99	P52272	Heterogeneous nuclear ribonucleoprotein M OS=Homo sapiens OX=9606 GN=HNRNPM PE=1 SV=3	178	Master Protein	GGPGMItIPPSIL	Unmodified
		TRUE	High	Phospho	T	5	98.6	VMATTGGMGMGPGGPGMITIPPSILNNPNIPNEIIHALQAGR	1	16	90	P52272	Heterogeneous nuclear ribonucleoprotein M OS=Homo sapiens OX=9606 GN=HNRNPM PE=1 SV=3	164	Master Protein	QKVMATtGGMGMG	Unmodified
	TRUE	High	[K].VMATTGGMGMGPGGPGMITIPPSILNNPNIPNEIIHALQAGR.[L]	1xOxidation [M8]; 1xPhospho [T19(95.6)]	0.0562333	0.00567092	1	1	1	1	P52272	P52272 [160-201]	P52272 1xPhospho [T178(95.6)]	0	4291.09	0																											No Quan Values	Not Found	Not Found	Not Found	Not Found	Not Found	Not Found
		Checked	Confidence	Modification Name	Target Amino Acid	Position in Peptide	Site Probability	Peptide Sequence	# Modified PSMs	# Uncertain Modified PSMs	# Unmodified PSMs	Protein Accession	Protein Description	Position	Master	Motif	Site Status
		TRUE	High	Phospho	T	19	95.6	VMATTGGMGMGPGGPGMITIPPSILNNPNIPNEIIHALQAGR	1	7	99	P52272	Heterogeneous nuclear ribonucleoprotein M OS=Homo sapiens OX=9606 GN=HNRNPM PE=1 SV=3	178	Master Protein	GGPGMItIPPSIL	Modified
		TRUE	High	Phospho	T	5	98.6	VMATTGGMGMGPGGPGMITIPPSILNNPNIPNEIIHALQAGR	1	16	90	P52272	Heterogeneous nuclear ribonucleoprotein M OS=Homo sapiens OX=9606 GN=HNRNPM PE=1 SV=3	164	Master Protein	QKVMATtGGMGMG	Unmodified
	TRUE	High	[K].VMATTGGMGMGPGGPGMITIPPSILNNPNIPNEIIHALQAGR.[L]	1xDeamidated [N26]; 1xOxidation [M2]; 1xPhospho [T5(98.6)]	0.00538241	0.00168731	1	1	1	1	P52272	P52272 [160-201]	P52272 1xPhospho [T164(98.6)]	0	4292.07	0	0.621	0.571	0.589	0.987	0.779	0.908	0.739								136.1	134.3	106	84.5	76.7	62.4						59.32		Peak Found	Not Found	Not Found	High	Not Found	Not Found
		Checked	Confidence	Modification Name	Target Amino Acid	Position in Peptide	Site Probability	Peptide Sequence	# Modified PSMs	# Uncertain Modified PSMs	# Unmodified PSMs	Protein Accession	Protein Description	Position	Master	Motif	Site Status
		TRUE	High	Phospho	T	19	95.6	VMATTGGMGMGPGGPGMITIPPSILNNPNIPNEIIHALQAGR	1	7	99	P52272	Heterogeneous nuclear ribonucleoprotein M OS=Homo sapiens OX=9606 GN=HNRNPM PE=1 SV=3	178	Master Protein	GGPGMItIPPSIL	Unmodified
		TRUE	High	Phospho	T	5	98.6	VMATTGGMGMGPGGPGMITIPPSILNNPNIPNEIIHALQAGR	1	16	90	P52272	Heterogeneous nuclear ribonucleoprotein M OS=Homo sapiens OX=9606 GN=HNRNPM PE=1 SV=3	164	Master Protein	QKVMATtGGMGMG	Modified
	TRUE	High	[R].GNFGGSFAGSFGGAGGHAPGVAR.[K]	2xPhospho [S6(100); S10(100)]	0.0867447	0.00567092	1	1	1	2	P52272	P52272 [628-650]	P52272 2xPhospho [S633(100); S637(100)]	0	2194.89	0		1.326		100		100										257.9			342.1						4.01			Not Found	Not Found	Not Found	Not Found	High	Not Found
		Checked	Confidence	Modification Name	Target Amino Acid	Position in Peptide	Site Probability	Peptide Sequence	# Modified PSMs	# Uncertain Modified PSMs	# Unmodified PSMs	Protein Accession	Protein Description	Position	Master	Motif	Site Status
		TRUE	High	Phospho	S	6	100	GNFGGSFAGSFGGAGGHAPGVAR	25	36	2390	P52272	Heterogeneous nuclear ribonucleoprotein M OS=Homo sapiens OX=9606 GN=HNRNPM PE=1 SV=3	633	Master Protein	RGNFGGsFAGSFG	Modified
		TRUE	High	Phospho	S	10	100	GNFGGSFAGSFGGAGGHAPGVAR	11	36	2404	P52272	Heterogeneous nuclear ribonucleoprotein M OS=Homo sapiens OX=9606 GN=HNRNPM PE=1 SV=3	637	Master Protein	GGSFAGsFGGAGG	Modified
	TRUE	High	[R].GNFGGSFAGSFGGAGGHAPGVAR.[K]	1xDeamidated [N2]; 1xPhospho [S6(100)]	0.00729291	0.00168731	1	1	2	2	P52272	P52272 [628-650]	P52272 1xPhospho [S633(100)]	0	2115.9	0	100	0.01	0.308	100	100	0.01	0.2									151.3	157.2	243		48.5		95.96	72.74	41.53				Not Found	Not Found	Not Found	Peak Found	High	Peak Found
		Checked	Confidence	Modification Name	Target Amino Acid	Position in Peptide	Site Probability	Peptide Sequence	# Modified PSMs	# Uncertain Modified PSMs	# Unmodified PSMs	Protein Accession	Protein Description	Position	Master	Motif	Site Status
		TRUE	High	Phospho	S	6	100	GNFGGSFAGSFGGAGGHAPGVAR	25	36	2390	P52272	Heterogeneous nuclear ribonucleoprotein M OS=Homo sapiens OX=9606 GN=HNRNPM PE=1 SV=3	633	Master Protein	RGNFGGsFAGSFG	Modified
		TRUE	High	Phospho	S	10	100	GNFGGSFAGSFGGAGGHAPGVAR	11	36	2404	P52272	Heterogeneous nuclear ribonucleoprotein M OS=Homo sapiens OX=9606 GN=HNRNPM PE=1 SV=3	637	Master Protein	GGSFAGsFGGAGG	Unmodified
	TRUE	High	[R].GNFGGSFAGSFGGAGGHAPGVAR.[K]	1xPhospho [S6(100)]	0.000834302	0.00168731	1	1	3	66	P52272	P52272 [628-650]	P52272 1xPhospho [S633(100)]	0	2114.92	0	0.622	1.528	0.991	1.68	0.778	4.13	1.24	1	1	1	1	1	0.465701	1	80.9	135.9	62.9	50.3	207.7	62.3	35.58	20.04	23.49	44.69	25.02	31.07		High	High	High	High	High	High
		Checked	Confidence	Modification Name	Target Amino Acid	Position in Peptide	Site Probability	Peptide Sequence	# Modified PSMs	# Uncertain Modified PSMs	# Unmodified PSMs	Protein Accession	Protein Description	Position	Master	Motif	Site Status
		TRUE	High	Phospho	S	6	100	GNFGGSFAGSFGGAGGHAPGVAR	25	36	2390	P52272	Heterogeneous nuclear ribonucleoprotein M OS=Homo sapiens OX=9606 GN=HNRNPM PE=1 SV=3	633	Master Protein	RGNFGGsFAGSFG	Not Differentiable
		TRUE	High	Phospho	S	10	100	GNFGGSFAGSFGGAGGHAPGVAR	11	36	2404	P52272	Heterogeneous nuclear ribonucleoprotein M OS=Homo sapiens OX=9606 GN=HNRNPM PE=1 SV=3	637	Master Protein	GGSFAGsFGGAGG	Not Differentiable
	TRUE	High	[K].SKGCGVVKFESPEVAER.[A]	1xCarbamidomethyl [C4]; 1xPhospho [S1(100)]	0.0127475	0.00422371	1	1	1	8	P52272	P52272 [691-707]	P52272 1xPhospho [S691(100)]	2	1958.9	0	1.081	1.072	1.26	1.08	0.992	1.071	1.156	1	1	1	1	1	1	1	91.4	98.8	90.7	98.9	105.9	114.3	11.5	41.96	12.78	22.62	39.46	18.58		Not Found	Peak Found	High	Not Found	Peak Found	High
		Checked	Confidence	Modification Name	Target Amino Acid	Position in Peptide	Site Probability	Peptide Sequence	# Modified PSMs	# Uncertain Modified PSMs	# Unmodified PSMs	Protein Accession	Protein Description	Position	Master	Motif	Site Status
		TRUE	High	Phospho	S	1	100	SKGCGVVKFESPEVAER	8	0	116	P52272	Heterogeneous nuclear ribonucleoprotein M OS=Homo sapiens OX=9606 GN=HNRNPM PE=1 SV=3	691	Master Protein	KMENGKsKGCGVV	Modified
TRUE	High	Master Protein	Q96GX5	Serine/threonine-protein kinase greatwall OS=Homo sapiens OX=9606 GN=MASTL PE=1 SV=1	0	532.285	64	47	113	735	47	879	97.3	5.99	1518.67	47	cell division;cell organization and biogenesis;metabolic process;regulation of biological process;response to stimulus	cytoplasm;cytoskeleton;nucleus	catalytic activity;nucleotide binding;protein binding	Pf00069, Pf01636, Pf07714	84930	MASTL	10		MASTL Facilitates Mitotic Progression	ENSG00000120539.14		5	0	1.062	0.886	0.965	56.87	23.847	47.449	21.684	1	1	1	0.000212317	0.00703922	0.000206265	0.0108121	3.8	218.5	91.6	4.1	193.5	88.4
	Checked	Confidence	Annotated Sequence	Modifications	Qvality PEP	Qvality q-value	# Protein Groups	# Proteins	# Isoforms	# PSMs	Master Protein Accessions	Positions in Master Proteins	Modifications in Master Proteins	# Missed Cleavages	Theo. MH+ [Da]	# Razor Quan Results	Abundance Ratio: (No Kinase, 60 min) / (No Kinase, 30 min)	Abundance Ratio: (Active Kinase, 60 min) / (Active Kinase, 30 min)	Abundance Ratio: (Denatured Kinase, 60 min) / (Denatured Kinase, 30 min)	Abundance Ratio: (Active Kinase, 30 min) / (No Kinase, 30 min)	Abundance Ratio: (Denatured Kinase, 30 min) / (No Kinase, 30 min)	Abundance Ratio: (Active Kinase, 60 min) / (No Kinase, 60 min)	Abundance Ratio: (Denatured Kinase, 60 min) / (No Kinase, 60 min)	Abundance Ratio Adj. P-Value: (No Kinase, 60 min) / (No Kinase, 30 min)	Abundance Ratio Adj. P-Value: (Active Kinase, 60 min) / (Active Kinase, 30 min)	Abundance Ratio Adj. P-Value: (Denatured Kinase, 60 min) / (Denatured Kinase, 30 min)	Abundance Ratio Adj. P-Value: (Active Kinase, 30 min) / (No Kinase, 30 min)	Abundance Ratio Adj. P-Value: (Denatured Kinase, 30 min) / (No Kinase, 30 min)	Abundance Ratio Adj. P-Value: (Active Kinase, 60 min) / (No Kinase, 60 min)	Abundance Ratio Adj. P-Value: (Denatured Kinase, 60 min) / (No Kinase, 60 min)	Abundances (Grouped): No Kinase, 30 min	Abundances (Grouped): Active Kinase, 30 min	Abundances (Grouped): Denatured Kinase, 30 min	Abundances (Grouped): No Kinase, 60 min	Abundances (Grouped): Active Kinase, 60 min	Abundances (Grouped): Denatured Kinase, 60 min	Abundances (Grouped) CV [%]: No Kinase, 30 min	Abundances (Grouped) CV [%]: Active Kinase, 30 min	Abundances (Grouped) CV [%]: Denatured Kinase, 30 min	Abundances (Grouped) CV [%]: No Kinase, 60 min	Abundances (Grouped) CV [%]: Active Kinase, 60 min	Abundances (Grouped) CV [%]: Denatured Kinase, 60 min	Quan Info	Found in Sample: [S1] F1: Sample, No Kinase, 30 min, Rep1	Found in Sample: [S7] F7: Sample, No Kinase, 30 min, Rep2	Found in Sample: [S13] F13: Sample, No Kinase, 30 min, Rep3	Found in Sample: [S2] F2: Sample, Active Kinase, 30 min, Rep1	Found in Sample: [S8] F8: Sample, Active Kinase, 30 min, Rep2	Found in Sample: [S14] F14: Sample, Active Kinase, 30 min, Rep3
	TRUE	High	[K].DLELALSPIHNSSALPTTGR.[S]	1xPhospho [S7(100)]	0.00231336	0.00168731	1	1	3	26	Q96GX5	Q96GX5 [364-383]	Q96GX5 1xPhospho [S370(100)]	0	2172.07	0	0.01	0.977	0.96	100	70.381	100	100		1	1					1.3	213.2	90.4		208.4	86.8		29.21	56.42		51.4	51.97		Not Found	Peak Found	Not Found	High	High	High
		Checked	Confidence	Modification Name	Target Amino Acid	Position in Peptide	Site Probability	Peptide Sequence	# Modified PSMs	# Uncertain Modified PSMs	# Unmodified PSMs	Protein Accession	Protein Description	Position	Master	Motif	Site Status
		TRUE	High	Phospho	S	7	100	DLELALSPIHNSSALPTTGR	25	0	33	Q96GX5	Serine/threonine-protein kinase greatwall OS=Homo sapiens OX=9606 GN=MASTL PE=1 SV=1	370	Master Protein	DLELALsPIHNSS	Not Differentiable
	TRUE	High	[R].TPGQVLSLISSLGFNTPIAEK.[N]	1xPhospho [T16(100)]	0.000807423	0.00168731	1	1	1	10	Q96GX5	Q96GX5 [207-227]	Q96GX5 1xPhospho [T222(100)]	0	2252.16	0	1.298	1.727	0.701	7.719	1.625	10.269	0.877	1	1		1	1	1		23	177.4	37.3	29.8	306.3	26.2	74.81	110.47	82.11	38.3	53.55			Not Found	Peak Found	Peak Found	High	Not Found	High
		Checked	Confidence	Modification Name	Target Amino Acid	Position in Peptide	Site Probability	Peptide Sequence	# Modified PSMs	# Uncertain Modified PSMs	# Unmodified PSMs	Protein Accession	Protein Description	Position	Master	Motif	Site Status
		TRUE	High	Phospho	T	16	100	TPGQVLSLISSLGFNTPIAEK	10	0	11	Q96GX5	Serine/threonine-protein kinase greatwall OS=Homo sapiens OX=9606 GN=MASTL PE=1 SV=1	222	Master Protein	SSLGFNtPIAEKN	Modified
	TRUE	High	[R].SFNSHINASNNSEPSR.[M]	1xPhospho [S1(100)]	0.00799226	0.00168731	1	1	2	4	Q96GX5	Q96GX5 [657-672]	Q96GX5 1xPhospho [S657(100)]	0	1840.76	0		1.11		100		100			1							284.3			315.7			56.69			62.79			Not Found	Not Found	Not Found	High	Peak Found	Peak Found
	TRUE	High	[K].RHPLFSDVDWENLQHQTMPFIPQPDDETDTSYFEAR.[N]	1xOxidation [M18]; 1xPhospho [S31(99.1)]	0.00975751	0.00168731	1	1	1	1	Q96GX5	Q96GX5 [831-866]	Q96GX5 1xPhospho [S861(99.1)]	1	4457.94	0		0.285	100	100		100	100									409.3			116.5	74.2								Not Found	Not Found	Not Found	High	Not Found	Not Found
		Checked	Confidence	Modification Name	Target Amino Acid	Position in Peptide	Site Probability	Peptide Sequence	# Modified PSMs	# Uncertain Modified PSMs	# Unmodified PSMs	Protein Accession	Protein Description	Position	Master	Motif	Site Status
		TRUE	High	Phospho	S	31	99.1	RHPLFSDVDWENLQHQTMPFIPQPDDETDTSYFEAR	1	0	7	Q96GX5	Serine/threonine-protein kinase greatwall OS=Homo sapiens OX=9606 GN=MASTL PE=1 SV=1	861	Master Protein	DDETDTsYFEARN	Modified
	TRUE	High	[R].NFELVDSSPCKK.[I]	1xCarbamidomethyl [C10]; 1xPhospho [S8(99.8)]	0.0114514	0.00422371	1	1	2	11	Q96GX5	Q96GX5 [446-457]	Q96GX5 1xPhospho [S453(99.8)]	1	1503.65	0	1.211	1.172	1.113	7.433	3.718	7.194	3.419		1	1			0.368056	1	22.9	170.1	85.1	27.7	199.4	94.8		12.85	41.61	38.19	48.51	34.06		Not Found	Not Found	Peak Found	High	High	High
		Checked	Confidence	Modification Name	Target Amino Acid	Position in Peptide	Site Probability	Peptide Sequence	# Modified PSMs	# Uncertain Modified PSMs	# Unmodified PSMs	Protein Accession	Protein Description	Position	Master	Motif	Site Status
		TRUE	High	Phospho	S	8	99.8	NFELVDSSPCKK	6	5	11	Q96GX5	Serine/threonine-protein kinase greatwall OS=Homo sapiens OX=9606 GN=MASTL PE=1 SV=1	453	Master Protein	FELVDSsPCKKII	Modified
	TRUE	High	[R].NAVAFRSFNSHINASNNSEPSR.[M]	1xDeamidated [N]; 1xPhospho [S]	0.017103	0.00422371	1	1	2	3	Q96GX5	Q96GX5 [651-672]		1	2500.1	0																											No Quan Values	Not Found	Not Found	Not Found	Not Found	High	Not Found
		Checked	Confidence	Modification Name	Target Amino Acid	Position in Peptide	Site Probability	Peptide Sequence	# Modified PSMs	# Uncertain Modified PSMs	# Unmodified PSMs	Protein Accession	Protein Description	Position	Master	Motif	Site Status
		TRUE	High	Phospho	S	7	100	NAVAFRSFNSHINASNNSEPSR	1	4	0	Q96GX5	Serine/threonine-protein kinase greatwall OS=Homo sapiens OX=9606 GN=MASTL PE=1 SV=1	657	Master Protein	NAVAFRsFNSHIN	Not Differentiable
	TRUE	High	[R].NAVAFRSFNSHINASNNSEPSR.[M]	1xPhospho [S7(99.5)]	0.0140637	0.00422371	1	1	2	2	Q96GX5	Q96GX5 [651-672]	Q96GX5 1xPhospho [S657(99.5)]	1	2499.12	0	0.01	1.18	0.847	4.129	0.93	100	100		1						51.2	211.4	47.6		249.4	40.3		66.11	38.8		47.99			Peak Found	Not Found	Not Found	Peak Found	Peak Found	High
		Checked	Confidence	Modification Name	Target Amino Acid	Position in Peptide	Site Probability	Peptide Sequence	# Modified PSMs	# Uncertain Modified PSMs	# Unmodified PSMs	Protein Accession	Protein Description	Position	Master	Motif	Site Status
		TRUE	High	Phospho	S	7	100	NAVAFRSFNSHINASNNSEPSR	1	4	0	Q96GX5	Serine/threonine-protein kinase greatwall OS=Homo sapiens OX=9606 GN=MASTL PE=1 SV=1	657	Master Protein	NAVAFRsFNSHIN	Modified
	TRUE	High	[R].LATSSASSQSHTFISSVESECHSSPK.[W]	1xCarbamidomethyl [C21]; 1xPhospho [S/T]	0.0036991	0.00168731	1	1	1	1	Q96GX5	Q96GX5 [297-322]		0	2831.22	0																											No Quan Values	Not Found	Not Found	Not Found	High	Not Found	Not Found
	TRUE	High	[K].GVENPAVQESNQK.[M]	1xPhospho [S10(100)]	0.072608	0.00567092	1	1	1	1	Q96GX5	Q96GX5 [622-634]	Q96GX5 1xPhospho [S631(100)]	0	1479.65	0		1.617	1.301	100	100	100	100		1	1						179.1	57.1		289.5	74.3		120.48	124.52		88.16	131.28		Not Found	Not Found	Not Found	High	Peak Found	Peak Found
		Checked	Confidence	Modification Name	Target Amino Acid	Position in Peptide	Site Probability	Peptide Sequence	# Modified PSMs	# Uncertain Modified PSMs	# Unmodified PSMs	Protein Accession	Protein Description	Position	Master	Motif	Site Status
		TRUE	High	Phospho	S	10	100	GVENPAVQESNQK	1	0	19	Q96GX5	Serine/threonine-protein kinase greatwall OS=Homo sapiens OX=9606 GN=MASTL PE=1 SV=1	631	Master Protein	NPAVQEsNQKMLG	Modified
	TRUE	High	[K].DLELALSPIHNSSALPTTGR.[S]	1xDeamidated [N11]; 1xPhospho [S7(100)]	0.0136535	0.00422371	1	1	1	2	Q96GX5	Q96GX5 [364-383]	Q96GX5 1xPhospho [S370(100)]	0	2173.05	0	100	1.63	0.877	100	100	6.029	1.98		1	1						148.3	90.6	40.1	241.7	79.4		44.3	50.81		23.14	70.62		Not Found	Not Found	Not Found	Peak Found	Peak Found	Peak Found
		Checked	Confidence	Modification Name	Target Amino Acid	Position in Peptide	Site Probability	Peptide Sequence	# Modified PSMs	# Uncertain Modified PSMs	# Unmodified PSMs	Protein Accession	Protein Description	Position	Master	Motif	Site Status
		TRUE	High	Phospho	S	7	100	DLELALSPIHNSSALPTTGR	25	0	33	Q96GX5	Serine/threonine-protein kinase greatwall OS=Homo sapiens OX=9606 GN=MASTL PE=1 SV=1	370	Master Protein	DLELALsPIHNSS	Modified
[truncated: 26 more columns]
