# Supplementary material for: SILAC kinase screen identifies potential MASTL substrates
Source: Sci Rep. 2022 Jun 22;12:10568. doi: 10.1038/s41598-022-14933-0 (PMC9217955; doi:10.1038/s41598-022-14933-0)
Supplement: Supplementary file 11 — Supplementary Table S7. [file 41598_2022_14933_MOESM11_ESM.xlsx]

## Sheet: Proteins
Checked	Protein FDR Confidence: Combined	Master	Accession	Description	Exp. q-value: Combined	Sum PEP Score	Coverage [%]	# Peptides	# Isoforms	# PSMs	# Unique Peptides	# AAs	MW [kDa]	calc. pI	Score Mascot: Mascot	Score Sequest HT: Sequest HT	# Peptides (by Search Engine): Mascot	# Peptides (by Search Engine): Sequest HT	Biological Process	Cellular Component	Molecular Function	Pfam IDs	Entrez Gene ID	Ensembl Gene ID	Gene Symbol	Gene ID	WikiPathways	Reactome Pathways	# Protein Pathway Groups	# Razor Peptides	Abundance Ratio: (0nM_PTX, 50uM_GKI) / (0nM_PTX, 0uM_GKI)	Abundance Ratio: (10nM_PTX, 0uM_GKI) / (0nM_PTX, 0uM_GKI)	Abundance Ratio: (10nM_PTX, 50uM_GKI) / (0nM_PTX, 0uM_GKI)	Abundances (Grouped): 0nM_PTX, 0uM_GKI	Abundances (Grouped): 0nM_PTX, 50uM_GKI	Abundances (Grouped): 10nM_PTX, 0uM_GKI	Abundances (Grouped): 10nM_PTX, 50uM_GKI	Abundances (Grouped) CV [%]: 0nM_PTX, 0uM_GKI	Abundances (Grouped) CV [%]: 0nM_PTX, 50uM_GKI	Abundances (Grouped) CV [%]: 10nM_PTX, 0uM_GKI	Abundances (Grouped) CV [%]: 10nM_PTX, 50uM_GKI	Found in Sample: [S1] F1: Sample, 0uM_GKI, 0nM_PTX	Found in Sample: [S2] F2: Sample, 50uM_GKI, 0nM_PTX	Found in Sample: [S3] F3: Sample, 0uM_GKI, 10nM_PTX	Found in Sample: [S4] F4: Sample, 50uM_GKI, 10nM_PTX	# Protein Groups	Modifications
FALSE	High	Master Protein	P35579	Myosin-9 OS=Homo sapiens OX=9606 GN=MYH9 PE=1 SV=4	0	5661.15	78	246	702	8301	194	1960	226.4	5.6	83482	20802.6	152	243	cell cycle OR cell proliferation;cell organization and biogenesis;protein metabolism;stress response;transport;developmental processes;signal transduction;other biological processes	plasma membrane;other membranes;cytosol;cytoskeleton;nucleus;other cell component	signal transduction activity or receptor binding;cytoskeletal activity;other molecular function	Pf00063, Pf01576, Pf02736	4627	ENSG00000100345	MYH9	A8K6E4; hsa:4627; O60805; P35579; Q60FE2; Q86T83	Primary focal segmental glomerulosclerosis (FSGS); VEGFA-VEGFR2 signaling pathway; Nephrotic syndrome	Regulation of actin dynamics for phagocytic cup formation; FCGR3A-mediated phagocytosis; Sensory processing of sound by inner hair cells of the cochlea; Sensory processing of sound by outer hair cells of the cochlea; Translocation of SLC2A4 (GLUT4) to the plasma membrane; RHO GTPases activate CIT; RHO GTPases activate PKNs; RHO GTPases Activate ROCKs; RHO GTPases activate PAKs; Signaling by ALK f…	16	84	1.846	0.921	1.547	75.3	139	69.3	116.4					High	High	High	High	1	Phospho [T90(100); T483(100)]
	Checked	Confidence	Annotated Sequence	Modifications	Qvality PEP	Qvality q-value	# Protein Groups	# Proteins	# Isoforms	# PSMs	Master Protein Accessions	Positions in Master Proteins	Modifications in Master Proteins	# Missed Cleavages	Theo. MH+ [Da]	Abundance Ratio: (0nM_PTX, 50uM_GKI) / (0nM_PTX, 0uM_GKI)	Abundance Ratio: (10nM_PTX, 0uM_GKI) / (0nM_PTX, 0uM_GKI)	Abundance Ratio: (10nM_PTX, 50uM_GKI) / (0nM_PTX, 0uM_GKI)	Abundances (Grouped): 0nM_PTX, 0uM_GKI	Abundances (Grouped): 0nM_PTX, 50uM_GKI	Abundances (Grouped): 10nM_PTX, 0uM_GKI	Abundances (Grouped): 10nM_PTX, 50uM_GKI	Abundances (Grouped) CV [%]: 0nM_PTX, 0uM_GKI	Abundances (Grouped) CV [%]: 0nM_PTX, 50uM_GKI	Abundances (Grouped) CV [%]: 10nM_PTX, 0uM_GKI	Abundances (Grouped) CV [%]: 10nM_PTX, 50uM_GKI	Quan Info	Found in Sample: [S1] F1: Sample, 0uM_GKI, 0nM_PTX	Found in Sample: [S2] F2: Sample, 50uM_GKI, 0nM_PTX	Found in Sample: [S3] F3: Sample, 0uM_GKI, 10nM_PTX	Found in Sample: [S4] F4: Sample, 50uM_GKI, 10nM_PTX	Confidence (by Search Engine): Mascot	Confidence (by Search Engine): Sequest HT	Percolator q-Value (by Search Engine): Mascot	Percolator q-Value (by Search Engine): Sequest HT	Percolator PEP (by Search Engine): Mascot	Percolator PEP (by Search Engine): Sequest HT	XCorr (by Search Engine): Sequest HT	Ions Score (by Search Engine): Mascot	Top Apex RT [min]	Quan Usage	Sequence in Protein	Positions in Proteins
	FALSE	High	[K].DMFQETMEAMR.[I]	3xOxidation [M2; M7; M10]	0.000137438	0.000117245	1	1	1	5	P35579	P35579 [317-327]		0	1436.55	1.388	0.188	0.311	138.6	192.3	26	43.1						High	High	Peak Found	High	n/a	High		3.91e-05		6.559e-06	3.13		37.82	Used	K.DMFQETMEAMR.I	[317-327]
	FALSE	High	[R].FLSNGHVTIPGQQDKDMFQETMEAMR.[I]	3xOxidation [M17; M22; M25]	4.72916e-08	0.000117245	1	1	1	20	P35579	P35579 [302-327]		1	3058.37	2.65	0.445	0.957	79.2	209.8	35.2	75.8						High	High	High	High	n/a	High		3.91e-05		7.072e-10	6.62		53.61	Used	R.FLSNGHVTIPGQQDKDMFQETMEAMR.I	[302-327]
	FALSE	High	[R].FLSNGHVTIPGQQDKDMFQETMEAMR.[I]	3xDeamidated [N4; Q12; Q13]; 1xOxidation [M17]	0.173667	0.00840755	1	1	1	1	P35579	P35579 [302-327]		1	3029.33												Not Reliable	High	Not Found	Not Found	Not Found	n/a	High		0.0022		0.03816	2.87			Not Used	R.FLSNGHVTIPGQQDKDMFQETMEAMR.I	[302-327]
	FALSE	High	[R].FLSNGHVTIPGQQDKDMFQETMEAMR.[I]	3xDeamidated [N4; Q12; Q13]	0.00102558	0.000117245	1	1	1	1	P35579	P35579 [302-327]		1	3013.34												No Quan Values	Not Found	Not Found	High	Not Found	n/a	High		3.91e-05		6.552e-05	3			Not Used	R.FLSNGHVTIPGQQDKDMFQETMEAMR.I	[302-327]
	FALSE	High	[K].DMFQETMEAMR.[I]	2xOxidation [M7; M]	0.000469489	0.000117245	1	1	2	18	P35579	P35579 [317-327]		0	1420.55	1.494	0.438	0.726	109.4	163.4	47.9	79.4						High	High	High	High	n/a	High		3.91e-05		2.684e-05	2.73		45.81	Used	K.DMFQETMEAMR.I	[317-327]
	FALSE	High	[R].QEEEMMAKEEELVK.[V]	2xOxidation [M5; M6]	0.000551651	0.000117245	1	1	1	1	P35579	P35579 [843-856]		1	1754.78	100				400								Not Found	High	Not Found	Not Found	n/a	High		3.91e-05		3.216e-05	3.36		37.96	Used	R.QEEEMMAKEEELVK.V	[843-856]
	FALSE	High	[K].LKSMEAEMIQLQEELAAAER.[A]	2xOxidation [M4; M8]	2.60724e-10	0.000117245	1	1	1	4	P35579	P35579 [1675-1694]		1	2322.13	1.219	0.333	0.917	115.3	140.6	38.4	105.7						High	High	High	High	n/a	High		3.91e-05		1.816e-12	5.68		62.26	Used	K.LKSMEAEMIQLQEELAAAER.A	[1675-1694]
	FALSE	High	[R].LTEMETLQSQLMAEK.[L]	2xOxidation [M4; M12]	1.53797e-08	0.000117245	1	1	1	55	P35579	P35579 [868-882]		0	1783.85	2.057	0.467	0.596	97.1	199.7	45.3	57.9						High	High	High	High	n/a	High		3.91e-05		1.945e-10	5.6		51.55	Used	R.LTEMETLQSQLMAEK.L	[868-882]
	FALSE	High	[R].TEMEDLMSSK.[D]	2xOxidation [M3; M7]	0.000185123	0.000117245	1	1	1	26	P35579	P35579 [1504-1513]		0	1202.49	6.549	1.048	2.83	35	229.2	36.7	99.1						High	High	High	High	n/a	High		3.91e-05		9.242e-06	2.69		27.83	Used	R.TEMEDLMSSK.D	[1504-1513]
	FALSE	High	[R].TEMEDLMSSKDDVGK.[S]	2xOxidation [M3; M7]	3.4658e-05	0.000117245	1	1	1	11	P35579	P35579 [1504-1518]		1	1716.73	2.673	0.631	1.366	70.5	188.6	44.5	96.4						High	High	High	High	n/a	High		3.91e-05		1.355e-06	4.17		34.7	Used	R.TEMEDLMSSKDDVGK.S	[1504-1518]
	FALSE	High	[K].SMEAEMIQLQEELAAAER.[A]	2xOxidation [M2; M6]	4.02641e-11	0.000117245	1	1	1	39	P35579	P35579 [1677-1694]		0	2080.95	3.053	0.737	1.455	64.1	195.6	47.2	93.2						High	High	High	High	n/a	High		3.91e-05		2.129e-13	5.53		65.68	Used	K.SMEAEMIQLQEELAAAER.A	[1677-1694]
	FALSE	High	[R].IMGIPEEEQMGLLR.[V]	2xOxidation [M2; M10]	2.17641e-06	0.000117245	1	1	1	79	P35579	P35579 [328-341]		0	1647.81	1.803	0.809	1.197	83.2	150	67.3	99.5						High	High	High	High	n/a	High		3.91e-05		5.697e-08	4.68		60.61	Used	R.IMGIPEEEQMGLLR.V	[328-341]
	FALSE	High	[R].FLSNGHVTIPGQQDKDMFQETMEAMR.[I]	2xOxidation [M22; M]	1.26921e-10	0.000117245	1	1	2	35	P35579	P35579 [302-327]		1	3042.38	2.544	0.684	1.542	69.3	176.4	47.4	106.9						High	High	High	High	n/a	High		3.91e-05		7.98e-13	5.7		59.43	Used	R.FLSNGHVTIPGQQDKDMFQETMEAMR.I	[302-327]
	FALSE	High	[R].ALEQQVEEMKTQLEELEDELQATEDAK.[L]	2xDeamidated [Q]; 1xOxidation [M9]	8.31408e-05	0.000117245	1	1	3	4	P35579	P35579 [1529-1555]		1	3165.45												No Quan Values	High	High	Not Found	High	n/a	High		3.91e-05		3.687e-06	2.7			Not Used	R.ALEQQVEEMKTQLEELEDELQATEDAK.L	[1529-1555]
	FALSE	High	[K].SMEAEMIQLQEELAAAER.[A]	2xDeamidated [Q8; Q10]; 2xOxidation [M2; M6]	0.000851517	0.000117245	1	1	1	2	P35579	P35579 [1677-1694]		0	2082.92	0.55	0.989	0.01	157.6	86.6	155.8							Peak Found	Peak Found	High	High	n/a	High		3.91e-05		5.284e-05	2.66		66.6	Used	K.SMEAEMIQLQEELAAAER.A	[1677-1694]
	FALSE	High	[K].DFSALESQLQDTQELLQEENRQK.[L]	2xDeamidated [Q8; N20]	5.06164e-06	0.000117245	1	1	1	1	P35579	P35579 [1302-1324]		1	2751.3												Not Reliable	Not Found	High	Not Found	Not Found	n/a	High		3.91e-05		1.501e-07	4.14			Not Used	K.DFSALESQLQDTQELLQEENRQK.L	[1302-1324]
	FALSE	High	[K].IRELESQISELQEDLESER.[A]	2xDeamidated [Q7; Q12]	8.01021e-05	0.000117245	1	1	1	1	P35579	P35579 [1106-1124]		1	2305.1												No Quan Values	Not Found	High	Not Found	Not Found	n/a	High		3.91e-05		3.539e-06	3.88			Not Used	K.IRELESQISELQEDLESER.A	[1106-1124]
	FALSE	High	[K].TKTRLQQELDDLLVDLDHQR.[Q]	2xDeamidated [Q6; Q7]; 1xPhospho [T]	0.067756	0.00312527	1	1	1	2	P35579	P35579 [1414-1433]		2	2518.22												No Quan Values	Not Found	Not Found	Not Found	High	n/a	High		0.0006305		0.008242	1.98			Not Used	K.TKTRLQQELDDLLVDLDHQR.Q	[1414-1433]
	FALSE	High	[R].ALEQQVEEMKTQLEELEDELQATEDAKLR.[L]	2xDeamidated [Q5; Q12]; 1xOxidation [M9]	4.75784e-07	0.000117245	1	1	1	1	P35579	P35579 [1529-1557]		2	3434.64												Not Reliable	Not Found	High	Not Found	Not Found	n/a	High		3.91e-05		9.947e-09	3.82			Not Used	R.ALEQQVEEMKTQLEELEDELQATEDAKLR.L	[1529-1557]
	FALSE	High	[K].TRLQQELDDLLVDLDHQR.[Q]	2xDeamidated [Q4; Q5]	0.0175483	0.000680247	1	1	1	1	P35579	P35579 [1416-1433]		1	2209.11												No Quan Values	Not Found	Not Found	Not Found	High	n/a	High		0.0002267		0.001453	2.56			Not Used	K.TRLQQELDDLLVDLDHQR.Q	[1416-1433]
	FALSE	High	[K].LKQVEDEKNSFR.[E]	2xDeamidated [Q3; N9]	0.0822103	0.00340762	1	1	1	1	P35579	P35579 [1331-1342]		2	1494.74												Not Reliable	Not Found	Not Found	High	Not Found	n/a	High		0.0007079		0.01112	1.78			Not Used	K.LKQVEDEKNSFR.E	[1331-1342]
	FALSE	High	[K].IAQLEEQLDNETKER.[Q]	2xDeamidated [Q3; N10]	0.00125057	0.000117245	1	1	1	1	P35579	P35579 [1816-1830]		1	1817.88												Not Reliable	High	Not Found	Not Found	Not Found	n/a	High		3.91e-05		8.199e-05	3.1			Not Used	K.IAQLEEQLDNETKER.Q	[1816-1830]
	FALSE	High	[R].IAQLEEELEEEQGNTELINDR.[L]	2xDeamidated [Q3; N/Q]	2.00869e-09	0.000117245	1	1	2	3	P35579	P35579 [1731-1751]		0	2474.14												No Quan Values	Not Found	High	Not Found	High	n/a	High		3.91e-05		1.887e-11	4.74			Not Used	R.IAQLEEELEEEQGNTELINDR.L	[1731-1751]
	FALSE	High	[R].LQQELDDLLVDLDHQR.[Q]	2xDeamidated [Q2; Q3]	9.83285e-06	0.000117245	1	1	1	2	P35579	P35579 [1418-1433]		0	1951.96												No Quan Values	High	High	Not Found	Not Found	n/a	High		3.91e-05		3.21e-07	3.22			Not Used	R.LQQELDDLLVDLDHQR.Q	[1418-1433]
	FALSE	High	[K].LQVELDNVTGLLSQSDSK.[S]	2xDeamidated [Q2; N7]	3.59852e-07	0.000117245	1	1	1	1	P35579	P35579 [1278-1295]		0	1947.98												Not Reliable	Not Found	High	Not Found	Not Found	n/a	High		3.91e-05		7.223e-09	4.04			Not Used	K.LQVELDNVTGLLSQSDSK.S	[1278-1295]
	FALSE	High	[K].LQQLFNHTMFILEQEEYQR.[E]	2xDeamidated [Q2; N/Q]; 1xOxidation [M9]	9.95337e-05	0.000117245	3	3	2	4	P35580; P35749; P35579	P35580 [483-501]; P35749 [483-501]; P35579 [476-494]		0	2485.17												No Quan Values	Not Found	High	High	High	n/a	High		3.91e-05		4.542e-06	3.85			Not Used	K.LQQLFNHTMFILEQEEYQR.E	[476-494]
		Checked	Confidence	Modification Name	Target Amino Acid	Position in Peptide	Site Probability	Peptide Sequence	# Modified PSMs	# Uncertain Modified PSMs	# Unmodified PSMs	Protein Accession	Protein Description	Position	Master	Motif	Site Status
		FALSE	High	Phospho	T	8	100	LQQLFNHTMFILEQEEYQR	1	0	219	P35580	Myosin-10 OS=Homo sapiens OX=9606 GN=MYH10 PE=1 SV=3	490	Master Protein	QQLFNHtMFILEQ	Unmodified
		FALSE	High	Phospho	T	8	100	LQQLFNHTMFILEQEEYQR	1	0	219	P35749	Myosin-11 OS=Homo sapiens OX=9606 GN=MYH11 PE=1 SV=3	490	Master Protein	QQLFNHtMFILEQ	Unmodified
		FALSE	High	Phospho	T	8	100	LQQLFNHTMFILEQEEYQR	1	0	219	P35579	Myosin-9 OS=Homo sapiens OX=9606 GN=MYH9 PE=1 SV=4	483	Master Protein	QQLFNHtMFILEQ	Unmodified
	FALSE	High	[K].HSQAVEELAEQLEQTKR.[V]	2xDeamidated [Q11; Q14]	0.00436418	0.000226592	1	1	1	1	P35579	P35579 [1194-1210]		1	1997.98	100	100			246.2	153.8							Not Found	Peak Found	High	Not Found	n/a	High		7.58e-05		0.0003282	2.46		61.95	Used	K.HSQAVEELAEQLEQTKR.V	[1194-1210]
	FALSE	High	[K].LTKDFSALESQLQDTQELLQEENR.[Q]	2xDeamidated [Q11; Q13]	0.000572568	0.000117245	1	1	1	1	P35579	P35579 [1299-1322]		1	2837.37												No Quan Values	Not Found	Not Found	Not Found	High	n/a	High		3.91e-05		3.376e-05	3.66			Not Used	K.LTKDFSALESQLQDTQELLQEENR.Q	[1299-1322]
	FALSE	High	[K].DFSALESQLQDTQELLQEENR.[Q]	2xDeamidated [Q10; Q]; 1xPhospho [S/T]	0.0387285	0.00182255	1	1	4	5	P35579	P35579 [1302-1322]		0	2575.11		100				400							High	Not Found	High	Not Found	n/a	High		0.0003923		0.003789	1.37		88.81	Used	K.DFSALESQLQDTQELLQEENR.Q	[1302-1322]
	FALSE	High	[K].DFSALESQLQDTQELLQEENR.[Q]	2xDeamidated [Q10; Q13]	0.0504484	0.00233609	1	1	1	1	P35579	P35579 [1302-1322]		0	2495.14	2.477	1.03	0.953	73.3	181.5	75.5	69.8						Peak Found	High	Peak Found	Peak Found	n/a	High		0.0004995		0.005383	1.5		92.9	Used	K.DFSALESQLQDTQELLQEENR.Q	[1302-1322]
	FALSE	High	[K].YLYVDKNFINNPLAQADWAAK.[K]	2xDeamidated [N7; N10]	0.000157542	0.000117245	1	1	1	3	P35579	P35579 [9-29]		1	2456.21												Not Reliable	Not Found	Not Found	High	Not Found	n/a	High		3.91e-05		7.705e-06	2.99			Not Used	K.YLYVDKNFINNPLAQADWAAK.K	[9-29]
	FALSE	High	[K].NMDPLNDNIATLLHQSSDKFVSELWK.[D]	2xDeamidated [N6; N8]; 1xOxidation [M2]	7.96236e-06	0.000117245	1	1	1	1	P35579	P35579 [588-613]		1	3033.45												Not Reliable	Not Found	Not Found	Not Found	High	n/a	High		3.91e-05		2.513e-07	3.2			Not Used	K.NMDPLNDNIATLLHQSSDKFVSELWK.D	[588-613]
	FALSE	High	[R].FLSNGHVTIPGQQDKDMFQETMEAMR.[I]	2xDeamidated [N4; Q12]; 2xOxidation [M22; M]	8.47216e-06	0.000117245	1	1	2	15	P35579	P35579 [302-327]		1	3044.34	1.379	2.739	3.582	46	63.4	125.9	164.7						High	High	High	High	n/a	High		3.91e-05		2.692e-07	4.36		65.58	Used	R.FLSNGHVTIPGQQDKDMFQETMEAMR.I	[302-327]
	FALSE	High	[R].FLSNGHVTIPGQQDKDMFQETMEAMR.[I]	2xDeamidated [N4; Q12]; 1xOxidation [M]	6.06266e-09	0.000117245	1	1	2	4	P35579	P35579 [302-327]		1	3028.35												No Quan Values	High	Not Found	High	High	n/a	High		3.91e-05		6.676e-11	5.59			Not Used	R.FLSNGHVTIPGQQDKDMFQETMEAMR.I	[302-327]
	FALSE	High	[R].FLSNGHVTIPGQQDKDMFQETMEAMR.[I]	2xDeamidated [N4; Q12]	4.39047e-09	0.000117245	1	1	1	4	P35579	P35579 [302-327]		1	3012.35	0.01	0.405	6.462	50.8		20.6	328.6						High	High	Peak Found	High	n/a	High		3.91e-05		4.606e-11	4.65		75.96	Used	R.FLSNGHVTIPGQQDKDMFQETMEAMR.I	[302-327]
	FALSE	High	[K].NFINNPLAQADWAAK.[K]	2xDeamidated [N4; N]	7.48167e-05	0.000117245	1	1	2	2	P35579	P35579 [15-29]		0	1674.81	0.354	0.745	0.221	172.5	61	128.4	38.1						High	Peak Found	Peak Found	High	n/a	High		3.91e-05		3.283e-06	3.31		72.43	Used	K.NFINNPLAQADWAAK.K	[15-29]
	FALSE	High	[K].NMDPLNDNIATLLHQSSDK.[F]	2xDeamidated [N1; N6]	0.00822893	0.000226592	1	1	1	1	P35579	P35579 [588-606]		0	2127.99	0.85	4.656	2.5	44.4	37.8	206.8	111						High	Peak Found	Peak Found	Peak Found	n/a	High		0.0001387		0.0006436	1.3		80.28	Used	K.NMDPLNDNIATLLHQSSDK.F	[588-606]
	FALSE	High	[R].NTDQASMPDNTAAQK.[V]	2xDeamidated [N1; N10]	0.0531644	0.00233609	2	2	1	1	P35749; P35579	P35749 [366-380]; P35579 [359-373]		0	1593.67												No Quan Values	Not Found	Not Found	Not Found	High	n/a	High		0.0004995		0.005794	1.83			Not Used	R.NTDQASMPDNTAAQK.V	[359-373]
	FALSE	High	[K].ANLQIDQINTDLNLER.[S]	2xDeamidated [N/Q]	8.21153e-05	0.000117245	1	1	2	2	P35579	P35579 [1755-1770]		0	1871.93	1.998	1.566	3.126	52	103.9	81.5	162.6						Peak Found	High	Peak Found	High	n/a	High		3.91e-05		3.652e-06	3.08		72.37	Used	K.ANLQIDQINTDLNLER.S	[1755-1770]
	FALSE	High	[K].LQQLFNHTMFILEQEEYQR.[E]	2xDeamidated [N/Q]	8.31589e-06	0.000117245	3	3	3	5	P35580; P35749; P35579	P35580 [483-501]; P35749 [483-501]; P35579 [476-494]		0	2469.18												No Quan Values	High	High	Not Found	High	n/a	High		3.91e-05		2.637e-07	3.72			Not Used	K.LQQLFNHTMFILEQEEYQR.E	[476-494]
		Checked	Confidence	Modification Name	Target Amino Acid	Position in Peptide	Site Probability	Peptide Sequence	# Modified PSMs	# Uncertain Modified PSMs	# Unmodified PSMs	Protein Accession	Protein Description	Position	Master	Motif	Site Status
		FALSE	High	Phospho	T	8	100	LQQLFNHTMFILEQEEYQR	1	0	219	P35580	Myosin-10 OS=Homo sapiens OX=9606 GN=MYH10 PE=1 SV=3	490	Master Protein	QQLFNHtMFILEQ	Unmodified
		FALSE	High	Phospho	T	8	100	LQQLFNHTMFILEQEEYQR	1	0	219	P35749	Myosin-11 OS=Homo sapiens OX=9606 GN=MYH11 PE=1 SV=3	490	Master Protein	QQLFNHtMFILEQ	Unmodified
		FALSE	High	Phospho	T	8	100	LQQLFNHTMFILEQEEYQR	1	0	219	P35579	Myosin-9 OS=Homo sapiens OX=9606 GN=MYH9 PE=1 SV=4	483	Master Protein	QQLFNHtMFILEQ	Unmodified
	FALSE	High	[K].KQELEEICHDLEAR.[V]	2xCarbamidomethyl [K1; C8]; 1xDeamidated [Q2]	4.52739e-07	0.000117245	1	1	1	1	P35579	P35579 [910-923]		1	1827.85												Not Reliable	Not Found	High	Not Found	Not Found	n/a	High		3.91e-05		9.382e-09	4.29			Not Used	K.KQELEEICHDLEAR.V	[910-923]
	FALSE	High	[K].KMEDSVGCLETAEEVK.[R]	2xCarbamidomethyl [K1; C8]	0.0301735	0.00109658	1	1	1	1	P35579	P35579 [1372-1387]		1	1881.86												No Quan Values	Not Found	Not Found	Not Found	High	n/a	High		0.0002496		0.002759	1.87			Not Used	K.KMEDSVGCLETAEEVK.R	[1372-1387]
	FALSE	High	[K].KMEDSVGCLETAEEVKR.[K]	2xCarbamidomethyl [K1; C8]	3.04336e-07	0.000117245	1	1	1	8	P35579	P35579 [1372-1388]		2	2037.96	3.021	1.841	3.122	44.5	134.5	82	139						High	High	High	High	n/a	High		3.91e-05		5.942e-09	3.07		38.63	Used	K.KMEDSVGCLETAEEVKR.K	[1372-1388]
	FALSE	High	[K].RHEMPPHIYAITDTAYR.[S]	2xCarbamidomethyl [H2; H7]	0.0662198	0.00304415	1	1	1	2	P35579	P35579 [143-159]		1	2185.06												No Quan Values	Not Found	Not Found	Not Found	High	n/a	High		0.0005805		0.007973	1.97			Not Used	K.RHEMPPHIYAITDTAYR.S	[143-159]
	FALSE	High	[K].VEDMAELTCLNEASVLHNLKER.[Y]	2xCarbamidomethyl [C9; K20]; 1xOxidation [M4]	1.28445e-07	0.000117245	1	1	1	4	P35579	P35579 [83-104]		1	2644.27	100	100	100		188.9	97.7	113.3						Not Found	High	High	High	n/a	High		3.91e-05		2.211e-09	4.26		65.31	Used	K.VEDMAELTCLNEASVLHNLKER.Y	[83-104]
		Checked	Confidence	Modification Name	Target Amino Acid	Position in Peptide	Site Probability	Peptide Sequence	# Modified PSMs	# Uncertain Modified PSMs	# Unmodified PSMs	Protein Accession	Protein Description	Position	Master	Motif	Site Status
		FALSE	High	Phospho	T	8	100	VEDMAELTCLNEASVLHNLK	1	0	79	P35579	Myosin-9 OS=Homo sapiens OX=9606 GN=MYH9 PE=1 SV=4	90	Master Protein	EDMAELtCLNEAS	Unmodified
	FALSE	High	[K].VEDMAELTCLNEASVLHNLKER.[Y]	2xCarbamidomethyl [C9; K20]	5.87648e-08	0.000117245	1	1	1	1	P35579	P35579 [83-104]		1	2628.28												No Quan Values	Not Found	Not Found	Not Found	High	n/a	High		3.91e-05		9.071e-10	4.3			Not Used	K.VEDMAELTCLNEASVLHNLKER.Y	[83-104]
		Checked	Confidence	Modification Name	Target Amino Acid	Position in Peptide	Site Probability	Peptide Sequence	# Modified PSMs	# Uncertain Modified PSMs	# Unmodified PSMs	Protein Accession	Protein Description	Position	Master	Motif	Site Status
		FALSE	High	Phospho	T	8	100	VEDMAELTCLNEASVLHNLK	1	0	79	P35579	Myosin-9 OS=Homo sapiens OX=9606 GN=MYH9 PE=1 SV=4	90	Master Protein	EDMAELtCLNEAS	Unmodified
	FALSE	High	[K].VEDMAELTCLNEASVLHNLK.[DE]	2xCarbamidomethyl [C9; H17]; 1xOxidation [M4]	1.68883e-11	0.000117245	2	2	1	3	P35580; P35579	P35580 [87-106]; P35579 [83-102]		0	2359.13	13.404	3.226	7.299	16	215.1	51.8	117.1					Shared	Peak Found	High	Peak Found	High	n/a	High		3.91e-05		7.883e-14	7.12		69.63	Used	K.VEDMAELTCLNEASVLHNLK.E	[83-102]
		Checked	Confidence	Modification Name	Target Amino Acid	Position in Peptide	Site Probability	Peptide Sequence	# Modified PSMs	# Uncertain Modified PSMs	# Unmodified PSMs	Protein Accession	Protein Description	Position	Master	Motif	Site Status
		FALSE	High	Phospho	T	8	100	VEDMAELTCLNEASVLHNLK	1	0	81	P35580	Myosin-10 OS=Homo sapiens OX=9606 GN=MYH10 PE=1 SV=3	94	Master Protein	EDMAELtCLNEAS	Unmodified
		FALSE	High	Phospho	T	8	100	VEDMAELTCLNEASVLHNLK	1	0	79	P35579	Myosin-9 OS=Homo sapiens OX=9606 GN=MYH9 PE=1 SV=4	90	Master Protein	EDMAELtCLNEAS	Unmodified
	FALSE	High	[K].VEDMAELTCLNEASVLHNLK.[DE]	2xCarbamidomethyl [C9; H17]; 1xDeamidated [N11]; 1xOxidation [M4]	0.00288488	0.000117245	2	2	1	1	P35580; P35579	P35580 [87-106]; P35579 [83-102]		0	2360.11												Not Reliable	Not Found	High	Not Found	Not Found	n/a	High		3.91e-05		0.0002086	2.38			Not Used	K.VEDMAELTCLNEASVLHNLK.E	[83-102]
		Checked	Confidence	Modification Name	Target Amino Acid	Position in Peptide	Site Probability	Peptide Sequence	# Modified PSMs	# Uncertain Modified PSMs	# Unmodified PSMs	Protein Accession	Protein Description	Position	Master	Motif	Site Status
		FALSE	High	Phospho	T	8	100	VEDMAELTCLNEASVLHNLK	1	0	81	P35580	Myosin-10 OS=Homo sapiens OX=9606 GN=MYH10 PE=1 SV=3	94	Master Protein	EDMAELtCLNEAS	Unmodified
		FALSE	High	Phospho	T	8	100	VEDMAELTCLNEASVLHNLK	1	0	79	P35579	Myosin-9 OS=Homo sapiens OX=9606 GN=MYH9 PE=1 SV=4	90	Master Protein	EDMAELtCLNEAS	Unmodified
	FALSE	High	[K].VEDMAELTCLNEASVLHNLK.[DE]	2xCarbamidomethyl [C9; H17]	5.98787e-09	0.000117245	2	2	1	1	P35580; P35579	P35580 [87-106]; P35579 [83-102]		0	2343.13	100	100	100		143.6	93.2	163.2					Shared	Not Found	Peak Found	Peak Found	High	n/a	High		3.91e-05		6.618e-11	5.5		76.46	Used	K.VEDMAELTCLNEASVLHNLK.E	[83-102]
		Checked	Confidence	Modification Name	Target Amino Acid	Position in Peptide	Site Probability	Peptide Sequence	# Modified PSMs	# Uncertain Modified PSMs	# Unmodified PSMs	Protein Accession	Protein Description	Position	Master	Motif	Site Status
		FALSE	High	Phospho	T	8	100	VEDMAELTCLNEASVLHNLK	1	0	81	P35580	Myosin-10 OS=Homo sapiens OX=9606 GN=MYH10 PE=1 SV=3	94	Master Protein	EDMAELtCLNEAS	Unmodified
		FALSE	High	Phospho	T	8	100	VEDMAELTCLNEASVLHNLK	1	0	79	P35579	Myosin-9 OS=Homo sapiens OX=9606 GN=MYH9 PE=1 SV=4	90	Master Protein	EDMAELtCLNEAS	Unmodified
	FALSE	High	[K].KQELEEICHDLEAR.[V]	2xCarbamidomethyl [C8; H/K]	4.75937e-09	0.000117245	1	1	2	3	P35579	P35579 [910-923]		1	1826.87	100	100	100		143.6	31.4	225						Not Found	High	Peak Found	High	n/a	High		3.91e-05		5.055e-11	4.96		53.03	Used	K.KQELEEICHDLEAR.V	[910-923]
	FALSE	High	[K].DKADFCIIHYAGKVDYK.[A]	2xCarbamidomethyl [C6; K13]	0.00105786	0.000117245	2	2	1	1	P35580; P35579	P35580 [571-587]; P35579 [564-580]		2	2100.02	2.226	1.603	1.355	64.7	144	103.7	87.6					Shared	Peak Found	Peak Found	Peak Found	High	n/a	High		3.91e-05		6.772e-05	3		56.4	Used	K.DKADFCIIHYAGKVDYK.A	[564-580]
	FALSE	High	[K].DKADFCIIHYAGK.[V]	2xCarbamidomethyl [C6; H/K]	1.04011e-07	0.000117245	2	2	2	11	P35580; P35579	P35580 [571-583]; P35579 [564-576]		1	1594.77	6.536	2.722	6.938	23.3	152	63.3	161.4					Shared	Peak Found	High	High	High	n/a	High		3.91e-05		1.738e-09	4.74		53.46	Used	K.DKADFCIIHYAGK.V	[564-576]
	FALSE	High	[K].ADFCIIHYAGKVDYK.[A]	2xCarbamidomethyl [C4; K11]	7.86247e-05	0.000117245	2	2	1	3	P35580; P35579	P35580 [573-587]; P35579 [566-580]		1	1856.9	6.875	2.844	5.175	25.2	173	71.6	130.2					Shared	Peak Found	High	Peak Found	High	n/a	High		3.91e-05		3.479e-06	3.4		59.69	Used	K.ADFCIIHYAGKVDYK.A	[566-580]
	FALSE	High	[K].ADFCIIHYAGK.[V]	2xCarbamidomethyl [C4; H7]	7.86415e-06	0.000117245	2	2	1	9	P35580; P35579	P35580 [573-583]; P35579 [566-576]		0	1351.65	3.638	1.537	4.079	39	141.9	60	159.1					Shared	High	High	High	High	n/a	High		3.91e-05		2.475e-07	3.94		56.67	Used	K.ADFCIIHYAGK.V	[566-576]
	FALSE	High	[R].NCAAYLKLR.[HN]	2xCarbamidomethyl [C2; K7]	0.000676941	0.000117245	4	4	1	4	P35580; P35749; P35579; Q7Z406	P35580 [822-830]; P35749 [822-830]; P35579 [815-823]; Q7Z406 [839-847]		1	1165.61	3.581	1.994	3.229	40.8	146.1	81.4	131.7					Shared	High	High	Peak Found	High	n/a	High		3.91e-05		4.084e-05	2.82		44	Used	R.NCAAYLKLR.N	[815-823]
	FALSE	High	[R].CIIPNHEK.[RK]	2xCarbamidomethyl [C1; H6]	0.0909606	0.00369277	3	3	1	5	P35580; P35749; P35579	P35580 [678-685]; P35749 [678-685]; P35579 [671-678]		0	1067.53	100	100	100		119.7	62.2	218.1					Shared	Not Found	High	Peak Found	High	n/a	High		0.0008132		0.01313	2.04		35.25	Used	R.CIIPNHEK.K	[671-678]
	FALSE	High	[R].DLKITDVIIGFQACCR.[G]	2xCarbamidomethyl [C14; C15]; 1xDeamidated [Q12]	0.172774	0.00840755	1	1	1	1	P35579	P35579 [776-791]		1	1909.95												Not Reliable	Not Found	Not Found	High	Not Found	n/a	High		0.002175		0.03786	1.88			Not Used	R.DLKITDVIIGFQACCR.G	[776-791]
	FALSE	High	[R].DLKITDVIIGFQACCR.[G]	2xCarbamidomethyl [C14; C15]	0.0100749	0.000226592	1	1	1	3	P35579	P35579 [776-791]		1	1908.97	2.577	1.759	1.4	59.4	153	104.4	83.1						High	High	Peak Found	High	n/a	High		0.0001387		0.0007979	2.8		84.52	Used	R.DLKITDVIIGFQACCR.G	[776-791]
	FALSE	High	[K].ITDVIIGFQACCR.[G]	2xCarbamidomethyl [C11; C12]; 1xDeamidated [Q9]	0.0945863	0.00398742	1	1	1	1	P35579	P35579 [779-791]		0	1553.75	0.01	0.01	0.01	400									High	Not Found	Not Found	Not Found	n/a	High		0.000836		0.01401	2.12		68.94	Used	K.ITDVIIGFQACCR.G	[779-791]
	FALSE	High	[K].ITDVIIGFQACCR.[G]	2xCarbamidomethyl [C11; C12]	1.17737e-06	0.000117245	1	1	1	24	P35579	P35579 [779-791]		0	1552.76	2.816	1.109	2.07	57.2	161	63.4	118.4						High	High	High	High	n/a	High		3.91e-05		2.813e-08	4.36		68.36	Used	K.ITDVIIGFQACCR.G	[779-791]
	FALSE	High	[K].DMFQETMEAMR.[I]	1xOxidation [M]	0.000124448	0.000117245	1	1	3	16	P35579	P35579 [317-327]		0	1404.56	2.167	0.722	1.923	68.8	149.1	49.7	132.4						High	High	High	High	n/a	High		3.91e-05		5.867e-06	3.16		56.96	Used	K.DMFQETMEAMR.I	[317-327]
	FALSE	High	[R].FLSNGHVTIPGQQDKDMFQETMEAMR.[I]	1xOxidation [M]	8.63974e-12	0.000117245	1	1	3	25	P35579	P35579 [302-327]		1	3026.38	4.409	1.858	3.648	36.6	161.6	68.1	133.7						High	High	High	High	n/a	High		3.91e-05		3.661e-14	6.27		66.18	Used	R.FLSNGHVTIPGQQDKDMFQETMEAMR.I	[302-327]
	FALSE	High	[R].IMGIPEEEQMGLLR.[V]	1xOxidation [M]	8.6851e-06	0.000117245	1	1	2	58	P35579	P35579 [328-341]		0	1631.81	2.129	1.64	3.71	47.2	100.4	77.4	175						High	High	High	High	n/a	High		3.91e-05		2.777e-07	4.06		68.17	Used	R.IMGIPEEEQMGLLR.V	[328-341]
	FALSE	High	[R].LTEMETLQSQLMAEK.[L]	1xOxidation [M]	3.92642e-09	0.000117245	1	1	2	111	P35579	P35579 [868-882]		0	1767.85	2.421	0.932	1.713	65.9	159.7	61.5	112.9						High	High	High	High	n/a	High		3.91e-05		4.068e-11	5		62.81	Used	R.LTEMETLQSQLMAEK.L	[868-882]
	FALSE	High	[R].QEEEMMAKEEELVK.[V]	1xOxidation [M]	0.00206544	0.000117245	1	1	2	2	P35579	P35579 [843-856]		1	1738.79	7.669	0.01	0.01	46.1	353.9								Peak Found	High	Not Found	Not Found	n/a	High		3.91e-05		0.0001435	2.98		42.79	Used	R.QEEEMMAKEEELVK.V	[843-856]
	FALSE	High	[K].SMEAEMIQLQEELAAAER.[A]	1xOxidation [M]	4.64417e-11	0.000117245	1	1	2	42	P35579	P35579 [1677-1694]		0	2064.96	2.392	0.968	2.133	61.6	147.4	59.7	131.4						High	High	High	High	n/a	High		3.91e-05		2.506e-13	5.9		76.66	Used	K.SMEAEMIQLQEELAAAER.A	[1677-1694]
	FALSE	High	[R].TEMEDLMSSK.[D]	1xOxidation [M]	0.000409597	0.000117245	1	1	2	23	P35579	P35579 [1504-1513]		0	1186.5	6.599	2.912	4.114	27.4	180.5	79.6	112.5						High	High	High	High	n/a	High		3.91e-05		2.297e-05	2.61		38.57	Used	R.TEMEDLMSSK.D	[1504-1513]
	FALSE	High	[R].TEMEDLMSSKDDVGK.[S]	1xOxidation [M]	2.08456e-08	0.000117245	1	1	2	22	P35579	P35579 [1504-1518]		1	1700.74	4.052	1.164	2.332	46.8	189.6	54.5	109.1						High	High	High	High	n/a	High		3.91e-05		2.752e-10	4.44		40.02	Used	R.TEMEDLMSSKDDVGK.S	[1504-1518]
	FALSE	High	[R].ALEQQVEEMK.[T]	1xOxidation [M9]	0.00123516	0.000117245	1	1	1	9	P35579	P35579 [1529-1538]		0	1220.58	0.582	0.027	0.04	242.6	141.1	6.5	9.8						High	High	High	High	n/a	High		3.91e-05		8.043e-05	2.76		38.61	Used	R.ALEQQVEEMK.T	[1529-1538]
	FALSE	High	[R].ALEQQVEEMKTQLEELEDELQATEDAK.[L]	1xOxidation [M9]	5.88404e-16	0.000117245	1	1	1	14	P35579	P35579 [1529-1555]		1	3163.48	2.114	1.115	1.766	66.7	141.1	74.4	117.8						High	High	High	High	n/a	High		3.91e-05		3.031e-18	7.78		81.7	Used	R.ALEQQVEEMKTQLEELEDELQATEDAK.L	[1529-1555]
	FALSE	High	[R].ALEQQVEEMKTQLEELEDELQATEDAKLR.[L]	1xOxidation [M9]	5.65985e-06	0.000117245	1	1	1	2	P35579	P35579 [1529-1557]		2	3432.67	100	100	100		210.5	63.2	126.3						Not Found	High	Peak Found	High	n/a	High		3.91e-05		1.704e-07	5.6		82.25	Used	R.ALEQQVEEMKTQLEELEDELQATEDAKLR.L	[1529-1557]
	FALSE	High	[K].LQQLFNHTMFILEQEEYQR.[E]	1xOxidation [M9]	6.02709e-11	0.000117245	3	3	1	71	P35580; P35749; P35579	P35580 [483-501]; P35749 [483-501]; P35579 [476-494]		0	2483.2	3.163	0.877	2.332	54.3	171.6	47.6	126.5					Shared	High	High	High	High	n/a	High		3.91e-05		3.388e-13	6.11		71.37	Used	K.LQQLFNHTMFILEQEEYQR.E	[476-494]
		Checked	Confidence	Modification Name	Target Amino Acid	Position in Peptide	Site Probability	Peptide Sequence	# Modified PSMs	# Uncertain Modified PSMs	# Unmodified PSMs	Protein Accession	Protein Description	Position	Master	Motif	Site Status
		FALSE	High	Phospho	T	8	100	LQQLFNHTMFILEQEEYQR	1	0	219	P35580	Myosin-10 OS=Homo sapiens OX=9606 GN=MYH10 PE=1 SV=3	490	Master Protein	QQLFNHtMFILEQ	Unmodified
		FALSE	High	Phospho	T	8	100	LQQLFNHTMFILEQEEYQR	1	0	219	P35749	Myosin-11 OS=Homo sapiens OX=9606 GN=MYH11 PE=1 SV=3	490	Master Protein	QQLFNHtMFILEQ	Unmodified
		FALSE	High	Phospho	T	8	100	LQQLFNHTMFILEQEEYQR	1	0	219	P35579	Myosin-9 OS=Homo sapiens OX=9606 GN=MYH9 PE=1 SV=4	483	Master Protein	QQLFNHtMFILEQ	Unmodified
	FALSE	High	[K].THEAQIQEMR.[Q]	1xOxidation [M9]	0.00121241	0.000117245	1	1	1	30	P35579	P35579 [1182-1191]		0	1258.58	1.478	0.24	0.73	116	171.5	27.9	84.6						High	High	High	High	n/a	High		3.91e-05		7.894e-05	2.47		26.17	Used	K.THEAQIQEMR.Q	[1182-1191]
	FALSE	High	[R].LEVNLQAMK.[A]	1xOxidation [M8]	0.00082042	0.000117245	1	1	1	49	P35579	P35579 [1558-1566]		0	1061.57	2.012	0.668	1.371	79.2	159.4	52.9	108.5						High	High	High	High	n/a	High		3.91e-05		5.061e-05	3.14		46.41	Used	R.LEVNLQAMK.A	[1558-1566]
	FALSE	High	[K].LKNKHEAMITDLEER.[L]	1xOxidation [M8]	1.34169e-08	0.000117245	1	1	1	5	P35579	P35579 [1021-1035]		2	1842.94	0.035	0.01	0.021	378.5	13.4		8						High	Peak Found	Not Found	Peak Found	n/a	High		3.91e-05		1.664e-10	6.25		37.51	Used	K.LKNKHEAMITDLEER.L	[1021-1035]
	FALSE	High	[K].RQQQLTAMK.[V]	1xOxidation [M8]	0.0121785	0.000344177	2	2	1	22	P35749; P35579	P35749 [809-817]; P35579 [802-810]		1	1119.59	7.337	2.632	5.312	24.6	180.3	64.7	130.5					Shared	High	High	High	High	n/a	High		0.0001677		0.0009729	2.15		25.79	Used	K.RQQQLTAMK.V	[802-810]
	FALSE	High	[R].NTDQASMPDNTAAQK.[V]	1xOxidation [M7]	1.12034e-06	0.000117245	2	2	1	9	P35749; P35579	P35749 [366-380]; P35579 [359-373]		0	1607.7	1.716	0.065	0.094	139.1	238.8	9	13.1					Shared	High	High	High	High	n/a	High		3.91e-05		2.646e-08	4.86		25.96	Used	R.NTDQASMPDNTAAQK.V	[359-373]
	FALSE	High	[R].QQQLTAMK.[V]	1xOxidation [M7]	0.0101991	0.000226592	2	2	1	63	P35749; P35579	P35749 [810-817]; P35579 [803-810]		0	963.493	1.885	0.818	1.374	78.8	148.5	64.4	108.3					Shared	High	High	High	High	n/a	High		0.0001387		0.0008054	2.01		26.92	Used	R.QQQLTAMK.V	[803-810]
	FALSE	High	[K].ADEWLMK.[N]	1xOxidation [M6]	0.0924987	0.00389438	2	2	1	20	P35580; P35579	P35580 [588-594]; P35579 [581-587]		0	908.418	0.954	0.345	0.524	141.7	135.2	48.9	74.2					Shared	High	High	High	High	n/a	High		0.000836		0.01344	1.8		42.93	Used	K.ADEWLMK.N	[581-587]
	FALSE	High	[R].ALEEAMEQK.[A]	1xOxidation [M6]	0.00807872	0.000226592	1	1	1	9	P35579	P35579 [1484-1492]		0	1064.49	2.137	0.588	0.945	85.7	183	50.4	80.9						High	High	High	High	n/a	High		0.0001387		0.0006289	1.57		27.57	Used	R.ALEEAMEQK.A	[1484-1492]
	FALSE	High	[R].ALEEAMEQKAELER.[L]	1xOxidation [M6]	3.55291e-05	0.000117245	1	1	1	4	P35579	P35579 [1484-1497]		1	1662.8	100		100		260.3		139.7						High	High	Not Found	High	n/a	High		3.91e-05		1.393e-06	3.18		39.22	Used	R.ALEEAMEQKAELER.L	[1484-1497]
	FALSE	High	[R].KLQAQMK.[D]	1xOxidation [M6]	0.00718844	0.000226592	3	3	1	100	P35580; P35749; P35579	P35580 [1649-1655]; P35749 [1649-1655]; P35579 [1642-1648]		1	862.481	2.668	0.638	1.593	67.8	180.9	43.3	108					Shared	High	High	High	High	n/a	High		0.0001387		0.0005573	2.41		24.43	Used	R.KLQAQMK.D	[1642-1648]
	FALSE	High	[K].NKHEAMITDLEER.[L]	1xOxidation [M6]	1.81823e-07	0.000117245	1	1	1	38	P35579	P35579 [1023-1035]		1	1601.76	1.15	0.529	0.751	116.6	134.1	61.7	87.6						High	High	High	High	n/a	High		3.91e-05		3.295e-09	5.14		38.45	Used	K.NKHEAMITDLEER.L	[1023-1035]
	FALSE	High	[K].VKLQEMEGTVK.[S]	1xOxidation [M6]	0.000397087	0.000117245	1	1	1	7	P35579	P35579 [1792-1802]		1	1277.68	0.584	0.064	0.09	230.2	134.5	14.6	20.7						High	High	Peak Found	High	n/a	High		3.91e-05		2.222e-05	3.11		36.22	Used	K.VKLQEMEGTVK.S	[1792-1802]
	FALSE	High	[R].KKLEMDLK.[D]	1xOxidation [M5]	0.00450094	0.000226592	1	1	1	5	P35579	P35579 [1613-1620]		2	1020.58	1.542	0.546	0.993	98	151.2	53.5	97.3						High	High	High	High	n/a	High		7.58e-05		0.0003394	2.13		26.03	Used	R.KKLEMDLK.D	[1613-1620]
	FALSE	High	[K].KRHEMPPHIYAITDTAYR.[S]	1xOxidation [M5]	5.0649e-10	0.000117245	1	1	1	42	P35579	P35579 [142-159]		2	2215.11	0.71	0.262	0.425	166.8	118.5	43.8	70.9						High	High	High	High	n/a	High		3.91e-05		3.878e-12	6.06		43.67	Used	K.KRHEMPPHIYAITDTAYR.S	[142-159]
	FALSE	High	[K].HEAMITDLEER.[L]	1xOxidation [M4]	2.17676e-07	0.000117245	1	1	1	18	P35579	P35579 [1025-1035]		0	1359.62	1.736	0.61	1.371	84.8	147.2	51.8	116.2						High	High	High	High	n/a	High		3.91e-05		4.069e-09	3.32		41.58	Used	K.HEAMITDLEER.L	[1025-1035]
	FALSE	High	[K].KLEMDLK.[D]	1xOxidation [M4]	0.0467557	0.002029	1	1	1	4	P35579	P35579 [1614-1620]		1	892.481	2.218	0.701	1.212	78	172.9	54.6	94.5						High	High	High	High	n/a	High		0.0004196		0.004869	2.37		29.12	Used	K.KLEMDLK.D	[1614-1620]
	FALSE	High	[K].KLEMDLKDLEAHIDSANK.[N]	1xOxidation [M4]	3.12186e-11	0.000117245	1	1	1	8	P35579	P35579 [1614-1631]		2	2086.05	1.914	0.483	1.551	80.8	154.7	39.1	125.4						High	High	High	High	n/a	High		3.91e-05		1.593e-13	7.69		57.89	Used	K.KLEMDLKDLEAHIDSANK.N	[1614-1631]
	FALSE	High	[K].LQEMEGTVK.[S]	1xOxidation [M4]	0.00290277	0.000117245	1	1	1	20	P35579	P35579 [1794-1802]		0	1050.51	3.236	0.679	1.649	60.9	197.2	41.4	100.5						High	High	High	High	n/a	High		3.91e-05		0.0002099	1.59		28.29	Used	K.LQEMEGTVK.S	[1794-1802]
	FALSE	High	[K].RHEMPPHIYAITDTAYR.[S]	1xOxidation [M4]	5.16009e-10	0.000117245	1	1	1	40	P35579	P35579 [143-159]		1	2087.01	2.826	0.976	2.627	53.8	152.1	52.6	141.5						High	High	High	High	n/a	High		3.91e-05		3.981e-12	4.02		46.55	Used	K.RHEMPPHIYAITDTAYR.S	[143-159]
	FALSE	High	[R].HEMPPHIYAITDTAYR.[S]	1xOxidation [M3]	1.10706e-09	0.000117245	1	1	1	43	P35579	P35579 [144-159]		0	1930.91	3.647	1.397	3.821	40.5	147.9	56.7	154.9						High	High	High	High	n/a	High		3.91e-05		9.539e-12	4.8		50.82	Used	R.HEMPPHIYAITDTAYR.S	[144-159]
	FALSE	High	[K].KKMQQNIQELEEQLEEEESAR.[Q]	1xOxidation [M3]	0.000601694	0.000117245	1	1	1	1	P35579	P35579 [939-959]		2	2605.24	0.01	0.01	0.01	400									High	Not Found	Not Found	Not Found	n/a	High		3.91e-05		3.572e-05	3.82		59.92	Used	K.KKMQQNIQELEEQLEEEESAR.Q	[939-959]
	FALSE	High	[K].LEMDLKDLEAHIDSANK.[N]	1xOxidation [M3]	6.86495e-10	0.000117245	1	1	1	6	P35579	P35579 [1615-1631]		1	1957.95	2.326	0.01	1.134	89.7	208.6		101.7						High	High	Not Found	High	n/a	High		3.91e-05		5.521e-12	4.9		58.19	Used	K.LEMDLKDLEAHIDSANK.N	[1615-1631]
	FALSE	High	[K].KMQQNIQELEEQLEEEESAR.[Q]	1xOxidation [M2]	2.3477e-14	0.000117245	1	1	1	25	P35579	P35579 [940-959]		1	2477.15	1.387	0.473	0.768	110.2	152.9	52.1	84.7						High	High	High	High	n/a	High		3.91e-05		1.079e-16	5.56		64.19	Used	K.KMQQNIQELEEQLEEEESAR.Q	[940-959]
	FALSE	High	[K].LMATLR.[N]	1xOxidation [M2]	0.153278	0.00672043	2	2	1	28	P35580; P35579	P35580 [664-669]; P35579 [657-662]		0	720.407	2.656	0.678	1.632	67	178.1	45.4	109.4					Shared	High	High	High	High	n/a	High		0.001661		0.03126	1.48		38.15	Used	K.LMATLR.N	[657-662]
	FALSE	High	[K].NMDPLNDNIATLLHQSSDK.[F]	1xOxidation [M2]	7.53833e-13	0.000117245	1	1	1	32	P35579	P35579 [588-606]		0	2142.01	1.585	0.658	1.146	91.1	144.5	60	104.4						High	High	High	High	n/a	High		3.91e-05		3.13e-15	6.1		70.3	Used	K.NMDPLNDNIATLLHQSSDK.F	[588-606]
	FALSE	High	[K].NMDPLNDNIATLLHQSSDKFVSELWK.[D]	1xOxidation [M2]	3.71552e-13	0.000117245	1	1	1	8	P35579	P35579 [588-613]		1	3031.48	2.099	0.383	0.945	90.4	189.6	34.6	85.4						High	High	High	High	n/a	High		3.91e-05		1.577e-15	4.98		94.69	Used	K.NMDPLNDNIATLLHQSSDKFVSELWK.D	[588-613]
	FALSE	High	[R].SMAVAAR.[K]	1xOxidation [M2]	0.153278	0.00672043	1	1	1	18	P35579	P35579 [1606-1612]		0	721.366	0.89	0.375	0.676	136	121.1	51	92						High	High	High	High	n/a	High		0.001661		0.03128	1.96		25.73	Used	R.SMAVAAR.K	[1606-1612]
	FALSE	High	[K].MQLAKKEEELQAALAR.[LV]	1xOxidation [M1]	0.0053493	0.000226592	2	2	1	1	P35749; P35579	P35749 [1083-1098]; P35579 [1076-1091]		2	1844.99	0.935	0.489	0.01	165	154.2	80.8						Shared	Peak Found	High	Peak Found	Not Found	n/a	High		0.0001387		0.0004083	2.83		48.31	Used	K.MQLAKKEEELQAALAR.V	[1076-1091]
	FALSE	High	[K].MQQNIQELEEQLEEEESAR.[Q]	1xOxidation [M1]	6.69879e-12	0.000117245	1	1	1	10	P35579	P35579 [941-959]		0	2349.05	2.532	1.003	1.214	69.6	176.2	69.8	84.5						High	High	High	High	n/a	High		3.91e-05		2.725e-14	5.69		69.7	Used	K.MQQNIQELEEQLEEEESAR.Q	[941-959]
	FALSE	High	[K].TLEEEAKTHEAQIQEMR.[Q]	1xOxidation [M16]	4.07341e-06	0.000117245	1	1	1	5	P35579	P35579 [1175-1191]		1	2058.98	1.363	0.214	0.265	140.7	191.8	30.2	37.3						High	High	Peak Found	High	n/a	High		3.91e-05		1.167e-07	4.36		42.51	Used	K.TLEEEAKTHEAQIQEMR.Q	[1175-1191]
	FALSE	High	[R].ELEDATETADAMNR.[E]	1xOxidation [M12]	4.75784e-07	0.000117245	1	1	1	17	P35579	P35579 [1899-1912]		0	1581.67	1.338	0.617	0.954	102.3	136.9	63.2	97.7						High	High	High	High	n/a	High		3.91e-05		9.931e-09	4.5		38.26	Used	R.ELEDATETADAMNR.E	[1899-1912]
	FALSE	High	[K].NLPIYSEEIVEMYK.[G]	1xOxidation [M12]	2.11025e-07	0.000117245	1	1	1	59	P35579	P35579 [126-139]		0	1743.85	1.935	0.558	1.068	87.7	169.7	48.9	93.6						High	High	High	High	n/a	High		3.91e-05		3.919e-09	3.86		72.01	Used	K.NLPIYSEEIVEMYK.G	[126-139]
	FALSE	High	[K].QIATLHAQVADMK.[K]	1xOxidation [M12]	3.32014e-08	0.000117245	1	1	1	54	P35579	P35579 [1358-1370]		0	1441.75	1.582	0.733	1.297	86.7	137.2	63.5	112.5						High	High	High	High	n/a	High		3.91e-05		4.709e-10	4.08		40.78	Used	K.QIATLHAQVADMK.K	[1358-1370]
	FALSE	High	[K].QIATLHAQVADMKK.[K]	1xOxidation [M12]	9.01754e-08	0.000117245	1	1	1	19	P35579	P35579 [1358-1371]		1	1569.84	1.423	0.792	1.257	89.4	127.3	70.9	112.4						High	High	High	High	n/a	High		3.91e-05		1.483e-09	4.87		37.97	Used	K.QIATLHAQVADMKK.K	[1358-1371]
	FALSE	High	[R].IIGLDQVAGMSETALPGAFK.[T]	1xOxidation [M10]	4.50227e-11	0.000117245	1	1	1	141	P35579	P35579 [618-637]		0	2034.06	2.77	0.878	1.531	64.7	179.3	56.9	99.1						High	High	High	High	n/a	High		3.91e-05		2.429e-13	5.87		79.81	Used	R.IIGLDQVAGMSETALPGAFK.T	[618-637]
	FALSE	High	[K].LRLEVNLQAMK.[A]	1xOxidation [M10]	0.000270293	0.000117245	1	1	1	32	P35579	P35579 [1556-1566]		1	1330.75	1.671	0.485	0.919	98.2	164	47.6	90.2						High	High	High	High	n/a	High		3.91e-05		1.424e-05	3.15		53.99	Used	K.LRLEVNLQAMK.A	[1556-1566]
	FALSE	High	[K].RALEQQVEEMK.[T]	1xOxidation [M10]	0.00284942	0.000117245	1	1	1	5	P35579	P35579 [1528-1538]		1	1376.68	1.907	0.574	0.903	91.2	174	52.4	82.4						High	High	High	High	n/a	High		3.91e-05		0.0002059	2.96		33.49	Used	K.RALEQQVEEMK.T	[1528-1538]
	FALSE	High	[K].RALEQQVEEMKTQLEELEDELQATEDAK.[L]	1xOxidation [M10]	1.75149e-06	0.000117245	1	1	1	1	P35579	P35579 [1528-1555]		2	3319.58												No Quan Values	Not Found	Not Found	Not Found	High	n/a	High		3.91e-05		4.427e-08	5.98			Not Used	K.RALEQQVEEMKTQLEELEDELQATEDAK.L	[1528-1555]
	FALSE	High	[K].VDYKADEWLMK.[N]	1xOxidation [M10]	1.07254e-05	0.000117245	2	2	1	13	P35580; P35579	P35580 [584-594]; P35579 [577-587]		1	1413.67	0.309	0.05	0.314	239.2	73.8	11.9	75.1					Shared	High	High	High	High	n/a	High		3.91e-05		3.545e-07	2.6		51.25	Used	K.VDYKADEWLMK.N	[577-587]
	FALSE	High	[R].VEEEAAQKNMALKK.[I]	1xOxidation [M10]	0.00502948	0.000226592	1	1	1	1	P35579	P35579 [1092-1105]		2	1604.83												No Quan Values	Not Found	High	Not Found	Not Found	n/a	High		7.58e-05		0.0003825	2.83			Not Used	R.VEEEAAQKNMALKK.I	[1092-1105]
	FALSE	High	[R].ALEQQVEEMKTQLEELEDELQATEDAK.[L]	1xDeamidated [Q]; 1xOxidation [M9]	1.67838e-11	0.000117245	1	1	2	8	P35579	P35579 [1529-1555]		1	3164.47	0.028	0.01	0.01	389.3	10.7								High	High	High	High	n/a	High		3.91e-05		7.847e-14	7.5		81.98	Used	R.ALEQQVEEMKTQLEELEDELQATEDAK.L	[1529-1555]
	FALSE	High	[K].HSQAVEELAEQLEQTKR.[V]	1xDeamidated [Q]	1.62658e-09	0.000117245	1	1	2	6	P35579	P35579 [1194-1210]		1	1996.99	1.31	0.907	3.736	57.5	75.4	52.2	214.9						High	High	Peak Found	High	n/a	High		3.91e-05		1.481e-11	5.64		61.59	Used	K.HSQAVEELAEQLEQTKR.V	[1194-1210]
	FALSE	High	[R].KLEGDSTDLSDQIAELQAQIAELK.[M]	1xDeamidated [Q]	1.27753e-12	0.000117245	1	1	2	8	P35579	P35579 [1052-1075]		1	2616.33	100		100		225.1		174.9						High	High	High	High	n/a	High		3.91e-05		5.241e-15	6.73		95.34	Used	R.KLEGDSTDLSDQIAELQAQIAELK.M	[1052-1075]
	FALSE	High	[R].LQQELDDLLVDLDHQR.[Q]	1xDeamidated [Q]	2.13695e-08	0.000117245	1	1	2	8	P35579	P35579 [1418-1433]		0	1950.98	3.229	1.058	2.745	49.8	160.8	52.7	136.7						High	High	High	High	n/a	High		3.91e-05		2.839e-10	4.76		82.77	Used	R.LQQELDDLLVDLDHQR.Q	[1418-1433]
	FALSE	High	[K].IRELESQISELQEDLESER.[A]	1xDeamidated [Q]	7.16512e-06	0.000117245	1	1	2	4	P35579	P35579 [1106-1124]		1	2304.12		100				400							Not Found	High	High	High	n/a	High		3.91e-05		2.234e-07	4.53		62.14	Used	K.IRELESQISELQEDLESER.A	[1106-1124]
	FALSE	High	[K].LTKDFSALESQLQDTQELLQEENR.[Q]	1xDeamidated [Q]	0.000146237	0.000117245	1	1	2	4	P35579	P35579 [1299-1322]		1	2836.38	0.651	0.01	0.432	192	125.1		82.9						High	High	Not Found	Peak Found	n/a	High		3.91e-05		7.04e-06	4.24		84.12	Used	K.LTKDFSALESQLQDTQELLQEENR.Q	[1299-1322]
	FALSE	High	[R].QKHSQAVEELAEQLEQTK.[R]	1xDeamidated [Q]	9.53026e-05	0.000117245	1	1	2	3	P35579	P35579 [1192-1209]		1	2097.05												Not Reliable	High	High	Not Found	High	n/a	High		3.91e-05		4.315e-06	3.58			Not Used	R.QKHSQAVEELAEQLEQTK.R	[1192-1209]
	FALSE	High	[R].RKLEGDSTDLSDQIAELQAQIAELK.[M]	1xDeamidated [Q]	5.91306e-08	0.000117245	1	1	2	7	P35579	P35579 [1051-1075]		2	2772.43	100		100		225.8		174.2						Not Found	High	High	Peak Found	n/a	High		3.91e-05		9.076e-10	5.14		88.08	Used	R.RKLEGDSTDLSDQIAELQAQIAELK.M	[1051-1075]
	FALSE	High	[R].IMGIPEEEQMGLLR.[V]	1xDeamidated [Q9]; 1xOxidation [M]	0.0380474	0.00182255	1	1	2	3	P35579	P35579 [328-341]		0	1632.8												No Quan Values	High	High	Not Found	Not Found	n/a	High		0.0003681		0.003688	2.45			Not Used	R.IMGIPEEEQMGLLR.V	[328-341]
	FALSE	High	[K].LDPHLVLDQLR.[C]	1xDeamidated [Q9]	0.000752203	0.000117245	2	2	1	3	P35580; P35579	P35580 [690-700]; P35579 [683-693]		0	1319.73	2.269	1.025	1.922	64.3	146	66	123.7					Shared	Peak Found	High	High	High	n/a	High		3.91e-05		4.6e-05	2.27		72.81	Used	K.LDPHLVLDQLR.C	[683-693]
	FALSE	High	[R].LTEMETLQSQLMAEK.[L]	1xDeamidated [Q8]; 2xOxidation [M4; M12]	1.61546e-05	0.000117245	1	1	1	12	P35579	P35579 [868-882]		0	1784.83	0.43	0.243	4.832	61.5	26.4	14.9	297.1						High	High	High	High	n/a	High		3.91e-05		5.651e-07	2.54		52.01	Used	R.LTEMETLQSQLMAEK.L	[868-882]
	FALSE	High	[K].SMEAEMIQLQEELAAAER.[A]	1xDeamidated [Q8]; 2xOxidation [M2; M6]	4.90858e-08	0.000117245	1	1	1	7	P35579	P35579 [1677-1694]		0	2081.94	2.752	1.093	2.227	56.6	155.7	61.8	125.9						High	High	High	High	n/a	High		3.91e-05		7.361e-10	5.14		66.73	Used	K.SMEAEMIQLQEELAAAER.A	[1677-1694]
	FALSE	High	[K].SMEAEMIQLQEELAAAER.[A]	1xDeamidated [Q8]; 1xOxidation [M]	1.71946e-07	0.000117245	1	1	2	10	P35579	P35579 [1677-1694]		0	2065.94												No Quan Values	High	Not Found	High	High	n/a	High		3.91e-05		3.101e-09	4.79			Not Used	K.SMEAEMIQLQEELAAAER.A	[1677-1694]
	FALSE	High	[R].LTEMETLQSQLMAEK.[L]	1xDeamidated [Q8]; 1xOxidation [M4]	2.32977e-05	0.000117245	1	1	1	5	P35579	P35579 [868-882]		0	1768.83												Not Reliable	Not Found	High	High	High	n/a	High		3.91e-05		8.63e-07	2.96			Not Used	R.LTEMETLQSQLMAEK.L	[868-882]
	FALSE	High	[R].KKVEAQLQELQVK.[F]	1xDeamidated [Q8]	0.00111164	0.000117245	1	1	1	2	P35579	P35579 [1248-1260]		2	1541.89	2.207	0.695	1.025	81.2	179.2	56.4	83.2						High	High	Peak Found	Peak Found	n/a	High		3.91e-05		7.176e-05	3.71		44.32	Used	R.KKVEAQLQELQVK.F	[1248-1260]
	FALSE	High	[R].LTEMETLQSQLMAEK.[L]	1xDeamidated [Q8]	0.000103953	0.000117245	1	1	1	3	P35579	P35579 [868-882]		0	1752.84	100	100	100		132	149.1	118.9						Not Found	High	High	High	n/a	High		3.91e-05		4.778e-06	2.7		69.73	Used	R.LTEMETLQSQLMAEK.L	[868-882]
	FALSE	High	[K].SMEAEMIQLQEELAAAER.[A]	1xDeamidated [Q8]	5.09216e-05	0.000117245	1	1	1	1	P35579	P35579 [1677-1694]		0	2049.95												No Quan Values	Not Found	Not Found	Not Found	High	n/a	High		3.91e-05		2.113e-06	2.6			Not Used	K.SMEAEMIQLQEELAAAER.A	[1677-1694]
	FALSE	High	[K].KMQQNIQELEEQLEEEESAR.[Q]	1xDeamidated [Q7]	2.30217e-08	0.000117245	1	1	1	1	P35579	P35579 [940-959]		1	2462.14												Not Reliable	Not Found	Not Found	Not Found	High	n/a	High		3.91e-05		3.094e-10	5.98			Not Used	K.KMQQNIQELEEQLEEEESAR.Q	[940-959]
	FALSE	High	[R].IIGLDQVAGMSETALPGAFK.[T]	1xDeamidated [Q6]; 1xPhospho [S/T]	0.0492838	0.00233609	1	1	1	1	P35579	P35579 [618-637]		0	2099.01	100	100	100		176.9	77.6	145.5						Not Found	Peak Found	Peak Found	High	n/a	High		0.0004777		0.005205	2.33		72.06	Used	R.IIGLDQVAGMSETALPGAFK.T	[618-637]
	FALSE	High	[R].IIGLDQVAGMSETALPGAFK.[T]	1xDeamidated [Q6]; 1xOxidation [M10]	3.53214e-07	0.000117245	1	1	1	8	P35579	P35579 [618-637]		0	2035.04	100	100			190.5	209.5							High	High	High	High	n/a	High		3.91e-05		7.055e-09	4.55		87.34	Used	R.IIGLDQVAGMSETALPGAFK.T	[618-637]
	FALSE	High	[R].IIGLDQVAGMSETALPGAFK.[T]	1xDeamidated [Q6]	6.61084e-07	0.000117245	1	1	1	4	P35579	P35579 [618-637]		0	2019.05	2.127	0.01	0.01	127.9	272.1								High	High	Not Found	Not Found	n/a	High		3.91e-05		1.447e-08	3.68		89.47	Used	R.IIGLDQVAGMSETALPGAFK.T	[618-637]
	FALSE	High	[K].VEAQLQELQVK.[F]	1xDeamidated [Q6]	8.95684e-05	0.000117245	1	1	1	1	P35579	P35579 [1250-1260]		0	1285.7			100				400						Not Found	Not Found	Not Found	High	n/a	High		3.91e-05		4.026e-06	2.84		54.95	Used	K.VEAQLQELQVK.F	[1250-1260]
	FALSE	High	[K].VKPLLQVSR.[Q]	1xDeamidated [Q6]	0.181871	0.00894434	1	1	1	1	P35579	P35579 [834-842]		0	1040.65	2.538	0.854	1.742	65.2	165.5	55.7	113.6						Peak Found	High	Peak Found	Peak Found	n/a	High		0.002323		0.04105	1.49		45.62	Used	K.VKPLLQVSR.Q	[834-842]
	FALSE	High	[R].ELESQISELQEDLESER.[A]	1xDeamidated [Q5]	6.05972e-06	0.000117245	1	1	1	4	P35579	P35579 [1108-1124]		0	2034.93	0.339	0.01	0.397	230.4	78.1		91.5						High	High	Not Found	High	n/a	High		3.91e-05		1.836e-07	3.41		73.8	Used	R.ELESQISELQEDLESER.A	[1108-1124]
	FALSE	High	[K].DMFQETMEAMR.[I]	1xDeamidated [Q4]; 3xOxidation [M2; M7; M10]	0.0015343	0.000117245	1	1	1	1	P35579	P35579 [317-327]		0	1437.53												No Quan Values	Not Found	Not Found	Not Found	High	n/a	High		3.91e-05		0.0001032	2.23			Not Used	K.DMFQETMEAMR.I	[317-327]
	FALSE	High	[K].DMFQETMEAMR.[I]	1xDeamidated [Q4]; 2xOxidation [M2; M7]	0.013928	0.000456582	1	1	1	1	P35579	P35579 [317-327]		0	1421.54												No Quan Values	Not Found	Not Found	High	Not Found	n/a	High		0.0001677		0.001129	2.15			Not Used	K.DMFQETMEAMR.I	[317-327]
	FALSE	High	[K].DMFQETMEAMR.[I]	1xDeamidated [Q4]; 1xOxidation [M10]	0.0231741	0.000888147	1	1	1	1	P35579	P35579 [317-327]		0	1405.54		100				400							Not Found	Not Found	High	Not Found	n/a	High		0.0002496		0.001994	2.31		55.22	Used	K.DMFQETMEAMR.I	[317-327]
	FALSE	High	[K].ANLQIDQINTDLNLERSHAQK.[N]	1xDeamidated [Q4]	0.0104519	0.000226592	1	1	1	1	P35579	P35579 [1755-1775]		1	2422.23												No Quan Values	Not Found	Not Found	Not Found	High	n/a	High		0.0001387		0.0008277	2.08			Not Used	K.ANLQIDQINTDLNLERSHAQK.N	[1755-1775]
	FALSE	High	[K].VIQYLAYVASSHK.[S]	1xDeamidated [Q3]	0.00211723	0.000117245	1	1	1	4	P35579	P35579 [187-199]		0	1479.78	0.01	5.635	0.01	60.3		339.7							High	Not Found	High	High	n/a	High		3.91e-05		0.0001484	2.38		66.92	Used	K.VIQYLAYVASSHK.S	[187-199]
	FALSE	High	[R].EQLEEEEEAKHNLEK.[Q]	1xDeamidated [Q2]	5.62483e-06	0.000117245	1	1	1	1	P35579	P35579 [1343-1357]		1	1855.86	0.983	0.01	0.01	201.7	198.3								High	Peak Found	Not Found	Not Found	n/a	High		3.91e-05		1.687e-07	2.94		38.25	Used	R.EQLEEEEEAKHNLEK.Q	[1343-1357]
	FALSE	High	[K].MQLAKKEEELQAALAR.[LV]	1xDeamidated [Q2]	0.00264558	0.000117245	2	2	1	1	P35749; P35579	P35749 [1083-1098]; P35579 [1076-1091]		2	1829.98												Not Reliable	Not Found	High	Not Found	Not Found	n/a	High		3.91e-05		0.0001898	2.82			Not Used	K.MQLAKKEEELQAALAR.V	[1076-1091]
	FALSE	High	[K].MQQNIQELEEQLEEEESAR.[Q]	1xDeamidated [Q2]	1.971e-07	0.000117245	1	1	1	1	P35579	P35579 [941-959]		0	2334.04												Not Reliable	Not Found	Not Found	Not Found	High	n/a	High		3.91e-05		3.615e-09	5.36			Not Used	K.MQQNIQELEEQLEEEESAR.Q	[941-959]
	FALSE	High	[R].DLGEELEALKTELEDTLDSTAAQQELR.[S]	1xDeamidated [Q23]	5.06246e-07	0.000117245	1	1	1	2	P35579	P35579 [1136-1162]		1	3018.46	100	100			347.2	52.8							Not Found	High	Peak Found	Not Found	n/a	High		3.91e-05		1.066e-08	3.21		93.35	Used	R.DLGEELEALKTELEDTLDSTAAQQELR.S	[1136-1162]
	FALSE	High	[K].QIATLHAQVADMK.[K]	1xDeamidated [Q1]; 1xOxidation [M12]	0.0177625	0.000680247	1	1	1	2	P35579	P35579 [1358-1370]		0	1442.73	0.01	1.167	1.169	119.9		139.9	140.2						Peak Found	Not Found	High	High	n/a	High		0.0002267		0.001479	2.7		45.57	Used	K.QIATLHAQVADMK.K	[1358-1370]
	FALSE	High	[R].QEEEMMAKEEELVK.[V]	1xDeamidated [Q1]	1.15546e-05	0.000117245	1	1	1	1	P35579	P35579 [843-856]		1	1723.78												No Quan Values	Not Found	Not Found	Not Found	High	n/a	High		3.91e-05		3.862e-07	2.97			Not Used	R.QEEEMMAKEEELVK.V	[843-856]
	FALSE	High	[R].ALEQQVEEMKTQLEELEDELQATEDAKLR.[L]	1xDeamidated [Q12]; 1xOxidation [M9]	0.0914707	0.00379227	1	1	1	1	P35579	P35579 [1529-1557]		2	3433.65												No Quan Values	High	Not Found	Not Found	Not Found	n/a	High		0.0008132		0.01318	2.12			Not Used	R.ALEQQVEEMKTQLEELEDELQATEDAKLR.L	[1529-1557]
	FALSE	High	[K].TLEEEAKTHEAQIQEMR.[Q]	1xDeamidated [Q12]; 1xOxidation [M16]	0.0855176	0.00369277	1	1	1	1	P35579	P35579 [1175-1191]		1	2059.96												Not Reliable	Not Found	Not Found	High	Not Found	n/a	High		0.0007897		0.01181	1.94			Not Used	K.TLEEEAKTHEAQIQEMR.Q	[1175-1191]
	FALSE	High	[K].ASITALEAKIAQLEEQLDNETK.[E]	1xDeamidated [Q12]	0.0541	0.00254123	1	1	1	1	P35579	P35579 [1807-1828]		1	2416.25												Not Reliable	Not Found	High	Not Found	Not Found	n/a	High		0.0004995		0.005947	1.83			Not Used	K.ASITALEAKIAQLEEQLDNETK.E	[1807-1828]
	FALSE	High	[K].KLKSMEAEMIQLQEELAAAER.[A]	1xDeamidated [Q11]; 1xOxidation [M5]	0.00572446	0.000226592	1	1	1	1	P35579	P35579 [1674-1694]		2	2435.22			100				400						Not Found	Not Found	Not Found	High	n/a	High		0.0001387		0.0004392	2.76		88.33	Used	K.KLKSMEAEMIQLQEELAAAER.A	[1674-1694]
	FALSE	High	[K].HSQAVEELAEQLEQTK.[R]	1xDeamidated [Q11]	0.000214849	0.000117245	1	1	1	3	P35579	P35579 [1194-1209]		0	1840.89	3.107	1.521	2.867	47.1	146.3	71.6	135						High	Peak Found	High	High	n/a	High		3.91e-05		1.099e-05	3.31		64.38	Used	K.HSQAVEELAEQLEQTK.R	[1194-1209]
	FALSE	High	[K].NMDPLNDNIATLLHQSSDK.[F]	1xDeamidated [N]; 1xOxidation [M2]	3.85462e-10	0.000117245	1	1	3	19	P35579	P35579 [588-606]		0	2143	3.406	1.191	1.846	53.7	183	64	99.2						High	High	High	High	n/a	High		3.91e-05		2.837e-12	5.54		75.77	Used	K.NMDPLNDNIATLLHQSSDK.F	[588-606]
	FALSE	High	[K].DLEAHIDSANKNRDEAIK.[Q]	1xDeamidated [N]	4.10075e-09	0.000117245	1	1	2	7	P35579	P35579 [1621-1638]		2	2040	0.43	1.14	1.332	102.5	44.1	116.9	136.5						High	High	High	High	n/a	High		3.91e-05		4.281e-11	4.96		41.25	Used	K.DLEAHIDSANKNRDEAIK.Q	[1621-1638]
	FALSE	High	[R].INFDVNGYIVGANIETYLLEK.[S]	1xDeamidated [N]	1.81911e-10	0.000117245	1	1	2	6	P35579	P35579 [241-261]		0	2386.22	0.792	0.086	0.01	213.1	168.7	18.3							High	High	Peak Found	High	n/a	High		3.91e-05		1.205e-12	6.55		95.88	Used	R.INFDVNGYIVGANIETYLLEK.S	[241-261]
	FALSE	High	[K].NFINNPLAQADWAAK.[K]	1xDeamidated [N]	2.77284e-07	0.000117245	1	1	3	17	P35579	P35579 [15-29]		0	1673.83	3.732	1.549	3.023	43	160.4	66.6	130						High	High	High	High	n/a	High		3.91e-05		5.36e-09	4.36		82.57	Used	K.NFINNPLAQADWAAK.K	[15-29]
	FALSE	High	[K].NMDPLNDNIATLLHQSSDK.[F]	1xDeamidated [N]	1.21506e-09	0.000117245	1	1	3	10	P35579	P35579 [588-606]		0	2127	9.754	14.136	29.153	7.4	72.2	104.6	215.8						High	High	High	High	n/a	High		3.91e-05		1.057e-11	4.73		75.96	Used	K.NMDPLNDNIATLLHQSSDK.F	[588-606]
	FALSE	High	[R].NTNPNFVR.[C]	1xDeamidated [N]	0.033791	0.00142234	2	2	2	2	P35580; P35579	P35580 [670-677]; P35579 [663-670]		0	962.469	1.854	1.074	1.852	69.2	128.3	74.3	128.2					Shared	Peak Found	Peak Found	Peak Found	High	n/a	High		0.0003104		0.003178	2.22		41.53	Used	R.NTNPNFVR.C	[663-670]
	FALSE	High	[K].QTLENERGELANEVK.[V]	1xDeamidated [N]	4.66843e-05	0.000117245	1	1	2	7	P35579	P35579 [1220-1234]		1	1730.86	1.016	0.489	0.957	115.5	117.4	56.5	110.5						Peak Found	High	High	High	n/a	High		3.91e-05		1.905e-06	2.59		44.47	Used	K.QTLENERGELANEVK.V	[1220-1234]
	FALSE	High	[K].YLYVDKNFINNPLAQADWAAK.[K]	1xDeamidated [N]	1.09305e-07	0.000117245	1	1	2	5	P35579	P35579 [9-29]		1	2455.23	3.463	1.127	2.127	51.8	179.5	58.4	110.3						High	High	Peak Found	High	n/a	High		3.91e-05		1.844e-09	4.95		81.91	Used	K.YLYVDKNFINNPLAQADWAAK.K	[9-29]
	FALSE	High	[R].DELADEIANSSGK.[G]	1xDeamidated [N9]	0.0209156	0.000888147	1	1	1	1	P35579	P35579 [1704-1716]		0	1349.61												Not Reliable	Not Found	Not Found	High	Not Found	n/a	High		0.0002267		0.001777	1.33			Not Used	R.DELADEIANSSGK.G	[1704-1716]
	FALSE	High	[R].QRYEILTPNSIPK.[G]	1xDeamidated [N9]	0.000227188	0.000117245	1	1	1	11	P35579	P35579 [719-731]		1	1559.84	1.896	0.74	1.408	79.3	150.3	58.7	111.7						High	High	High	High	n/a	High		3.91e-05		1.173e-05	3.65		56.35	Used	R.QRYEILTPNSIPK.G	[719-731]
	FALSE	High	[K].ADEWLMKNMDPLNDNIATLLHQSSDK.[F]	1xDeamidated [N8]; 2xOxidation [M6; M9]	6.02418e-08	0.000117245	1	1	1	1	P35579	P35579 [581-606]		1	3032.4	100		100		284.7		115.3						Not Found	High	Not Found	Peak Found	n/a	High		3.91e-05		9.307e-10	2.95		77.59	Used	K.ADEWLMKNMDPLNDNIATLLHQSSDK.F	[581-606]
	FALSE	High	[K].VSHLLGINVTDFTR.[G]	1xDeamidated [N8]	7.6697e-05	0.000117245	1	1	1	6	P35579	P35579 [374-387]		0	1572.84	2.85	2.271	4.801	36.6	104.4	83.2	175.8						High	High	High	Peak Found	n/a	High		3.91e-05		3.367e-06	4.05		73	Used	K.VSHLLGINVTDFTR.G	[374-387]
	FALSE	High	[K].ALELDSNLYR.[I]	1xDeamidated [N7]	0.00663602	0.000226592	1	1	1	6	P35579	P35579 [746-755]		0	1194.6	0.699	0.469	1.358	113.5	79.3	53.2	154.1						High	High	High	High	n/a	High		0.0001387		0.0005118	2.79		59.17	Used	K.ALELDSNLYR.I	[746-755]
	FALSE	High	[R].IAEFTTNLTEEEEK.[S]	1xDeamidated [N7]	1.46301e-06	0.000117245	1	1	1	1	P35579	P35579 [1001-1014]		0	1654.77												Not Reliable	High	Not Found	Not Found	Not Found	n/a	High		3.91e-05		3.616e-08	3.23			Not Used	R.IAEFTTNLTEEEEK.S	[1001-1014]
	FALSE	High	[R].IAEFTTNLTEEEEKSK.[S]	1xDeamidated [N7]	0.0004637	0.000117245	1	1	1	1	P35579	P35579 [1001-1016]		1	1869.9												Not Reliable	Not Found	Not Found	High	Not Found	n/a	High		3.91e-05		2.642e-05	3.11			Not Used	R.IAEFTTNLTEEEEKSK.S	[1001-1016]
	FALSE	High	[R].YEILTPNSIPK.[G]	1xDeamidated [N7]	9.95337e-05	0.000117245	1	1	1	9	P35579	P35579 [721-731]		0	1275.68	2.817	1.161	0.651	71.1	200.2	82.5	46.3						High	High	High	High	n/a	High		3.91e-05		4.543e-06	2.77		62.44	Used	R.YEILTPNSIPK.G	[721-731]
	FALSE	High	[K].LQQLFNHTMFILEQEEYQR.[E]	1xDeamidated [N6]; 1xPhospho [T8(100)]	0.0467557	0.002029	3	3	1	1	P35580; P35749; P35579	P35580 [483-501]; P35749 [483-501]; P35579 [476-494]	P35580 1xPhospho [T490(100)]; P35749 1xPhospho [T490(100)]; P35579 1xPhospho [T483(100)]	0	2548.16	4.332	1.793	3.385	38.1	164.9	68.2	128.8					Shared	High	Peak Found	Peak Found	Peak Found	n/a	High		0.0004196		0.004855	1.82		64.58	Used	K.LQQLFNHTMFILEQEEYQR.E	[476-494]
		Checked	Confidence	Modification Name	Target Amino Acid	Position in Peptide	Site Probability	Peptide Sequence	# Modified PSMs	# Uncertain Modified PSMs	# Unmodified PSMs	Protein Accession	Protein Description	Position	Master	Motif	Site Status
		FALSE	High	Phospho	T	8	100	LQQLFNHTMFILEQEEYQR	1	0	219	P35580	Myosin-10 OS=Homo sapiens OX=9606 GN=MYH10 PE=1 SV=3	490	Master Protein	QQLFNHtMFILEQ	Modified
		FALSE	High	Phospho	T	8	100	LQQLFNHTMFILEQEEYQR	1	0	219	P35749	Myosin-11 OS=Homo sapiens OX=9606 GN=MYH11 PE=1 SV=3	490	Master Protein	QQLFNHtMFILEQ	Modified
		FALSE	High	Phospho	T	8	100	LQQLFNHTMFILEQEEYQR	1	0	219	P35579	Myosin-9 OS=Homo sapiens OX=9606 GN=MYH9 PE=1 SV=4	483	Master Protein	QQLFNHtMFILEQ	Modified
	FALSE	High	[K].LRLEVNLQAMK.[A]	1xDeamidated [N6]	0.00149675	0.000117245	1	1	1	2	P35579	P35579 [1556-1566]		1	1315.74	100		100		133.1		266.9						Not Found	High	Not Found	High	n/a	High		3.91e-05		0.0001003	3.2		64.69	Used	K.LRLEVNLQAMK.A	[1556-1566]
	FALSE	High	[R].FLSNGHVTIPGQQDK.[D]	1xDeamidated [N4]	2.67235e-09	0.000117245	1	1	1	18	P35579	P35579 [302-316]		0	1641.82	1.588	1.06	1.564	76.7	121.9	81.3	120						High	High	High	High	n/a	High		3.91e-05		2.609e-11	4.61		53.65	Used	R.FLSNGHVTIPGQQDK.D	[302-316]
	FALSE	High	[K].LKNKHEAMITDLEER.[L]	1xDeamidated [N3]	0.127208	0.00561188	1	1	1	1	P35579	P35579 [1021-1035]		2	1827.93	1.078	0.01	1.015	129.3	139.4		131.3						Peak Found	High	Not Found	Peak Found	n/a	High		0.001224		0.02289	2.9		44.27	Used	K.LKNKHEAMITDLEER.L	[1021-1035]
	FALSE	High	[K].SGFEPASLKEEVGEEAIVELVENGK.[K]	1xDeamidated [N23]	4.42065e-13	0.000117245	1	1	1	18	P35579	P35579 [39-63]		1	2661.31	1.602	0.956	1.187	84.3	135	80.6	100.1						High	High	High	High	n/a	High		3.91e-05		1.862e-15	6.4		83.17	Used	K.SGFEPASLKEEVGEEAIVELVENGK.K	[39-63]
	FALSE	High	[K].SGFEPASLKEEVGEEAIVELVENGKK.[V]	1xDeamidated [N23]	1.66961e-17	0.000117245	1	1	1	81	P35579	P35579 [39-64]		2	2789.41	2.106	0.822	1.623	72.1	151.8	59.2	117						High	High	High	High	n/a	High		3.91e-05		9.556e-20	7.29		78.89	Used	K.SGFEPASLKEEVGEEAIVELVENGKK.V	[39-64]
	FALSE	High	[K].NKHEAMITDLEER.[L]	1xDeamidated [N1]; 1xOxidation [M6]	0.041817	0.00182255	1	1	1	2	P35579	P35579 [1023-1035]		1	1602.74	3.601	1.571	2.37	46.8	168.6	73.6	111						Peak Found	High	Peak Found	High	n/a	High		0.0003923		0.004164	3.02		40.89	Used	K.NKHEAMITDLEER.L	[1023-1035]
	FALSE	High	[K].NLPIYSEEIVEMYK.[G]	1xDeamidated [N1]; 1xOxidation [M12]	0.0001046	0.000117245	1	1	1	8	P35579	P35579 [126-139]		0	1744.83	0.245	1.066	1.108	117	28.7	124.7	129.6						High	High	High	High	n/a	High		3.91e-05		4.808e-06	2.37		72.69	Used	K.NLPIYSEEIVEMYK.G	[126-139]
	FALSE	High	[K].NKHEAMITDLEER.[L]	1xDeamidated [N1]	2.87706e-05	0.000117245	1	1	1	3	P35579	P35579 [1023-1035]		1	1586.75	100	100	100		151.8	35.7	212.6						Not Found	Peak Found	High	High	n/a	High		3.91e-05		1.095e-06	3.16		47.3	Used	K.NKHEAMITDLEER.L	[1023-1035]
	FALSE	High	[R].NWQWWR.[L]	1xDeamidated [N1]	0.127208	0.00561188	2	2	1	1	P35749; P35579	P35749 [831-836]; P35579 [824-829]		0	976.442	15.366	4.871	6.423	14.5	222.2	70.4	92.9					Shared	Peak Found	High	Peak Found	Peak Found	n/a	High		0.001224		0.0229	1.92		75.54	Used	R.NWQWWR.L	[824-829]
	FALSE	High	[R].IAQLEEELEEEQGNTELINDRLK.[K]	1xDeamidated [N19]	8.85405e-10	0.000117245	1	1	1	5	P35579	P35579 [1731-1753]		1	2714.34	2.404	1.031	2.679	56.2	135.2	58	150.6						High	High	High	High	n/a	High		3.91e-05		7.374e-12	4.76		71.65	Used	R.IAQLEEELEEEQGNTELINDRLK.K	[1731-1753]
	FALSE	High	[K].EEVGEEAIVELVENGK.[K]	1xDeamidated [N14]	0.00221099	0.000117245	1	1	1	1	P35579	P35579 [48-63]		0	1744.85												No Quan Values	Not Found	Not Found	Not Found	High	n/a	High		3.91e-05		0.0001555	1.59			Not Used	K.EEVGEEAIVELVENGK.K	[48-63]
	FALSE	High	[K].EEVGEEAIVELVENGKK.[V]	1xDeamidated [N14]	3.21973e-10	0.000117245	1	1	1	17	P35579	P35579 [48-64]		1	1872.94	1.239	0.947	1.593	83.7	103.7	79.2	133.3						High	High	High	High	n/a	High		3.91e-05		2.311e-12	5.49		70.24	Used	K.EEVGEEAIVELVENGKK.V	[48-64]
	FALSE	High	[R].ELEDATETADAMNREVSSLK.[N]	1xDeamidated [N13]; 1xOxidation [M12]	0.000810309	0.000117245	1	1	1	1	P35579	P35579 [1899-1918]		1	2226.01	0.889	0.01	0.621	159.3	141.7		99						Peak Found	High	Not Found	Peak Found	n/a	High		3.91e-05		4.992e-05	3.52		44.92	Used	R.ELEDATETADAMNREVSSLK.N	[1899-1918]
	FALSE	High	[R].ELEDATETADAMNREVSSLK.[N]	1xDeamidated [N13]	1.52796e-06	0.000117245	1	1	1	3	P35579	P35579 [1899-1918]		1	2210.01												No Quan Values	Not Found	High	Not Found	High	n/a	High		3.91e-05		3.792e-08	4.27			Not Used	R.ELEDATETADAMNREVSSLK.N	[1899-1918]
	FALSE	High	[K].DLEAHIDSANKNR.[D]	1xDeamidated [N10]	6.60976e-06	0.000117245	1	1	1	1	P35579	P35579 [1621-1633]		1	1483.71	2.199	1.92	1.688	58.8	129.2	112.8	99.2						Peak Found	Peak Found	Peak Found	High	n/a	High		3.91e-05		2.026e-07	4.54		37.89	Used	K.DLEAHIDSANKNR.D	[1621-1633]
	FALSE	High	[K].IAQLEEQLDNETK.[E]	1xDeamidated [N10]	8.57797e-06	0.000117245	1	1	1	2	P35579	P35579 [1816-1828]		0	1531.75	0.818	0.01	0.817	151.8	124.1		124.1						High	Peak Found	Not Found	High	n/a	High		3.91e-05		2.744e-07	2.81		49.05	Used	K.IAQLEEQLDNETK.E	[1816-1828]
	FALSE	High	[K].IAQLEEQLDNETKER.[Q]	1xDeamidated [N10]	1.38398e-08	0.000117245	1	1	1	4	P35579	P35579 [1816-1830]		1	1816.89	1.081	0.284	0.811	125.9	136.1	35.8	102.2						High	High	Peak Found	High	n/a	High		3.91e-05		1.719e-10	4.93		46.86	Used	K.IAQLEEQLDNETKER.Q	[1816-1830]
	FALSE	High	[R].VISGVLQLGNIVFK.[K]	1xDeamidated [N10]	1.51851e-06	0.000117245	1	1	1	5	P35579	P35579 [342-355]		0	1487.88	2.95	0.865	1.771	60.7	179.2	52.6	107.6						High	High	High	High	n/a	High		3.91e-05		3.771e-08	3.76		87.07	Used	R.VISGVLQLGNIVFK.K	[342-355]
	FALSE	High	[R].VISGVLQLGNIVFKK.[E]	1xDeamidated [N10]	1.54678e-05	0.000117245	1	1	1	1	P35579	P35579 [342-356]		1	1615.98	2.403	0.01	1.368	83.9	201.5		114.7						Peak Found	High	Not Found	Peak Found	n/a	High		3.91e-05		5.371e-07	3.62		76.74	Used	R.VISGVLQLGNIVFKK.E	[342-356]
	FALSE	High	[R].FLSNGHVTIPGQQDKDMFQETMEAMR.[I]	1xDeamidated [N/Q]; 3xOxidation [M17; M22; M25]	5.35499e-09	0.000117245	1	1	4	45	P35579	P35579 [302-327]		1	3059.35	1.755	0.406	0.637	105.3	184.8	42.8	67.1						High	High	High	High	n/a	High		3.91e-05		5.822e-11	5.55		56.71	Used	R.FLSNGHVTIPGQQDKDMFQETMEAMR.I	[302-327]
	FALSE	High	[R].FLSNGHVTIPGQQDKDMFQETMEAMR.[I]	1xDeamidated [N/Q]; 2xOxidation [M22; M]	1.95975e-10	0.000117245	1	1	7	89	P35579	P35579 [302-327]		1	3043.36	2.548	0.722	1.574	68.4	174.4	49.4	107.7						High	High	High	High	n/a	High		3.91e-05		1.31e-12	5.53		63.04	Used	R.FLSNGHVTIPGQQDKDMFQETMEAMR.I	[302-327]
	FALSE	High	[R].FLSNGHVTIPGQQDKDMFQETMEAMR.[I]	1xDeamidated [N/Q]; 1xOxidation [M]	2.87942e-10	0.000117245	1	1	6	33	P35579	P35579 [302-327]		1	3027.36	2.393	2.175	4.018	41.7	99.9	90.8	167.7						High	High	High	High	n/a	High		3.91e-05		2.033e-12	5.43		68.22	Used	R.FLSNGHVTIPGQQDKDMFQETMEAMR.I	[302-327]
	FALSE	High	[K].LQQLFNHTMFILEQEEYQR.[E]	1xDeamidated [N/Q]; 1xOxidation [M9]	7.72408e-10	0.000117245	3	3	4	16	P35580; P35749; P35579	P35580 [483-501]; P35749 [483-501]; P35579 [476-494]		0	2484.19	3.078	0.945	2.162	55.7	171.3	52.6	120.4					Shared	High	High	High	High	n/a	High		3.91e-05		6.317e-12	6.73		72.89	Used	K.LQQLFNHTMFILEQEEYQR.E	[476-494]
		Checked	Confidence	Modification Name	Target Amino Acid	Position in Peptide	Site Probability	Peptide Sequence	# Modified PSMs	# Uncertain Modified PSMs	# Unmodified PSMs	Protein Accession	Protein Description	Position	Master	Motif	Site Status
		FALSE	High	Phospho	T	8	100	LQQLFNHTMFILEQEEYQR	1	0	219	P35580	Myosin-10 OS=Homo sapiens OX=9606 GN=MYH10 PE=1 SV=3	490	Master Protein	QQLFNHtMFILEQ	Unmodified
		FALSE	High	Phospho	T	8	100	LQQLFNHTMFILEQEEYQR	1	0	219	P35749	Myosin-11 OS=Homo sapiens OX=9606 GN=MYH11 PE=1 SV=3	490	Master Protein	QQLFNHtMFILEQ	Unmodified
		FALSE	High	Phospho	T	8	100	LQQLFNHTMFILEQEEYQR	1	0	219	P35579	Myosin-9 OS=Homo sapiens OX=9606 GN=MYH9 PE=1 SV=4	483	Master Protein	QQLFNHtMFILEQ	Unmodified
	FALSE	High	[K].KMQQNIQELEEQLEEEESAR.[Q]	1xDeamidated [N/Q]; 1xOxidation [M2]	1.92204e-05	0.000117245	1	1	5	5	P35579	P35579 [940-959]		1	2478.13												No Quan Values	High	High	Not Found	High	n/a	High		3.91e-05		6.914e-07	4.4			Not Used	K.KMQQNIQELEEQLEEEESAR.Q	[940-959]
	FALSE	High	[K].NMDPLNDNIATLLHQSSDKFVSELWK.[D]	1xDeamidated [N/Q]; 1xOxidation [M2]	2.12373e-08	0.000117245	1	1	3	5	P35579	P35579 [588-613]		1	3032.47	100	100	100		141.3	187.2	71.5						Not Found	High	High	High	n/a	High		3.91e-05		2.809e-10	3.23		96.02	Used	K.NMDPLNDNIATLLHQSSDKFVSELWK.D	[588-613]
	FALSE	High	[K].MQQNIQELEEQLEEEESAR.[Q]	1xDeamidated [N/Q]; 1xOxidation [M1]	7.1231e-08	0.000117245	1	1	2	2	P35579	P35579 [941-959]		0	2350.04												No Quan Values	Not Found	High	Not Found	High	n/a	High		3.91e-05		1.131e-09	5.26			Not Used	K.MQQNIQELEEQLEEEESAR.Q	[941-959]
	FALSE	High	[K].ANLQIDQINTDLNLER.[S]	1xDeamidated [N/Q]	1.28445e-07	0.000117245	1	1	3	12	P35579	P35579 [1755-1770]		0	1870.95	1.843	0.581	1.551	80.4	148.2	46.7	124.7						High	High	High	High	n/a	High		3.91e-05		2.211e-09	4.75		69.03	Used	K.ANLQIDQINTDLNLER.S	[1755-1770]
	FALSE	High	[K].DFSALESQLQDTQELLQEENR.[Q]	1xDeamidated [N/Q]	1.51057e-12	0.000117245	1	1	5	19	P35579	P35579 [1302-1322]		0	2494.16	3.547	1.545	2.382	47.2	167.4	72.9	112.4						High	High	High	High	n/a	High		3.91e-05		6.16e-15	4.96		90.81	Used	K.DFSALESQLQDTQELLQEENR.Q	[1302-1322]
	FALSE	High	[K].DFSALESQLQDTQELLQEENRQK.[L]	1xDeamidated [N/Q]	6.37125e-09	0.000117245	1	1	2	6	P35579	P35579 [1302-1324]		1	2750.31	2.698	0.761	2.393	58.4	157.5	44.4	139.7						High	High	High	High	n/a	High		3.91e-05		7.08e-11	5.85		82.72	Used	K.DFSALESQLQDTQELLQEENRQK.L	[1302-1324]
	FALSE	High	[R].FLSNGHVTIPGQQDKDMFQETMEAMR.[I]	1xDeamidated [N/Q]	2.12476e-11	0.000117245	1	1	2	11	P35579	P35579 [302-327]		1	3011.37	3.727	7.651	14.951	14.6	54.6	112	218.8						High	High	High	High	n/a	High		3.91e-05		1.029e-13	6.33		75.99	Used	R.FLSNGHVTIPGQQDKDMFQETMEAMR.I	[302-327]
	FALSE	High	[K].KANLQIDQINTDLNLER.[S]	1xDeamidated [N/Q]	9.12869e-07	0.000117245	1	1	4	14	P35579	P35579 [1754-1770]		1	1999.05	1.389	0.838	1.519	84.3	117	70.6	128						High	High	High	High	n/a	High		3.91e-05		2.1e-08	4.44		62.81	Used	K.KANLQIDQINTDLNLER.S	[1754-1770]
	FALSE	High	[R].IAQLEEELEEEQGNTELINDR.[L]	1xDeamidated [N/Q]	3.90339e-11	0.000117245	1	1	3	12	P35579	P35579 [1731-1751]		0	2473.16	4.649	2.72	1.827	39.2	182.4	106.7	71.7						High	High	High	High	n/a	High		3.91e-05		2.053e-13	5.57		70.05	Used	R.IAQLEEELEEEQGNTELINDR.L	[1731-1751]
	FALSE	High	[K].LKQVEDEKNSFR.[E]	1xDeamidated [N/Q]	0.000443996	0.000117245	1	1	2	3	P35579	P35579 [1331-1342]		2	1493.76	0.82	5.07	2.067	44.7	36.6	226.4	92.3						Peak Found	High	High	Peak Found	n/a	High		3.91e-05		2.509e-05	3.01		37.32	Used	K.LKQVEDEKNSFR.E	[1331-1342]
	FALSE	High	[K].LQQLFNHTMFILEQEEYQR.[E]	1xDeamidated [N/Q]	2.48096e-10	0.000117245	3	3	4	24	P35580; P35749; P35579	P35580 [483-501]; P35749 [483-501]; P35579 [476-494]		0	2468.19	1.591	0.679	2.941	64.4	102.5	43.7	189.4					Shared	High	High	High	High	n/a	High		3.91e-05		1.71e-12	6.99		80.7	Used	K.LQQLFNHTMFILEQEEYQR.E	[476-494]
		Checked	Confidence	Modification Name	Target Amino Acid	Position in Peptide	Site Probability	Peptide Sequence	# Modified PSMs	# Uncertain Modified PSMs	# Unmodified PSMs	Protein Accession	Protein Description	Position	Master	Motif	Site Status
		FALSE	High	Phospho	T	8	100	LQQLFNHTMFILEQEEYQR	1	0	219	P35580	Myosin-10 OS=Homo sapiens OX=9606 GN=MYH10 PE=1 SV=3	490	Master Protein	QQLFNHtMFILEQ	Unmodified
		FALSE	High	Phospho	T	8	100	LQQLFNHTMFILEQEEYQR	1	0	219	P35749	Myosin-11 OS=Homo sapiens OX=9606 GN=MYH11 PE=1 SV=3	490	Master Protein	QQLFNHtMFILEQ	Unmodified
		FALSE	High	Phospho	T	8	100	LQQLFNHTMFILEQEEYQR	1	0	219	P35579	Myosin-9 OS=Homo sapiens OX=9606 GN=MYH9 PE=1 SV=4	483	Master Protein	QQLFNHtMFILEQ	Unmodified
	FALSE	High	[K].LQVELDNVTGLLSQSDSK.[S]	1xDeamidated [N/Q]	3.59968e-09	0.000117245	1	1	3	14	P35579	P35579 [1278-1295]		0	1946.99	1.111	0.916	1.469	89	98.8	81.5	130.7						High	High	High	High	n/a	High		3.91e-05		3.685e-11	4.6		81.08	Used	K.LQVELDNVTGLLSQSDSK.S	[1278-1295]
	FALSE	High	[R].QAQQERDELADEIANSSGK.[G]	1xDeamidated [N/Q]	7.67259e-07	0.000117245	1	1	3	8	P35579	P35579 [1698-1716]		1	2089.96	0.896	0.826	0.01	146.9	131.7	121.4							High	High	High	High	n/a	High		3.91e-05		1.725e-08	3.45		43.07	Used	R.QAQQERDELADEIANSSGK.G	[1698-1716]
	FALSE	High	[KR].QLLQANPILEAFGNAK.[T]	1xDeamidated [N/Q]	1.57637e-07	0.000117245	3	3	3	19	P35749; P35579; Q7Z406	P35749 [217-232]; P35579 [210-225]; Q7Z406 [237-252]		0	1727.93	2.306	0.687	1.349	74.9	172.7	51.5	101					Shared	High	High	High	High	n/a	High		3.91e-05		2.802e-09	4.78		88.78	Used	R.QLLQANPILEAFGNAK.T	[210-225]
	FALSE	High	[K].KKMQQNIQELEEQLEEEESAR.[Q]	1xCarbamidomethyl [K]; 2xDeamidated [Q5; Q8]	0.0869718	0.00369277	1	1	2	2	P35579	P35579 [939-959]		2	2648.24												No Quan Values	High	Not Found	Not Found	Not Found	n/a	High		0.0008132		0.01221	2.13			Not Used	K.KKMQQNIQELEEQLEEEESAR.Q	[939-959]
	FALSE	High	[K].VMQEQGTHPKFQKPK.[Q]	1xCarbamidomethyl [K]; 1xOxidation [M2]	0.0160207	0.000680247	1	1	2	2	P35579	P35579 [546-560]		1	1855.95	2.276	0.619	1.561	73.3	166.9	45.4	114.5						Peak Found	High	Peak Found	High	n/a	High		0.0002267		0.001317	2.46		26.93	Used	K.VMQEQGTHPKFQKPK.Q	[546-560]
	FALSE	High	[K].KKMQQNIQELEEQLEEEESAR.[Q]	1xCarbamidomethyl [K]	0.0168185	0.000680247	1	1	2	9	P35579	P35579 [939-959]		2	2646.27	3.619	0.9	3.485	44.4	160.8	40	154.8						High	High	High	High	n/a	High		0.0002267		0.001391	2.98		55.24	Used	K.KKMQQNIQELEEQLEEEESAR.Q	[939-959]
	FALSE	High	[R].KLEGDSTDLSDQIAELQAQIAELK.[M]	1xCarbamidomethyl [K]	1.71918e-06	0.000117245	1	1	2	3	P35579	P35579 [1052-1075]		1	2672.36												No Quan Values	Not Found	High	Not Found	High	n/a	High		3.91e-05		4.343e-08	3.98			Not Used	R.KLEGDSTDLSDQIAELQAQIAELK.M	[1052-1075]
	FALSE	High	[R].KLEGDSTDLSDQIAELQAQIAELKMQLAK.[K]	1xCarbamidomethyl [K]	0.0143588	0.000456582	1	1	2	11	P35579	P35579 [1052-1080]		2	3243.68	8.659	2.015	5.188	23.7	205.4	47.8	123.1						High	High	High	High	n/a	High		0.0001677		0.001163	4.58		92.61	Used	R.KLEGDSTDLSDQIAELQAQIAELKMQLAK.K	[1052-1080]
	FALSE	High	[K].ASITALEAKIAQLEEQLDNETK.[E]	1xCarbamidomethyl [K9]; 1xDeamidated [Q12]	9.89179e-05	0.000117245	1	1	1	1	P35579	P35579 [1807-1828]		1	2473.27												No Quan Values	High	Not Found	Not Found	Not Found	n/a	High		3.91e-05		4.518e-06	3.52			Not Used	K.ASITALEAKIAQLEEQLDNETK.E	[1807-1828]
	FALSE	High	[K].ASITALEAKIAQLEEQLDNETK.[E]	1xCarbamidomethyl [K9]	1.37519e-07	0.000117245	1	1	1	1	P35579	P35579 [1807-1828]		1	2472.28	3.297	1.337	3.773	42.5	140.2	56.9	160.4						Peak Found	High	Peak Found	Peak Found	n/a	High		3.91e-05		2.401e-09	4.82		93.23	Used	K.ASITALEAKIAQLEEQLDNETK.E	[1807-1828]
	FALSE	High	[R].LEVNLQAMKAQFER.[D]	1xCarbamidomethyl [K9]	1.7841e-05	0.000117245	1	1	1	2	P35579	P35579 [1558-1571]		1	1733.9	5.393	2.31	4.073	31.3	168.9	72.3	127.5						Peak Found	High	High	Peak Found	n/a	High		3.91e-05		6.334e-07	3.65		67.6	Used	R.LEVNLQAMKAQFER.D	[1558-1571]
	FALSE	High	[K].LQEMEGTVKSK.[Y]	1xCarbamidomethyl [K9]	0.075945	0.00330869	1	1	1	2	P35579	P35579 [1794-1804]		1	1306.67	2.24	1.386	3.121	51.6	115.6	71.6	161.2						Peak Found	High	Peak Found	High	n/a	High		0.0006836		0.009802	2.04		32.5	Used	K.LQEMEGTVKSK.Y	[1794-1804]
	FALSE	High	[K].SGFEPASLKEEVGEEAIVELVENGK.[K]	1xCarbamidomethyl [K9]	0.0140988	0.000456582	1	1	1	1	P35579	P35579 [39-63]		1	2717.35												No Quan Values	Not Found	Not Found	Not Found	High	n/a	High		0.0001677		0.001141	2.76			Not Used	K.SGFEPASLKEEVGEEAIVELVENGK.K	[39-63]
	FALSE	High	[R].QQQLTAMKVIQR.[N]	1xCarbamidomethyl [K8]; 1xOxidation [M7]	0.000702603	0.000117245	2	2	1	2	P35749; P35579	P35749 [810-821]; P35579 [803-814]		1	1516.83	100				400							Shared	Not Found	High	Not Found	Not Found	n/a	High		3.91e-05		4.258e-05	2.18		41.4	Used	R.QQQLTAMKVLQR.N	[803-814]
	FALSE	High	[R].GELANEVKVLLQGK.[G]	1xCarbamidomethyl [K8]	0.000111296	0.000117245	1	1	1	2	P35579	P35579 [1227-1240]		1	1554.88	2.602	0.627	1.377	71.4	185.7	44.8	98.2						Peak Found	High	Peak Found	High	n/a	High		3.91e-05		5.173e-06	2.97		71.95	Used	R.GELANEVKVLLQGK.G	[1227-1240]
	FALSE	High	[R].QQQLTAMKVIQR.[N]	1xCarbamidomethyl [K8]	0.00149675	0.000117245	2	2	1	2	P35749; P35579	P35749 [810-821]; P35579 [803-814]		1	1500.83	3.248	0.01	4.828	44.1	143.2		212.8					Shared	Peak Found	Peak Found	Not Found	High	n/a	High		3.91e-05		0.0001002	3.67		50.52	Used	R.QQQLTAMKVLQR.N	[803-814]
	FALSE	High	[K].NRDEAIKQLR.[K]	1xCarbamidomethyl [K7]	0.02775	0.000992981	1	1	1	1	P35579	P35579 [1632-1641]		2	1299.71	1.13	0.456	1.079	109.2	123.3	49.7	117.8						Peak Found	High	Peak Found	Peak Found	n/a	High		0.0002496		0.002481	2.21		30	Used	K.NRDEAIKQLR.K	[1632-1641]
	FALSE	High	[R].TVGQLYKEQLAK.[L]	1xCarbamidomethyl [K7]	0.000163517	0.000117245	1	1	1	7	P35579	P35579 [645-656]		1	1434.8	3.065	1.48	2.626	49	150	72.5	128.6						High	High	High	High	n/a	High		3.91e-05		8.041e-06	2.97		43.16	Used	R.TVGQLYKEQLAK.L	[645-656]
	FALSE	High	[R].TELADKVTK.[L]	1xCarbamidomethyl [K6]	0.00745854	0.000226592	1	1	1	4	P35579	P35579 [1269-1277]		1	1061.58	1.781	1.066	2.099	67.3	119.8	71.7	141.2						High	High	Peak Found	High	n/a	High		0.0001387		0.0005801	2.2		31.26	Used	R.TELADKVTK.L	[1269-1277]
	FALSE	High	[K].VAAYDKLEK.[T]	1xCarbamidomethyl [K6]	0.116635	0.00513838	1	1	1	1	P35579	P35579 [1405-1413]		1	1093.59	0.01	0.01	0.01	400									High	Not Found	Not Found	Not Found	n/a	High		0.0009873		0.01972	2.07		37.22	Used	K.VAAYDKLEK.T	[1405-1413]
	FALSE	High	[K].VLLQGKGDSEHKR.[K]	1xCarbamidomethyl [K6]	0.000340039	0.000117245	1	1	1	1	P35579	P35579 [1235-1247]		2	1523.83												No Quan Values	Not Found	High	Not Found	Not Found	n/a	High		3.91e-05		1.862e-05	1.97			Not Used	K.VLLQGKGDSEHKR.K	[1235-1247]
	FALSE	High	[K].EQLAKLMATLR.[N]	1xCarbamidomethyl [K5]; 1xDeamidated [Q2]	0.00612571	0.000226592	1	1	1	1	P35579	P35579 [652-662]		1	1331.74												No Quan Values	Not Found	Not Found	Not Found	High	n/a	High		0.0001387		0.0004709	2.68			Not Used	K.EQLAKLMATLR.N	[652-662]
	FALSE	High	[R].DYVQKAQTK.[E]	1xCarbamidomethyl [K5]	0.0489966	0.00233609	3	3	1	1	P35580; P35579; Q7Z406	P35580 [406-414]; P35579 [399-407]; Q7Z406 [425-433]		1	1137.59												No Quan Values	Not Found	Not Found	Not Found	High	n/a	High		0.0004777		0.005176	2.11			Not Used	R.DYVQKAQTK.E	[399-407]
	FALSE	High	[K].EQLAKLMATLR.[N]	1xCarbamidomethyl [K5]	0.00697078	0.000226592	1	1	1	2	P35579	P35579 [652-662]		1	1330.75	100	100			311.4	88.6							Not Found	High	Peak Found	High	n/a	High		0.0001387		0.0005387	2.47		63.58	Used	K.EQLAKLMATLR.N	[652-662]
	FALSE	High	[R].IGQSKVFFR.[A]	1xCarbamidomethyl [K5]	0.0348101	0.00152645	1	1	1	4	P35579	P35579 [756-764]		1	1138.64	3.047	2.536	5.012	34.5	105.1	87.5	172.9						High	High	Peak Found	High	n/a	High		0.0003397		0.003299	3.07		44.72	Used	R.IGQSKVFFR.A	[756-764]
	FALSE	High	[K].LQLEKVTTEAK.[LM]	1xCarbamidomethyl [K5]	0.00228048	0.000117245	2	2	1	4	P35579; Q7Z406	P35579 [962-972]; Q7Z406 [986-996]		1	1316.74	4.602	2.634	4.789	30.7	141.3	80.9	147.1					Shared	High	High	High	High	n/a	High		3.91e-05		0.0001612	3.39		42.11	Used	K.LQLEKVTTEAK.L	[962-972]
	FALSE	High	[K].AQTKEQADFAIEALAK.[A]	1xCarbamidomethyl [K4]	0.000333769	0.000117245	2	2	1	2	P35579; Q7Z406	P35579 [404-419]; Q7Z406 [430-445]		1	1790.93	100	100	100		178.2	79.3	142.5					Shared	Not Found	Peak Found	Peak Found	High	n/a	High		3.91e-05		1.812e-05	2.84		59.23	Used	K.AQTKEQADFAIEALAK.A	[404-419]
	FALSE	High	[R].KLQKDLEGLSQR.[H]	1xCarbamidomethyl [K4]	0.000116961	0.000117245	1	1	1	2	P35579	P35579 [1389-1400]		2	1471.82	2.883	1.327	6.074	35.4	102.2	47	215.3						Peak Found	High	Peak Found	Peak Found	n/a	High		3.91e-05		5.462e-06	4.49		38.48	Used	R.KLQKDLEGLSQR.H	[1389-1400]
	FALSE	High	[R].LFTKVKPLLQVSR.[Q]	1xCarbamidomethyl [K4]	5.91211e-07	0.000117245	1	1	1	5	P35579	P35579 [830-842]		1	1585.98	4.011	1.054	3.006	44.1	176.9	46.5	132.6						High	High	High	High	n/a	High		3.91e-05		1.271e-08	4.16		55.48	Used	R.LFTKVKPLLQVSR.Q	[830-842]
	FALSE	High	[K].VTKLQVELDNVTGLLSQSDSK.[S]	1xCarbamidomethyl [K3]; 2xDeamidated [Q5; N10]	0.00140682	0.000117245	1	1	1	2	P35579	P35579 [1275-1295]		1	2333.21												No Quan Values	Not Found	Not Found	Not Found	High	n/a	High		3.91e-05		9.368e-05	2.43			Not Used	K.VTKLQVELDNVTGLLSQSDSK.S	[1275-1295]
	FALSE	High	[K].LTKDFSALESQLQDTQELLQEENR.[Q]	1xCarbamidomethyl [K3]; 2xDeamidated [Q11; Q13]	6.29064e-07	0.000117245	1	1	1	1	P35579	P35579 [1299-1322]		1	2894.39												Not Reliable	Not Found	High	Not Found	Not Found	n/a	High		3.91e-05		1.374e-08	4.73			Not Used	K.LTKDFSALESQLQDTQELLQEENR.Q	[1299-1322]
	FALSE	High	[K].LTKDFSALESQLQDTQELLQEENR.[Q]	1xCarbamidomethyl [K3]; 1xDeamidated [Q13]	4.44315e-06	0.000117245	1	1	1	1	P35579	P35579 [1299-1322]		1	2893.41												No Quan Values	High	Not Found	Not Found	Not Found	n/a	High		3.91e-05		1.286e-07	4.29			Not Used	K.LTKDFSALESQLQDTQELLQEENR.Q	[1299-1322]
	FALSE	High	[K].VTKLQVELDNVTGLLSQSDSK.[S]	1xCarbamidomethyl [K3]; 1xDeamidated [N10]	1.48152e-07	0.000117245	1	1	1	3	P35579	P35579 [1275-1295]		1	2332.22												No Quan Values	Not Found	High	High	High	n/a	High		3.91e-05		2.605e-09	4.92			Not Used	K.VTKLQVELDNVTGLLSQSDSK.S	[1275-1295]
	FALSE	High	[RK].AGKLDPHLVLDQLR.[C]	1xCarbamidomethyl [K3]	0.000158522	0.000117245	2	2	1	6	P35580; P35579	P35580 [687-700]; P35579 [680-693]		1	1631.92	2.95	0.548	2.146	60.2	177.6	33	129.2					Shared	High	High	Peak Found	High	n/a	High		3.91e-05		7.769e-06	3.28		64.92	Used	K.AGKLDPHLVLDQLR.C	[680-693]
	FALSE	High	[K].LTKDFSALESQLQDTQELLQEENR.[Q]	1xCarbamidomethyl [K3]	2.57508e-10	0.000117245	1	1	1	2	P35579	P35579 [1299-1322]		1	2892.42	100	100	100		241.2	65.4	93.4						Not Found	Peak Found	High	High	n/a	High		3.91e-05		1.785e-12	6.18		81	Used	K.LTKDFSALESQLQDTQELLQEENR.Q	[1299-1322]
	FALSE	High	[K].VTKLQVELDNVTGLLSQSDSK.[S]	1xCarbamidomethyl [K3]	1.2373e-06	0.000117245	1	1	1	3	P35579	P35579 [1275-1295]		1	2331.24	4.266	2.123	2.239	41.5	177.2	88.2	93						Peak Found	High	High	High	n/a	High		3.91e-05		2.983e-08	4.38		79.23	Used	K.VTKLQVELDNVTGLLSQSDSK.S	[1275-1295]
	FALSE	High	[R].KKLEMDLK.[D]	1xCarbamidomethyl [K2]	0.0435758	0.00182255	1	1	1	1	P35579	P35579 [1613-1620]		2	1061.6												No Quan Values	Not Found	Not Found	Not Found	High	n/a	High		0.0003923		0.004418	2.18			Not Used	R.KKLEMDLK.D	[1613-1620]
	FALSE	High	[R].KKVEAQLQELQVK.[F]	1xCarbamidomethyl [K2]	0.00499856	0.000226592	1	1	1	1	P35579	P35579 [1248-1260]		2	1597.93	2.319	0.608	0.01	101.9	236.2	61.9							High	Peak Found	Peak Found	Not Found	n/a	High		7.58e-05		0.00038	3.14		42.77	Used	R.KKVEAQLQELQVK.F	[1248-1260]
	FALSE	High	[K].LKDVLLQVDDERR.[N]	1xCarbamidomethyl [K2]	1.44472e-05	0.000117245	1	1	1	7	P35579	P35579 [1844-1856]		2	1655.91	1.041	0.503	1.322	103.5	107.7	52	136.8						Peak Found	High	High	High	n/a	High		3.91e-05		4.99e-07	3.06		54.03	Used	K.LKDVLLQVDDERR.N	[1844-1856]
	FALSE	High	[R].QKHSQAVEELAEQLEQTKR.[V]	1xCarbamidomethyl [K2]	0.000139155	0.000117245	1	1	1	1	P35579	P35579 [1192-1210]		2	2309.18												No Quan Values	Not Found	High	Not Found	Not Found	n/a	High		3.91e-05		6.685e-06	5.8			Not Used	R.QKHSQAVEELAEQLEQTKR.V	[1192-1210]
	FALSE	High	[K].VKPLLQVSR.[Q]	1xCarbamidomethyl [K2]	0.0195701	0.000795337	1	1	1	7	P35579	P35579 [834-842]		0	1096.68	2.939	0.972	2.409	54.6	160.6	53.1	131.6						High	High	High	High	n/a	High		0.0002267		0.001643	2.98		43.81	Used	K.VKPLLQVSR.Q	[834-842]
	FALSE	High	[K].VKVNKDDIQK.[M]	1xCarbamidomethyl [K2]	0.0099522	0.000226592	1	1	1	1	P35579	P35579 [65-74]		2	1243.7	1.9	0.869	2.107	68.1	129.3	59.2	143.4						Peak Found	Peak Found	High	Peak Found	n/a	High		0.0001387		0.0007882	2.45		26.76	Used	K.VKVNKDDIQK.M	[65-74]
	FALSE	High	[K].YKASITALEAK.[I]	1xCarbamidomethyl [K2]	0.1454	0.00644883	1	1	1	1	P35579	P35579 [1805-1815]		1	1251.69												No Quan Values	Not Found	High	Not Found	Not Found	n/a	High		0.001534		0.02853	1.74			Not Used	K.YKASITALEAK.I	[1805-1815]
	FALSE	High	[K].SGFEPASLKEEVGEEAIVELVENGKK.[V]	1xCarbamidomethyl [K26]	0.000466586	0.000117245	1	1	1	1	P35579	P35579 [39-64]		2	2845.45	2.573	0.01	2.005	71.7	184.5		143.8						Peak Found	High	Not Found	Peak Found	n/a	High		3.91e-05		2.668e-05	3.55		80.38	Used	K.SGFEPASLKEEVGEEAIVELVENGKK.V	[39-64]
	FALSE	High	[R].KLEGDSTDLSDQIAELQAQIAELKMQLAK.[K]	1xCarbamidomethyl [K24]; 1xDeamidated [Q]	0.00487677	0.000226592	1	1	2	4	P35579	P35579 [1052-1080]		2	3244.66	2.998	0.01	2.802	58.8	176.4		164.8						High	High	Not Found	High	n/a	High		7.58e-05		0.0003702	2.52		93.42	Used	R.KLEGDSTDLSDQIAELQAQIAELKMQLAK.K	[1052-1080]
	FALSE	High	[K].LEGDSTDLSDQIAELQAQIAELKMQLAK.[K]	1xCarbamidomethyl [K23]	0.0055851	0.000226592	1	1	1	1	P35579	P35579 [1053-1080]		1	3115.58	100		100		292.7		107.3						Not Found	High	Not Found	Peak Found	n/a	High		0.0001387		0.000426	3.55		96.04	Used	K.LEGDSTDLSDQIAELQAQIAELKMQLAK.K	[1053-1080]
	FALSE	High	[K].KMQQNIQELEEQLEEEESAR.[Q]	1xCarbamidomethyl [K1]; 3xDeamidated [Q4; N/Q]	0.0326058	0.00131194	1	1	3	6	P35579	P35579 [940-959]		1	2521.12	1.058	0.366	0.645	130.4	137.9	47.7	84.1						High	High	High	Peak Found	n/a	High		0.0002796		0.003022	3.05		64.28	Used	K.KMQQNIQELEEQLEEEESAR.Q	[940-959]
	FALSE	High	[K].KMQQNIQELEEQLEEEESAR.[Q]	1xCarbamidomethyl [K1]; 1xDeamidated [Q]	6.36687e-05	0.000117245	1	1	2	4	P35579	P35579 [940-959]		1	2519.16												No Quan Values	Not Found	High	High	Not Found	n/a	High		3.91e-05		2.729e-06	4.01			Not Used	K.KMQQNIQELEEQLEEEESAR.Q	[940-959]
	FALSE	High	[K].KANLQIDQINTDLNLER.[S]	1xCarbamidomethyl [K1]	3.27865e-07	0.000117245	1	1	1	4	P35579	P35579 [1754-1770]		1	2055.08	3.442	0.936	2.709	49.5	170.3	46.3	134						High	High	High	High	n/a	High		3.91e-05		6.497e-09	5.58		64.41	Used	K.KANLQIDQINTDLNLER.S	[1754-1770]
	FALSE	High	[KR].KFDQLLAEEK.[SNTA]	1xCarbamidomethyl [K1]	5.31824e-05	0.000117245	4	4	1	1	P35580; P35749; P35579; Q7Z406	P35580 [1452-1461]; P35749 [1452-1461]; P35579 [1445-1454]; Q7Z406 [1469-1478]		1	1277.67												No Quan Values	Not Found	High	Not Found	Not Found	n/a	High		3.91e-05		2.209e-06	2.92			Not Used	K.KFDQLLAEEK.T	[1445-1454]
	FALSE	High	[K].KLEMDLKDLEAHIDSANK.[N]	1xCarbamidomethyl [K1]	0.0365023	0.00182255	1	1	1	1	P35579	P35579 [1614-1631]		2	2127.08	3.574	1.312	4.684	37.8	135.3	49.6	177.3						Peak Found	Peak Found	Peak Found	High	n/a	High		0.0003681		0.003498	3.67		50.02	Used	K.KLEMDLKDLEAHIDSANK.N	[1614-1631]
	FALSE	High	[K].KLVWVPSDK.[S]	1xCarbamidomethyl [K1]	0.000672756	0.000117245	1	1	1	4	P35579	P35579 [30-38]		1	1128.64	2.696	0.581	1.656	67.4	181.8	39.2	111.6						Peak Found	High	Peak Found	High	n/a	High		3.91e-05		4.044e-05	3.16		49.06	Used	K.KLVWVPSDK.S	[30-38]
	FALSE	High	[K].KMQQNIQELEEQLEEEESAR.[Q]	1xCarbamidomethyl [K1]	0.000263668	0.000117245	1	1	1	5	P35579	P35579 [940-959]		1	2518.17	2.587	1.778	2.509	50.8	131.4	90.3	127.4						High	High	High	High	n/a	High		3.91e-05		1.391e-05	4.43		58.16	Used	K.KMQQNIQELEEQLEEEESAR.Q	[940-959]
	FALSE	High	[K].KVIQYLAYVASSHK.[S]	1xCarbamidomethyl [K1]	1.42713e-06	0.000117245	1	1	1	7	P35579	P35579 [186-199]		1	1663.92	3.342	0.575	0.587	72.7	242.9	41.8	42.7						High	High	High	High	n/a	High		3.91e-05		3.502e-08	4.83		55.53	Used	K.KVIQYLAYVASSHK.S	[186-199]
	FALSE	High	[K].NMDPLNDNIATLLHQSSDKFVSELWK.[D]	1xCarbamidomethyl [K19]; 1xOxidation [M2]	3.25889e-08	0.000117245	1	1	1	1	P35579	P35579 [588-613]		1	3088.5	7.581	0.01	2.197	37.1	281.4		81.5						Peak Found	High	Not Found	Peak Found	n/a	High		3.91e-05		4.597e-10	5.29		94.35	Used	K.NMDPLNDNIATLLHQSSDKFVSELWK.D	[588-613]
	FALSE	High	[KR].QLLQANPILEAFGNAKTVK.[N]	1xCarbamidomethyl [K16]	8.85263e-09	0.000117245	3	3	1	2	P35749; P35579; Q7Z406	P35749 [217-235]; P35579 [210-228]; Q7Z406 [237-255]		1	2112.18	1.87	0.709	1.521	78.4	146.7	55.6	119.3					Shared	Peak Found	High	High	Peak Found	n/a	High		3.91e-05		1.034e-10	5.21		80.71	Used	R.QLLQANPILEAFGNAKTVK.N	[210-228]
	FALSE	High	[R].FLSNGHVTIPGQQDKDMFQETMEAMR.[I]	1xCarbamidomethyl [K15]; 3xDeamidated [Q12; Q13; N/Q]	0.0298152	0.00109658	1	1	2	4	P35579	P35579 [302-327]		1	3070.36	100	100	100		160.8	103.1	136.1						High	Peak Found	High	High	n/a	High		0.0002496		0.002703	2.67		66.17	Used	R.FLSNGHVTIPGQQDKDMFQETMEAMR.I	[302-327]
	FALSE	High	[R].FLSNGHVTIPGQQDKDMFQETMEAMR.[I]	1xCarbamidomethyl [K15]; 2xDeamidated [Q12; N/Q]	0.141592	0.00644883	1	1	2	5	P35579	P35579 [302-327]		1	3069.38			100				400						Not Found	High	High	High	n/a	High		0.001483		0.02747	2.68		63.12	Used	R.FLSNGHVTIPGQQDKDMFQETMEAMR.I	[302-327]
	FALSE	High	[R].FLSNGHVTIPGQQDKDMFQETMEAMR.[I]	1xCarbamidomethyl [K15]; 2xDeamidated [N4; Q12]; 1xOxidation [M]	0.187515	0.00969789	1	1	2	4	P35579	P35579 [302-327]		1	3085.37	0.01	0.01	0.807	221.3			178.7						Peak Found	High	Not Found	High	n/a	High		0.002552		0.04327	2.2		58.33	Used	R.FLSNGHVTIPGQQDKDMFQETMEAMR.I	[302-327]
	FALSE	High	[R].FLSNGHVTIPGQQDKDMFQETMEAMR.[I]	1xCarbamidomethyl [K15]; 1xOxidation [M25]	0.0148931	0.000456582	1	1	1	6	P35579	P35579 [302-327]		1	3083.4	3.371	0.465	2.653	53.4	180.1	24.8	141.7						High	High	Peak Found	High	n/a	High		0.0001677		0.001211	2.61		54.17	Used	R.FLSNGHVTIPGQQDKDMFQETMEAMR.I	[302-327]
	FALSE	High	[R].FLSNGHVTIPGQQDKDMFQETMEAMR.[I]	1xCarbamidomethyl [K15]; 1xDeamidated [N/Q]	0.0210423	0.000888147	1	1	3	9	P35579	P35579 [302-327]		1	3068.39	3.55	3.676	6.603	27	95.8	99.2	178.1						Peak Found	High	High	High	n/a	High		0.0002267		0.001785	2.27		63.28	Used	R.FLSNGHVTIPGQQDKDMFQETMEAMR.I	[302-327]
	FALSE	High	[R].NTDQASMPDNTAAQKVSHLLGINVTDFTR.[G]	1xCarbamidomethyl [K15]; 1xDeamidated [N/Q]	0.0231741	0.000888147	1	1	2	2	P35579	P35579 [359-387]		1	3202.54												No Quan Values	Not Found	Not Found	Not Found	High	n/a	High		0.0002496		0.002002	2			Not Used	R.NTDQASMPDNTAAQKVSHLLGINVTDFTR.G	[359-387]
	FALSE	High	[R].FLSNGHVTIPGQQDKDMFQETMEAMR.[I]	1xCarbamidomethyl [K15]	0.00807872	0.000226592	1	1	1	9	P35579	P35579 [302-327]		1	3067.41	9.725	4.527	10.922	15.3	148.6	69.2	166.9						Peak Found	High	High	High	n/a	High		0.0001387		0.0006306	3.48		60.45	Used	R.FLSNGHVTIPGQQDKDMFQETMEAMR.I	[302-327]
	FALSE	High	[K].NFINNPLAQADWAAKK.[L]	1xCarbamidomethyl [K15]	1.07272e-06	0.000117245	1	1	1	4	P35579	P35579 [15-30]		1	1857.96	3.274	1.237	2.998	47	153.9	58.1	140.9						High	High	High	High	n/a	High		3.91e-05		2.529e-08	5.25		67.25	Used	K.NFINNPLAQADWAAKK.L	[15-30]
	FALSE	High	[K].NLPIYSEEIVEMYKGK.[K]	1xCarbamidomethyl [K14]; 1xOxidation [M12]	4.22716e-05	0.000117245	1	1	1	1	P35579	P35579 [126-141]		1	1985.99												No Quan Values	Not Found	High	Not Found	Not Found	n/a	High		3.91e-05		1.698e-06	3.51			Not Used	K.NLPIYSEEIVEMYKGK.K	[126-141]
	FALSE	High	[R].VISGVLQLGNIVFKK.[E]	1xCarbamidomethyl [K14]; 1xDeamidated [Q7]	0.025515	0.000888147	1	1	1	1	P35579	P35579 [342-356]		1	1673												No Quan Values	Not Found	High	Not Found	Not Found	n/a	High		0.0002496		0.002242	2.44			Not Used	R.VISGVLQLGNIVFKK.E	[342-356]
	FALSE	High	[K].NLPIYSEEIVEMYKGK.[K]	1xCarbamidomethyl [K14]; 1xDeamidated [N1]	2.65406e-05	0.000117245	1	1	1	1	P35579	P35579 [126-141]		1	1970.98												Not Reliable	Not Found	Not Found	Not Found	High	n/a	High		3.91e-05		1.003e-06	3.52			Not Used	K.NLPIYSEEIVEMYKGK.K	[126-141]
	FALSE	High	[R].IAEFTTNLTEEEEK.[S]	1xCarbamidomethyl [K14]	9.71156e-06	0.000117245	1	1	1	2	P35579	P35579 [1001-1014]		0	1710.81	1.791	0.01	1.191	100.5	179.9		119.6						High	Peak Found	Not Found	High	n/a	High		3.91e-05		3.155e-07	3.81		55.91	Used	R.IAEFTTNLTEEEEK.S	[1001-1014]
	FALSE	High	[K].NLPIYSEEIVEMYKGK.[K]	1xCarbamidomethyl [K14]	3.40187e-05	0.000117245	1	1	1	1	P35579	P35579 [126-141]		1	1969.99	1.887	1.079	2.686	60.1	113.5	64.9	161.5						Peak Found	High	Peak Found	Peak Found	n/a	High		3.91e-05		1.326e-06	3.16		73.2	Used	K.NLPIYSEEIVEMYKGK.K	[126-141]
	FALSE	High	[R].VISGVLQLGNIVFKK.[E]	1xCarbamidomethyl [K14]	5.72941e-05	0.000117245	1	1	1	4	P35579	P35579 [342-356]		1	1672.02	2.309	0.775	2.073	65	150	50.3	134.7						High	High	High	High	n/a	High		3.91e-05		2.414e-06	3.48		81.41	Used	R.VISGVLQLGNIVFKK.E	[342-356]
	FALSE	High	[K].IAQLEEQLDNETKER.[Q]	1xCarbamidomethyl [K13]; 1xDeamidated [Q3]	0.000963929	0.000117245	1	1	1	1	P35579	P35579 [1816-1830]		1	1873.91	100	100			250.8	149.2							Not Found	Peak Found	High	Not Found	n/a	High		3.91e-05		6.076e-05	2.76		48.79	Used	K.IAQLEEQLDNETKER.Q	[1816-1830]
	FALSE	High	[K].IAQLEEQLDNETKER.[Q]	1xCarbamidomethyl [K13]	3.75768e-06	0.000117245	1	1	1	1	P35579	P35579 [1816-1830]		1	1872.93	100		100		140.6		259.4						Not Found	Peak Found	Not Found	High	n/a	High		3.91e-05		1.067e-07	4.48		48.84	Used	K.IAQLEEQLDNETKER.Q	[1816-1830]
	FALSE	High	[K].QIATLHAQVADMKK.[K]	1xCarbamidomethyl [K13]	0.01526	0.000456582	1	1	1	1	P35579	P35579 [1358-1371]		1	1610.87	100	100	100		169.1	69.9	161						Not Found	High	Peak Found	Peak Found	n/a	High		0.0001677		0.001248	1.96		41.88	Used	K.QIATLHAQVADMKK.K	[1358-1371]
	FALSE	High	[K].VIQYLAYVASSHKSK.[K]	1xCarbamidomethyl [K13]	1.82894e-05	0.000117245	1	1	1	3	P35579	P35579 [187-201]		1	1750.95	6.027	1.414	2.208	37.6	226.4	53.1	82.9						Peak Found	High	Peak Found	High	n/a	High		3.91e-05		6.503e-07	3.85		54.45	Used	K.VIQYLAYVASSHKSK.K	[187-201]
	FALSE	High	[K].EQADFAIEALAKATYER.[ML]	1xCarbamidomethyl [K12]; 1xDeamidated [Q2]	2.47893e-05	0.000117245	2	2	1	2	P35579; Q7Z406	P35579 [408-424]; Q7Z406 [434-450]		1	1983.97												Not Reliable	Not Found	Not Found	High	Not Found	n/a	High		3.91e-05		9.265e-07	4.26			Not Used	K.EQADFAIEALAKATYER.M	[408-424]
	FALSE	High	[K].EQADFAIEALAKATYER.[ML]	1xCarbamidomethyl [K12]	2.57343e-06	0.000117245	2	2	1	4	P35579; Q7Z406	P35579 [408-424]; Q7Z406 [434-450]		1	1982.98	2.329	0.862	1.09	75.8	176.4	65.3	82.6					Shared	Peak Found	High	Peak Found	High	n/a	High		3.91e-05		6.888e-08	4.46		75.34	Used	K.EQADFAIEALAKATYER.M	[408-424]
	FALSE	High	[R].NAEQYKDQADKASTR.[L]	1xCarbamidomethyl [K11]; 1xDeamidated [Q4]	5.35135e-05	0.000117245	1	1	1	1	P35579	P35579 [1857-1871]		2	1782.83	100		100		174.2		225.8						Not Found	Peak Found	Not Found	High	n/a	High		3.91e-05		2.225e-06	3.55		27.2	Used	R.NAEQYKDQADKASTR.L	[1857-1871]
	FALSE	High	[K].DLEAHIDSANKNR.[D]	1xCarbamidomethyl [K11]	9.47131e-05	0.000117245	1	1	1	1	P35579	P35579 [1621-1633]		1	1539.75												No Quan Values	Not Found	Not Found	Not Found	High	n/a	High		3.91e-05		4.296e-06	3.88			Not Used	K.DLEAHIDSANKNR.D	[1621-1633]
	FALSE	High	[K].VEAQLQELQVKFNEGER.[V]	1xCarbamidomethyl [K11]	0.000185123	0.000117245	1	1	1	1	P35579	P35579 [1250-1266]		1	2074.06	100		100		208		192						Not Found	High	Not Found	Peak Found	n/a	High		3.91e-05		9.239e-06	3.05		62.1	Used	K.VEAQLQELQVKFNEGER.V	[1250-1266]
	FALSE	High	[R].ALEQQVEEMKTQLEELEDELQATEDAK.[L]	1xCarbamidomethyl [K10]; 3xDeamidated [Q4; Q5; Q12]	0.00223853	0.000117245	1	1	1	4	P35579	P35579 [1529-1555]		1	3207.46	100	100	100		190.6	112.3	97.1						Not Found	High	High	High	n/a	High		3.91e-05		0.0001579	3.34		81.7	Used	R.ALEQQVEEMKTQLEELEDELQATEDAK.L	[1529-1555]
	FALSE	High	[R].ALEQQVEEMKTQLEELEDELQATEDAK.[L]	1xCarbamidomethyl [K10]; 1xDeamidated [Q]	0.000230025	0.000117245	1	1	2	3	P35579	P35579 [1529-1555]		1	3205.49	1.812	1.026	1.511	74.8	135.5	76.7	113						Peak Found	High	High	High	n/a	High		3.91e-05		1.185e-05	4.64		71.11	Used	R.ALEQQVEEMKTQLEELEDELQATEDAK.L	[1529-1555]
	FALSE	High	[R].ALEQQVEEMKTQLEELEDELQATEDAK.[L]	1xCarbamidomethyl [K10]	0.00565435	0.000226592	1	1	1	4	P35579	P35579 [1529-1555]		1	3204.51	1.75	0.953	1.548	76.2	133.3	72.6	117.9						High	High	High	High	n/a	High		0.0001387		0.0004318	2.9		71.12	Used	R.ALEQQVEEMKTQLEELEDELQATEDAK.L	[1529-1555]
	FALSE	High	[K].TDLLLEPYNKYR.[F]	1xCarbamidomethyl [K10]	0.000112686	0.000117245	1	1	1	5	P35579	P35579 [290-301]		1	1581.83	4.317	0.01	4.44	41	177		182						High	High	High	High	n/a	High		3.91e-05		5.235e-06	3.44		57.93	Used	K.TDLLLEPYNKYR.F	[290-301]
	FALSE	High	[R].TEMEDLMSSKDDVGK.[S]	1xCarbamidomethyl [K10]	0.180944	0.00885472	1	1	1	1	P35579	P35579 [1504-1518]		1	1741.76												No Quan Values	Not Found	High	Not Found	Not Found	n/a	High		0.002297		0.04084	1.8			Not Used	R.TEMEDLMSSKDDVGK.S	[1504-1518]
	FALSE	High	[K].RHEMPPHIYAITDTAYR.[S]	1xCarbamidomethyl [H]; 1xOxidation [M4]	4.75706e-06	0.000117245	1	1	2	2	P35579	P35579 [143-159]		1	2144.03	100		100		174.9		225.1						Not Found	High	Not Found	High	n/a	High		3.91e-05		1.393e-07	5.8		46.46	Used	K.RHEMPPHIYAITDTAYR.S	[143-159]
	FALSE	High	[R].HEMPPHIYAITDTAYR.[S]	1xCarbamidomethyl [H]	0.00102558	0.000117245	1	1	2	19	P35579	P35579 [144-159]		0	1971.94	6.44	2.678	5.607	25.4	163.8	68.1	142.6						High	High	High	High	n/a	High		3.91e-05		6.513e-05	2.61		45.73	Used	R.HEMPPHIYAITDTAYR.S	[144-159]
	FALSE	High	[K].RHEMPPHIYAITDTAYR.[S]	1xCarbamidomethyl [H]	0.000148985	0.000117245	1	1	2	16	P35579	P35579 [143-159]		1	2128.04	3.087	1.303	3.664	44.2	136.4	57.6	161.9						High	High	High	High	n/a	High		3.91e-05		7.222e-06	2.56		42.52	Used	K.RHEMPPHIYAITDTAYR.S	[143-159]
	FALSE	High	[R].TFHIFYYLLSGAGEHLK.[T]	1xCarbamidomethyl [H]	1.10688e-08	0.000117245	1	1	2	12	P35579	P35579 [273-289]		0	2053.05	4.185	1.626	2.931	41.1	171.8	66.8	120.4						High	High	High	High	n/a	High		3.91e-05		1.33e-10	4.38		84.2	Used	R.TFHIFYYLLSGAGEHLK.T	[273-289]
	FALSE	High	[K].LQQLFNHTMFILEQEEYQR.[E]	1xCarbamidomethyl [H7]; 1xOxidation [M9]	2.245e-06	0.000117245	3	3	1	1	P35580; P35749; P35579	P35580 [483-501]; P35749 [483-501]; P35579 [476-494]		0	2540.22	2.326	0.421	1.504	76.2	177.2	32.1	114.5					Shared	Peak Found	High	Peak Found	Peak Found	n/a	High		3.91e-05		5.903e-08	4.98		70.64	Used	K.LQQLFNHTMFILEQEEYQR.E	[476-494]
		Checked	Confidence	Modification Name	Target Amino Acid	Position in Peptide	Site Probability	Peptide Sequence	# Modified PSMs	# Uncertain Modified PSMs	# Unmodified PSMs	Protein Accession	Protein Description	Position	Master	Motif	Site Status
		FALSE	High	Phospho	T	8	100	LQQLFNHTMFILEQEEYQR	1	0	219	P35580	Myosin-10 OS=Homo sapiens OX=9606 GN=MYH10 PE=1 SV=3	490	Master Protein	QQLFNHtMFILEQ	Unmodified
		FALSE	High	Phospho	T	8	100	LQQLFNHTMFILEQEEYQR	1	0	219	P35749	Myosin-11 OS=Homo sapiens OX=9606 GN=MYH11 PE=1 SV=3	490	Master Protein	QQLFNHtMFILEQ	Unmodified
		FALSE	High	Phospho	T	8	100	LQQLFNHTMFILEQEEYQR	1	0	219	P35579	Myosin-9 OS=Homo sapiens OX=9606 GN=MYH9 PE=1 SV=4	483	Master Protein	QQLFNHtMFILEQ	Unmodified
	FALSE	High	[K].LQQLFNHTMFILEQEEYQR.[E]	1xCarbamidomethyl [H7]; 1xDeamidated [N/Q]	0.000872899	0.000117245	3	3	2	12	P35580; P35749; P35579	P35580 [483-501]; P35749 [483-501]; P35579 [476-494]		0	2525.21	4.45	1.371	3.38	39.2	174.5	53.8	132.5					Shared	High	High	High	High	n/a	High		3.91e-05		5.453e-05	2.8		67.59	Used	K.LQQLFNHTMFILEQEEYQR.E	[476-494]
		Checked	Confidence	Modification Name	Target Amino Acid	Position in Peptide	Site Probability	Peptide Sequence	# Modified PSMs	# Uncertain Modified PSMs	# Unmodified PSMs	Protein Accession	Protein Description	Position	Master	Motif	Site Status
		FALSE	High	Phospho	T	8	100	LQQLFNHTMFILEQEEYQR	1	0	219	P35580	Myosin-10 OS=Homo sapiens OX=9606 GN=MYH10 PE=1 SV=3	490	Master Protein	QQLFNHtMFILEQ	Unmodified
		FALSE	High	Phospho	T	8	100	LQQLFNHTMFILEQEEYQR	1	0	219	P35749	Myosin-11 OS=Homo sapiens OX=9606 GN=MYH11 PE=1 SV=3	490	Master Protein	QQLFNHtMFILEQ	Unmodified
		FALSE	High	Phospho	T	8	100	LQQLFNHTMFILEQEEYQR	1	0	219	P35579	Myosin-9 OS=Homo sapiens OX=9606 GN=MYH9 PE=1 SV=4	483	Master Protein	QQLFNHtMFILEQ	Unmodified
	FALSE	High	[K].LQQLFNHTMFILEQEEYQR.[E]	1xCarbamidomethyl [H7]	3.61968e-05	0.000117245	3	3	1	14	P35580; P35749; P35579	P35580 [483-501]; P35749 [483-501]; P35579 [476-494]		0	2524.23	3.666	1.179	2.936	45.6	167	53.7	133.7					Shared	High	High	High	High	n/a	High		3.91e-05		1.422e-06	4.14		64.58	Used	K.LQQLFNHTMFILEQEEYQR.E	[476-494]
		Checked	Confidence	Modification Name	Target Amino Acid	Position in Peptide	Site Probability	Peptide Sequence	# Modified PSMs	# Uncertain Modified PSMs	# Unmodified PSMs	Protein Accession	Protein Description	Position	Master	Motif	Site Status
		FALSE	High	Phospho	T	8	100	LQQLFNHTMFILEQEEYQR	1	0	219	P35580	Myosin-10 OS=Homo sapiens OX=9606 GN=MYH10 PE=1 SV=3	490	Master Protein	QQLFNHtMFILEQ	Unmodified
		FALSE	High	Phospho	T	8	100	LQQLFNHTMFILEQEEYQR	1	0	219	P35749	Myosin-11 OS=Homo sapiens OX=9606 GN=MYH11 PE=1 SV=3	490	Master Protein	QQLFNHtMFILEQ	Unmodified
		FALSE	High	Phospho	T	8	100	LQQLFNHTMFILEQEEYQR	1	0	219	P35579	Myosin-9 OS=Homo sapiens OX=9606 GN=MYH9 PE=1 SV=4	483	Master Protein	QQLFNHtMFILEQ	Unmodified
	FALSE	High	[R].FLSNGHVTIPGQQDKDMFQETMEAMR.[I]	1xCarbamidomethyl [H6]; 3xOxidation [M17; M22; M25]	0.0233141	0.000888147	1	1	1	1	P35579	P35579 [302-327]		1	3115.39												No Quan Values	High	Not Found	Not Found	Not Found	n/a	High		0.0002496		0.002019	2.78			Not Used	R.FLSNGHVTIPGQQDKDMFQETMEAMR.I	[302-327]
	FALSE	High	[K].QIATLHAQVADMK.[K]	1xCarbamidomethyl [H6]; 1xOxidation [M12]	0.00340893	0.000117245	1	1	1	5	P35579	P35579 [1358-1370]		0	1498.77	2.071	0.01	1.928	80	165.8		154.2						High	High	High	High	n/a	High		3.91e-05		0.000251	2.5		40.69	Used	K.QIATLHAQVADMK.K	[1358-1370]
	FALSE	High	[K].QIATLHAQVADMK.[K]	1xCarbamidomethyl [H6]; 1xDeamidated [Q8]	0.0246115	0.000888147	1	1	1	1	P35579	P35579 [1358-1370]		0	1483.76												No Quan Values	Not Found	Not Found	High	Not Found	n/a	High		0.0002496		0.002155	2.25			Not Used	K.QIATLHAQVADMK.K	[1358-1370]
	FALSE	High	[R].FLSNGHVTIPGQQDK.[D]	1xCarbamidomethyl [H6]; 1xDeamidated [N4]	0.00314573	0.000117245	1	1	1	2	P35579	P35579 [302-316]		0	1698.84	2.205	0.944	0.99	77.8	171.6	73.5	77.1						Peak Found	High	High	Peak Found	n/a	High		3.91e-05		0.00023	2.35		53.15	Used	R.FLSNGHVTIPGQQDK.D	[302-316]
	FALSE	High	[R].AGVLAHLEEER.[D]	1xCarbamidomethyl [H6]	7.20972e-06	0.000117245	2	2	1	7	P35580; P35579	P35580 [772-782]; P35579 [765-775]		0	1280.66	3.816	1.652	4.673	35.9	137	59.3	167.8					Shared	High	High	High	High	n/a	High		3.91e-05		2.248e-07	2.81		46.59	Used	R.AGVLAHLEEER.D	[765-775]
	FALSE	High	[R].FLSNGHVTIPGQQDK.[D]	1xCarbamidomethyl [H6]	0.00369403	0.000117245	1	1	1	2	P35579	P35579 [302-316]		0	1697.86	2.856	1.094	3.712	46.2	131.9	50.5	171.4						Peak Found	Peak Found	High	High	n/a	High		3.91e-05		0.000274	2.51		49.38	Used	R.FLSNGHVTIPGQQDK.D	[302-316]
	FALSE	High	[K].QIATLHAQVADMK.[K]	1xCarbamidomethyl [H6]	1.66692e-07	0.000117245	1	1	1	5	P35579	P35579 [1358-1370]		0	1482.77	4.009	1.736	5.738	32	128.5	55.6	183.9						High	High	High	High	n/a	High		3.91e-05		2.982e-09	3.68		47.1	Used	K.QIATLHAQVADMK.K	[1358-1370]
	FALSE	High	[K].LDPHLVLDQLR.[C]	1xCarbamidomethyl [H4]	9.89179e-05	0.000117245	2	2	1	16	P35580; P35579	P35580 [690-700]; P35579 [683-693]		0	1375.77	3.917	1.324	2.755	44.5	174.2	58.9	122.5					Shared	High	High	High	High	n/a	High		3.91e-05		4.509e-06	2.43		69.29	Used	K.LDPHLVLDQLR.C	[683-693]
	FALSE	High	[K].VSHLLGINVTDFTR.[G]	1xCarbamidomethyl [H3]; 1xDeamidated [N8]	0.0123282	0.000344177	1	1	1	1	P35579	P35579 [374-387]		0	1629.86												Not Reliable	Not Found	High	Not Found	Not Found	n/a	High		0.0001677		0.0009856	3.14			Not Used	K.VSHLLGINVTDFTR.G	[374-387]
	FALSE	High	[K].NKHEAMITDLEER.[L]	1xCarbamidomethyl [H3]	0.00565435	0.000226592	1	1	1	6	P35579	P35579 [1023-1035]		1	1642.79	2.777	0.87	2.133	59	163.8	51.3	125.8						High	High	Peak Found	High	n/a	High		0.0001387		0.0004331	3.02		33.65	Used	K.NKHEAMITDLEER.L	[1023-1035]
	FALSE	High	[K].VSHLLGINVTDFTR.[G]	1xCarbamidomethyl [H3]	3.04286e-06	0.000117245	1	1	1	8	P35579	P35579 [374-387]		0	1628.88	3.418	1.615	3.632	41.4	141.5	66.8	150.3						High	High	High	High	n/a	High		3.91e-05		8.346e-08	3.46		71.43	Used	K.VSHLLGINVTDFTR.G	[374-387]
	FALSE	High	[K].THEAQIQEMR.[Q]	1xCarbamidomethyl [H2]	0.02054	0.000888147	1	1	1	2	P35579	P35579 [1182-1191]		0	1299.61	100	100	100		157	89	154.1						Not Found	High	Peak Found	High	n/a	High		0.0002267		0.00174	2.63		32.17	Used	K.THEAQIQEMR.Q	[1182-1191]
	FALSE	High	[R].HEMPPHIYAITDTAYR.[S]	1xCarbamidomethyl [H1]; 1xOxidation [M3]	0.00116815	0.000117245	1	1	1	1	P35579	P35579 [144-159]		0	1987.93	1.092	0.639	1.059	105.5	115.2	67.5	111.8						Peak Found	High	Peak Found	Peak Found	n/a	High		3.91e-05		7.559e-05	3.56		50.84	Used	R.HEMPPHIYAITDTAYR.S	[144-159]
	FALSE	High	[K].HEAMITDLEER.[L]	1xCarbamidomethyl [H1]	0.181871	0.00894434	1	1	1	1	P35579	P35579 [1025-1035]		0	1400.65	100	100	100		136.6	120.8	142.6						Not Found	High	Peak Found	Peak Found	n/a	High		0.002374		0.0412	1.18		38	Used	K.HEAMITDLEER.L	[1025-1035]
	FALSE	High	[K].HSQAVEELAEQLEQTK.[R]	1xCarbamidomethyl [H1]	1.10634e-05	0.000117245	1	1	1	5	P35579	P35579 [1194-1209]		0	1896.93	100	100	100		145.6	65.4	189						High	High	High	Peak Found	n/a	High		3.91e-05		3.671e-07	3.78		62.96	Used	K.HSQAVEELAEQLEQTK.R	[1194-1209]
	FALSE	High	[K].HSQAVEELAEQLEQTKR.[V]	1xCarbamidomethyl [H1]	1.00273e-11	0.000117245	1	1	1	4	P35579	P35579 [1194-1210]		1	2053.03	24.949	3.438	7.022	11	274.1	37.8	77.1						Peak Found	High	High	High	n/a	High		3.91e-05		4.324e-14	6.01		60.9	Used	K.HSQAVEELAEQLEQTKR.V	[1194-1210]
	FALSE	High	[R].NTDQASMPDNTAAQKVSHLLGINVTDFTR.[G]	1xCarbamidomethyl [H18]; 1xDeamidated [N10]; 1xOxidation [M7]	0.000141769	0.000117245	1	1	1	1	P35579	P35579 [359-387]		1	3218.54												No Quan Values	High	Not Found	Not Found	Not Found	n/a	High		3.91e-05		6.84e-06	3.27			Not Used	R.NTDQASMPDNTAAQKVSHLLGINVTDFTR.G	[359-387]
	FALSE	High	[K].NMDPLNDNIATLLHQSSDK.[F]	1xCarbamidomethyl [H14]; 1xOxidation [M2]	5.25537e-08	0.000117245	1	1	1	5	P35579	P35579 [588-606]		0	2199.03	4.352	1.253	2.7	43	187.1	53.8	116.1						High	High	High	High	n/a	High		3.91e-05		7.959e-10	4.07		69.89	Used	K.NMDPLNDNIATLLHQSSDK.F	[588-606]
	FALSE	High	[R].LQQELDDLLVDLDHQR.[Q]	1xCarbamidomethyl [H14]	7.72036e-07	0.000117245	1	1	1	1	P35579	P35579 [1418-1433]		0	2007.01	4.082	1.917	2.837	40.7	166	78	115.4						Peak Found	Peak Found	Peak Found	High	n/a	High		3.91e-05		1.728e-08	4.15		79.77	Used	R.LQQELDDLLVDLDHQR.Q	[1418-1433]
	FALSE	High	[K].NMDPLNDNIATLLHQSSDK.[F]	1xCarbamidomethyl [H14]	8.41791e-05	0.000117245	1	1	1	1	P35579	P35579 [588-606]		0	2183.04	100	100	100		116.9	72.1	211.1						Not Found	High	Peak Found	Peak Found	n/a	High		3.91e-05		3.76e-06	2.36		74.55	Used	K.NMDPLNDNIATLLHQSSDK.F	[588-606]
	FALSE	High	[R].FLSNGHVTIPGQQDKDMFQETMEAMR.[I]	1xCarbamidomethyl [H/K]; 2xOxidation [M22; M]	0.0103881	0.000226592	1	1	2	6	P35579	P35579 [302-327]		1	3099.4	1.873	0.34	1.445	85.9	160.9	29.2	124.1						Peak Found	High	High	High	n/a	High		0.0001387		0.0008217	2.76		48.74	Used	R.FLSNGHVTIPGQQDKDMFQETMEAMR.I	[302-327]
	FALSE	High	[R].NTDQASMPDNTAAQKVSHLLGINVTDFTR.[G]	1xCarbamidomethyl [H/K]; 2xDeamidated [N/Q]; 1xOxidation [M7]	0.0177625	0.000680247	1	1	2	2	P35579	P35579 [359-387]		1	3219.52												No Quan Values	Not Found	High	Not Found	Not Found	n/a	High		0.0002267		0.001475	1.81			Not Used	R.NTDQASMPDNTAAQKVSHLLGINVTDFTR.G	[359-387]
	FALSE	High	[R].NTDQASMPDNTAAQKVSHLLGINVTDFTR.[G]	1xCarbamidomethyl [H/K]; 1xOxidation [M7]	1.57612e-06	0.000117245	1	1	2	3	P35579	P35579 [359-387]		1	3217.55	0.95	0.01	0.14	191.4	181.9		26.7						High	High	Not Found	Peak Found	n/a	High		3.91e-05		3.922e-08	4.09		78.9	Used	R.NTDQASMPDNTAAQKVSHLLGINVTDFTR.G	[359-387]
	FALSE	High	[K].QIATLHAQVADMKK.[K]	1xCarbamidomethyl [H/K]; 1xOxidation [M12]	0.00461341	0.000226592	1	1	2	4	P35579	P35579 [1358-1371]		1	1626.86	0.01	0.01	0.01	400									High	High	High	High	n/a	High		7.58e-05		0.0003487	3.43		37.85	Used	K.QIATLHAQVADMKK.K	[1358-1371]
	FALSE	High	[K].NMDPLNDNIATLLHQSSDK.[F]	1xCarbamidomethyl [H/K]; 1xDeamidated [N]	1.17717e-05	0.000117245	1	1	3	3	P35579	P35579 [588-606]		0	2184.02												Not Reliable	Not Found	Not Found	High	Not Found	n/a	High		3.91e-05		3.947e-07	3.36			Not Used	K.NMDPLNDNIATLLHQSSDK.F	[588-606]
	FALSE	High	[K].NKHEAMITDLEER.[L]	1xCarbamidomethyl [H/K]; 1xDeamidated [N1]	0.0799202	0.00330869	1	1	2	2	P35579	P35579 [1023-1035]		1	1643.77												No Quan Values	Not Found	High	Not Found	Not Found	n/a	High		0.0007079		0.01069	2.11			Not Used	K.NKHEAMITDLEER.L	[1023-1035]
	FALSE	High	[R].FLSNGHVTIPGQQDKDMFQETMEAMR.[I]	1xCarbamidomethyl [H/K]; 1xDeamidated [N/Q]; 2xOxidation [M22; M]	0.00105132	0.000117245	1	1	7	13	P35579	P35579 [302-327]		1	3100.38	4.593	0.959	3.038	41.7	191.6	40	126.7						Peak Found	High	Peak Found	High	n/a	High		3.91e-05		6.737e-05	2.65		51.71	Used	R.FLSNGHVTIPGQQDKDMFQETMEAMR.I	[302-327]
	FALSE	High	[R].FLSNGHVTIPGQQDKDMFQETMEAMR.[I]	1xCarbamidomethyl [H/K]; 1xDeamidated [N/Q]; 1xOxidation [M]	0.00306889	0.000117245	1	1	7	13	P35579	P35579 [302-327]		1	3084.39	3.712	1.052	2.919	46.1	171	48.5	134.5						High	High	High	High	n/a	High		3.91e-05		0.000223	3.28		55.29	Used	R.FLSNGHVTIPGQQDKDMFQETMEAMR.I	[302-327]
	FALSE	High	[K].KRHEMPPHIYAITDTAYR.[S]	1xCarbamidomethyl [H/K]	0.00769129	0.000226592	1	1	3	11	P35579	P35579 [142-159]		2	2256.13	8.928	4.932	12.167	14.8	132.1	73	180.1						High	High	High	High	n/a	High		0.0001387		0.0006007	1.77		40.39	Used	K.KRHEMPPHIYAITDTAYR.S	[142-159]
	FALSE	High	[R].NTDQASMPDNTAAQKVSHLLGINVTDFTR.[G]	1xCarbamidomethyl [H/K]	0.0056893	0.000226592	1	1	2	2	P35579	P35579 [359-387]		1	3201.56			100				400						Not Found	Not Found	Not Found	High	n/a	High		0.0001387		0.0004364	3.49		81.89	Used	R.NTDQASMPDNTAAQKVSHLLGINVTDFTR.G	[359-387]
	FALSE	High	[K].VIQYLAYVASSHK.[S]	1xCarbamidomethyl [H/K]	7.57917e-08	0.000117245	1	1	2	12	P35579	P35579 [187-199]		0	1535.82	3.846	1.615	3.614	39.7	152.7	64.1	143.5						High	High	High	High	n/a	High		3.91e-05		1.215e-09	3.15		60.46	Used	K.VIQYLAYVASSHK.S	[187-199]
	FALSE	High	[K].VEDMAELTCLNEASVLHNLK.[DE]	1xCarbamidomethyl [C9]; 2xDeamidated [N11; N18]; 1xOxidation [M4]	0.000583321	0.000117245	2	2	1	1	P35580; P35579	P35580 [87-106]; P35579 [83-102]		0	2304.07												No Quan Values	Not Found	High	Not Found	Not Found	n/a	High		3.91e-05		3.445e-05	2.45			Not Used	K.VEDMAELTCLNEASVLHNLK.E	[83-102]
		Checked	Confidence	Modification Name	Target Amino Acid	Position in Peptide	Site Probability	Peptide Sequence	# Modified PSMs	# Uncertain Modified PSMs	# Unmodified PSMs	Protein Accession	Protein Description	Position	Master	Motif	Site Status
		FALSE	High	Phospho	T	8	100	VEDMAELTCLNEASVLHNLK	1	0	81	P35580	Myosin-10 OS=Homo sapiens OX=9606 GN=MYH10 PE=1 SV=3	94	Master Protein	EDMAELtCLNEAS	Unmodified
		FALSE	High	Phospho	T	8	100	VEDMAELTCLNEASVLHNLK	1	0	79	P35579	Myosin-9 OS=Homo sapiens OX=9606 GN=MYH9 PE=1 SV=4	90	Master Protein	EDMAELtCLNEAS	Unmodified
	FALSE	High	[K].VEDMAELTCLNEASVLHNLK.[DE]	1xCarbamidomethyl [C9]; 1xOxidation [M4]	3.53555e-13	0.000117245	2	2	1	28	P35580; P35579	P35580 [87-106]; P35579 [83-102]		0	2302.11	2.43	0.862	1.365	70.7	171.8	61	96.5					Shared	High	High	High	High	n/a	High		3.91e-05		1.499e-15	6.55		69.74	Used	K.VEDMAELTCLNEASVLHNLK.E	[83-102]
		Checked	Confidence	Modification Name	Target Amino Acid	Position in Peptide	Site Probability	Peptide Sequence	# Modified PSMs	# Uncertain Modified PSMs	# Unmodified PSMs	Protein Accession	Protein Description	Position	Master	Motif	Site Status
		FALSE	High	Phospho	T	8	100	VEDMAELTCLNEASVLHNLK	1	0	81	P35580	Myosin-10 OS=Homo sapiens OX=9606 GN=MYH10 PE=1 SV=3	94	Master Protein	EDMAELtCLNEAS	Unmodified
		FALSE	High	Phospho	T	8	100	VEDMAELTCLNEASVLHNLK	1	0	79	P35579	Myosin-9 OS=Homo sapiens OX=9606 GN=MYH9 PE=1 SV=4	90	Master Protein	EDMAELtCLNEAS	Unmodified
	FALSE	High	[K].KKMEDSVGCLETAEEVK.[R]	1xCarbamidomethyl [C9]; 1xOxidation [M3]	7.5751e-05	0.000117245	1	1	1	2	P35579	P35579 [1371-1387]		2	1968.93	100		100		216.9		183.1						Not Found	High	High	Peak Found	n/a	High		3.91e-05		3.32e-06	3.11		41.28	Used	K.KKMEDSVGCLETAEEVK.R	[1371-1387]
	FALSE	High	[K].VEDMAELTCLNEASVLHNLK.[DE]	1xCarbamidomethyl [C9]; 1xDeamidated [N11]; 1xPhospho [T8(100)]	0.035226	0.00152645	2	2	1	1	P35580; P35579	P35580 [87-106]; P35579 [83-102]	P35580 1xPhospho [T94(100)]; P35579 1xPhospho [T90(100)]	0	2367.06		100	100			105	295					Shared	Not Found	Not Found	Peak Found	High	n/a	High		0.0003397		0.003339	2.82		63.27	Used	K.VEDMAELTCLNEASVLHNLK.E	[83-102]
		Checked	Confidence	Modification Name	Target Amino Acid	Position in Peptide	Site Probability	Peptide Sequence	# Modified PSMs	# Uncertain Modified PSMs	# Unmodified PSMs	Protein Accession	Protein Description	Position	Master	Motif	Site Status
		FALSE	High	Phospho	T	8	100	VEDMAELTCLNEASVLHNLK	1	0	81	P35580	Myosin-10 OS=Homo sapiens OX=9606 GN=MYH10 PE=1 SV=3	94	Master Protein	EDMAELtCLNEAS	Modified
		FALSE	High	Phospho	T	8	100	VEDMAELTCLNEASVLHNLK	1	0	79	P35579	Myosin-9 OS=Homo sapiens OX=9606 GN=MYH9 PE=1 SV=4	90	Master Protein	EDMAELtCLNEAS	Modified
	FALSE	High	[K].VEDMAELTCLNEASVLHNLK.[DE]	1xCarbamidomethyl [C9]; 1xDeamidated [N11]; 1xOxidation [M4]	6.37023e-08	0.000117245	2	2	1	3	P35580; P35579	P35580 [87-106]; P35579 [83-102]		0	2303.09	0.915	0.828	1.399	96.6	88.3	79.9	135.1					Shared	Peak Found	High	Peak Found	Peak Found	n/a	High		3.91e-05		9.902e-10	3.67		68.13	Used	K.VEDMAELTCLNEASVLHNLK.E	[83-102]
		Checked	Confidence	Modification Name	Target Amino Acid	Position in Peptide	Site Probability	Peptide Sequence	# Modified PSMs	# Uncertain Modified PSMs	# Unmodified PSMs	Protein Accession	Protein Description	Position	Master	Motif	Site Status
		FALSE	High	Phospho	T	8	100	VEDMAELTCLNEASVLHNLK	1	0	81	P35580	Myosin-10 OS=Homo sapiens OX=9606 GN=MYH10 PE=1 SV=3	94	Master Protein	EDMAELtCLNEAS	Unmodified
		FALSE	High	Phospho	T	8	100	VEDMAELTCLNEASVLHNLK	1	0	79	P35579	Myosin-9 OS=Homo sapiens OX=9606 GN=MYH9 PE=1 SV=4	90	Master Protein	EDMAELtCLNEAS	Unmodified
	FALSE	High	[K].VEDMAELTCLNEASVLHNLK.[DE]	1xCarbamidomethyl [C9]; 1xDeamidated [N11]	8.96463e-10	0.000117245	2	2	1	12	P35580; P35579	P35580 [87-106]; P35579 [83-102]		0	2287.09	1.179	1.801	3.133	56.2	66.3	101.3	176.2					Shared	High	High	High	High	n/a	High		3.91e-05		7.484e-12	6.08		78.56	Used	K.VEDMAELTCLNEASVLHNLK.E	[83-102]
		Checked	Confidence	Modification Name	Target Amino Acid	Position in Peptide	Site Probability	Peptide Sequence	# Modified PSMs	# Uncertain Modified PSMs	# Unmodified PSMs	Protein Accession	Protein Description	Position	Master	Motif	Site Status
		FALSE	High	Phospho	T	8	100	VEDMAELTCLNEASVLHNLK	1	0	81	P35580	Myosin-10 OS=Homo sapiens OX=9606 GN=MYH10 PE=1 SV=3	94	Master Protein	EDMAELtCLNEAS	Unmodified
		FALSE	High	Phospho	T	8	100	VEDMAELTCLNEASVLHNLK	1	0	79	P35579	Myosin-9 OS=Homo sapiens OX=9606 GN=MYH9 PE=1 SV=4	90	Master Protein	EDMAELtCLNEAS	Unmodified
	FALSE	High	[RK].QLKDKADFCIIHYAGK.[V]	1xCarbamidomethyl [C9]	0.00671819	0.000226592	2	2	1	1	P35580; P35579	P35580 [568-583]; P35579 [561-576]		2	1906.98	100		100		259.8		140.2					Shared	Not Found	High	Not Found	Peak Found	n/a	High		0.0001387		0.0005203	2.77		50.31	Used	K.QLKDKADFCIIHYAGK.V	[561-576]
	FALSE	High	[K].VEDMAELTCLNEASVLHNLK.[DE]	1xCarbamidomethyl [C9]	3.42698e-12	0.000117245	2	2	1	22	P35580; P35579	P35580 [87-106]; P35579 [83-102]		0	2286.11	3.083	1.811	3.765	41.4	127.7	75	155.9					Shared	High	High	High	High	n/a	High		3.91e-05		1.362e-14	5.99		76.58	Used	K.VEDMAELTCLNEASVLHNLK.E	[83-102]
		Checked	Confidence	Modification Name	Target Amino Acid	Position in Peptide	Site Probability	Peptide Sequence	# Modified PSMs	# Uncertain Modified PSMs	# Unmodified PSMs	Protein Accession	Protein Description	Position	Master	Motif	Site Status
		FALSE	High	Phospho	T	8	100	VEDMAELTCLNEASVLHNLK	1	0	81	P35580	Myosin-10 OS=Homo sapiens OX=9606 GN=MYH10 PE=1 SV=3	94	Master Protein	EDMAELtCLNEAS	Unmodified
		FALSE	High	Phospho	T	8	100	VEDMAELTCLNEASVLHNLK	1	0	79	P35579	Myosin-9 OS=Homo sapiens OX=9606 GN=MYH9 PE=1 SV=4	90	Master Protein	EDMAELtCLNEAS	Unmodified
	FALSE	High	[K].KMEDSVGCLETAEEVK.[R]	1xCarbamidomethyl [C8]; 1xOxidation [M2]	1.08044e-12	0.000117245	1	1	1	8	P35579	P35579 [1372-1387]		1	1840.83	1.666	1.132	1.312	78.3	130.4	88.6	102.7						High	High	High	High	n/a	High		3.91e-05		4.45e-15	5.13		44.99	Used	K.KMEDSVGCLETAEEVK.R	[1372-1387]
	FALSE	High	[K].KMEDSVGCLETAEEVKR.[K]	1xCarbamidomethyl [C8]; 1xOxidation [M2]	7.12769e-12	0.000117245	1	1	1	30	P35579	P35579 [1372-1388]		2	1996.93	1.482	0.564	1.543	87.1	129.2	49.2	134.5						High	High	High	High	n/a	High		3.91e-05		2.922e-14	5.35		41.64	Used	K.KMEDSVGCLETAEEVKR.K	[1372-1388]
	FALSE	High	[K].KMEDSVGCLETAEEVK.[R]	1xCarbamidomethyl [C8]	4.12827e-12	0.000117245	1	1	1	6	P35579	P35579 [1372-1387]		1	1824.84	1.732	1.274	2.107	65.4	113.3	83.4	137.9						Peak Found	High	High	High	n/a	High		3.91e-05		1.63e-14	4.76		49.2	Used	K.KMEDSVGCLETAEEVK.R	[1372-1387]
	FALSE	High	[K].KMEDSVGCLETAEEVKR.[K]	1xCarbamidomethyl [C8]	2.34732e-13	0.000117245	1	1	1	17	P35579	P35579 [1372-1388]		2	1980.94	2.562	1.568	4.708	40.7	104.2	63.8	191.4						High	High	High	High	n/a	High		3.91e-05		1.009e-15	5.08		45.35	Used	K.KMEDSVGCLETAEEVKR.K	[1372-1388]
	FALSE	High	[K].KQELEEICHDLEAR.[V]	1xCarbamidomethyl [C8]	9.65773e-10	0.000117245	1	1	1	25	P35579	P35579 [910-923]		1	1769.85	1.543	1.032	1.599	77.3	119.3	79.8	123.6						High	High	High	High	n/a	High		3.91e-05		8.147e-12	5.14		51.46	Used	K.KQELEEICHDLEAR.V	[910-923]
	FALSE	High	[K].MEDSVGCLETAEEVK.[R]	1xCarbamidomethyl [C7]; 1xOxidation [M1]	7.39334e-08	0.000117245	1	1	1	1	P35579	P35579 [1373-1387]		0	1712.74	100	100	100		203.8	89.5	106.7						Not Found	High	Peak Found	Peak Found	n/a	High		3.91e-05		1.177e-09	4.26		49.88	Used	K.MEDSVGCLETAEEVK.R	[1373-1387]
	FALSE	High	[K].MEDSVGCLETAEEVKR.[K]	1xCarbamidomethyl [C7]; 1xOxidation [M1]	6.21604e-10	0.000117245	1	1	1	14	P35579	P35579 [1373-1388]		1	1868.84	4.849	1.765	2.192	40.8	197.8	72	89.4						High	High	High	High	n/a	High		3.91e-05		4.932e-12	4.69		45.32	Used	K.MEDSVGCLETAEEVKR.K	[1373-1388]
	FALSE	High	[R].EDQSILCTGESGAGK.[T]	1xCarbamidomethyl [C7]; 1xDeamidated [Q3]	3.8276e-05	0.000117245	4	4	1	1	P35580; P35749; P35579; Q7Z406	P35580 [170-184]; P35749 [170-184]; P35579 [166-180]; Q7Z406 [190-204]		0	1552.68												Not Reliable	Not Found	Not Found	Not Found	High	n/a	High		3.91e-05		1.515e-06	3.34			Not Used	R.EDQSILCTGESGAGK.T	[166-180]
	FALSE	High	[R].EDQSILCTGESGAGKTENTK.[K]	1xCarbamidomethyl [C7]; 1xDeamidated [Q3]	0.181871	0.00894434	4	4	1	1	P35580; P35749; P35579; Q7Z406	P35580 [170-189]; P35749 [170-189]; P35579 [166-185]; Q7Z406 [190-209]		1	2125.96												No Quan Values	Not Found	Not Found	Not Found	High	n/a	High		0.002374		0.04122	1.27			Not Used	R.EDQSILCTGESGAGKTENTK.K	[166-185]
	FALSE	High	[R].EDQSILCTGESGAGK.[T]	1xCarbamidomethyl [C7]	2.37396e-06	0.000117245	4	4	1	7	P35580; P35749; P35579; Q7Z406	P35580 [170-184]; P35749 [170-184]; P35579 [166-180]; Q7Z406 [190-204]		0	1551.7	1.589	1.237	1.337	77.5	123.1	95.9	103.6					Shared	High	High	High	High	n/a	High		3.91e-05		6.276e-08	3.57		43.41	Used	R.EDQSILCTGESGAGK.T	[166-180]
	FALSE	High	[K].MEDSVGCLETAEEVK.[R]	1xCarbamidomethyl [C7]	2.31613e-07	0.000117245	1	1	1	3	P35579	P35579 [1373-1387]		0	1696.74	12.421	12.901	16.089	9.4	117.2	121.7	151.7						Peak Found	High	High	High	n/a	High		3.91e-05		4.367e-09	4.51		53.56	Used	K.MEDSVGCLETAEEVK.R	[1373-1387]
	FALSE	High	[K].MEDSVGCLETAEEVKR.[K]	1xCarbamidomethyl [C7]	1.18508e-08	0.000117245	1	1	1	10	P35579	P35579 [1373-1388]		1	1852.84	2.816	2.356	3.762	40.3	113.4	94.9	151.5						High	High	High	High	n/a	High		3.91e-05		1.448e-10	4.58		48.6	Used	K.MEDSVGCLETAEEVKR.K	[1373-1388]
	FALSE	High	[K].MEDSVGCLETAEEVKRK.[L]	1xCarbamidomethyl [C7]	1.1845e-05	0.000117245	1	1	1	1	P35579	P35579 [1373-1389]		2	1980.94	100		100		180.5		219.5						Not Found	High	Not Found	Peak Found	n/a	High		3.91e-05		3.975e-07	3.99		44.16	Used	K.MEDSVGCLETAEEVKRK.L	[1373-1389]
	FALSE	High	[K].QELEEICHDLEAR.[V]	1xCarbamidomethyl [C7]	6.06071e-07	0.000117245	1	1	1	7	P35579	P35579 [911-923]		0	1641.75	2.036	0.793	1.585	73.9	150.4	58.6	117.1						High	High	High	High	n/a	High		3.91e-05		1.309e-08	3.39		56.19	Used	K.QELEEICHDLEAR.V	[911-923]
	FALSE	High	[K].DKADFCIIHYAGK.[V]	1xCarbamidomethyl [C6]	3.85338e-08	0.000117245	2	2	1	27	P35580; P35579	P35580 [571-583]; P35579 [564-576]		1	1537.75	2.714	1.325	2.718	51.6	139.9	68.3	140.2					Shared	High	High	High	High	n/a	High		3.91e-05		5.558e-10	5.63		53.24	Used	K.DKADFCIIHYAGK.V	[564-576]
	FALSE	High	[K].ADFCIIHYAGK.[V]	1xCarbamidomethyl [C4]	2.35927e-06	0.000117245	2	2	1	26	P35580; P35579	P35580 [573-583]; P35579 [566-576]		0	1294.62	2.175	1.353	1.614	65.1	141.7	88.1	105.1					Shared	High	High	High	High	n/a	High		3.91e-05		6.223e-08	4.39		56.42	Used	K.ADFCIIHYAGK.V	[566-576]
	FALSE	High	[R].QSACNLEK.[K]	1xCarbamidomethyl [C4]	0.0083306	0.000226592	1	1	1	4	P35579	P35579 [1434-1441]		0	949.441	3.609	2.026	3.054	41.3	149	83.6	126.1						High	High	High	High	n/a	High		0.0001387		0.0006525	2.43		26.62	Used	R.QSACNLEK.K	[1434-1441]
	FALSE	High	[K].QACVLMIK.[A]	1xCarbamidomethyl [C3]; 1xOxidation [M6]	0.0131843	0.000456582	1	1	1	32	P35579	P35579 [738-745]		0	978.511	3.655	1.321	2.88	45.2	165.1	59.7	130.1						High	High	High	High	n/a	High		0.0001677		0.001066	2.69		47.79	Used	K.QACVLMIK.A	[738-745]
	FALSE	High	[K].QACVLMIK.[A]	1xCarbamidomethyl [C3]	0.0163154	0.000680247	1	1	1	7	P35579	P35579 [738-745]		0	962.516	3.445	1.587	3.084	43.9	151.2	69.6	135.3						High	High	High	High	n/a	High		0.0002267		0.001345	2.56		53.15	Used	K.QACVLMIK.A	[738-745]
	FALSE	High	[R].NCAAYLK.[L]	1xCarbamidomethyl [C2]	0.0264507	0.000992981	4	4	1	9	P35580; P35749; P35579; Q7Z406	P35580 [822-828]; P35749 [822-828]; P35579 [815-821]; Q7Z406 [839-845]		0	839.408	4.653	1.729	2.092	42.2	196.4	73	88.3					Shared	High	High	High	High	n/a	High		0.0002496		0.002338	1.99		36.67	Used	R.NCAAYLK.L	[815-821]
	FALSE	High	[R].CIIPNHEK.[RK]	1xCarbamidomethyl [C1]; 1xDeamidated [N5]	0.0681452	0.00312527	3	3	1	1	P35580; P35749; P35579	P35580 [678-685]; P35749 [678-685]; P35579 [671-678]		0	1011.49	1.204	0.587	0.956	106.8	128.5	62.7	102					Shared	Peak Found	Peak Found	Peak Found	High	n/a	High		0.0006305		0.00836	1.68		37.99	Used	R.CIIPNHEK.K	[671-678]
	FALSE	High	[R].CIIPNHEKK.[A]	1xCarbamidomethyl [C1]; 1xDeamidated [N5]	0.00788265	0.000226592	1	1	1	4	P35579	P35579 [671-679]		1	1139.59	1.28	0.561	1.582	90.4	115.8	50.7	143.1						Peak Found	High	Peak Found	High	n/a	High		0.0001387		0.000614	2.43		31.04	Used	R.CIIPNHEKK.A	[671-679]
	FALSE	High	[R].CNGVLEGIR.[I]	1xCarbamidomethyl [C1]; 1xDeamidated [N2]	0.00107106	0.000117245	4	13	1	14	P35580; P35749; P35579; Q7Z406	P35580 [701-709]; P35749 [701-709]; P35579 [694-702]; Q7Z406 [718-726]		0	1018.5	1.064	0.672	1.471	95.1	101.2	63.9	139.9					Shared	High	High	High	High	n/a	High		3.91e-05		6.864e-05	3.03		50.36	Used	R.CNGVLEGIR.I	[694-702]
	FALSE	High	[R].CIIPNHEK.[RK]	1xCarbamidomethyl [C1]	0.00647467	0.000226592	3	3	1	9	P35580; P35749; P35579	P35580 [678-685]; P35749 [678-685]; P35579 [671-678]		0	1010.51	1.418	0.789	0.462	109	154.6	86	50.3					Shared	High	High	High	High	n/a	High		0.0001387		0.0004983	2.22		36.69	Used	R.CIIPNHEK.K	[671-678]
	FALSE	High	[R].CIIPNHEKK.[A]	1xCarbamidomethyl [C1]	0.000917287	0.000117245	1	1	1	6	P35579	P35579 [671-679]		1	1138.6	1.616	0.547	1.234	91	147	49.7	112.2						High	High	High	High	n/a	High		3.91e-05		5.756e-05	2.49		28.21	Used	R.CIIPNHEKK.A	[671-679]
	FALSE	High	[R].CNGVLEGIR.[I]	1xCarbamidomethyl [C1]	0.00154383	0.000117245	4	13	1	14	P35580; P35749; P35579; Q7Z406	P35580 [701-709]; P35749 [701-709]; P35579 [694-702]; Q7Z406 [718-726]		0	1017.51	1.168	0.45	1.454	98.2	114.7	44.2	142.8					Shared	High	High	High	High	n/a	High		3.91e-05		0.0001038	3.16		47.18	Used	R.CNGVLEGIR.I	[694-702]
	FALSE	High	[R].CQHLQAEK.[K]	1xCarbamidomethyl [C1]	0.000742931	0.000117245	1	1	1	2	P35579	P35579 [931-938]		0	1013.48												No Quan Values	Not Found	High	High	Not Found	n/a	High		3.91e-05		4.533e-05	3.48			Not Used	R.CQHLQAEK.K	[931-938]
	FALSE	High	[K].LQLQEQLQAETELCAEAEELR.[A]	1xCarbamidomethyl [C14]; 2xDeamidated [Q6; Q8]	4.69915e-07	0.000117245	1	1	1	4	P35579	P35579 [883-903]		0	2503.19	1.667	2.241	1.85	59.2	98.7	132.6	109.5						High	High	High	High	n/a	High		3.91e-05		9.794e-09	4.7		82.05	Used	K.LQLQEQLQAETELCAEAEELR.A	[883-903]
	FALSE	High	[K].KLEEEQIILEDQNCK.[L]	1xCarbamidomethyl [C14]; 2xDeamidated [Q6; N13]	0.00977094	0.000226592	1	1	1	1	P35579	P35579 [975-989]		1	1890.9	0.01	2.005	0.01	133.1		266.9							Peak Found	Not Found	High	Not Found	n/a	High		0.0001387		0.0007728	2.19		51	Used	K.KLEEEQIILEDQNCK.L	[975-989]
	FALSE	High	[K].LQLQEQLQAETELCAEAEELR.[A]	1xCarbamidomethyl [C14]; 1xDeamidated [Q]	5.49223e-12	0.000117245	1	1	3	33	P35579	P35579 [883-903]		0	2502.2	1.211	1.564	1.761	72.2	87.5	113	127.2						High	High	High	High	n/a	High		3.91e-05		2.169e-14	5.66		97.12	Used	K.LQLQEQLQAETELCAEAEELR.A	[883-903]
	FALSE	High	[K].KLEEEQIILEDQNCK.[L]	1xCarbamidomethyl [C14]; 1xDeamidated [N/Q]	0.000551651	0.000117245	1	1	2	3	P35579	P35579 [975-989]		1	1889.92	1.849	1.595	1.451	67.9	125.5	108.2	98.4						High	Peak Found	High	High	n/a	High		3.91e-05		3.219e-05	3.96		51.38	Used	K.KLEEEQIILEDQNCK.L	[975-989]
	FALSE	High	[K].KLEEEQIILEDQNCK.[L]	1xCarbamidomethyl [C14]	6.9088e-11	0.000117245	1	1	1	12	P35579	P35579 [975-989]		1	1888.93	1.123	0.907	1.114	96.5	108.4	87.5	107.5						High	High	High	High	n/a	High		3.91e-05		3.962e-13	6.18		50.24	Used	K.KLEEEQIILEDQNCK.L	[975-989]
	FALSE	High	[K].LQLQEQLQAETELCAEAEELR.[A]	1xCarbamidomethyl [C14]	6.45498e-13	0.000117245	1	1	1	135	P35579	P35579 [883-903]		0	2501.22	1.574	0.997	1.691	76	119.7	75.8	128.5						High	High	High	High	n/a	High		3.91e-05		2.702e-15	6.85		78.67	Used	K.LQLQEQLQAETELCAEAEELR.A	[883-903]
	FALSE	High	[K].LQLQEQLQAETELCAEAEELRAR.[L]	1xCarbamidomethyl [C14]	0.00616355	0.000226592	1	1	1	1	P35579	P35579 [883-905]		1	2728.36												No Quan Values	Not Found	High	Not Found	Not Found	n/a	High		0.0001387		0.0004754	3.1			Not Used	K.LQLQEQLQAETELCAEAEELRAR.L	[883-905]
	FALSE	High	[R].SMMQDREDQSILCTGESGAGK.[T]	1xCarbamidomethyl [C13]; 2xOxidation [M2; M3]	3.76011e-10	0.000117245	1	1	1	16	P35579	P35579 [160-180]		1	2331.98	1.573	0.51	0.871	101.2	159.1	51.6	88.1						High	High	High	High	n/a	High		3.91e-05		2.766e-12	4.7		41.47	Used	R.SMMQDREDQSILCTGESGAGK.T	[160-180]
	FALSE	High	[R].SMMQDREDQSILCTGESGAGK.[T]	1xCarbamidomethyl [C13]; 2xDeamidated [Q4; Q9]; 1xOxidation [M3]	0.132802	0.00578668	1	1	1	2	P35579	P35579 [160-180]		1	2317.96	1.864	0.01	0.57	116.5	217.1		66.4						High	High	Not Found	Peak Found	n/a	High		0.001328		0.0247	1.54		46.64	Used	R.SMMQDREDQSILCTGESGAGK.T	[160-180]
	FALSE	High	[R].SMMQDREDQSILCTGESGAGK.[T]	1xCarbamidomethyl [C13]; 1xOxidation [M]	3.06378e-10	0.000117245	1	1	2	30	P35579	P35579 [160-180]		1	2315.99	1.289	0.436	1.63	91.9	118.4	40	149.7						High	High	High	High	n/a	High		3.91e-05		2.181e-12	5.21		44	Used	R.SMMQDREDQSILCTGESGAGK.T	[160-180]
	FALSE	High	[R].SMMQDREDQSILCTGESGAGK.[T]	1xCarbamidomethyl [C13]; 1xDeamidated [Q]; 2xOxidation [M2; M3]	0.000170776	0.000117245	1	1	2	4	P35579	P35579 [160-180]		1	2332.97												Not Reliable	Not Found	High	High	High	n/a	High		3.91e-05		8.456e-06	2.35			Not Used	R.SMMQDREDQSILCTGESGAGK.T	[160-180]
	FALSE	High	[R].SMMQDREDQSILCTGESGAGK.[T]	1xCarbamidomethyl [C13]; 1xDeamidated [Q]; 1xOxidation [M]	9.71473e-08	0.000117245	1	1	3	8	P35579	P35579 [160-180]		1	2316.97	1.104	1.189	2.007	75.5	83.3	89.7	151.5						High	High	Peak Found	High	n/a	High		3.91e-05		1.605e-09	3.82		44.62	Used	R.SMMQDREDQSILCTGESGAGK.T	[160-180]
	FALSE	High	[R].SMMQDREDQSILCTGESGAGK.[T]	1xCarbamidomethyl [C13]; 1xDeamidated [Q4]	0.00351589	0.000117245	1	1	1	1	P35579	P35579 [160-180]		1	2300.98	100	100			225.3	174.7							Not Found	High	Peak Found	Not Found	n/a	High		3.91e-05		0.0002598	2.63		49.42	Used	R.SMMQDREDQSILCTGESGAGK.T	[160-180]
	FALSE	High	[K].LEEEQIILEDQNCK.[L]	1xCarbamidomethyl [C13]	1.98327e-07	0.000117245	1	1	1	7	P35579	P35579 [976-989]		0	1760.84	2.092	1.504	1.425	66.4	139	99.9	94.7						High	High	High	High	n/a	High		3.91e-05		3.656e-09	4.8		55	Used	K.LEEEQIILEDQNCK.L	[976-989]
	FALSE	High	[R].SMMQDREDQSILCTGESGAGK.[T]	1xCarbamidomethyl [C13]	3.36377e-12	0.000117245	1	1	1	8	P35579	P35579 [160-180]		1	2300	2.721	1.181	3.429	48	130.6	56.7	164.6						High	High	High	High	n/a	High		3.91e-05		1.338e-14	5.41		48.81	Used	R.SMMQDREDQSILCTGESGAGK.T	[160-180]
	FALSE	High	[K].FSKVEDMAELTCLNEASVLHNLK.[DE]	1xCarbamidomethyl [C12]; 1xDeamidated [N14]; 1xOxidation [M7]	4.61469e-10	0.000117245	2	2	1	1	P35580; P35579	P35580 [84-106]; P35579 [80-102]		1	2665.28												Not Reliable	Not Found	High	Not Found	Not Found	n/a	High		3.91e-05		3.505e-12	6.14			Not Used	K.FSKVEDMAELTCLNEASVLHNLK.E	[80-102]
		Checked	Confidence	Modification Name	Target Amino Acid	Position in Peptide	Site Probability	Peptide Sequence	# Modified PSMs	# Uncertain Modified PSMs	# Unmodified PSMs	Protein Accession	Protein Description	Position	Master	Motif	Site Status
		FALSE	High	Phospho	T	8	100	VEDMAELTCLNEASVLHNLK	1	0	81	P35580	Myosin-10 OS=Homo sapiens OX=9606 GN=MYH10 PE=1 SV=3	94	Master Protein	EDMAELtCLNEAS	Unmodified
		FALSE	High	Phospho	T	8	100	VEDMAELTCLNEASVLHNLK	1	0	79	P35579	Myosin-9 OS=Homo sapiens OX=9606 GN=MYH9 PE=1 SV=4	90	Master Protein	EDMAELtCLNEAS	Unmodified
	FALSE	High	[K].FSKVEDMAELTCLNEASVLHNLK.[DE]	1xCarbamidomethyl [C12]; 1xDeamidated [N14]	0.0014875	0.000117245	2	2	1	1	P35580; P35579	P35580 [84-106]; P35579 [80-102]		1	2649.29	100				400							Shared	Not Found	High	Not Found	Not Found	n/a	High		3.91e-05		9.987e-05	3.39		76.26	Used	K.FSKVEDMAELTCLNEASVLHNLK.E	[80-102]
		Checked	Confidence	Modification Name	Target Amino Acid	Position in Peptide	Site Probability	Peptide Sequence	# Modified PSMs	# Uncertain Modified PSMs	# Unmodified PSMs	Protein Accession	Protein Description	Position	Master	Motif	Site Status
		FALSE	High	Phospho	T	8	100	VEDMAELTCLNEASVLHNLK	1	0	81	P35580	Myosin-10 OS=Homo sapiens OX=9606 GN=MYH10 PE=1 SV=3	94	Master Protein	EDMAELtCLNEAS	Unmodified
		FALSE	High	Phospho	T	8	100	VEDMAELTCLNEASVLHNLK	1	0	79	P35579	Myosin-9 OS=Homo sapiens OX=9606 GN=MYH9 PE=1 SV=4	90	Master Protein	EDMAELtCLNEAS	Unmodified
	FALSE	High	[K].LDPHLVLDQLRCNGVLEGIR.[I]	1xCarbamidomethyl [C12]; 1xDeamidated [N13]	0.116001	0.00504294	2	2	1	1	P35580; P35579	P35580 [690-709]; P35579 [683-702]		1	2318.23												No Quan Values	Not Found	Not Found	High	Not Found	n/a	High		0.0009873		0.01958	1.6			Not Used	K.LDPHLVLDQLRCNGVLEGIR.I	[683-702]
	FALSE	High	[K].FSKVEDMAELTCLNEASVLHNLK.[DE]	1xCarbamidomethyl [C12]	1.76209e-05	0.000117245	2	2	1	1	P35580; P35579	P35580 [84-106]; P35579 [80-102]		1	2648.31	1.137	0.557	0.233	136.7	155.4	76.1	31.8					Shared	High	Peak Found	Peak Found	Peak Found	n/a	High		3.91e-05		6.266e-07	3.53		76.08	Used	K.FSKVEDMAELTCLNEASVLHNLK.E	[80-102]
		Checked	Confidence	Modification Name	Target Amino Acid	Position in Peptide	Site Probability	Peptide Sequence	# Modified PSMs	# Uncertain Modified PSMs	# Unmodified PSMs	Protein Accession	Protein Description	Position	Master	Motif	Site Status
		FALSE	High	Phospho	T	8	100	VEDMAELTCLNEASVLHNLK	1	0	81	P35580	Myosin-10 OS=Homo sapiens OX=9606 GN=MYH10 PE=1 SV=3	94	Master Protein	EDMAELtCLNEAS	Unmodified
		FALSE	High	Phospho	T	8	100	VEDMAELTCLNEASVLHNLK	1	0	79	P35579	Myosin-9 OS=Homo sapiens OX=9606 GN=MYH9 PE=1 SV=4	90	Master Protein	EDMAELtCLNEAS	Unmodified
	FALSE	High	[K].ADEWLMK.[N]		0.00127403	0.000117245	2	2	1	9	P35580; P35579	P35580 [588-594]; P35579 [581-587]		0	892.423	1.604	0.81	1.597	79.8	128.1	64.7	127.4					Shared	High	High	High	High	High	High	6.382e-05	0.0007079	0.0001969	0.01077	2.51	57	51.63	Used	K.ADEWLMK.N	[581-587]
	FALSE	High	[RK].AGKLDPHLVLDQLR.[C]		8.79503e-07	0.000117245	2	2	1	13	P35580; P35579	P35580 [687-700]; P35579 [680-693]		1	1574.9	0.542	0.16	0.306	199.1	108	32	60.9					Shared	High	High	High	High	High	High	6.382e-05	3.91e-05	1.284e-06	2.005e-08	4.08	82	65.1	Used	K.AGKLDPHLVLDQLR.C	[680-693]
	FALSE	High	[R].AGVLAHLEEER.[D]		2.05818e-06	0.000117245	2	2	1	26	P35580; P35579	P35580 [772-782]; P35579 [765-775]		0	1223.64	1.697	1.141	1.513	74.7	126.9	85.3	113.1					Shared	High	High	High	High	High	High	6.382e-05	3.91e-05	9.019e-08	1.79e-07	3.55	77	46.68	Used	R.AGVLAHLEEER.D	[765-775]
	FALSE	High	[R].AGVLAHLEEERDLK.[I]		1.0531e-07	0.000117245	2	2	1	16	P35580; P35579	P35580 [772-785]; P35579 [765-778]		1	1579.84	57.368	8.399	33.304	4	229.3	33.6	133.1					Shared	Peak Found	High	High	High	High	High	6.382e-05	3.91e-05	1.638e-06	1.77e-09	4.64	59	49.53	Used	R.AGVLAHLEEERDLK.I	[765-778]
	FALSE	High	[K].AKQTLENERGELANEVK.[V]		3.17899e-08	0.000117245	1	1	1	5	P35579	P35579 [1218-1234]		2	1929	0.706	0.142	0.295	186.7	131.8	26.5	55						High	High	Peak Found	High	n/a	High		3.91e-05		4.481e-10	4.46		40.18	Used	K.AKQTLENERGELANEVK.V	[1218-1234]
	FALSE	High	[R].ALEEAMEQK.[A]		0.0014875	0.000117245	1	1	1	8	P35579	P35579 [1484-1492]		0	1048.5	2.294	1.394	1.81	61.6	141.2	85.8	111.4						High	High	High	High	High	High	6.382e-05	3.91e-05	0.000237	0.0001506	2.83	45	38.37	Used	R.ALEEAMEQK.A	[1484-1492]
	FALSE	High	[K].ALELDSNLYR.[I]		0.000175068	0.000117245	1	1	1	45	P35579	P35579 [746-755]		0	1193.62	1.308	0.502	0.749	112.4	147	56.5	84.2						High	High	High	High	High	High	6.382e-05	3.91e-05	1.838e-05	0.0001722	2.61	70	58.01	Used	K.ALELDSNLYR.I	[746-755]
	FALSE	High	[R].ALEQQVEEMK.[T]		0.00390519	0.000226592	1	1	1	7	P35579	P35579 [1529-1538]		0	1204.59	1.532	1.032	1.245	83.2	127.5	85.8	103.6						High	High	High	High	High	High	6.382e-05	7.58e-05	0.001143	0.000292	2.75	47	44.66	Used	R.ALEQQVEEMK.T	[1529-1538]
	FALSE	High	[R].ALEQQVEEMKTQLEELEDELQATEDAK.[L]		3.00533e-06	0.000117245	1	1	1	3	P35579	P35579 [1529-1555]		1	3147.49												No Quan Values	High	Not Found	Not Found	High	High	High	6.382e-05	3.91e-05	4.457e-06	8.247e-08	4.85	39		Not Used	R.ALEQQVEEMKTQLEELEDELQATEDAK.L	[1529-1555]
	FALSE	High	[K].ANLQIDQINTDLNLER.[S]		8.06573e-09	0.000117245	1	1	1	42	P35579	P35579 [1755-1770]		0	1869.97	1.943	1.275	1.558	69.3	134.6	88.3	107.9						High	High	High	High	High	High	6.382e-05	3.91e-05	6.202e-10	9.266e-11	5.33	85	70.97	Used	K.ANLQIDQINTDLNLER.S	[1755-1770]
	FALSE	High	[K].ANLQIDQINTDLNLERSHAQK.[N]		0.0701224	0.00312527	1	1	1	2	P35579	P35579 [1755-1775]		1	2421.25												No Quan Values	Not Found	High	Not Found	Not Found	High	High	0.0009527	0.0006305	0.02566	0.008712	2.47	33		Not Used	K.ANLQIDQINTDLNLERSHAQK.N	[1755-1775]
	FALSE	High	[K].ASITALEAK.[I]		0.000216186	0.000117245	1	1	1	16	P35579	P35579 [1807-1815]		0	903.515	1.791	1.117	1.34	76.2	136.5	85.1	102.1						High	High	High	High	High	High	6.382e-05	7.58e-05	2.353e-05	0.0003841	2.62	71	43.93	Used	K.ASITALEAK.I	[1807-1815]
	FALSE	High	[R].ASREEILAQAK.[E]		0.000244749	0.000117245	1	1	1	14	P35579	P35579 [1659-1669]		1	1215.67	1.377	0.561	0.991	101.8	140.2	57.1	100.9						High	High	High	High	High	High	6.382e-05	3.91e-05	2.728e-05	1.646e-05	2.95	53	38	Used	R.ASREEILAQAK.E	[1659-1669]
	FALSE	High	[R].DELADEIANSSGK.[G]		6.40781e-06	0.000117245	1	1	1	8	P35579	P35579 [1704-1716]		0	1348.62	1.168	1.428	2.3	67.8	79.2	96.9	156.1						High	High	Peak Found	High	High	High	6.382e-05	3.91e-05	9.312e-07	1.963e-07	3.32	52	48.52	Used	R.DELADEIANSSGK.G	[1704-1716]
	FALSE	High	[K].DFSALESQLQDTQELLQEENR.[Q]		2.17851e-12	0.000117245	1	1	1	80	P35579	P35579 [1302-1322]		0	2493.17	2.171	0.944	1.664	69.2	150.3	65.3	115.2						High	High	High	High	High	High	6.382e-05	3.91e-05	9.694e-14	8.755e-15	6.47	148	88.69	Used	K.DFSALESQLQDTQELLQEENR.Q	[1302-1322]
	FALSE	High	[K].DFSALESQLQDTQELLQEENRQK.[L]		4.33562e-08	0.000117245	1	1	1	4	P35579	P35579 [1302-1324]		1	2749.33	100				400								Not Found	High	Not Found	Not Found	High	High	6.382e-05	3.91e-05	1.066e-06	6.366e-10	5.08	74	82.25	Used	K.DFSALESQLQDTQELLQEENRQK.L	[1302-1324]
	FALSE	High	[K].DLEAHIDSANK.[N]		1.36624e-05	0.000117245	1	1	1	26	P35579	P35579 [1621-1631]		0	1212.59	0.857	0.622	0.816	121.4	104	75.5	99.1						High	High	High	High	High	High	6.382e-05	3.91e-05	8.685e-07	9.123e-07	4.34	69	38.78	Used	K.DLEAHIDSANK.N	[1621-1631]
	FALSE	High	[K].DLEGLSQR.[H]		0.0204162	0.000888147	1	1	1	8	P35579	P35579 [1393-1400]		0	917.469	1.553	0.774	1.441	83.9	130.3	65	120.9						High	High	High	High	High	High	0.0002348	0.0008132	0.005551	0.01279	1.85	39	41.59	Used	K.DLEGLSQR.H	[1393-1400]
	FALSE	High	[R].DLGEELEALK.[T]		0.000952051	0.000117245	2	2	1	10	P35749; P35579	P35749 [1143-1152]; P35579 [1136-1145]		0	1116.58	2.373	1.262	2.011	60.2	142.8	76	121					Shared	High	High	High	High	High	High	6.382e-05	3.91e-05	0.0001392	0.0001133	2.69	43	68.2	Used	R.DLGEELEALK.T	[1136-1145]
	FALSE	High	[R].DLGEELEALKTELEDTLDSTAAQQELR.[S]		2.89828e-12	0.000117245	1	1	1	12	P35579	P35579 [1136-1162]		1	3017.48	50.531	3.21	2.074	7	355.8	22.6	14.6						High	Peak Found	High	High	High	High	6.382e-05	3.91e-05	5.577e-12	1.156e-14	7.87	129	96.54	Used	R.DLGEELEALKTELEDTLDSTAAQQELR.S	[1136-1162]
	FALSE	High	[K].DMFQETMEAMR.[I]		0.000140021	0.000117245	1	1	1	10	P35579	P35579 [317-327]		0	1388.56	1.281	1.552	3.483	54.7	70.1	84.9	190.4						High	High	High	High	High	High	6.382e-05	3.91e-05	1.401e-05	2.48e-05	2.64	55	70.39	Used	K.DMFQETMEAMR.I	[317-327]
	FALSE	High	[K].DQGELER.[Q]		0.0348101	0.00152645	1	1	1	6	P35579	P35579 [203-209]		0	846.395	2.259	0.733	1.462	73.3	165.7	53.7	107.2						Peak Found	High	High	High	High	High	0.0003962	0.002175	0.01058	0.03792	1.7	40	27.4	Used	K.DQGELER.Q	[203-209]
	FALSE	High	[K].DVLLQVDDER.[R]		0.000340039	0.000117245	1	1	1	8	P35579	P35579 [1846-1855]		0	1201.61	1.101	0.667	0.927	108.3	119.2	72.2	100.3						High	High	High	High	High	High	6.382e-05	3.91e-05	4.054e-05	0.0001137	2.15	66	55.29	Used	K.DVLLQVDDER.R	[1846-1855]
	FALSE	High	[K].DVLLQVDDERR.[N]		0.000161501	0.000117245	1	1	1	22	P35579	P35579 [1846-1856]		1	1357.71	0.734	0.562	0.694	133.8	98.2	75.2	92.9						High	High	High	High	High	High	6.382e-05	3.91e-05	4.265e-05	7.928e-06	3.26	52	49.19	Used	K.DVLLQVDDERR.N	[1846-1856]
	FALSE	High	[K].EEELQAALAR.[LVA]		0.000102035	0.000117245	3	3	1	4	P35749; P35579; Q7Z406	P35749 [1089-1098]; P35579 [1082-1091]; Q7Z406 [1106-1115]		0	1129.58	1.349	0.854	0.967	95.9	129.4	81.9	92.8					Shared	High	High	Peak Found	Peak Found	High	High	6.382e-05	3.91e-05	9.572e-06	9.244e-05	2.97	60	48.97	Used	K.EEELQAALAR.V	[1082-1091]
	FALSE	High	[R].EEILAQAK.[E]		0.0204162	0.000888147	1	1	1	8	P35579	P35579 [1662-1669]		0	901.499	1.849	1.025	1.437	75.3	139.3	77.2	108.2						High	High	High	High	High	High	0.0002348	0.0002267	0.006093	0.001731	2.2	39	39.52	Used	R.EEILAQAK.E	[1662-1669]
	FALSE	High	[K].EEVGEEAIVELVENGK.[K]		2.3313e-09	0.000117245	1	1	1	12	P35579	P35579 [48-63]		0	1743.86	2.163	1.486	2.478	56.1	121.4	83.4	139.1						High	High	High	High	High	High	6.382e-05	3.91e-05	5.36e-10	2.24e-11	5.49	89	79.42	Used	K.EEVGEEAIVELVENGK.K	[48-63]
	FALSE	High	[K].EEVGEEAIVELVENGKK.[V]		3.66733e-09	0.000117245	1	1	1	10	P35579	P35579 [48-64]		1	1871.96	2.141	1.726	4.238	43.9	94	75.8	186.2						High	High	High	High	High	High	6.382e-05	3.91e-05	1.767e-09	3.766e-11	5.33	85	72.37	Used	K.EEVGEEAIVELVENGKK.V	[48-64]
	FALSE	High	[R].ELEDATETADAMNR.[E]		3.13927e-07	0.000117245	1	1	1	15	P35579	P35579 [1899-1912]		0	1565.67	1.712	1.572	1.87	65	111.3	102.2	121.6						High	High	High	High	High	High	6.382e-05	3.91e-05	3.814e-08	6.178e-09	4.71	75	44.1	Used	R.ELEDATETADAMNR.E	[1899-1912]
	FALSE	High	[R].ELESQISELQEDLESER.[A]		2.57467e-09	0.000117245	1	1	1	42	P35579	P35579 [1108-1124]		0	2033.95	2.123	1.381	1.1	71.4	151.5	98.6	78.5						High	High	High	High	High	High	6.382e-05	3.91e-05	1.901e-09	2.499e-11	5.29	92	74.81	Used	R.ELESQISELQEDLESER.A	[1108-1124]
	FALSE	High	[R].EMEAELEDERK.[Q]		2.32977e-05	0.000117245	1	1	1	10	P35579	P35579 [1593-1603]		1	1378.62	1.463	1.249	1.622	75	109.7	93.7	121.6						Peak Found	High	High	High	High	High	6.382e-05	3.91e-05	5.271e-05	8.632e-07	2.59	52	38.23	Used	R.EMEAELEDERK.Q	[1593-1603]
	FALSE	High	[K].EQADFAIEALAK.[A]		1.934e-05	0.000117245	2	2	1	112	P35579; Q7Z406	P35579 [408-419]; Q7Z406 [434-445]		0	1305.67	2.48	1.134	1.662	63.7	158.1	72.3	105.9					Shared	High	High	High	High	High	High	6.382e-05	3.91e-05	1.312e-06	6.499e-06	2.37	64	67.17	Used	K.EQADFAIEALAK.A	[408-419]
	FALSE	High	[R].EQEVNILK.[K]		0.0874616	0.00369277	1	1	1	13	P35579	P35579 [1166-1173]		0	972.536	1.806	1.133	1.42	74.6	134.8	84.6	106						High	High	High	High	High	High	0.000997	0.000836	0.03318	0.01376	2.02	11	45.99	Used	R.EQEVNILK.K	[1166-1173]
	FALSE	High	[R].EQEVNILKK.[T]		0.00467068	0.000226592	1	1	1	14	P35579	P35579 [1166-1174]		1	1100.63	1.851	0.84	1.66	74.8	138.4	62.8	124.1						High	High	High	High	High	High	6.382e-05	7.58e-05	0.002745	0.0003534	2.6	42	39.77	Used	R.EQEVNILKK.T	[1166-1174]
	FALSE	High	[R].EQLEEEEEAK.[H]		0.00347271	0.000117245	1	1	1	4	P35579	P35579 [1343-1352]		0	1233.55	3.362	1.073	2.654	49.4	166.3	53	131.2						Peak Found	High	Peak Found	High	High	High	6.382e-05	3.91e-05	0.0008287	0.0002559	1.95	22	32.27	Used	R.EQLEEEEEAK.H	[1343-1352]
	FALSE	High	[R].EQLEEEEEAKHNLEK.[Q]		2.70529e-08	0.000117245	1	1	1	14	P35579	P35579 [1343-1357]		1	1854.87	0.897	0.713	0.6	124.6	111.8	88.9	74.8						High	High	High	High	High	High	6.382e-05	3.91e-05	1.207e-08	3.708e-10	4.53	79	38.37	Used	R.EQLEEEEEAKHNLEK.Q	[1343-1357]
	FALSE	High	[K].ERNTDQASMPDNTAAQK.[V]		1.33296e-06	0.000117245	2	2	1	8	P35749; P35579	P35749 [364-380]; P35579 [357-373]		1	1876.85	2.452	1.243	1.868	61	149.4	75.8	113.8					Shared	High	High	High	High	High	High	6.382e-05	3.91e-05	5.363e-08	8.737e-08	4.26	59	30.12	Used	K.ERNTDQASMPDNTAAQK.V	[357-373]
	FALSE	High	[K].FDQLLAEEK.[SNTA]		0.000280545	0.000117245	4	4	1	10	P35580; P35749; P35579; Q7Z406	P35580 [1453-1461]; P35749 [1453-1461]; P35579 [1446-1454]; Q7Z406 [1470-1478]		0	1092.56	0.799	0.387	0.718	137.7	110	53.3	98.9					Shared	High	High	High	High	High	High	6.382e-05	3.91e-05	3.225e-05	0.0002213	2.97	51	49.6	Used	K.FDQLLAEEK.T	[1446-1454]
	FALSE	High	[R].FLSNGHVTIPGQQDK.[D]		2.27414e-09	0.000117245	1	1	1	16	P35579	P35579 [302-316]		0	1640.84	1.449	0.805	1.924	77.2	111.9	62.2	148.6						High	High	High	High	High	High	6.382e-05	3.91e-05	3.392e-10	2.181e-11	4.28	89	49.65	Used	R.FLSNGHVTIPGQQDK.D	[302-316]
	FALSE	High	[R].FLSNGHVTIPGQQDKDMFQETMEAMR.[I]		3.10055e-07	0.000117245	1	1	1	2	P35579	P35579 [302-327]		1	3010.39	100	100	100		76.6	89.1	234.3						Not Found	Peak Found	Peak Found	High	High	High	6.382e-05	3.91e-05	7.75e-05	6.102e-09	6.86	50	72.56	Used	R.FLSNGHVTIPGQQDKDMFQETMEAMR.I	[302-327]
	FALSE	High	[K].FVSELWK.[D]		0.00407769	0.000226592	1	1	1	96	P35579	P35579 [607-613]		0	908.488	2.763	1.12	1.993	58.2	160.7	65.2	115.9						High	High	High	High	High	High	6.382e-05	0.0004196	0.0007932	0.00498	1.65	35	59.33	Used	K.FVSELWK.D	[607-613]
	FALSE	High	[K].GALALEEK.[R]		0.0223511	0.000888147	1	1	1	4	P35579	P35579 [1717-1724]		0	830.462	1.044	0.562	0.761	118.8	124	66.8	90.4						High	High	High	High	High	n/a	0.0002348		0.006164			31	41.3	Used	K.GALALEEK.R	[1717-1724]
	FALSE	High	[K].GALALEEKR.[R]		0.00207827	0.000117245	1	1	1	8	P35579	P35579 [1717-1725]		1	986.563	1.936	0.402	1.026	91.7	177.4	36.8	94.1						High	High	High	High	High	High	6.382e-05	0.0001387	0.0003547	0.0004942	2.58	50	37.82	Used	K.GALALEEKR.R	[1717-1725]
	FALSE	High	[R].GDLPFVVPR.[R]		0.00163235	0.000117245	1	1	1	8	P35579	P35579 [1924-1932]		0	999.562	2.795	1.371	2.6	51.5	143.9	70.6	133.9						High	High	High	High	High	High	6.382e-05	0.0001677	0.000265	0.0009873	2.31	47	68.35	Used	R.GDLPFVVPR.R	[1924-1932]
	FALSE	High	[R].GELANEVK.[V]		0.180944	0.00885472	1	1	1	4	P35579	P35579 [1227-1234]		0	859.452	1.251	0.617	1.253	97.1	121.4	59.9	121.6						High	High	High	High	Medium	High	0.01051	0.002297	0.2597	0.04071	1.74	22	34.9	Used	R.GELANEVK.V	[1227-1234]
	FALSE	High	[K].HEAMITDLEER.[L]		2.51073e-07	0.000117245	1	1	1	12	P35579	P35579 [1025-1035]		0	1343.63	2.299	1.19	2.579	56.6	130.1	67.3	145.9						High	High	High	High	High	High	6.382e-05	3.91e-05	5.483e-08	4.768e-09	3.12	58	47.14	Used	K.HEAMITDLEER.L	[1025-1035]
	FALSE	High	[R].HEMPPHIYAITDTAYR.[S]		2.91632e-12	0.000117245	1	1	1	86	P35579	P35579 [144-159]		0	1914.92	9.916	3.275	8.895	17.3	171.8	56.7	154.1						High	High	High	High	High	High	6.382e-05	3.91e-05	6.478e-12	1.162e-14	5.51	92	54.22	Used	R.HEMPPHIYAITDTAYR.S	[144-159]
	FALSE	High	[K].HSQAVEELAEQLEQTK.[R]		1.21565e-12	0.000117245	1	1	1	80	P35579	P35579 [1194-1209]		0	1839.91	2.567	1.39	2.063	57	146.3	79.2	117.5						High	High	High	High	High	High	6.382e-05	3.91e-05	3.161e-14	4.983e-15	6.84	135	63.14	Used	K.HSQAVEELAEQLEQTK.R	[1194-1209]
	FALSE	High	[K].HSQAVEELAEQLEQTKR.[V]		8.6453e-16	0.000117245	1	1	1	142	P35579	P35579 [1194-1210]		1	1996.01	4.594	2.189	3.756	34.7	159.3	75.9	130.2						High	High	High	High	High	High	6.382e-05	3.91e-05	1.954e-13	4.395e-18	8.55	109	57.98	Used	K.HSQAVEELAEQLEQTKR.V	[1194-1210]
	FALSE	High	[K].KANLQIDQINTDLNLER.[S]		7.58404e-12	0.000117245	1	1	1	48	P35579	P35579 [1754-1770]		1	1998.06	2.211	0.905	1.685	69	152.5	62.4	116.2						High	High	High	High	High	High	6.382e-05	3.91e-05	5.644e-13	3.149e-14	5.99	140	64.52	Used	K.KANLQIDQINTDLNLER.S	[1754-1770]
	FALSE	High	[KR].KEEELQAALAR.[LVA]		5.69396e-05	0.000117245	3	3	1	24	P35749; P35579; Q7Z406	P35749 [1088-1098]; P35579 [1081-1091]; Q7Z406 [1105-1115]		1	1257.68	1.415	0.924	1.562	81.6	115.5	75.4	127.5					Shared	High	High	High	High	High	High	6.382e-05	3.91e-05	4.779e-06	3.803e-06	3.63	56	42.63	Used	K.KEEELQAALAR.V	[1081-1091]
	FALSE	High	[KR].KFDQLLAEEK.[SNTA]		3.11935e-06	0.000117245	4	4	1	72	P35580; P35749; P35579; Q7Z406	P35580 [1452-1461]; P35749 [1452-1461]; P35579 [1445-1454]; Q7Z406 [1469-1478]		1	1220.65	1.509	0.76	1.981	76.2	115	57.9	150.9					Shared	High	High	High	High	High	High	6.382e-05	3.91e-05	1.486e-07	7.954e-07	3.83	72	47.25	Used	K.KFDQLLAEEK.T	[1445-1454]
	FALSE	High	[R].KKLEMDLK.[D]		0.009831	0.000226592	1	1	1	4	P35579	P35579 [1613-1620]		2	1004.58	1.884	1.218	2.022	65.3	123	79.6	132.1						High	High	High	High	n/a	High		0.0001387		0.0007744	2.44		37.22	Used	R.KKLEMDLK.D	[1613-1620]
	FALSE	High	[R].KKVEAQLQELQVK.[F]		1.8527e-08	0.000117245	1	1	1	23	P35579	P35579 [1248-1260]		2	1540.91	1.41	0.935	0.951	93.1	131.3	87	88.6						High	High	High	High	n/a	High		3.91e-05		2.408e-10	4.89		42.83	Used	R.KKVEAQLQELQVK.F	[1248-1260]
	FALSE	High	[R].KLEGDSTDLSDQIAELQAQIAELK.[M]		2.42208e-15	0.000117245	1	1	1	74	P35579	P35579 [1052-1075]		1	2615.34	2.518	1.356	1.987	58.3	146.8	79.1	115.9						High	High	High	High	High	High	6.382e-05	3.91e-05	6.584e-15	1.196e-17	7.54	141	91.74	Used	R.KLEGDSTDLSDQIAELQAQIAELK.M	[1052-1075]
	FALSE	High	[K].KLEMDLK.[D]		0.00166297	0.000117245	1	1	1	9	P35579	P35579 [1614-1620]		1	876.486	2.436	1.261	2.387	56.5	137.5	71.2	134.8						Peak Found	High	High	High	High	High	6.382e-05	0.0002267	0.0002711	0.00139	2.67	47	41.73	Used	K.KLEMDLK.D	[1614-1620]
	FALSE	High	[K].KLEMDLKDLEAHIDSANK.[N]		0.00583123	0.000226592	1	1	1	1	P35579	P35579 [1614-1631]		2	2070.05	100				400								Not Found	High	Not Found	Not Found	n/a	High		0.0001387		0.0004473	3.2		65.31	Used	K.KLEMDLKDLEAHIDSANK.N	[1614-1631]
	FALSE	High	[K].KLKDVLLQVDDER.[R]		0.0206644	0.000888147	1	1	1	2	P35579	P35579 [1843-1855]		2	1570.88	0.675	0.01	0.517	182.6	123.1		94.3						High	High	Not Found	Peak Found	n/a	High		0.0002267		0.001752	3.92		51.92	Used	K.KLKDVLLQVDDER.R	[1843-1855]
	FALSE	High	[R].KLQAQMK.[D]		0.0161184	0.000680247	3	3	1	10	P35580; P35749; P35579	P35580 [1649-1655]; P35749 [1649-1655]; P35579 [1642-1648]		1	846.487	2.14	1.432	3.397	50.2	107.4	71.9	170.5					Shared	High	High	High	High	High	High	0.0001212	0.0003923	0.004147	0.004008	2.42	34	26.16	Used	R.KLQAQMK.D	[1642-1648]
	FALSE	High	[R].KLQKDLEGLSQR.[H]		0.000135743	0.000117245	1	1	1	2	P35579	P35579 [1389-1400]		2	1414.8	100	100	100		179.4	45.1	175.5						Not Found	High	Peak Found	High	n/a	High		3.91e-05		6.477e-06	3.35		39.29	Used	R.KLQKDLEGLSQR.H	[1389-1400]
	FALSE	High	[K].KLVWVPSDK.[S]		4.78576e-05	0.000117245	1	1	1	56	P35579	P35579 [30-38]		1	1071.62	1.444	0.798	1.163	90.8	131.1	72.5	105.6						High	High	High	High	High	High	6.382e-05	3.91e-05	3.893e-06	2e-05	3.27	61	49.22	Used	K.KLVWVPSDK.S	[30-38]
	FALSE	High	[K].KMQQNIQELEEQLEEEESAR.[Q]		1.68991e-15	0.000117245	1	1	1	14	P35579	P35579 [940-959]		1	2461.15	2.242	1.597	3.091	50.4	113.1	80.5	155.9						High	High	High	High	High	High	6.382e-05	3.91e-05	1.294e-14	8.434e-18	6.99	165	68.68	Used	K.KMQQNIQELEEQLEEEESAR.Q	[940-959]
	FALSE	High	[K].KRHEMPPHIYAITDTAYR.[S]		5.62756e-09	0.000117245	1	1	1	22	P35579	P35579 [142-159]		2	2199.11	0.548	0.491	0.36	166.8	91.3	81.8	60.1						High	High	High	High	n/a	High		3.91e-05		6.147e-11	4.58		46.45	Used	K.KRHEMPPHIYAITDTAYR.S	[142-159]
	FALSE	High	[K].KTLEEEAK.[T]		0.00126616	0.000117245	1	1	1	4	P35579	P35579 [1174-1181]		1	947.504	1.497	0.705	0.01	124.9	187	88							High	High	Peak Found	Not Found	High	High	6.382e-05	0.0001387	0.0001948	0.000411	2.4	57	26.1	Used	K.KTLEEEAK.T	[1174-1181]
	FALSE	High	[K].KVEAQLQELQVK.[F]		8.01454e-08	0.000117245	1	1	1	30	P35579	P35579 [1249-1260]		1	1412.81	1.615	0.937	1.552	78.4	126.6	73.4	121.6						High	High	High	High	High	High	6.382e-05	3.91e-05	1.862e-09	2.139e-09	3.17	99	48.21	Used	K.KVEAQLQELQVK.F	[1249-1260]
	FALSE	High	[K].KVIQYLAYVASSHK.[S]		4.55777e-10	0.000117245	1	1	1	42	P35579	P35579 [186-199]		1	1606.9	1.682	0.509	0.949	96.6	162.5	49.2	91.7						High	High	High	High	High	High	6.382e-05	3.91e-05	7.414e-11	3.442e-12	4.39	101	55.66	Used	K.KVIQYLAYVASSHK.S	[186-199]
	FALSE	High	[R].IAEFTTNLTEEEEK.[S]		5.55815e-09	0.000117245	1	1	1	44	P35579	P35579 [1001-1014]		0	1653.79	1.884	0.89	1.865	70.9	133.6	63.1	132.3						High	High	High	High	High	High	6.382e-05	3.91e-05	7.637e-11	2.001e-08	3.45	123	56.17	Used	R.IAEFTTNLTEEEEK.S	[1001-1014]
	FALSE	High	[R].IAEFTTNLTEEEEKSK.[S]		2.84253e-07	0.000117245	1	1	1	17	P35579	P35579 [1001-1016]		1	1868.91	1.769	0.357	0.908	99.2	175.4	35.4	90.1						High	High	Peak Found	High	High	High	6.382e-05	3.91e-05	2.632e-08	5.497e-09	4.92	110	51.27	Used	R.IAEFTTNLTEEEEKSK.S	[1001-1016]
	FALSE	High	[R].IAQLEEELEEEQGNTELINDR.[L]		1.22322e-12	0.000117245	1	1	1	66	P35579	P35579 [1731-1751]		0	2472.17	1.251	1.016	1.184	89.9	112.4	91.4	106.4						High	High	High	High	High	High	6.382e-05	3.91e-05	3.246e-15	6.875e-15	6.06	162	69.07	Used	R.IAQLEEELEEEQGNTELINDR.L	[1731-1751]
	FALSE	High	[K].IAQLEEQLDNETK.[E]		1.07289e-07	0.000117245	1	1	1	54	P35579	P35579 [1816-1828]		0	1530.76	1.309	0.76	1.323	91.1	119.2	69.2	120.5						High	High	High	High	High	High	6.382e-05	3.91e-05	2.635e-09	3.836e-09	4.6	96	50.46	Used	K.IAQLEEQLDNETK.E	[1816-1828]
	FALSE	High	[K].IAQLEEQLDNETKER.[Q]		5.0948e-08	0.000117245	1	1	1	16	P35579	P35579 [1816-1830]		1	1815.91	1.178	0.326	0.964	115.3	135.8	37.6	111.2						High	High	High	High	High	High	6.382e-05	3.91e-05	1.396e-08	7.699e-10	5.12	83	48.85	Used	K.IAQLEEQLDNETKER.Q	[1816-1830]
	FALSE	High	[K].LDPHLVLDQLR.[C]		2.52551e-05	0.000117245	2	2	1	152	P35580; P35579	P35580 [690-700]; P35579 [683-693]		0	1318.75	2.182	1.041	1.599	68.7	149.9	71.5	109.9					Shared	High	High	High	High	High	High	6.382e-05	3.91e-05	1.393e-05	9.446e-07	3.22	33	69.98	Used	K.LDPHLVLDQLR.C	[683-693]
	FALSE	High	[K].LEGDSTDLSDQIAELQAQIAELK.[M]		4.97468e-14	0.000117245	1	1	1	10	P35579	P35579 [1053-1075]		0	2487.25	100		100		89.1		310.9						Not Found	High	High	High	High	High	6.382e-05	3.91e-05	9.156e-14	2.239e-16	7.45	152	96.27	Used	K.LEGDSTDLSDQIAELQAQIAELK.M	[1053-1075]
	FALSE	High	[K].LEMDLKDLEAHIDSANK.[N]		2.496e-09	0.000117245	1	1	1	12	P35579	P35579 [1615-1631]		1	1941.96	3.501	0.502	1.867	58.2	203.8	29.3	108.7						High	High	High	High	High	High	6.382e-05	3.91e-05	3.778e-06	2.414e-11	6.17	54	69.4	Used	K.LEMDLKDLEAHIDSANK.N	[1615-1631]
	FALSE	High	[R].LEVNLQAMK.[A]		0.000988131	0.000117245	1	1	1	12	P35579	P35579 [1558-1566]		0	1045.57	1.657	0.808	1.714	77.2	128	62.4	132.4						High	High	High	High	High	High	6.382e-05	7.58e-05	0.0001451	0.0003423	2.31	57	56.84	Used	R.LEVNLQAMK.A	[1558-1566]
	FALSE	High	[K].LKDVLLQVDDER.[R]		3.19775e-06	0.000117245	1	1	1	16	P35579	P35579 [1844-1855]		1	1442.78	2.894	1.887	3.462	43.3	125.2	81.6	149.8						High	High	High	High	High	High	6.382e-05	3.91e-05	1.531e-07	3.957e-07	3.96	74	55.03	Used	K.LKDVLLQVDDER.R	[1844-1855]
	FALSE	High	[K].LKDVLLQVDDERR.[N]		5.98595e-07	0.000117245	1	1	1	33	P35579	P35579 [1844-1856]		2	1598.89	1.623	0.935	2.473	66.3	107.7	62	164						High	High	High	High	n/a	High		3.91e-05		1.298e-08	3.84		49.65	Used	K.LKDVLLQVDDERR.N	[1844-1856]
	FALSE	High	[K].LKNKHEAMITDLEER.[L]		4.44531e-09	0.000117245	1	1	1	3	P35579	P35579 [1021-1035]		2	1826.94	0.06	0.01	0.026	366.2	21.9	2.5	9.4						High	Peak Found	Peak Found	Peak Found	n/a	High		3.91e-05		4.677e-11	5.61		40.81	Used	K.LKNKHEAMITDLEER.L	[1021-1035]
	FALSE	High	[K].LKQVEDEK.[N]		0.00345132	0.000117245	1	1	1	3	P35579	P35579 [1331-1338]		1	988.531	100				400								Not Found	High	Not Found	High	High	High	6.382e-05	3.91e-05	0.0006497	0.0002792	2.75	41	25.8	Used	K.LKQVEDEK.N	[1331-1338]
	FALSE	High	[K].LKQVEDEKNSFR.[E]		4.25427e-06	0.000117245	1	1	1	13	P35579	P35579 [1331-1342]		2	1492.78	0.912	0.247	1.25	117.3	107.1	29	146.6						High	High	High	High	n/a	High		3.91e-05		1.223e-07	3.96		35.87	Used	K.LKQVEDEKNSFR.E	[1331-1342]
	FALSE	High	[R].IIGLDQVAGMSETALPGAFK.[T]		3.44776e-11	0.000117245	1	1	1	48	P35579	P35579 [618-637]		0	2018.06	2.816	1.861	3.972	41.5	116.8	77.1	164.6						High	High	High	High	High	High	6.382e-05	3.91e-05	4.939e-12	1.78e-13	6.05	114	88.9	Used	R.IIGLDQVAGMSETALPGAFK.T	[618-637]
	FALSE	High	[K].LMATLR.[N]		0.173667	0.00840755	2	2	1	10	P35580; P35579	P35580 [664-669]; P35579 [657-662]		0	704.412	2.855	1.418	3.518	45.5	129.9	64.5	160.1					Shared	High	High	High	High	n/a	High		0.0022		0.03831	1.42		42.62	Used	K.LMATLR.N	[657-662]
	FALSE	High	[R].IMGIPEEEQMGLLR.[V]		7.30097e-07	0.000117245	1	1	1	24	P35579	P35579 [328-341]		0	1615.82	2.856	3.52	7.737	26.5	75.6	93.2	204.8						High	High	High	High	High	High	6.382e-05	3.91e-05	2.607e-08	1.567e-07	2.67	69	75.78	Used	R.IMGIPEEEQMGLLR.V	[328-341]
	FALSE	High	[R].INFDVNGYIVGANIETYLLEK.[S]		2.45075e-11	0.000117245	1	1	1	20	P35579	P35579 [241-261]		0	2385.23	1.002	11.016	7.409	19.6	19.6	215.7	145.1						Peak Found	High	High	High	High	High	6.382e-05	3.91e-05	2.455e-12	1.211e-13	4.87	103	96.33	Used	R.INFDVNGYIVGANIETYLLEK.S	[241-261]
	FALSE	High	[K].LQAQMK.[D]		0.120506	0.00533402	3	3	1	7	P35580; P35749; P35579	P35580 [1650-1655]; P35749 [1650-1655]; P35579 [1643-1648]		0	718.392	4.97	3.288	7.652	23.7	117.6	77.8	181					Shared	High	High	High	High	n/a	High		0.001094		0.02094	1.73		28.15	Used	K.LQAQMK.D	[1643-1648]
	FALSE	High	[K].LQEMEGTVK.[S]		0.00147831	0.000117245	1	1	1	10	P35579	P35579 [1794-1802]		0	1034.52	2.391	1.895	3.094	47.7	114.1	90.4	147.7						High	High	High	High	High	High	6.382e-05	3.91e-05	0.0002345	0.0002719	2.53	45	38.3	Used	K.LQEMEGTVK.S	[1794-1802]
	FALSE	High	[K].LQKDLEGLSQR.[H]		0.000258805	0.000117245	1	1	1	2	P35579	P35579 [1390-1400]		1	1286.71	100				400								Not Found	High	Not Found	Not Found	High	High	6.382e-05	3.91e-05	2.915e-05	4.843e-05	2.85	45	42.49	Used	K.LQKDLEGLSQR.H	[1390-1400]
	FALSE	High	[K].LQLQEQLQAETELCAEAEELR.[A]		0.134954	0.00578668	1	1	1	1	P35579	P35579 [883-903]		0	2444.2												No Quan Values	Not Found	High	Not Found	Not Found	High	n/a	0.001736		0.05732			2		Not Used	K.LQLQEQLQAETELCAEAEELR.A	[883-903]
	FALSE	High	[R].LQQELDDLLVDLDHQR.[Q]		4.07604e-10	0.000117245	1	1	1	153	P35579	P35579 [1418-1433]		0	1949.99	2.208	1.282	1.593	65.8	145.2	84.3	104.7						High	High	High	High	High	High	6.382e-05	3.91e-05	1.053e-11	3.033e-12	4.83	117	80.13	Used	R.LQQELDDLLVDLDHQR.Q	[1418-1433]
	FALSE	High	[K].LQQLFNHTMFILEQEEYQR.[E]		1.29327e-11	0.000117245	3	3	1	72	P35580; P35749; P35579	P35580 [483-501]; P35749 [483-501]; P35579 [476-494]		0	2467.21	2.04	1.308	2.483	58.5	119.5	76.6	145.4					Shared	High	High	High	High	High	High	6.382e-05	3.91e-05	4.164e-13	5.809e-14	5.89	129	79.01	Used	K.LQQLFNHTMFILEQEEYQR.E	[476-494]
		Checked	Confidence	Modification Name	Target Amino Acid	Position in Peptide	Site Probability	Peptide Sequence	# Modified PSMs	# Uncertain Modified PSMs	# Unmodified PSMs	Protein Accession	Protein Description	Position	Master	Motif	Site Status
		FALSE	High	Phospho	T	8	100	LQQLFNHTMFILEQEEYQR	1	0	219	P35580	Myosin-10 OS=Homo sapiens OX=9606 GN=MYH10 PE=1 SV=3	490	Master Protein	QQLFNHtMFILEQ	Unmodified
		FALSE	High	Phospho	T	8	100	LQQLFNHTMFILEQEEYQR	1	0	219	P35749	Myosin-11 OS=Homo sapiens OX=9606 GN=MYH11 PE=1 SV=3	490	Master Protein	QQLFNHtMFILEQ	Unmodified
		FALSE	High	Phospho	T	8	100	LQQLFNHTMFILEQEEYQR	1	0	219	P35579	Myosin-9 OS=Homo sapiens OX=9606 GN=MYH9 PE=1 SV=4	483	Master Protein	QQLFNHtMFILEQ	Unmodified
	FALSE	High	[K].LQVELDNVTGLLSQSDSK.[S]		9.02189e-11	0.000117245	1	1	1	76	P35579	P35579 [1278-1295]		0	1946.01	3.277	1.373	2.148	51.3	168.1	70.4	110.2						High	High	High	High	High	High	6.382e-05	3.91e-05	8.875e-13	5.367e-13	4.74	131	79.62	Used	K.LQVELDNVTGLLSQSDSK.S	[1278-1295]
	FALSE	High	[K].IRELESQISELQEDLESER.[A]		1.88873e-12	0.000117245	1	1	1	66	P35579	P35579 [1106-1124]		1	2303.14	1.819	0.108	1.397	92.5	168.3	10	129.3						High	High	High	High	High	High	6.382e-05	3.91e-05	1.592e-13	7.63e-15	3.25	118	73.91	Used	K.IRELESQISELQEDLESER.A	[1106-1124]
	FALSE	High	[K].LRLEVNLQAMK.[A]		4.02242e-05	0.000117245	1	1	1	30	P35579	P35579 [1556-1566]		1	1314.76	1.396	0.99	2.272	70.7	98.7	70	160.6						High	High	High	High	High	High	6.382e-05	3.91e-05	3.289e-06	1.607e-06	2.78	58	63	Used	K.LRLEVNLQAMK.A	[1556-1566]
	FALSE	High	[K].LRNWQWWR.[L]		0.0454049	0.002029	2	2	1	7	P35749; P35579	P35749 [829-836]; P35579 [822-829]		1	1244.64	0.028	0.013	0.013	379.4	10.7	5.1	4.9					Shared	High	High	Peak Found	Peak Found	High	High	0.0006061	0.001014	0.01473	0.01993	2.24	20	61.7	Used	K.LRNWQWWR.L	[822-829]
	FALSE	High	[R].LTEMETLQSQLMAEK.[L]		5.98787e-09	0.000117245	1	1	1	40	P35579	P35579 [868-882]		0	1751.86	2.687	2.117	3.624	42.4	114	89.8	153.8						High	High	High	High	High	High	6.382e-05	3.91e-05	6.197e-10	6.584e-11	5.03	84	68.93	Used	R.LTEMETLQSQLMAEK.L	[868-882]
	FALSE	High	[K].LTKDFSALESQLQDTQELLQEENR.[Q]		1.39214e-06	0.000117245	1	1	1	8	P35579	P35579 [1299-1322]		1	2835.4	1.034	0.01	1.283	120.6	124.7		154.7						High	High	Not Found	High	High	High	6.382e-05	3.91e-05	5.664e-08	1.634e-07	3.63	105	81.25	Used	K.LTKDFSALESQLQDTQELLQEENR.Q	[1299-1322]
	FALSE	High	[K].LVWVPSDK.[S]		0.00304998	0.000117245	1	1	1	17	P35579	P35579 [31-38]		0	943.525	2.207	1.096	2.056	62.9	138.8	69	129.3						High	High	High	High	High	High	6.382e-05	0.0001677	0.0005589	0.001132	1.89	35	55.01	Used	K.LVWVPSDK.S	[31-38]
	FALSE	High	[K].MQLAKKEEELQAALAR.[LV]		6.9018e-05	0.000117245	2	2	1	2	P35749; P35579	P35749 [1083-1098]; P35579 [1076-1091]		2	1828.99	2.299	0.01	1.568	82.2	189		128.9					Shared	High	Peak Found	Not Found	High	n/a	High		3.91e-05		2.995e-06	2.84		53.94	Used	K.MQLAKKEEELQAALAR.V	[1076-1091]
	FALSE	High	[K].MQQNIQELEEQLEEEESAR.[Q]		7.26046e-11	0.000117245	1	1	1	14	P35579	P35579 [941-959]		0	2333.06	1.981	1.737	3.341	49.6	98.3	86.2	165.8						High	High	High	High	High	High	6.382e-05	3.91e-05	7.451e-11	4.207e-13	6.81	111	72.61	Used	K.MQQNIQELEEQLEEEESAR.Q	[941-959]
	FALSE	High	[R].NAEQYKDQADK.[A]		2.12305e-06	0.000117245	1	1	1	16	P35579	P35579 [1857-1867]		1	1309.6	3.379	0.01	2.231	60.5	204.5		135						High	High	High	High	High	High	6.382e-05	3.91e-05	4.641e-07	5.532e-08	4.49	85	25.89	Used	R.NAEQYKDQADK.A	[1857-1867]
	FALSE	High	[R].NAEQYKDQADKASTR.[L]		3.66555e-06	0.000117245	1	1	1	2	P35579	P35579 [1857-1871]		2	1724.82	100		100		149.4		250.6						Not Found	High	Not Found	High	n/a	High		3.91e-05		1.03e-07	3.16		27.19	Used	R.NAEQYKDQADKASTR.L	[1857-1871]
	FALSE	High	[K].NFINNPLAQADWAAK.[K]		2.14991e-07	0.000117245	1	1	1	54	P35579	P35579 [15-29]		0	1672.84	2.14	1.019	0.713	82.1	175.7	83.7	58.5						High	High	High	High	High	High	6.382e-05	3.91e-05	3.115e-08	4.006e-09	4.5	85	74.77	Used	K.NFINNPLAQADWAAK.K	[15-29]
	FALSE	High	[K].NFINNPLAQADWAAKK.[L]		0.00113251	0.000117245	1	1	1	2	P35579	P35579 [15-30]		1	1800.94												Not Reliable	Not Found	High	Not Found	Not Found	High	High	0.0003448	3.91e-05	0.008821	7.325e-05	2.6	19		Not Used	K.NFINNPLAQADWAAKK.L	[15-30]
	FALSE	High	[K].NKHEAMITDLEER.[L]		2.08422e-07	0.000117245	1	1	1	31	P35579	P35579 [1023-1035]		1	1585.76	1.379	0.981	1.397	84.1	115.9	82.5	117.5						High	High	High	High	High	High	6.382e-05	3.91e-05	2.388e-07	3.864e-09	3.61	66	42.41	Used	K.NKHEAMITDLEER.L	[1023-1035]
	FALSE	High	[K].NLPIYSEEIVEMYK.[G]		9.30024e-07	0.000117245	1	1	1	40	P35579	P35579 [126-139]		0	1727.86	1.951	1.83	2.305	56.5	110.1	103.3	130.1						High	High	High	High	High	High	6.382e-05	3.91e-05	3.491e-08	9.789e-08	2.96	88	79.15	Used	K.NLPIYSEEIVEMYK.G	[126-139]
	FALSE	High	[K].NMDPLNDNIATLLHQSSDK.[F]		8.63974e-12	0.000117245	1	1	1	41	P35579	P35579 [588-606]		0	2126.02	2.1	1.837	2.091	56.9	119.5	104.6	119						High	High	High	High	High	High	6.382e-05	3.91e-05	8.339e-13	3.656e-14	5.39	126	75.1	Used	K.NMDPLNDNIATLLHQSSDK.F	[588-606]
	FALSE	High	[K].NMDPLNDNIATLLHQSSDKFVSELWK.[D]		2.57508e-10	0.000117245	1	1	1	6	P35579	P35579 [588-613]		1	3015.49	100	100			210.7	189.3							Not Found	High	High	High	High	High	6.382e-05	3.91e-05	7.094e-07	1.787e-12	6.68	64	96.06	Used	K.NMDPLNDNIATLLHQSSDKFVSELWK.D	[588-613]
	FALSE	High	[K].NSFREQLEEEEEAKHNLEK.[Q]		1.79725e-12	0.000117245	1	1	1	6	P35579	P35579 [1339-1357]		2	2359.12	0.218	0.01	0.089	306.1	66.7		27.2						High	High	Not Found	Peak Found	n/a	High		3.91e-05		7.268e-15	6.19		45.91	Used	K.NSFREQLEEEEEAKHNLEK.Q	[1339-1357]
	FALSE	High	[R].NTDQASMPDNTAAQK.[V]		3.53214e-07	0.000117245	2	2	1	35	P35749; P35579	P35749 [366-380]; P35579 [359-373]		0	1591.7	2.07	2.029	3.213	48.1	99.6	97.6	154.6					Shared	High	High	High	High	High	High	6.382e-05	3.91e-05	2.5e-08	7.053e-09	4.57	86	34.7	Used	R.NTDQASMPDNTAAQK.V	[359-373]
	FALSE	High	[R].NTNPNFVR.[C]		0.00226641	0.000117245	2	2	1	16	P35580; P35579	P35580 [670-677]; P35579 [663-670]		0	961.485	1.283	0.81	1.456	87.9	112.8	71.2	128					Shared	Peak Found	High	High	High	High	High	6.382e-05	0.0001677	0.0003917	0.0009584	1.96	29	38.24	Used	R.NTNPNFVR.C	[663-670]
	FALSE	High	[R].NWQWWR.[L]		0.166633	0.00804733	2	2	1	13	P35749; P35579	P35749 [831-836]; P35579 [824-829]		0	975.458	2.551	0.777	2.198	61.3	156.4	47.6	134.7					Shared	High	High	High	High	n/a	High		0.002023		0.03566	1.6		67.3	Used	R.NWQWWR.L	[824-829]
	FALSE	High	[K].QACVLMIK.[A]		0.0116686	0.000344177	1	1	1	2	P35579	P35579 [738-745]		0	905.495	0.01	1.035	0.473	159.5		165.1	75.4						High	Not Found	High	Peak Found	High	n/a	6.382e-05		0.002818			31	63.99	Used	K.QACVLMIK.A	[738-745]
	FALSE	High	[R].QAQQERDELADEIANSSGK.[G]		2.00933e-11	0.000117245	1	1	1	33	P35579	P35579 [1698-1716]		1	2088.98	1.548	0.843	1.537	81.2	125.6	68.4	124.7						High	High	High	High	High	High	6.382e-05	3.91e-05	1.838e-11	9.604e-14	5.33	110	46.16	Used	R.QAQQERDELADEIANSSGK.G	[1698-1716]
	FALSE	High	[R].QEEEMMAK.[E]		0.00475792	0.000226592	1	1	1	6	P35579	P35579 [843-850]		0	995.417	3.386	2.604	3.942	36.6	123.9	95.3	144.2						Peak Found	High	High	High	High	High	6.382e-05	0.0002496	0.0009526	0.0029	1.08	43	30.78	Used	R.QEEEMMAK.E	[843-850]
	FALSE	High	[R].QEEEMMAKEEELVK.[V]		7.29824e-05	0.000117245	1	1	1	4	P35579	P35579 [843-856]		1	1722.79												No Quan Values	Not Found	High	High	Not Found	High	High	6.382e-05	3.91e-05	5.922e-05	3.187e-06	3.88	24		Not Used	R.QEEEMMAKEEELVK.V	[843-856]
	FALSE	High	[R].QGFPNR.[LIV]		0.0632444	0.00293957	4	5	1	13	P35580; P35749; P35579; Q7Z406	P35580 [713-718]; P35749 [713-718]; P35579 [706-711]; Q7Z406 [730-735]		0	718.363	1.507	0.913	1.362	83.7	126.1	76.4	113.9					Shared	High	High	High	High	n/a	High		0.0005805		0.007466	1.45		30.44	Used	R.QGFPNR.V	[706-711]
	FALSE	High	[R].QKHSQAVEELAEQLEQTK.[R]		9.77363e-07	0.000117245	1	1	1	6	P35579	P35579 [1192-1209]		1	2096.06	0.057	0.118	0.058	324.4	18.5	38.2	18.9						High	Peak Found	High	Peak Found	High	High	6.382e-05	3.91e-05	9.313e-06	2.265e-08	6.02	61	57.03	Used	R.QKHSQAVEELAEQLEQTK.R	[1192-1209]
	FALSE	High	[R].QKHSQAVEELAEQLEQTKR.[V]		2.48216e-13	0.000117245	1	1	1	19	P35579	P35579 [1192-1210]		2	2252.16	0.157	0.193	0.108	274.4	43	53	29.5						High	High	High	High	n/a	High		3.91e-05		1.067e-15	8.03		53.76	Used	R.QKHSQAVEELAEQLEQTKR.V	[1192-1210]
	FALSE	High	[R].QKLQLEK.[V]		0.0459407	0.002029	4	4	1	6	P35580; P35749; P35579; Q7Z406	P35580 [967-973]; P35749 [967-973]; P35579 [960-966]; Q7Z406 [984-990]		1	886.536	1.033	0.357	1.247	110	113.6	39.2	137.1					Shared	High	High	High	High	High	n/a	0.0006061		0.01488			22	31.33	Used	R.QKLQLEK.V	[960-966]
	FALSE	High	[K].QLAAENR.[L]		0.0826755	0.00340762	1	1	1	4	P35579	P35579 [861-867]		0	801.421	1.626	0.814	1.262	85.1	138.3	69.2	107.3						Peak Found	High	High	High	High	High	0.004837	0.0007079	0.1466	0.01125	1.73	21	26.19	Used	K.QLAAENR.L	[861-867]
	FALSE	High	[K].QIATLHAQVADMK.[K]		1.56687e-08	0.000117245	1	1	1	46	P35579	P35579 [1358-1370]		0	1425.75	1.396	0.969	1.398	84	117.2	81.4	117.4						High	High	High	High	High	High	6.382e-05	3.91e-05	2.949e-09	1.984e-10	4.21	94	47.24	Used	K.QIATLHAQVADMK.K	[1358-1370]
	FALSE	High	[K].QIATLHAQVADMKK.[K]		7.25813e-09	0.000117245	1	1	1	26	P35579	P35579 [1358-1371]		1	1553.85	2.881	0.935	2.324	56	161.4	52.4	130.2						High	High	High	High	High	High	6.382e-05	3.91e-05	1.318e-08	8.209e-11	4.51	88	41.94	Used	K.QIATLHAQVADMKK.K	[1358-1371]
	FALSE	High	[R].QLEEAEEEAQR.[A]		4.30659e-05	0.000117245	1	1	1	6	P35579	P35579 [1878-1888]		0	1331.61	7.6	5.825	5.71	19.9	151	115.7	113.4						Peak Found	High	High	High	High	High	6.382e-05	3.91e-05	3.418e-06	2.785e-06	3.38	58	36.8	Used	R.QLEEAEEEAQR.A	[1878-1888]
	FALSE	High	[KR].QLLQANPILEAFGNAK.[T]		2.68898e-09	0.000117245	3	3	1	74	P35749; P35579; Q7Z406	P35749 [217-232]; P35579 [210-225]; Q7Z406 [237-252]		0	1726.95	2.585	1.32	2.199	56.3	145.5	74.3	123.8					Shared	High	High	High	High	High	High	6.382e-05	3.91e-05	1.268e-10	2.635e-11	5.59	99	86.82	Used	R.QLLQANPILEAFGNAK.T	[210-225]
	FALSE	High	[R].QQQLTAMK.[V]		0.0172318	0.000680247	2	2	1	6	P35749; P35579	P35749 [810-817]; P35579 [803-810]		0	947.498	1.611	1.396	1.804	68.8	110.9	96.1	124.2					Shared	High	High	Peak Found	High	High	High	0.0001212	0.0002496	0.004523	0.002631	2.73	42	37.14	Used	R.QQQLTAMK.V	[803-810]
	FALSE	High	[R].QRYEILTPNSIPK.[G]		0.000109243	0.000117245	1	1	1	35	P35579	P35579 [719-731]		1	1558.86	2.247	0.867	1.321	73.6	165.4	63.8	97.2						High	High	High	High	High	High	6.382e-05	3.91e-05	3.321e-05	5.049e-06	3.47	33	55.95	Used	R.QRYEILTPNSIPK.G	[719-731]
	FALSE	High	[K].QTLENER.[G]		0.00518694	0.000226592	1	1	1	8	P35579	P35579 [1220-1226]		0	889.437	1.946	1.294	2.141	62.7	122	81.1	134.2						High	High	High	High	High	High	6.382e-05	0.0002496	0.001059	0.001991	1.66	33	26.52	Used	K.QTLENER.G	[1220-1226]
	FALSE	High	[K].QTLENERGELANEVK.[V]		5.76715e-07	0.000117245	1	1	1	13	P35579	P35579 [1220-1234]		1	1729.87	0.981	0.68	0.659	120.5	118.2	81.9	79.4						High	High	High	High	High	High	6.382e-05	3.91e-05	1.384e-07	1.24e-08	4.51	84	43.09	Used	K.QTLENERGELANEVK.V	[1220-1234]
	FALSE	High	[K].QVEDEKNSFR.[E]		0.000430436	0.000117245	1	1	1	13	P35579	P35579 [1333-1342]		1	1251.6	0.422	0.207	0.303	207.1	87.3	42.8	62.8						High	High	High	High	High	High	6.382e-05	3.91e-05	0.0001733	2.432e-05	3.06	40	28.85	Used	K.QVEDEKNSFR.E	[1333-1342]
	FALSE	High	[K].RALEQQVEEMK.[T]		0.000292997	0.000117245	1	1	1	12	P35579	P35579 [1528-1538]		1	1360.69	1.655	1.427	2.484	60.9	100.8	86.9	151.4						High	High	High	High	High	High	6.382e-05	3.91e-05	0.0002675	1.561e-05	3.24	38	40.56	Used	K.RALEQQVEEMK.T	[1528-1538]
	FALSE	High	[K].RDLGEELEALK.[T]		0.0249092	0.000888147	2	2	1	4	P35749; P35579	P35749 [1142-1152]; P35579 [1135-1145]		1	1272.68	0.976	0.01	1.495	115.2	112.5		172.2					Shared	Peak Found	High	Not Found	High	High	High	0.0002348	0.001404	0.007037	0.02686	2.09	27	56.69	Used	K.RDLGEELEALK.T	[1135-1145]
	FALSE	High	[K].REQEVNILK.[K]		0.00176922	0.000117245	1	1	1	11	P35579	P35579 [1165-1173]		1	1128.64	1.769	1.074	1.952	69	122.1	74.1	134.7						High	High	High	High	High	High	6.382e-05	0.0001387	0.0002913	0.000428	3.24	29	40.47	Used	K.REQEVNILK.K	[1165-1173]
	FALSE	High	[R].RGDLPFVVPR.[R]		9.29662e-05	0.000117245	1	1	1	72	P35579	P35579 [1923-1932]		1	1155.66	1.491	0.834	0.609	101.7	151.6	84.8	61.9						High	High	High	High	High	High	6.382e-05	3.91e-05	3.696e-05	4.191e-06	3.34	41	59.28	Used	R.RGDLPFVVPR.R	[1923-1932]
	FALSE	High	[K].RHEMPPHIYAITDTAYR.[S]		9.42548e-13	0.000117245	1	1	1	100	P35579	P35579 [143-159]		1	2071.02	3.017	1.628	2.74	47.7	143.9	77.7	130.7						High	High	High	High	High	High	6.382e-05	3.91e-05	7.244e-11	3.901e-15	4.86	73	49.37	Used	K.RHEMPPHIYAITDTAYR.S	[143-159]
	FALSE	High	[R].RKLEGDSTDLSDQIAELQAQIAELK.[M]		2.07333e-13	0.000117245	1	1	1	19	P35579	P35579 [1051-1075]		2	2771.44	1.808	0.839	1.398	79.3	143.4	66.5	110.9						High	High	High	High	n/a	High		3.91e-05		8.967e-16	7.93		86.6	Used	R.RKLEGDSTDLSDQIAELQAQIAELK.M	[1051-1075]
	FALSE	High	[K].RQAQQERDELADEIANSSGK.[G]		1.1275e-07	0.000117245	1	1	1	7	P35579	P35579 [1697-1716]		2	2245.08	1.92	0.753	1.443	78.2	150.1	58.9	112.8						High	High	High	High	n/a	High		3.91e-05		1.912e-09	4.74		42.77	Used	K.RQAQQERDELADEIANSSGK.G	[1697-1716]
	FALSE	High	[K].RQLEEAEEEAQR.[A]		0.000394631	0.000117245	1	1	1	6	P35579	P35579 [1877-1888]		1	1487.71	1.522	1.441	1.264	76.5	116.5	110.3	96.7						Peak Found	High	High	High	High	High	6.382e-05	0.0002496	4.858e-05	0.002373	2.57	47	33.41	Used	K.RQLEEAEEEAQR.A	[1877-1888]
	FALSE	High	[K].RQQQLTAMK.[V]		0.000928732	0.000117245	2	2	1	22	P35749; P35579	P35749 [809-817]; P35579 [802-810]		1	1103.6	2.888	1.831	4.265	40.1	115.7	73.4	170.9					Shared	High	High	High	High	High	High	6.382e-05	3.91e-05	0.0001347	0.0002207	3.18	38	29.18	Used	K.RQQQLTAMK.V	[802-810]
	FALSE	High	[K].SGFEPASLK.[E]		0.000541482	0.000117245	1	1	1	8	P35579	P35579 [39-47]		0	935.483	1.65	1.378	1.782	68.8	113.6	94.8	122.7						High	High	High	High	High	High	6.382e-05	3.91e-05	7.079e-05	5.799e-05	2.12	46	46.48	Used	K.SGFEPASLK.E	[39-47]
	FALSE	High	[K].SGFEPASLKEEVGEEAIVELVENGK.[K]		2.03508e-13	0.000117245	1	1	1	24	P35579	P35579 [39-63]		1	2660.33	2.824	1.028	1.931	59	166.5	60.6	113.9						High	High	High	High	High	High	6.382e-05	3.91e-05	9.273e-12	8.777e-16	7.11	111	86.14	Used	K.SGFEPASLKEEVGEEAIVELVENGK.K	[39-63]
	FALSE	High	[K].SGFEPASLKEEVGEEAIVELVENGKK.[V]		8.9192e-17	0.000117245	1	1	1	21	P35579	P35579 [39-64]		2	2788.43	2.952	1.694	2.177	51.1	151	86.6	111.3						High	High	High	High	n/a	High		3.91e-05		4.843e-19	7.42		80.59	Used	K.SGFEPASLKEEVGEEAIVELVENGKK.V	[39-64]
	FALSE	High	[R].SMAVAAR.[K]		0.00671819	0.000226592	1	1	1	16	P35579	P35579 [1606-1612]		0	705.371	2.35	1.559	3.062	50.2	117.9	78.2	153.7						High	High	High	High	High	High	6.382e-05	0.0003923	0.001445	0.004385	1.92	34	29.63	Used	R.SMAVAAR.K	[1606-1612]
	FALSE	High	[K].SMEAEMIQLQEELAAAER.[A]		6.95181e-11	0.000117245	1	1	1	26	P35579	P35579 [1677-1694]		0	2048.96	2.445	3.729	8.841	25	61.1	93.1	220.8						High	High	High	High	High	High	6.382e-05	3.91e-05	4.071e-13	9.888e-13	6.23	141	88.22	Used	K.SMEAEMIQLQEELAAAER.A	[1677-1694]
	FALSE	High	[K].SVHELEK.[S]		0.0145348	0.000456582	1	1	1	5	P35579	P35579 [1519-1525]		0	841.441	1.713	0.848	1.887	73.4	125.8	62.3	138.5						High	High	High	Peak Found	High	High	0.0001212	0.00623	0.003674	0.1209	2.35	29	26.06	Used	K.SVHELEK.S	[1519-1525]
	FALSE	High	[K].TDLLLEPYNK.[Y]		9.41484e-06	0.000117245	1	1	1	30	P35579	P35579 [290-299]		0	1205.64	1.982	1.041	1.673	70.2	139.2	73.1	117.5						High	High	High	High	High	High	6.382e-05	3.91e-05	5.562e-07	4.452e-06	3.21	67	60.65	Used	K.TDLLLEPYNK.Y	[290-299]
	FALSE	High	[R].TELADKVTK.[L]		0.00402764	0.000226592	1	1	1	7	P35579	P35579 [1269-1277]		1	1004.56	1.343	0.397	0.804	112.9	151.6	44.8	90.8						High	High	High	High	High	High	6.382e-05	7.58e-05	0.000784	0.0003569	2.65	29	31.52	Used	R.TELADKVTK.L	[1269-1277]
	FALSE	High	[K].TELEDTLDSTAAQQELR.[S]		7.08245e-11	0.000117245	1	1	1	16	P35579	P35579 [1146-1162]		0	1919.92	1.925	0.965	1.724	71.3	137.2	68.8	122.8						High	High	High	High	High	High	6.382e-05	3.91e-05	4.146e-13	1.737e-10	4.9	139	60.08	Used	K.TELEDTLDSTAAQQELR.S	[1146-1162]
	FALSE	High	[R].TEMEDLMSSK.[D]		0.000441251	0.000117245	1	1	1	12	P35579	P35579 [1504-1513]		0	1170.5	7.551	7.503	9.219	15.8	119.5	118.8	145.9						High	High	High	High	High	High	6.382e-05	3.91e-05	5.535e-05	8.481e-05	2.56	59	48.93	Used	R.TEMEDLMSSK.D	[1504-1513]
	FALSE	High	[R].TEMEDLMSSKDDVGK.[S]		8.52768e-08	0.000117245	1	1	1	16	P35579	P35579 [1504-1518]		1	1684.74	2.712	1.303	2.812	51.1	138.6	66.6	143.7						High	High	High	High	High	High	6.382e-05	3.91e-05	6.621e-08	1.387e-09	4.63	72	49.09	Used	R.TEMEDLMSSKDDVGK.S	[1504-1518]
	FALSE	High	[R].TFHIFYYLLSGAGEHLK.[T]		2.63981e-10	0.000117245	1	1	1	186	P35579	P35579 [273-289]		0	1996.03	1.261	0.575	0.442	122	153.9	70.2	53.9						High	High	High	High	High	High	6.382e-05	3.91e-05	2.868e-12	1.844e-12	4.93	91	85.02	Used	R.TFHIFYYLLSGAGEHLK.T	[273-289]
	FALSE	High	[K].THEAQIQEMR.[Q]		0.000150845	0.000117245	1	1	1	56	P35579	P35579 [1182-1191]		0	1242.59	2.82	0.844	3.051	51.8	146.2	43.8	158.2						High	High	High	High	High	High	6.382e-05	3.91e-05	3.815e-05	7.323e-06	3.1	53	33.66	Used	K.THEAQIQEMR.Q	[1182-1191]
	FALSE	High	[K].TLEEEAK.[T]		0.00355961	0.000117245	1	1	1	2	P35579	P35579 [1175-1181]		0	819.409	2.283	0.818	2.088	64.6	147.6	52.9	134.9						Peak Found	High	Peak Found	Peak Found	High	High	6.382e-05	0.0001677	0.0006725	0.001271	1.33	27	27.14	Used	K.TLEEEAK.T	[1175-1181]
	FALSE	High	[K].TLEEEAKTHEAQIQEMR.[Q]		2.02087e-08	0.000117245	1	1	1	14	P35579	P35579 [1175-1191]		1	2042.98	0.994	0.445	0.763	124.9	124.2	55.5	95.4						High	High	High	High	High	High	6.382e-05	3.91e-05	6.311e-07	2.652e-10	4.54	69	48.53	Used	K.TLEEEAKTHEAQIQEMR.Q	[1175-1191]
	FALSE	High	[RK].TQLEELEDELQATEDAK.[L]		3.90276e-10	0.000117245	3	3	1	50	P35580; P35749; P35579	P35580 [1546-1562]; P35749 [1546-1562]; P35579 [1539-1555]		0	1961.92	1.426	1.078	1.378	81.9	116.9	88.3	112.9					Shared	High	High	High	High	High	High	6.382e-05	3.91e-05	8.114e-11	2.892e-12	4.29	101	73.43	Used	K.TQLEELEDELQATEDAK.L	[1539-1555]
	FALSE	High	[RK].TQLEELEDELQATEDAKLR.[L]		4.36471e-11	0.000117245	3	3	1	6	P35580; P35749; P35579	P35580 [1546-1564]; P35749 [1546-1564]; P35579 [1539-1557]		1	2231.1	100	100	100		161.8	96.6	141.6					Shared	Not Found	High	High	High	High	High	6.382e-05	3.91e-05	1.704e-10	2.339e-13	6.84	101	75.1	Used	K.TQLEELEDELQATEDAKLR.L	[1539-1557]
	FALSE	High	[K].TRLQQELDDLLVDLDHQR.[Q]		6.74157e-13	0.000117245	1	1	1	14	P35579	P35579 [1416-1433]		1	2207.14	0.58	0.073	0.336	201.1	116.6	14.7	67.6						High	High	Peak Found	High	High	High	6.382e-05	3.91e-05	2.517e-10	2.81e-15	6.75	87	86.56	Used	K.TRLQQELDDLLVDLDHQR.Q	[1416-1433]
	FALSE	High	[R].TVGQLYK.[E]		0.0269309	0.000992981	4	4	1	8	P35580; P35749; P35579; Q7Z406	P35580 [652-658]; P35749 [652-658]; P35579 [645-651]; Q7Z406 [669-675]		0	808.456	1.96	1.126	1.826	67.7	132.6	76.2	123.5					Shared	High	High	High	High	High	High	0.0002907	0.0004196	0.007738	0.004679	2.26	32	38.48	Used	R.TVGQLYK.E	[645-651]
	FALSE	High	[R].TVGQLYKEQLAK.[L]		1.97035e-05	0.000117245	1	1	1	10	P35579	P35579 [645-656]		1	1377.77	3.382	1.301	2.167	51	172.3	66.3	110.4						High	High	High	High	High	High	6.382e-05	3.91e-05	8.035e-05	7.116e-07	2.8	56	43.21	Used	R.TVGQLYKEQLAK.L	[645-656]
	FALSE	High	[K].VAAYDKLEK.[T]		0.00402764	0.000226592	1	1	1	8	P35579	P35579 [1405-1413]		1	1036.57	0.846	0.473	1.07	118	99.9	55.8	126.3						High	High	High	High	High	High	6.382e-05	0.0001387	0.0007848	0.0004744	2.5	39	37.42	Used	K.VAAYDKLEK.T	[1405-1413]
	FALSE	High	[K].VDYKADEWLMK.[N]		6.32876e-06	0.000117245	2	2	1	10	P35580; P35579	P35580 [584-594]; P35579 [577-587]		1	1397.68	0.285	0.051	0.184	263	75.1	13.5	48.4					Shared	High	High	High	High	High	High	6.382e-05	3.91e-05	3.45e-07	1.689e-06	3.03	61	57.85	Used	K.VDYKADEWLMK.N	[577-587]
	FALSE	High	[K].VEAQLQELQVK.[F]		3.92452e-06	0.000117245	1	1	1	32	P35579	P35579 [1250-1260]		0	1284.72	1.871	1.19	1.928	66.8	124.9	79.5	128.7						High	High	High	High	High	High	6.382e-05	3.91e-05	1.958e-07	1.036e-06	4.1	79	53.57	Used	K.VEAQLQELQVK.F	[1250-1260]
	FALSE	High	[R].VEEEEER.[NC]		0.00902242	0.000226592	2	2	1	3	P35580; P35579	P35580 [931-937]; P35579 [924-930]		0	919.4			100				400					Shared	High	High	Not Found	High	High	n/a	6.382e-05		0.002064			47	25.72	Used	R.VEEEEER.C	[924-930]
	FALSE	High	[R].VKANLEK.[A]		0.0481446	0.002029	1	1	1	4	P35579	P35579 [1211-1217]		1	801.483	0.01	0.01	0.483	269.6			130.4						High	Not Found	Not Found	High	High	High	0.0006061	0.001275	0.0158	0.02416	1.45	21	25.9	Used	R.VKANLEK.A	[1211-1217]
	FALSE	High	[K].VKLQEMEGTVK.[S]		3.4658e-05	0.000117245	1	1	1	14	P35579	P35579 [1792-1802]		1	1261.68	2.017	0.475	1.518	79.8	161	37.9	121.2						High	High	High	High	High	High	6.382e-05	3.91e-05	1.463e-05	1.358e-06	3.14	54	42.21	Used	K.VKLQEMEGTVK.S	[1792-1802]
	FALSE	High	[K].VKPLLQVSR.[Q]		0.0253622	0.000888147	1	1	1	19	P35579	P35579 [834-842]		0	1039.66	1.793	0.813	1.604	76.8	137.7	62.4	123.2						High	High	High	High	High	High	0.0002348	0.0003397	0.007183	0.003366	1.95	36	43.86	Used	K.VKPLLQVSR.Q	[834-842]
	FALSE	High	[K].VKVNKDDIQK.[M]		0.000427775	0.000117245	1	1	1	7	P35579	P35579 [65-74]		2	1186.68	1.138	0.412	1.003	112.6	128.1	46.3	112.9						High	High	High	High	n/a	High		3.91e-05		2.417e-05	2.31		26.74	Used	K.VKVNKDDIQK.M	[65-74]
	FALSE	High	[K].VLLQGKGDSEHKR.[K]		0.000702603	0.000117245	1	1	1	1	P35579	P35579 [1235-1247]		2	1466.81												No Quan Values	Not Found	High	Not Found	Not Found	n/a	High		3.91e-05		4.24e-05	3.04			Not Used	K.VLLQGKGDSEHKR.K	[1235-1247]
	FALSE	High	[K].VIQYLAYVASSHK.[S]		1.29244e-07	0.000117245	1	1	1	175	P35579	P35579 [187-199]		0	1478.8	2.084	0.831	1.538	73.3	152.9	61	112.8						High	High	High	High	High	High	6.382e-05	3.91e-05	2.039e-08	2.238e-09	4.22	76	61.23	Used	K.VIQYLAYVASSHK.S	[187-199]
	FALSE	High	[R].VISGVLQLGNIVFK.[K]		4.58467e-08	0.000117245	1	1	1	111	P35579	P35579 [342-355]		0	1486.9	2.439	0.816	1.479	69.8	170.1	57	103.2						High	High	High	High	High	High	6.382e-05	3.91e-05	3.409e-09	6.814e-10	4.38	94	91.45	Used	R.VISGVLQLGNIVFK.K	[342-355]
	FALSE	High	[R].VISGVLQLGNIVFKK.[E]		8.06443e-08	0.000117245	1	1	1	26	P35579	P35579 [342-356]		1	1614.99	3.154	0.537	1.267	67.1	211.7	36.1	85.1						High	High	High	High	High	High	6.382e-05	3.91e-05	6.406e-09	1.299e-09	4.2	99	81.85	Used	R.VISGVLQLGNIVFKK.E	[342-356]
	FALSE	High	[K].VMQEQGTHPK.[F]		0.000180585	0.000117245	1	1	1	24	P35579	P35579 [546-555]		0	1154.56	0.713	0.521	1.048	121.9	87	63.5	127.7						High	High	High	High	High	High	6.382e-05	3.91e-05	1.901e-05	9.901e-06	3.26	49	4.64	Used	K.VMQEQGTHPK.F	[546-555]
	FALSE	High	[K].VNKDDIQK.[M]		0.00388115	0.000226592	1	1	1	8	P35579	P35579 [67-74]		1	959.516												No Quan Values	High	High	High	High	High	High	6.382e-05	0.0001387	0.0007473	0.000724	2.62	46		Not Used	K.VNKDDIQK.M	[67-74]
	FALSE	High	[R].VRTELADKVTK.[L]		7.12079e-06	0.000117245	1	1	1	2	P35579	P35579 [1267-1277]		2	1259.73	0.732	0.157	0.473	169.4	124	26.5	80.1						High	High	Peak Found	Peak Found	n/a	High		3.91e-05		2.208e-07	3.92		34.38	Used	R.VRTELADKVTK.L	[1267-1277]
	FALSE	High	[K].VSHLLGINVTDFTR.[G]		2.11059e-08	0.000117245	1	1	1	116	P35579	P35579 [374-387]		0	1571.85	1.88	1.002	1.405	75.7	142.2	75.8	106.3						High	High	High	High	High	High	6.382e-05	3.91e-05	2.547e-09	2.803e-10	4.15	81	70.85	Used	K.VSHLLGINVTDFTR.G	[374-387]
	FALSE	High	[R].VVFQEFR.[Q]		0.00276265	0.000117245	1	1	1	68	P35579	P35579 [712-718]		0	924.494	1.849	0.898	1.693	73.5	135.9	66	124.5						High	High	High	High	High	High	6.382e-05	0.0003923	0.0004979	0.004082	1.79	52	53.23	Used	R.VVFQEFR.Q	[712-718]
	FALSE	High	[R].YEILTPNSIPK.[G]		5.45191e-05	0.000117245	1	1	1	34	P35579	P35579 [721-731]		0	1274.7	2.729	1.219	2.285	55.3	150.9	67.4	126.4						High	High	High	High	High	High	6.382e-05	3.91e-05	4.537e-06	1.14e-05	2.76	50	62.8	Used	R.YEILTPNSIPK.G	[721-731]
	FALSE	High	[K].YLYVDKNFINNPLAQADWAAK.[K]		2.39066e-11	0.000117245	1	1	1	8	P35579	P35579 [9-29]		1	2454.25	3.151	0.399	1.315	68.2	214.9	27.2	89.7						Peak Found	High	High	High	High	High	6.382e-05	3.91e-05	5.094e-12	1.17e-13	5.07	133	80.4	Used	K.YLYVDKNFINNPLAQADWAAK.K	[9-29]
FALSE	High	Master Protein	P35580	Myosin-10 OS=Homo sapiens OX=9606 GN=MYH10 PE=1 SV=3	0	3763.51	73	197	424	4076	150	1976	228.9	5.54	46187	9297.78	134	194	cell adhesion;cell cycle OR cell proliferation;cell organization and biogenesis;other biological processes	plasma membrane;other membranes;cytosol;cytoskeleton;other cell component	cytoskeletal activity;nucleic acid binding activity;other molecular function	Pf00063, Pf00612, Pf01576, Pf02736	4628	ENSG00000133026	MYH10	B2RWP9; D3DTS1; F8VTL3; hsa:4628; P35580; Q12989; Q149N3; Q149N4; Q16087; Q4LE45; Q6PK16; Q9BWG0	Regulation of actin cytoskeleton	RHO GTPases activate CIT; RHO GTPases activate PKNs; RHO GTPases Activate ROCKs; RHO GTPases activate PAKs; EPHA-mediated growth cone collapse; Sema4D induced cell migration and growth-cone collapse	7	17	2.545	0.865	2.214	60.4	153.7	52.2	133.7					High	High	High	High	1	Phospho [T94(100); T490(100); T1433(100)]
	Checked	Confidence	Annotated Sequence	Modifications	Qvality PEP	Qvality q-value	# Protein Groups	# Proteins	# Isoforms	# PSMs	Master Protein Accessions	Positions in Master Proteins	Modifications in Master Proteins	# Missed Cleavages	Theo. MH+ [Da]	Abundance Ratio: (0nM_PTX, 50uM_GKI) / (0nM_PTX, 0uM_GKI)	Abundance Ratio: (10nM_PTX, 0uM_GKI) / (0nM_PTX, 0uM_GKI)	Abundance Ratio: (10nM_PTX, 50uM_GKI) / (0nM_PTX, 0uM_GKI)	Abundances (Grouped): 0nM_PTX, 0uM_GKI	Abundances (Grouped): 0nM_PTX, 50uM_GKI	Abundances (Grouped): 10nM_PTX, 0uM_GKI	Abundances (Grouped): 10nM_PTX, 50uM_GKI	Abundances (Grouped) CV [%]: 0nM_PTX, 0uM_GKI	Abundances (Grouped) CV [%]: 0nM_PTX, 50uM_GKI	Abundances (Grouped) CV [%]: 10nM_PTX, 0uM_GKI	Abundances (Grouped) CV [%]: 10nM_PTX, 50uM_GKI	Quan Info	Found in Sample: [S1] F1: Sample, 0uM_GKI, 0nM_PTX	Found in Sample: [S2] F2: Sample, 50uM_GKI, 0nM_PTX	Found in Sample: [S3] F3: Sample, 0uM_GKI, 10nM_PTX	Found in Sample: [S4] F4: Sample, 50uM_GKI, 10nM_PTX	Confidence (by Search Engine): Mascot	Confidence (by Search Engine): Sequest HT	Percolator q-Value (by Search Engine): Mascot	Percolator q-Value (by Search Engine): Sequest HT	Percolator PEP (by Search Engine): Mascot	Percolator PEP (by Search Engine): Sequest HT	XCorr (by Search Engine): Sequest HT	Ions Score (by Search Engine): Mascot	Top Apex RT [min]	Quan Usage	Sequence in Protein	Positions in Proteins
	FALSE	High	[K].DNFQETMEAMHIMGFSHEEILSMLK.[V]	3xOxidation [M10; M13; M]	6.06168e-08	0.000117245	1	1	2	5	P35580	P35580 [324-348]		0	3016.32	4.252	0.01	0.01	76.2	323.8								Peak Found	High	High	High	n/a	High		3.91e-05		9.346e-10	6.7		73.53	Used	K.DNFQETMEAMHIMGFSHEEILSMLK.V	[324-348]
	FALSE	High	[K].ALEEETKNHEAQIQDMR.[Q]	3xDeamidated [N8; Q12; Q14]	0.0560178	0.00264609	1	1	1	1	P35580	P35580 [1182-1198]		1	2044.91	1.399	1.022	0.804	94.7	132.5	96.7	76.1						Peak Found	Peak Found	High	Peak Found	n/a	High		0.0004995		0.006232	2.04		40.2	Used	K.ALEEETKNHEAQIQDMR.Q	[1182-1198]
	FALSE	High	[K].DNFQETMEAMHIMGFSHEEILSMLK.[V]	2xOxidation [M]	1.91047e-06	0.000117245	1	1	3	9	P35580	P35580 [324-348]		0	3000.32	3.291	1.838	6.327	32.1	105.7	59	203.2						High	High	High	High	n/a	High		3.91e-05		4.88e-08	6.18		81.74	Used	K.DNFQETMEAMHIMGFSHEEILSMLK.V	[324-348]
	FALSE	High	[K].LRLEVNMQAMK.[A]	2xOxidation [M7; M10]	0.000402044	0.000117245	1	1	1	7	P35580	P35580 [1563-1573]		1	1364.7	2.518	0.677	2.216	62.4	157.1	42.3	138.2						High	High	High	High	n/a	High		3.91e-05		2.248e-05	3.16		40.8	Used	K.LRLEVNMQAMK.A	[1563-1573]
	FALSE	High	[R].LEVNMQAMK.[A]	2xOxidation [M5; M8]	0.000601694	0.000117245	1	1	1	13	P35580	P35580 [1565-1573]		0	1095.52	2.206	0.569	1.389	77.5	170.9	44.1	107.6						High	High	High	High	n/a	High		3.91e-05		3.563e-05	2.35		31.32	Used	R.LEVNMQAMK.A	[1565-1573]
	FALSE	High	[R].ADMEDLMSSK.[D]	2xOxidation [M3; M7]	0.00572446	0.000226592	1	1	1	3	P35580	P35580 [1511-1520]		0	1158.47	5.939	0.546	1.449	44.8	265.9	24.4	64.9						Peak Found	High	High	High	n/a	High		0.0001387		0.0004384	2.29		27.59	Used	R.ADMEDLMSSK.D	[1511-1520]
	FALSE	High	[K].TTLQVDTLNAELAAER.[S]	2xDeamidated [Q4; N9]	4.22795e-06	0.000117245	1	1	1	1	P35580	P35580 [1762-1777]		0	1746.88												No Quan Values	Not Found	Not Found	Not Found	High	n/a	High		3.91e-05		1.22e-07	3.24			Not Used	K.TTLQVDTLNAELAAER.S	[1762-1777]
	FALSE	High	[R].HAEQERDELADEITNSASGK.[S]	2xDeamidated [Q4; N15]	1.17756e-07	0.000117245	1	1	1	3	P35580	P35580 [1705-1724]		1	2201.98												No Quan Values	Not Found	High	Not Found	High	n/a	High		3.91e-05		2.013e-09	2.78			Not Used	R.HAEQERDELADEITNSASGK.S	[1705-1724]
	FALSE	High	[R].IAQLEEELEEEQSNMELLNDRFR.[K]	2xDeamidated [Q3; N19]; 1xOxidation [M15]	0.00343006	0.000117245	1	1	1	1	P35580	P35580 [1738-1760]		1	2853.31												Not Reliable	Not Found	High	Not Found	Not Found	n/a	High		3.91e-05		0.0002519	2.75			Not Used	R.IAQLEEELEEEQSNMELLNDRFR.K	[1738-1760]
	FALSE	High	[K].LQQLFNHTMFILEQEEYQR.[E]	2xDeamidated [Q2; N/Q]; 1xOxidation [M9]	9.95337e-05	0.000117245	3	3	2	4	P35580; P35749; P35579	P35580 [483-501]; P35749 [483-501]; P35579 [476-494]		0	2485.17												No Quan Values	Not Found	High	High	High	n/a	High		3.91e-05		4.542e-06	3.85			Not Used	K.LQQLFNHTMFILEQEEYQR.E	[483-501]
		Checked	Confidence	Modification Name	Target Amino Acid	Position in Peptide	Site Probability	Peptide Sequence	# Modified PSMs	# Uncertain Modified PSMs	# Unmodified PSMs	Protein Accession	Protein Description	Position	Master	Motif	Site Status
		FALSE	High	Phospho	T	8	100	LQQLFNHTMFILEQEEYQR	1	0	219	P35580	Myosin-10 OS=Homo sapiens OX=9606 GN=MYH10 PE=1 SV=3	490	Master Protein	QQLFNHtMFILEQ	Unmodified
		FALSE	High	Phospho	T	8	100	LQQLFNHTMFILEQEEYQR	1	0	219	P35749	Myosin-11 OS=Homo sapiens OX=9606 GN=MYH11 PE=1 SV=3	490	Master Protein	QQLFNHtMFILEQ	Unmodified
		FALSE	High	Phospho	T	8	100	LQQLFNHTMFILEQEEYQR	1	0	219	P35579	Myosin-9 OS=Homo sapiens OX=9606 GN=MYH9 PE=1 SV=4	483	Master Protein	QQLFNHtMFILEQ	Unmodified
	FALSE	High	[R].QLLQANPILESFGNAK.[T]	2xDeamidated [N6; N14]	0.000377861	0.000117245	1	1	1	1	P35580	P35580 [217-232]		0	1744.91												Not Reliable	Not Found	Not Found	Not Found	High	n/a	High		3.91e-05		2.097e-05	2.07			Not Used	R.QLLQANPILESFGNAK.T	[217-232]
	FALSE	High	[K].NMDPLNDNVATLLHQSSDR.[F]	2xDeamidated [N1; N6]; 1xOxidation [M2]	4.09877e-06	0.000117245	1	1	1	2	P35580	P35580 [595-613]		0	2157.97												Not Reliable	Not Found	High	High	Not Found	n/a	High		3.91e-05		1.173e-07	3.68			Not Used	K.NMDPLNDNVATLLHQSSDR.F	[595-613]
	FALSE	High	[R].FLSNGYIPIPGQQDKDNFQETMEAMHIMGFSHEEILSMLK.[V]	2xDeamidated [N/Q]; 2xOxidation [M28; M]	0.000905983	0.000117245	1	1	2	3	P35580	P35580 [309-348]		1	4660.14	100	100	100		97	85.5	217.5						Not Found	Peak Found	Peak Found	High	n/a	High		3.91e-05		5.69e-05	2.72		89.51	Used	R.FLSNGYIPIPGQQDKDNFQETMEAMHIMGFSHEEILSMLK.V	[309-348]
	FALSE	High	[K].LQQLFNHTMFILEQEEYQR.[E]	2xDeamidated [N/Q]	8.31589e-06	0.000117245	3	3	3	5	P35580; P35749; P35579	P35580 [483-501]; P35749 [483-501]; P35579 [476-494]		0	2469.18												No Quan Values	High	High	Not Found	High	n/a	High		3.91e-05		2.637e-07	3.72			Not Used	K.LQQLFNHTMFILEQEEYQR.E	[483-501]
		Checked	Confidence	Modification Name	Target Amino Acid	Position in Peptide	Site Probability	Peptide Sequence	# Modified PSMs	# Uncertain Modified PSMs	# Unmodified PSMs	Protein Accession	Protein Description	Position	Master	Motif	Site Status
		FALSE	High	Phospho	T	8	100	LQQLFNHTMFILEQEEYQR	1	0	219	P35580	Myosin-10 OS=Homo sapiens OX=9606 GN=MYH10 PE=1 SV=3	490	Master Protein	QQLFNHtMFILEQ	Unmodified
		FALSE	High	Phospho	T	8	100	LQQLFNHTMFILEQEEYQR	1	0	219	P35749	Myosin-11 OS=Homo sapiens OX=9606 GN=MYH11 PE=1 SV=3	490	Master Protein	QQLFNHtMFILEQ	Unmodified
		FALSE	High	Phospho	T	8	100	LQQLFNHTMFILEQEEYQR	1	0	219	P35579	Myosin-9 OS=Homo sapiens OX=9606 GN=MYH9 PE=1 SV=4	483	Master Protein	QQLFNHtMFILEQ	Unmodified
	FALSE	High	[K].VEDMAELTCLNEASVLHNLK.[DE]	2xCarbamidomethyl [C9; H17]; 1xOxidation [M4]	1.68883e-11	0.000117245	2	2	1	3	P35580; P35579	P35580 [87-106]; P35579 [83-102]		0	2359.13	13.404	3.226	7.299	16	215.1	51.8	117.1					Shared	Peak Found	High	Peak Found	High	n/a	High		3.91e-05		7.883e-14	7.12		69.63	Not Used	K.VEDMAELTCLNEASVLHNLK.D	[87-106]
		Checked	Confidence	Modification Name	Target Amino Acid	Position in Peptide	Site Probability	Peptide Sequence	# Modified PSMs	# Uncertain Modified PSMs	# Unmodified PSMs	Protein Accession	Protein Description	Position	Master	Motif	Site Status
		FALSE	High	Phospho	T	8	100	VEDMAELTCLNEASVLHNLK	1	0	81	P35580	Myosin-10 OS=Homo sapiens OX=9606 GN=MYH10 PE=1 SV=3	94	Master Protein	EDMAELtCLNEAS	Unmodified
		FALSE	High	Phospho	T	8	100	VEDMAELTCLNEASVLHNLK	1	0	79	P35579	Myosin-9 OS=Homo sapiens OX=9606 GN=MYH9 PE=1 SV=4	90	Master Protein	EDMAELtCLNEAS	Unmodified
	FALSE	High	[K].VEDMAELTCLNEASVLHNLK.[DE]	2xCarbamidomethyl [C9; H17]; 1xDeamidated [N11]; 1xOxidation [M4]	0.00288488	0.000117245	2	2	1	1	P35580; P35579	P35580 [87-106]; P35579 [83-102]		0	2360.11												Not Reliable	Not Found	High	Not Found	Not Found	n/a	High		3.91e-05		0.0002086	2.38			Not Used	K.VEDMAELTCLNEASVLHNLK.D	[87-106]
		Checked	Confidence	Modification Name	Target Amino Acid	Position in Peptide	Site Probability	Peptide Sequence	# Modified PSMs	# Uncertain Modified PSMs	# Unmodified PSMs	Protein Accession	Protein Description	Position	Master	Motif	Site Status
		FALSE	High	Phospho	T	8	100	VEDMAELTCLNEASVLHNLK	1	0	81	P35580	Myosin-10 OS=Homo sapiens OX=9606 GN=MYH10 PE=1 SV=3	94	Master Protein	EDMAELtCLNEAS	Unmodified
		FALSE	High	Phospho	T	8	100	VEDMAELTCLNEASVLHNLK	1	0	79	P35579	Myosin-9 OS=Homo sapiens OX=9606 GN=MYH9 PE=1 SV=4	90	Master Protein	EDMAELtCLNEAS	Unmodified
	FALSE	High	[K].VEDMAELTCLNEASVLHNLK.[DE]	2xCarbamidomethyl [C9; H17]	5.98787e-09	0.000117245	2	2	1	1	P35580; P35579	P35580 [87-106]; P35579 [83-102]		0	2343.13	100	100	100		143.6	93.2	163.2					Shared	Not Found	Peak Found	Peak Found	High	n/a	High		3.91e-05		6.618e-11	5.5		76.46	Not Used	K.VEDMAELTCLNEASVLHNLK.D	[87-106]
		Checked	Confidence	Modification Name	Target Amino Acid	Position in Peptide	Site Probability	Peptide Sequence	# Modified PSMs	# Uncertain Modified PSMs	# Unmodified PSMs	Protein Accession	Protein Description	Position	Master	Motif	Site Status
		FALSE	High	Phospho	T	8	100	VEDMAELTCLNEASVLHNLK	1	0	81	P35580	Myosin-10 OS=Homo sapiens OX=9606 GN=MYH10 PE=1 SV=3	94	Master Protein	EDMAELtCLNEAS	Unmodified
		FALSE	High	Phospho	T	8	100	VEDMAELTCLNEASVLHNLK	1	0	79	P35579	Myosin-9 OS=Homo sapiens OX=9606 GN=MYH9 PE=1 SV=4	90	Master Protein	EDMAELtCLNEAS	Unmodified
	FALSE	High	[K].DKADFCIIHYAGKVDYK.[A]	2xCarbamidomethyl [C6; K13]	0.00105786	0.000117245	2	2	1	1	P35580; P35579	P35580 [571-587]; P35579 [564-580]		2	2100.02	2.226	1.603	1.355	64.7	144	103.7	87.6					Shared	Peak Found	Peak Found	Peak Found	High	n/a	High		3.91e-05		6.772e-05	3		56.4	Not Used	K.DKADFCIIHYAGKVDYK.A	[571-587]
	FALSE	High	[K].DKADFCIIHYAGK.[V]	2xCarbamidomethyl [C6; H/K]	1.04011e-07	0.000117245	2	2	2	11	P35580; P35579	P35580 [571-583]; P35579 [564-576]		1	1594.77	6.536	2.722	6.938	23.3	152	63.3	161.4					Shared	Peak Found	High	High	High	n/a	High		3.91e-05		1.738e-09	4.74		53.46	Not Used	K.DKADFCIIHYAGK.V	[571-583]
	FALSE	High	[K].ADFCIIHYAGKVDYK.[A]	2xCarbamidomethyl [C4; K11]	7.86247e-05	0.000117245	2	2	1	3	P35580; P35579	P35580 [573-587]; P35579 [566-580]		1	1856.9	6.875	2.844	5.175	25.2	173	71.6	130.2					Shared	Peak Found	High	Peak Found	High	n/a	High		3.91e-05		3.479e-06	3.4		59.69	Not Used	K.ADFCIIHYAGKVDYK.A	[573-587]
	FALSE	High	[K].ADFCIIHYAGK.[V]	2xCarbamidomethyl [C4; H7]	7.86415e-06	0.000117245	2	2	1	9	P35580; P35579	P35580 [573-583]; P35579 [566-576]		0	1351.65	3.638	1.537	4.079	39	141.9	60	159.1					Shared	High	High	High	High	n/a	High		3.91e-05		2.475e-07	3.94		56.67	Not Used	K.ADFCIIHYAGK.V	[573-583]
	FALSE	High	[R].NCAAYLKLR.[HN]	2xCarbamidomethyl [C2; K7]	0.000676941	0.000117245	4	4	1	4	P35580; P35749; P35579; Q7Z406	P35580 [822-830]; P35749 [822-830]; P35579 [815-823]; Q7Z406 [839-847]		1	1165.61	3.581	1.994	3.229	40.8	146.1	81.4	131.7					Shared	High	High	Peak Found	High	n/a	High		3.91e-05		4.084e-05	2.82		44	Not Used	R.NCAAYLKLR.H	[822-830]
	FALSE	High	[K].LCHLLGMNVMEFTR.[A]	2xCarbamidomethyl [C2; H3]; 1xOxidation [M10]	0.182802	0.00903556	1	1	1	1	P35580	P35580 [381-394]		0	1793.85	4.316	0.892	1.739	50.3	217.2	44.9	87.5						Peak Found	High	Peak Found	Peak Found	n/a	High		0.002374		0.04136	2.04		48.13	Used	K.LCHLLGMNVMEFTR.A	[381-394]
	FALSE	High	[R].CIIPNHEKR.[AS]	2xCarbamidomethyl [C1; K8]	0.0570005	0.00274614	2	2	1	1	P35580; P35749	P35580 [678-686]; P35749 [678-686]		1	1223.63	100	100	100		125	68.6	206.4					Shared	Not Found	High	Peak Found	Peak Found	n/a	High		0.0004995		0.006404	1.64		29.13	Used	R.CIIPNHEKR.A	[678-686]
	FALSE	High	[R].CIIPNHEK.[RK]	2xCarbamidomethyl [C1; H6]	0.0909606	0.00369277	3	3	1	5	P35580; P35749; P35579	P35580 [678-685]; P35749 [678-685]; P35579 [671-678]		0	1067.53	100	100	100		119.7	62.2	218.1					Shared	Not Found	High	Peak Found	High	n/a	High		0.0008132		0.01313	2.04		35.25	Not Used	R.CIIPNHEK.R	[678-685]
	FALSE	High	[R].CMLQDREDQSILCTGESGAGK.[T]	2xCarbamidomethyl [C1; C13]; 2xDeamidated [Q4; Q9]; 1xOxidation [M2]	0.00114663	0.000117245	1	1	1	1	P35580	P35580 [164-184]		1	2373												Not Reliable	Not Found	Not Found	High	Not Found	n/a	High		3.91e-05		7.421e-05	3.26			Not Used	R.CMLQDREDQSILCTGESGAGK.T	[164-184]
	FALSE	High	[R].CMLQDREDQSILCTGESGAGK.[T]	2xCarbamidomethyl [C1; C13]; 2xDeamidated [Q4; Q9]	0.00057613	0.000117245	1	1	1	6	P35580	P35580 [164-184]		1	2357.01	3.899	2.443	4.69	33.2	129.6	81.2	155.9						High	High	Peak Found	High	n/a	High		3.91e-05		3.393e-05	2.31		39.73	Used	R.CMLQDREDQSILCTGESGAGK.T	[164-184]
	FALSE	High	[R].CMLQDREDQSILCTGESGAGK.[T]	2xCarbamidomethyl [C1; C13]; 1xOxidation [M2]	3.51255e-11	0.000117245	1	1	1	5	P35580	P35580 [164-184]		1	2371.03	1.943	0.435	1.31	85.3	165.8	37.1	111.7						High	High	High	High	n/a	High		3.91e-05		1.822e-13	4.63		46.71	Used	R.CMLQDREDQSILCTGESGAGK.T	[164-184]
	FALSE	High	[R].CMLQDREDQSILCTGESGAGK.[T]	2xCarbamidomethyl [C1; C13]; 1xDeamidated [Q9]; 1xOxidation [M2]	1.64636e-07	0.000117245	1	1	1	1	P35580	P35580 [164-184]		1	2372.02												Not Reliable	Not Found	High	Not Found	Not Found	n/a	High		3.91e-05		2.942e-09	6			Not Used	R.CMLQDREDQSILCTGESGAGK.T	[164-184]
	FALSE	High	[R].CMLQDREDQSILCTGESGAGK.[T]	2xCarbamidomethyl [C1; C13]; 1xDeamidated [Q4]	0.00509189	0.000226592	1	1	1	2	P35580	P35580 [164-184]		1	2356.02												Not Reliable	Not Found	Not Found	Not Found	High	n/a	High		7.58e-05		0.0003861	3.12			Not Used	R.CMLQDREDQSILCTGESGAGK.T	[164-184]
	FALSE	High	[R].CMLQDREDQSILCTGESGAGK.[T]	2xCarbamidomethyl [C1; C13]	3.00823e-12	0.000117245	1	1	1	5	P35580	P35580 [164-184]		1	2355.04	4.155	1.376	3.423	40.2	167	55.3	137.6						High	High	Peak Found	High	n/a	High		3.91e-05		1.204e-14	4.38		51.83	Used	R.CMLQDREDQSILCTGESGAGK.T	[164-184]
	FALSE	High	[R].LQQELDDLTVDLDHQR.[Q]	1xPhospho [T9(100)]	0.00221099	0.000117245	1	1	1	1	P35580	P35580 [1425-1440]	P35580 1xPhospho [T1433(100)]	0	2017.92												Not Reliable	Not Found	High	Not Found	Not Found	n/a	High		3.91e-05		0.0001554	2.44			Not Used	R.LQQELDDLTVDLDHQR.Q	[1425-1440]
		Checked	Confidence	Modification Name	Target Amino Acid	Position in Peptide	Site Probability	Peptide Sequence	# Modified PSMs	# Uncertain Modified PSMs	# Unmodified PSMs	Protein Accession	Protein Description	Position	Master	Motif	Site Status
		FALSE	High	Phospho	T	9	100	LQQELDDLTVDLDHQR	1	0	51	P35580	Myosin-10 OS=Homo sapiens OX=9606 GN=MYH10 PE=1 SV=3	1433	Master Protein	QELDDLtVDLDHQ	Modified
	FALSE	High	[R].ADMEDLMSSK.[D]	1xOxidation [M]	0.000911617	0.000117245	1	1	2	6	P35580	P35580 [1511-1520]		0	1142.47	2.362	0.457	1.707	72.4	171	33.1	123.6						Peak Found	High	High	High	n/a	High		3.91e-05		5.717e-05	2.69		38.56	Used	R.ADMEDLMSSK.D	[1511-1520]
	FALSE	High	[R].ADMEDLMSSKDDVGK.[N]	1xOxidation [M]	6.98944e-06	0.000117245	1	1	2	5	P35580	P35580 [1511-1525]		1	1656.71	100	100	100		216.5	43.6	140						Not Found	High	High	High	n/a	High		3.91e-05		2.162e-07	2.63		40.12	Used	R.ADMEDLMSSKDDVGK.N	[1511-1525]
	FALSE	High	[K].DNFQETMEAMHIMGFSHEEILSMLK.[V]	1xOxidation [M]	5.00162e-09	0.000117245	1	1	2	3	P35580	P35580 [324-348]		0	2984.33		100	100			85	315						Not Found	Not Found	Peak Found	High	n/a	High		3.91e-05		5.37e-11	5.02		89.04	Used	K.DNFQETMEAMHIMGFSHEEILSMLK.V	[324-348]
	FALSE	High	[R].LEVNMQAMK.[A]	1xOxidation [M]	0.00127403	0.000117245	1	1	2	27	P35580	P35580 [1565-1573]		0	1079.52	2.551	0.604	1.86	66.5	169.6	40.2	123.7						High	High	High	High	n/a	High		3.91e-05		8.369e-05	2.98		41.39	Used	R.LEVNMQAMK.A	[1565-1573]
	FALSE	High	[K].LRLEVNMQAMK.[A]	1xOxidation [M]	0.000122153	0.000117245	1	1	2	13	P35580	P35580 [1563-1573]		1	1348.71	1.304	0.842	2.303	73.4	95.7	61.8	169						High	High	High	High	n/a	High		3.91e-05		5.735e-06	3.68		46.4	Used	K.LRLEVNMQAMK.A	[1563-1573]
	FALSE	High	[R].ALEQQVEEMR.[T]	1xOxidation [M9]	0.00128195	0.000117245	1	1	1	4	P35580	P35580 [1536-1545]		0	1248.59	1.38	0.301	0.518	125	172.5	37.7	64.8						Peak Found	High	High	High	n/a	High		3.91e-05		8.395e-05	2.53		38.38	Used	R.ALEQQVEEMR.T	[1536-1545]
	FALSE	High	[R].ALEQQVEEMRTQLEELEDELQATEDAK.[L]	1xOxidation [M9]	2.19172e-11	0.000117245	1	1	1	4	P35580	P35580 [1536-1562]		1	3191.49	1.714	0.01	1.389	97.5	167.1		135.4						High	High	Not Found	High	n/a	High		3.91e-05		1.066e-13	5.33		81.83	Used	R.ALEQQVEEMRTQLEELEDELQATEDAK.L	[1536-1562]
	FALSE	High	[K].LQQLFNHTMFILEQEEYQR.[E]	1xOxidation [M9]	6.02709e-11	0.000117245	3	3	1	71	P35580; P35749; P35579	P35580 [483-501]; P35749 [483-501]; P35579 [476-494]		0	2483.2	3.163	0.877	2.332	54.3	171.6	47.6	126.5					Shared	High	High	High	High	n/a	High		3.91e-05		3.388e-13	6.11		71.37	Not Used	K.LQQLFNHTMFILEQEEYQR.E	[483-501]
		Checked	Confidence	Modification Name	Target Amino Acid	Position in Peptide	Site Probability	Peptide Sequence	# Modified PSMs	# Uncertain Modified PSMs	# Unmodified PSMs	Protein Accession	Protein Description	Position	Master	Motif	Site Status
		FALSE	High	Phospho	T	8	100	LQQLFNHTMFILEQEEYQR	1	0	219	P35580	Myosin-10 OS=Homo sapiens OX=9606 GN=MYH10 PE=1 SV=3	490	Master Protein	QQLFNHtMFILEQ	Unmodified
		FALSE	High	Phospho	T	8	100	LQQLFNHTMFILEQEEYQR	1	0	219	P35749	Myosin-11 OS=Homo sapiens OX=9606 GN=MYH11 PE=1 SV=3	490	Master Protein	QQLFNHtMFILEQ	Unmodified
		FALSE	High	Phospho	T	8	100	LQQLFNHTMFILEQEEYQR	1	0	219	P35579	Myosin-9 OS=Homo sapiens OX=9606 GN=MYH9 PE=1 SV=4	483	Master Protein	QQLFNHtMFILEQ	Unmodified
	FALSE	High	[K].NHEAQIQDMR.[Q]	1xOxidation [M9]	0.000481283	0.000117245	1	1	1	6	P35580	P35580 [1189-1198]		0	1257.56	2.225	0.254	1.223	85.1	189.3	21.6	104.1						High	High	High	High	n/a	High		3.91e-05		2.769e-05	2.76		26.13	Used	K.NHEAQIQDMR.Q	[1189-1198]
	FALSE	High	[K].EERGDEVMVELAENGKK.[A]	1xOxidation [M8]	0.000255613	0.000117245	1	1	1	4	P35580	P35580 [52-68]		2	1948.93	1.487	0.421	0.853	106.3	158.1	44.8	90.7						High	High	Peak Found	High	n/a	High		3.91e-05		1.338e-05	3.99		40.51	Used	K.EERGDEVMVELAENGKK.A	[52-68]
	FALSE	High	[K].VEGELEEMER.[K]	1xOxidation [M8]	0.000624506	0.000117245	1	1	1	1	P35580	P35580 [871-880]		0	1236.54												No Quan Values	Not Found	High	Not Found	Not Found	n/a	High		3.91e-05		3.706e-05	2.15			Not Used	K.VEGELEEMER.K	[871-880]
	FALSE	High	[R].NTDQASMPENTVAQK.[L]	1xOxidation [M7]	1.39237e-07	0.000117245	1	1	1	13	P35580	P35580 [366-380]		0	1649.74	2.19	0.678	1.67	72.2	158.2	49	120.6						High	High	High	High	n/a	High		3.91e-05		2.424e-09	4.3		31.03	Used	R.NTDQASMPENTVAQK.L	[366-380]
	FALSE	High	[K].ADEWLMK.[N]	1xOxidation [M6]	0.0924987	0.00389438	2	2	1	20	P35580; P35579	P35580 [588-594]; P35579 [581-587]		0	908.418	0.954	0.345	0.524	141.7	135.2	48.9	74.2					Shared	High	High	High	High	n/a	High		0.000836		0.01344	1.8		42.93	Not Used	K.ADEWLMK.N	[588-594]
	FALSE	High	[R].KLQAQMK.[D]	1xOxidation [M6]	0.00718844	0.000226592	3	3	1	100	P35580; P35749; P35579	P35580 [1649-1655]; P35749 [1649-1655]; P35579 [1642-1648]		1	862.481	2.668	0.638	1.593	67.8	180.9	43.3	108					Shared	High	High	High	High	n/a	High		0.0001387		0.0005573	2.41		24.43	Not Used	R.KLQAQMK.D	[1649-1655]
	FALSE	High	[K].LKEIFMQVEDERR.[H]	1xOxidation [M6]	3.31847e-05	0.000117245	1	1	1	19	P35580	P35580 [1851-1863]		2	1708.87	1.484	0.486	1.778	84.2	125	40.9	149.8						High	High	High	High	n/a	High		3.91e-05		1.29e-06	3.33		47.21	Used	K.LKEIFMQVEDERR.H	[1851-1863]
	FALSE	High	[R].NKQEVMISDLEER.[L]	1xOxidation [M6]	1.28424e-06	0.000117245	1	1	1	15	P35580	P35580 [1030-1042]		1	1606.77	1.651	0.756	1.209	86.7	143.1	65.5	104.8						High	High	High	High	n/a	High		3.91e-05		3.112e-08	4.15		45.16	Used	R.NKQEVMISDLEER.L	[1030-1042]
	FALSE	High	[R].GDEVMVELAENGKK.[A]	1xOxidation [M5]	1.28402e-05	0.000117245	1	1	1	5	P35580	P35580 [55-68]		1	1534.74	1.931	0.401	0.827	96.2	185.8	38.5	79.5						High	High	High	High	n/a	High		3.91e-05		4.339e-07	4.1		42.08	Used	R.GDEVMVELAENGKK.A	[55-68]
	FALSE	High	[K].KRHEMPPHIYAISESAYR.[C]	1xOxidation [M5]	1.00176e-05	0.000117245	1	1	1	11	P35580	P35580 [146-163]		2	2201.09	0.535	0.316	0.653	159.7	85.4	50.5	104.3						High	High	High	High	n/a	High		3.91e-05		3.282e-07	4.02		42.23	Used	K.KRHEMPPHIYAISESAYR.C	[146-163]
	FALSE	High	[K].EIFMQVEDER.[R]	1xOxidation [M4]	0.00499856	0.000226592	1	1	1	4	P35580	P35580 [1853-1862]		0	1311.59	100				400								High	High	High	Not Found	n/a	High		7.58e-05		0.0003797	2.36		49.27	Used	K.EIFMQVEDER.R	[1853-1862]
	FALSE	High	[K].EIFMQVEDERR.[H]	1xOxidation [M4]	0.000103309	0.000117245	1	1	1	10	P35580	P35580 [1853-1863]		1	1467.69	2.066	0.629	1.516	76.8	158.6	48.3	116.4						High	High	High	High	n/a	High		3.91e-05		4.74e-06	2.54		44.25	Used	K.EIFMQVEDERR.H	[1853-1863]
	FALSE	High	[K].QEVMISDLEER.[L]	1xOxidation [M4]	0.00499856	0.000226592	1	1	1	1	P35580	P35580 [1032-1042]		0	1364.64	1.287	0.528	0.783	111.2	143.1	58.7	87						Peak Found	High	Peak Found	Peak Found	n/a	High		7.58e-05		0.0003796	2.45		50.6	Used	K.QEVMISDLEER.L	[1032-1042]
	FALSE	High	[K].RHEMPPHIYAISESAYR.[C]	1xOxidation [M4]	2.68942e-10	0.000117245	1	1	1	22	P35580	P35580 [147-163]		1	2073	3.885	0.947	3.162	44.5	172.8	42.1	140.6						High	High	High	High	n/a	High		3.91e-05		1.876e-12	4.97		44.78	Used	K.RHEMPPHIYAISESAYR.C	[147-163]
	FALSE	High	[R].HEMPPHIYAISESAYR.[C]	1xOxidation [M3]	1.26116e-09	0.000117245	1	1	1	20	P35580	P35580 [148-163]		0	1916.9	5.335	1.49	7.096	26.8	143	39.9	190.2						High	High	High	High	n/a	High		3.91e-05		1.11e-11	4.23		48.73	Used	R.HEMPPHIYAISESAYR.C	[148-163]
	FALSE	High	[K].KAMVNKDDIQK.[M]	1xOxidation [M3]	6.40651e-05	0.000117245	1	1	1	2	P35580	P35580 [68-78]		2	1305.68	100	100			201.2	198.8							Not Found	High	Peak Found	High	n/a	High		3.91e-05		2.735e-06	3.74		25.89	Used	K.KAMVNKDDIQK.M	[68-78]
	FALSE	High	[K].AMVNKDDIQK.[M]	1xOxidation [M2]	0.000742931	0.000117245	1	1	1	11	P35580	P35580 [69-78]		1	1177.59	0.933	0.27	1.285	114.7	107	31	147.4						High	High	High	High	n/a	High		3.91e-05		4.521e-05	2.83		26.62	Used	K.AMVNKDDIQK.M	[69-78]
	FALSE	High	[K].KMEEEILLLEDQNSK.[F]	1xOxidation [M2]	8.53042e-10	0.000117245	1	1	1	10	P35580	P35580 [982-996]		1	1834.91	1.578	0.619	1.629	82.9	130.8	51.3	135						High	High	High	High	n/a	High		3.91e-05		7.08e-12	4.63		56.72	Used	K.KMEEEILLLEDQNSK.F	[982-996]
	FALSE	High	[K].KMEIDLKDLEAQIEAANK.[A]	1xOxidation [M2]	3.10205e-10	0.000117245	1	1	1	8	P35580	P35580 [1621-1638]		2	2075.07	5.72	0.538	2.498	41	234.5	22.1	102.4						High	High	High	High	n/a	High		3.91e-05		2.223e-12	4.7		70.73	Used	K.KMEIDLKDLEAQIEAANK.A	[1621-1638]
	FALSE	High	[K].KMQAHIQDLEEQLDEEEGAR.[Q]	1xOxidation [M2]	4.67233e-10	0.000117245	1	1	1	7	P35580	P35580 [947-966]		1	2385.1	1.094	0.229	0.574	138.1	151	31.7	79.3						High	High	High	High	n/a	High		3.91e-05		3.532e-12	5.54		51.94	Used	K.KMQAHIQDLEEQLDEEEGAR.Q	[947-966]
	FALSE	High	[K].LMATLR.[N]	1xOxidation [M2]	0.153278	0.00672043	2	2	1	28	P35580; P35579	P35580 [664-669]; P35579 [657-662]		0	720.407	2.656	0.678	1.632	67	178.1	45.4	109.4					Shared	High	High	High	High	n/a	High		0.001661		0.03126	1.48		38.15	Not Used	K.LMATLR.N	[664-669]
	FALSE	High	[K].NMDPLNDNVATLLHQSSDR.[F]	1xOxidation [M2]	1.57764e-12	0.000117245	1	1	1	26	P35580	P35580 [595-613]		0	2156	2.196	0.531	2.037	69.4	152.4	36.9	141.4						High	High	High	High	n/a	High		3.91e-05		6.422e-15	5.81		65.8	Used	K.NMDPLNDNVATLLHQSSDR.F	[595-613]
	FALSE	High	[R].FLSNGYIPIPGQQDKDNFQETMEAMHIMGFSHEEILSMLK.[V]	1xOxidation [M28]	0.0247599	0.000888147	1	1	1	1	P35580	P35580 [309-348]		1	4642.18			100				400						Not Found	Not Found	Not Found	High	n/a	High		0.0002496		0.002166	2.6		94.14	Used	R.FLSNGYIPIPGQQDKDNFQETMEAMHIMGFSHEEILSMLK.V	[309-348]
	FALSE	High	[K].NILAEQLQAETELFAEAEEMR.[A]	1xOxidation [M20]	2.68985e-11	0.000117245	1	1	1	32	P35580	P35580 [890-910]		0	2451.17	1.943	0.828	0.927	85.1	165.4	70.5	78.9						High	High	High	High	n/a	High		3.91e-05		1.344e-13	6.08		92.9	Used	K.NILAEQLQAETELFAEAEEMR.A	[890-910]
	FALSE	High	[K].MEEEILLLEDQNSK.[F]	1xOxidation [M1]	3.92516e-07	0.000117245	1	1	1	11	P35580	P35580 [983-996]		0	1706.82	2.139	0.761	1.492	74.2	158.7	56.4	110.7						High	High	High	High	n/a	High		3.91e-05		7.975e-09	3.51		64.24	Used	K.MEEEILLLEDQNSK.F	[983-996]
	FALSE	High	[K].MEIDLKDLEAQIEAANK.[A]	1xOxidation [M1]	1.14195e-09	0.000117245	1	1	1	4	P35580	P35580 [1622-1638]		1	1946.97	10.994	0.937	3.379	24.5	269.6	23	82.9						High	High	Peak Found	High	n/a	High		3.91e-05		9.875e-12	6.61		76.41	Used	K.MEIDLKDLEAQIEAANK.A	[1622-1638]
	FALSE	High	[K].MQAHIQDLEEQLDEEEGAR.[Q]	1xOxidation [M1]	1.78613e-12	0.000117245	1	1	1	11	P35580	P35580 [948-966]		0	2257	1.936	0.639	1.601	77.3	149.6	49.4	123.7						High	High	High	High	n/a	High		3.91e-05		7.232e-15	5.49		56.8	Used	K.MQAHIQDLEEQLDEEEGAR.Q	[948-966]
	FALSE	High	[K].KALEEETKNHEAQIQDMR.[Q]	1xOxidation [M17]	0.000240236	0.000117245	1	1	1	3	P35580	P35580 [1181-1198]		2	2186.05	1.321	0.01	0.836	126.7	167.4		105.9						High	High	Not Found	Peak Found	n/a	High		3.91e-05		1.248e-05	4.06		37.06	Used	K.KALEEETKNHEAQIQDMR.Q	[1181-1198]
	FALSE	High	[K].ALEEETKNHEAQIQDMR.[Q]	1xOxidation [M16]	1.5867e-09	0.000117245	1	1	1	9	P35580	P35580 [1182-1198]		1	2057.96	2.757	0.752	1.754	63.9	176.1	48	112						High	High	High	High	n/a	High		3.91e-05		1.438e-11	4.46		37.55	Used	K.ALEEETKNHEAQIQDMR.Q	[1182-1198]
	FALSE	High	[R].IAQLEEELEEEQSNMELLNDR.[F]	1xOxidation [M15]	1.51973e-11	0.000117245	1	1	1	12	P35580	P35580 [1738-1758]		0	2548.17	4.055	1.006	2.284	47.9	194.4	48.2	109.5						High	High	High	High	n/a	High		3.91e-05		6.994e-14	7.37		69.82	Used	R.IAQLEEELEEEQSNMELLNDR.F	[1738-1758]
	FALSE	High	[K].NLPIYSENIIEMYR.[G]	1xOxidation [M12]	1.77336e-06	0.000117245	1	1	1	24	P35580	P35580 [130-143]		0	1770.87	3.33	0.719	0.815	68.2	227.2	49.1	55.6						High	High	High	High	n/a	High		3.91e-05		4.489e-08	3.78		74.79	Used	K.NLPIYSENIIEMYR.G	[130-143]
	FALSE	High	[R].IVGLDQVTGMTETAFGSAYK.[T]	1xOxidation [M10]	6.29367e-10	0.000117245	1	1	1	36	P35580	P35580 [625-644]		0	2104.03	3.586	0.74	2.299	52.5	188.1	38.8	120.6						High	High	High	High	n/a	High		3.91e-05		4.998e-12	3.7		72.82	Used	R.IVGLDQVTGMTETAFGSAYK.T	[625-644]
	FALSE	High	[K].RALEQQVEEMR.[T]	1xOxidation [M10]	0.00953432	0.000226592	1	1	1	2	P35580	P35580 [1535-1545]		1	1404.69	0.819	0.038	0.27	188	154	7.2	50.8						Peak Found	High	Peak Found	High	n/a	High		0.0001387		0.0007514	2.27		36.91	Used	K.RALEQQVEEMR.T	[1535-1545]
	FALSE	High	[K].VDYKADEWLMK.[N]	1xOxidation [M10]	1.07254e-05	0.000117245	2	2	1	13	P35580; P35579	P35580 [584-594]; P35579 [577-587]		1	1413.67	0.309	0.05	0.314	239.2	73.8	11.9	75.1					Shared	High	High	High	High	n/a	High		3.91e-05		3.545e-07	2.6		51.25	Not Used	K.VDYKADEWLMK.N	[584-594]
	FALSE	High	[K].NILAEQLQAETELFAEAEEMR.[A]	1xDeamidated [Q]; 1xOxidation [M20]	7.03295e-06	0.000117245	1	1	2	4	P35580	P35580 [890-910]		0	2452.15	1.007	0.317	0.582	137.7	138.6	43.7	80.1						High	Peak Found	High	High	n/a	High		3.91e-05		2.187e-07	3.85		94.18	Used	K.NILAEQLQAETELFAEAEEMR.A	[890-910]
	FALSE	High	[K].DAASLESQLQDTQELLQEETR.[Q]	1xDeamidated [Q]	4.09877e-06	0.000117245	1	1	4	5	P35580	P35580 [1309-1329]		0	2405.13	100		100		197.9		202.1						High	High	Not Found	High	n/a	High		3.91e-05		1.178e-07	4.39		86.35	Used	K.DAASLESQLQDTQELLQEETR.Q	[1309-1329]
	FALSE	High	[R].KLDGETTDLQDQIAELQAQIDELK.[L]	1xDeamidated [Q]	8.37442e-11	0.000117245	1	1	2	4	P35580	P35580 [1059-1082]		1	2715.36	100				400								High	High	High	Not Found	n/a	High		3.91e-05		4.947e-13	5.25		81.04	Used	R.KLDGETTDLQDQIAELQAQIDELK.L	[1059-1082]
	FALSE	High	[K].LDPHLVLDQLR.[C]	1xDeamidated [Q9]	0.000752203	0.000117245	2	2	1	3	P35580; P35579	P35580 [690-700]; P35579 [683-693]		0	1319.73	2.269	1.025	1.922	64.3	146	66	123.7					Shared	Peak Found	High	High	High	n/a	High		3.91e-05		4.6e-05	2.27		72.81	Not Used	K.LDPHLVLDQLR.C	[690-700]
	FALSE	High	[R].TFHIFYQLLSGAGEHLK.[S]	1xDeamidated [Q7]	1.35778e-05	0.000117245	1	1	1	5	P35580	P35580 [280-296]		0	1962.01	100	100	100		215.7	98.4	85.9						High	High	Peak Found	High	n/a	High		3.91e-05		4.622e-07	3.76		79.99	Used	R.TFHIFYQLLSGAGEHLK.S	[280-296]
	FALSE	High	[R].IVGLDQVTGMTETAFGSAYK.[T]	1xDeamidated [Q6]; 1xPhospho [T/S/Y]	0.112259	0.00504294	1	1	1	1	P35580	P35580 [625-644]		0	2168.98												No Quan Values	Not Found	Not Found	Not Found	High	n/a	High		0.0009873		0.01862	1.79			Not Used	R.IVGLDQVTGMTETAFGSAYK.T	[625-644]
	FALSE	High	[R].IVGLDQVTGMTETAFGSAYK.[T]	1xDeamidated [Q6]; 1xOxidation [M10]	1.44519e-07	0.000117245	1	1	1	3	P35580	P35580 [625-644]		0	2105.01												No Quan Values	High	High	Not Found	Not Found	n/a	High		3.91e-05		2.535e-09	3.76			Not Used	R.IVGLDQVTGMTETAFGSAYK.T	[625-644]
	FALSE	High	[R].IVGLDQVTGMTETAFGSAYK.[T]	1xDeamidated [Q6]	1.37541e-08	0.000117245	1	1	1	3	P35580	P35580 [625-644]		0	2089.02												Not Reliable	Not Found	High	High	Not Found	n/a	High		3.91e-05		1.707e-10	3.97			Not Used	R.IVGLDQVTGMTETAFGSAYK.T	[625-644]
	FALSE	High	[R].ALEQQVEEMR.[T]	1xDeamidated [Q5]; 1xOxidation [M9]	0.0428136	0.00182255	1	1	1	1	P35580	P35580 [1536-1545]		0	1249.57	11.229	0.01	5.024	23.2	260.3		116.5						High	Peak Found	Not Found	Peak Found	n/a	High		0.0003923		0.004308	1.61		38.5	Used	R.ALEQQVEEMR.T	[1536-1545]
	FALSE	High	[K].EIFMQVEDERR.[H]	1xDeamidated [Q5]; 1xOxidation [M4]	0.00213038	0.000117245	1	1	1	1	P35580	P35580 [1853-1863]		1	1468.67												Not Reliable	Not Found	Not Found	High	Not Found	n/a	High		3.91e-05		0.0001493	1.83			Not Used	K.EIFMQVEDERR.H	[1853-1863]
	FALSE	High	[K].DNFQETMEAMHIMGFSHEEILSMLK.[V]	1xDeamidated [Q4]; 3xOxidation [M10; M13; M23]	0.0914707	0.00379227	1	1	1	3	P35580	P35580 [324-348]		0	3017.3	100		100		137.6		262.4						Not Found	High	Not Found	High	n/a	High		0.0008132		0.01323	2.85		73.02	Used	K.DNFQETMEAMHIMGFSHEEILSMLK.V	[324-348]
	FALSE	High	[K].DNFQETMEAMHIMGFSHEEILSMLK.[V]	1xDeamidated [Q4]; 2xOxidation [M7; M10]	0.0168185	0.000680247	1	1	1	1	P35580	P35580 [324-348]		0	3001.31												Not Reliable	Not Found	Not Found	Not Found	High	n/a	High		0.0002267		0.001393	2.71			Not Used	K.DNFQETMEAMHIMGFSHEEILSMLK.V	[324-348]
	FALSE	High	[K].DNFQETMEAMHIMGFSHEEILSMLK.[V]	1xDeamidated [Q4]; 1xOxidation [M]	0.000597974	0.000117245	1	1	2	3	P35580	P35580 [324-348]		0	2985.31												No Quan Values	High	High	Not Found	High	n/a	High		3.91e-05		3.527e-05	2.62			Not Used	K.DNFQETMEAMHIMGFSHEEILSMLK.V	[324-348]
	FALSE	High	[R].ALEQQVEEMR.[T]	1xDeamidated [Q4]	0.0102617	0.000226592	1	1	1	1	P35580	P35580 [1536-1545]		0	1233.58												Not Reliable	High	Not Found	Not Found	Not Found	n/a	High		0.0001387		0.0008124	2.39			Not Used	R.ALEQQVEEMR.T	[1536-1545]
	FALSE	High	[K].KQELEEILHDLESR.[V]	1xDeamidated [Q2]	0.0127104	0.000344177	1	1	1	3	P35580	P35580 [917-930]		1	1739.88	1.086	0.01	0.01	191.7	208.3								High	High	Not Found	Not Found	n/a	High		0.0001677		0.001023	2.92		74.09	Used	K.KQELEEILHDLESR.V	[917-930]
	FALSE	High	[R].RQLHLEGASLELSDDDTESK.[T]	1xDeamidated [Q2]	1.54678e-05	0.000117245	1	1	1	1	P35580	P35580 [1944-1963]		1	2244.06												No Quan Values	Not Found	Not Found	High	Not Found	n/a	High		3.91e-05		5.374e-07	2.92			Not Used	R.RQLHLEGASLELSDDDTESK.T	[1944-1963]
	FALSE	High	[R].DLSEELEALKTELEDTLDTTAAQQELR.[T]	1xDeamidated [Q23]	0.00020318	0.000117245	1	1	1	1	P35580	P35580 [1143-1169]		1	3062.49												No Quan Values	Not Found	High	Not Found	Not Found	n/a	High		3.91e-05		1.029e-05	2.66			Not Used	R.DLSEELEALKTELEDTLDTTAAQQELR.T	[1143-1169]
	FALSE	High	[R].QLHLEGASLELSDDDTESK.[T]	1xDeamidated [Q1]	1.43648e-08	0.000117245	1	1	1	2	P35580	P35580 [1945-1963]		0	2087.96												No Quan Values	Not Found	Not Found	High	High	n/a	High		3.91e-05		1.796e-10	4.71			Not Used	R.QLHLEGASLELSDDDTESK.T	[1945-1963]
	FALSE	High	[K].QVLALQSQLADTK.[K]	1xDeamidated [Q1]	0.00616355	0.000226592	1	1	1	1	P35580	P35580 [1365-1377]		0	1415.77												No Quan Values	Not Found	Not Found	High	Not Found	n/a	High		0.0001387		0.0004756	2.33			Not Used	K.QVLALQSQLADTK.K	[1365-1377]
	FALSE	High	[K].RKLDGETTDLQDQIAELQAQIDELK.[L]	1xDeamidated [Q13]	7.76714e-06	0.000117245	1	1	1	1	P35580	P35580 [1058-1082]		2	2871.46												Not Reliable	Not Found	Not Found	Not Found	High	n/a	High		3.91e-05		2.442e-07	5.68			Not Used	K.RKLDGETTDLQDQIAELQAQIDELK.L	[1058-1082]
	FALSE	High	[K].TELEDTLDTTAAQQELR.[T]	1xDeamidated [Q13]	2.7719e-05	0.000117245	1	1	1	1	P35580	P35580 [1153-1169]		0	1934.92												Not Reliable	Not Found	Not Found	Not Found	High	n/a	High		3.91e-05		1.047e-06	2.35			Not Used	K.TELEDTLDTTAAQQELR.T	[1153-1169]
	FALSE	High	[R].ALEQQVEEMRTQLEELEDELQATEDAK.[L]	1xDeamidated [Q12]; 1xOxidation [M9]	1.2456e-09	0.000117245	1	1	1	1	P35580	P35580 [1536-1562]		1	3192.47												No Quan Values	Not Found	High	Not Found	Not Found	n/a	High		3.91e-05		1.094e-11	6.12			Not Used	R.ALEQQVEEMRTQLEELEDELQATEDAK.L	[1536-1562]
	FALSE	High	[R].IAQLEEELEEEQSNMELLNDR.[F]	1xDeamidated [Q12]	3.78108e-06	0.000117245	1	1	1	1	P35580	P35580 [1738-1758]		0	2533.16	100	100	100		122	64.1	213.9						Not Found	High	Peak Found	Peak Found	n/a	High		3.91e-05		1.07e-07	3.79		79.21	Used	R.IAQLEEELEEEQSNMELLNDR.F	[1738-1758]
	FALSE	High	[K].MEEEILLLEDQNSK.[F]	1xDeamidated [Q11]; 1xOxidation [M1]	0.000412145	0.000117245	1	1	1	1	P35580	P35580 [983-996]		0	1707.8												Not Reliable	High	Not Found	Not Found	Not Found	n/a	High		3.91e-05		2.315e-05	2.14			Not Used	K.MEEEILLLEDQNSK.F	[983-996]
	FALSE	High	[K].MEIDLKDLEAQIEAANK.[A]	1xDeamidated [Q11]; 1xOxidation [M1]	8.79163e-05	0.000117245	1	1	1	1	P35580	P35580 [1622-1638]		1	1947.96	5.394	0.01	0.01	62.6	337.4								Peak Found	High	Not Found	Not Found	n/a	High		3.91e-05		3.942e-06	3.36		76.45	Used	K.MEIDLKDLEAQIEAANK.A	[1622-1638]
	FALSE	High	[K].MQAHIQDLEEQLDEEEGAR.[Q]	1xDeamidated [Q11]; 1xOxidation [M1]	8.6832e-05	0.000117245	1	1	1	1	P35580	P35580 [948-966]		0	2257.99												No Quan Values	Not Found	Not Found	High	Not Found	n/a	High		3.91e-05		3.889e-06	3.7			Not Used	K.MQAHIQDLEEQLDEEEGAR.Q	[948-966]
	FALSE	High	[R].HATALEELSEQLEQAK.[R]	1xDeamidated [Q11]	8.42113e-07	0.000117245	1	1	1	3	P35580	P35580 [1201-1216]		0	1797.89	100		100		149.9		250.1						High	Peak Found	High	High	n/a	High		3.91e-05		1.914e-08	3.59		70.22	Used	R.HATALEELSEQLEQAK.R	[1201-1216]
	FALSE	High	[R].HATALEELSEQLEQAKR.[F]	1xDeamidated [Q11]	1.2452e-07	0.000117245	1	1	1	1	P35580	P35580 [1201-1217]		1	1953.99												No Quan Values	Not Found	Not Found	Not Found	High	n/a	High		3.91e-05		2.132e-09	3.92			Not Used	R.HATALEELSEQLEQAKR.F	[1201-1217]
	FALSE	High	[K].MQAHIQDLEEQLDEEEGAR.[Q]	1xDeamidated [Q11]	0.00334631	0.000117245	1	1	1	2	P35580	P35580 [948-966]		0	2241.99	1.006	0.01	3.369	74.4	74.9		250.7						High	Peak Found	Not Found	High	n/a	High		3.91e-05		0.0002466	3.33		55.23	Used	K.MQAHIQDLEEQLDEEEGAR.Q	[948-966]
	FALSE	High	[K].NMDPLNDNVATLLHQSSDR.[F]	1xDeamidated [N]; 1xOxidation [M2]	6.53244e-10	0.000117245	1	1	2	9	P35580	P35580 [595-613]		0	2156.99	3.025	0.724	2.606	54.4	164.5	39.4	141.7						Peak Found	High	High	High	n/a	High		3.91e-05		5.218e-12	5.57		66.61	Used	K.NMDPLNDNVATLLHQSSDR.F	[595-613]
	FALSE	High	[K].NMDPLNDNVATLLHQSSDR.[F]	1xDeamidated [N]	3.73624e-09	0.000117245	1	1	2	6	P35580	P35580 [595-613]		0	2140.99	0.047	1.694	0.105	140.5	6.6	238.1	14.8						High	High	High	High	n/a	High		3.91e-05		3.846e-11	5.12		70.83	Used	K.NMDPLNDNVATLLHQSSDR.F	[595-613]
	FALSE	High	[R].NTNPNFVR.[C]	1xDeamidated [N]	0.033791	0.00142234	2	2	2	2	P35580; P35579	P35580 [670-677]; P35579 [663-670]		0	962.469	1.854	1.074	1.852	69.2	128.3	74.3	128.2					Shared	Peak Found	Peak Found	Peak Found	High	n/a	High		0.0003104		0.003178	2.22		41.53	Not Used	R.NTNPNFVR.C	[670-677]
	FALSE	High	[K].SDLLLEGFNNYR.[F]	1xDeamidated [N]	7.03149e-05	0.000117245	1	1	2	11	P35580	P35580 [297-308]		0	1441.7	1.681	0.73	1.539	80.8	135.8	59	124.4						High	High	High	High	n/a	High		3.91e-05		3.047e-06	3.62		72	Used	K.SDLLLEGFNNYR.F	[297-308]
	FALSE	High	[R].QRYEILTPNAIPK.[G]	1xDeamidated [N9]	0.00108442	0.000117245	2	2	1	3	P35580; Q7Z406	P35580 [726-738]; Q7Z406 [743-755]		1	1543.85	2.05	0.391	1.847	75.6	155.1	29.5	139.7					Shared	High	High	Peak Found	High	n/a	High		3.91e-05		6.977e-05	3.39		60.08	Used	R.QRYEILTPNAIPK.G	[726-738]
	FALSE	High	[K].ALEEETKNHEAQIQDMR.[Q]	1xDeamidated [N8]; 1xOxidation [M16]	9.30174e-08	0.000117245	1	1	1	4	P35580	P35580 [1182-1198]		1	2058.94	0.099	0.01	0.01	364.1	35.9								High	High	Not Found	High	n/a	High		3.91e-05		1.535e-09	4.21		37.32	Used	K.ALEEETKNHEAQIQDMR.Q	[1182-1198]
	FALSE	High	[K].ALEEETKNHEAQIQDMR.[Q]	1xDeamidated [N8]	6.82248e-10	0.000117245	1	1	1	3	P35580	P35580 [1182-1198]		1	2042.94	100	100	100		122.6	70	207.4						High	High	Peak Found	High	n/a	High		3.91e-05		5.477e-12	5.27		40.2	Used	K.ALEEETKNHEAQIQDMR.Q	[1182-1198]
	FALSE	High	[R].YEILTPNAIPK.[G]	1xDeamidated [N7]	0.000271975	0.000117245	2	2	1	7	P35580; Q7Z406	P35580 [728-738]; Q7Z406 [745-755]		0	1259.69	0.753	1.135	0.77	109.3	82.4	124.1	84.2					Shared	High	High	High	High	n/a	High		3.91e-05		1.436e-05	3.02		66.43	Used	R.YEILTPNAIPK.G	[728-738]
	FALSE	High	[K].LQQLFNHTMFILEQEEYQR.[E]	1xDeamidated [N6]; 1xPhospho [T8(100)]	0.0467557	0.002029	3	3	1	1	P35580; P35749; P35579	P35580 [483-501]; P35749 [483-501]; P35579 [476-494]	P35580 1xPhospho [T490(100)]; P35749 1xPhospho [T490(100)]; P35579 1xPhospho [T483(100)]	0	2548.16	4.332	1.793	3.385	38.1	164.9	68.2	128.8					Shared	High	Peak Found	Peak Found	Peak Found	n/a	High		0.0004196		0.004855	1.82		64.58	Not Used	K.LQQLFNHTMFILEQEEYQR.E	[483-501]
		Checked	Confidence	Modification Name	Target Amino Acid	Position in Peptide	Site Probability	Peptide Sequence	# Modified PSMs	# Uncertain Modified PSMs	# Unmodified PSMs	Protein Accession	Protein Description	Position	Master	Motif	Site Status
		FALSE	High	Phospho	T	8	100	LQQLFNHTMFILEQEEYQR	1	0	219	P35580	Myosin-10 OS=Homo sapiens OX=9606 GN=MYH10 PE=1 SV=3	490	Master Protein	QQLFNHtMFILEQ	Modified
		FALSE	High	Phospho	T	8	100	LQQLFNHTMFILEQEEYQR	1	0	219	P35749	Myosin-11 OS=Homo sapiens OX=9606 GN=MYH11 PE=1 SV=3	490	Master Protein	QQLFNHtMFILEQ	Modified
		FALSE	High	Phospho	T	8	100	LQQLFNHTMFILEQEEYQR	1	0	219	P35579	Myosin-9 OS=Homo sapiens OX=9606 GN=MYH9 PE=1 SV=4	483	Master Protein	QQLFNHtMFILEQ	Modified
	FALSE	High	[R].FLSNGYIPIPGQQDK.[D]	1xDeamidated [N4]	2.98674e-06	0.000117245	1	1	1	6	P35580	P35580 [309-323]		0	1677.85	1.517	0.668	2.273	73.3	111.2	49	166.6						High	High	High	High	n/a	High		3.91e-05		8.14e-08	3.97		72.44	Used	R.FLSNGYIPIPGQQDK.D	[309-323]
	FALSE	High	[K].ERNTDQASMPENTVAQK.[L]	1xDeamidated [N3]	6.69094e-05	0.000117245	1	1	1	2	P35580	P35580 [364-380]		1	1919.88												No Quan Values	Not Found	Not Found	High	High	n/a	High		3.91e-05		2.882e-06	3.51			Not Used	K.ERNTDQASMPENTVAQK.L	[364-380]
	FALSE	High	[R].HGFEAASIKEERGDEVMVELAENGK.[K]	1xDeamidated [N23]	1.86331e-05	0.000117245	1	1	1	1	P35580	P35580 [43-67]		2	2746.3	100	100			189.3	210.7							Not Found	High	Peak Found	Not Found	n/a	High		3.91e-05		6.676e-07	4.9		58.43	Used	R.HGFEAASIKEERGDEVMVELAENGK.K	[43-67]
	FALSE	High	[R].NKQEVMISDLEER.[L]	1xDeamidated [N1]; 1xOxidation [M6]	0.00209118	0.000117245	1	1	1	1	P35580	P35580 [1030-1042]		1	1607.76		100				400							Not Found	Not Found	High	Not Found	n/a	High		3.91e-05		0.0001463	2.42		44.7	Used	R.NKQEVMISDLEER.L	[1030-1042]
	FALSE	High	[K].NLPIYSENIIEMYR.[G]	1xDeamidated [N1]; 1xOxidation [M12]	0.000154636	0.000117245	1	1	1	3	P35580	P35580 [130-143]		0	1771.86												No Quan Values	Not Found	High	High	Not Found	n/a	High		3.91e-05		7.544e-06	2.13			Not Used	K.NLPIYSENIIEMYR.G	[130-143]
	FALSE	High	[K].NLPIYSENIIEMYR.[G]	1xDeamidated [N1]	0.00164249	0.000117245	1	1	1	2	P35580	P35580 [130-143]		0	1755.86	3.685	3.024	0.01	51.9	191.2	156.9							High	High	Peak Found	Not Found	n/a	High		3.91e-05		0.0001116	2.33		81.38	Used	K.NLPIYSENIIEMYR.G	[130-143]
	FALSE	High	[R].IAQLEEELEEEQSNMELLNDRFR.[K]	1xDeamidated [N19]; 1xOxidation [M15]	1.71918e-06	0.000117245	1	1	1	3	P35580	P35580 [1738-1760]		1	2852.33	3.289	0.87	0.01	77.5	255	67.5							Peak Found	High	Peak Found	High	n/a	High		3.91e-05		4.349e-08	4.16		73.74	Used	R.IAQLEEELEEEQSNMELLNDRFR.K	[1738-1760]
	FALSE	High	[R].RHAEQERDELADEITNSASGK.[S]	1xDeamidated [N16]	0.000729238	0.000117245	1	1	1	2	P35580	P35580 [1704-1724]		2	2357.1	100				400								Not Found	High	Not Found	Not Found	n/a	High		3.91e-05		4.443e-05	2.47		38.99	Used	R.RHAEQERDELADEITNSASGK.S	[1704-1724]
	FALSE	High	[R].HAEQERDELADEITNSASGK.[S]	1xDeamidated [N15]	1.74121e-08	0.000117245	1	1	1	5	P35580	P35580 [1705-1724]		1	2201	1.24	0.01	1.12	119	147.6		133.3						High	High	High	High	n/a	High		3.91e-05		2.24e-10	4.52		41.01	Used	R.HAEQERDELADEITNSASGK.S	[1705-1724]
	FALSE	High	[K].EERGDEVMVELAENGKK.[A]	1xDeamidated [N14]	9.53026e-05	0.000117245	1	1	1	4	P35580	P35580 [52-68]		2	1933.92	1.004	0.579	0.952	113.2	113.6	65.5	107.7						Peak Found	High	High	High	n/a	High		3.91e-05		4.321e-06	4.49		48.41	Used	K.EERGDEVMVELAENGKK.A	[52-68]
	FALSE	High	[R].INFDVTGYIVGANIETYLLEK.[S]	1xDeamidated [N13]	0.0195701	0.000795337	2	2	1	1	P35580; P35749	P35580 [248-268]; P35749 [248-268]		0	2373.22												Not Reliable	Not Found	Not Found	Not Found	High	n/a	High		0.0002267		0.001646	2.04			Not Used	R.INFDVTGYIVGANIETYLLEK.S	[248-268]
	FALSE	High	[R].GDEVMVELAENGKK.[A]	1xDeamidated [N11]	1.37474e-05	0.000117245	1	1	1	8	P35580	P35580 [55-68]		1	1519.73	1.254	1.718	0.747	84.8	106.3	145.6	63.3						High	High	High	High	n/a	High		3.91e-05		4.693e-07	4.08		50.76	Used	R.GDEVMVELAENGKK.A	[55-68]
	FALSE	High	[R].KTTLQVDTLNAELAAER.[S]	1xDeamidated [N10]	0.0178705	0.000680247	1	1	1	3	P35580	P35580 [1761-1777]		1	1873.99	0.284	0.481	0.344	189.7	53.9	91.2	65.2						Peak Found	High	Peak Found	High	n/a	High		0.0002267		0.001485	3.42		58.44	Used	R.KTTLQVDTLNAELAAER.S	[1761-1777]
	FALSE	High	[R].FLSNGYIPIPGQQDKDNFQETMEAMHIMGFSHEEILSMLK.[V]	1xDeamidated [N/Q]; 3xOxidation [M25; M28; M]	0.000134903	0.000117245	1	1	6	8	P35580	P35580 [309-348]		1	4675.15	100		100		286.1		113.9						Not Found	High	Not Found	High	n/a	High		3.91e-05		6.445e-06	3.22		86.48	Used	R.FLSNGYIPIPGQQDKDNFQETMEAMHIMGFSHEEILSMLK.V	[309-348]
	FALSE	High	[R].FLSNGYIPIPGQQDKDNFQETMEAMHIMGFSHEEILSMLK.[V]	1xDeamidated [N/Q]; 2xOxidation [M]	5.09216e-05	0.000117245	1	1	6	9	P35580	P35580 [309-348]		1	4659.16	100	100	100		144.7	29.3	226						Not Found	High	High	High	n/a	High		3.91e-05		2.109e-06	3.16		89.24	Used	R.FLSNGYIPIPGQQDKDNFQETMEAMHIMGFSHEEILSMLK.V	[309-348]
	FALSE	High	[K].LQQLFNHTMFILEQEEYQR.[E]	1xDeamidated [N/Q]; 1xOxidation [M9]	7.72408e-10	0.000117245	3	3	4	16	P35580; P35749; P35579	P35580 [483-501]; P35749 [483-501]; P35579 [476-494]		0	2484.19	3.078	0.945	2.162	55.7	171.3	52.6	120.4					Shared	High	High	High	High	n/a	High		3.91e-05		6.317e-12	6.73		72.89	Not Used	K.LQQLFNHTMFILEQEEYQR.E	[483-501]
		Checked	Confidence	Modification Name	Target Amino Acid	Position in Peptide	Site Probability	Peptide Sequence	# Modified PSMs	# Uncertain Modified PSMs	# Unmodified PSMs	Protein Accession	Protein Description	Position	Master	Motif	Site Status
		FALSE	High	Phospho	T	8	100	LQQLFNHTMFILEQEEYQR	1	0	219	P35580	Myosin-10 OS=Homo sapiens OX=9606 GN=MYH10 PE=1 SV=3	490	Master Protein	QQLFNHtMFILEQ	Unmodified
		FALSE	High	Phospho	T	8	100	LQQLFNHTMFILEQEEYQR	1	0	219	P35749	Myosin-11 OS=Homo sapiens OX=9606 GN=MYH11 PE=1 SV=3	490	Master Protein	QQLFNHtMFILEQ	Unmodified
		FALSE	High	Phospho	T	8	100	LQQLFNHTMFILEQEEYQR	1	0	219	P35579	Myosin-9 OS=Homo sapiens OX=9606 GN=MYH9 PE=1 SV=4	483	Master Protein	QQLFNHtMFILEQ	Unmodified
	FALSE	High	[K].KMEEEILLLEDQNSK.[F]	1xDeamidated [N/Q]; 1xOxidation [M2]	0.00211723	0.000117245	1	1	2	3	P35580	P35580 [982-996]		1	1835.89	1.233	1.229	0.01	115.5	142.5	142							High	High	Peak Found	Not Found	n/a	High		3.91e-05		0.0001485	3.07		58.49	Used	K.KMEEEILLLEDQNSK.F	[982-996]
	FALSE	High	[R].IAQLEEELEEEQSNMELLNDR.[F]	1xDeamidated [N/Q]; 1xOxidation [M15]	0.00204003	0.000117245	1	1	2	3	P35580	P35580 [1738-1758]		0	2549.16			100				400						Not Found	High	Not Found	High	n/a	High		3.91e-05		0.0001421	2.07		75.23	Used	R.IAQLEEELEEEQSNMELLNDR.F	[1738-1758]
	FALSE	High	[K].LQNELDNVSTLLEEAEK.[K]	1xDeamidated [N/Q]	1.52845e-08	0.000117245	1	1	3	6	P35580	P35580 [1285-1301]		0	1945.96	100	100	100		137.6	68	194.4						Not Found	High	High	High	n/a	High		3.91e-05		1.932e-10	4.39		84.23	Used	K.LQNELDNVSTLLEEAEK.K	[1285-1301]
	FALSE	High	[K].LQNELDNVSTLLEEAEKK.[G]	1xDeamidated [N/Q]	1.10039e-10	0.000117245	1	1	2	6	P35580	P35580 [1285-1302]		1	2074.06	3.293	0.778	2.32	54.1	178.2	42.1	125.5						High	High	High	High	n/a	High		3.91e-05		6.732e-13	6.43		78.85	Used	K.LQNELDNVSTLLEEAEKK.G	[1285-1302]
	FALSE	High	[K].LQQLFNHTMFILEQEEYQR.[E]	1xDeamidated [N/Q]	2.48096e-10	0.000117245	3	3	4	24	P35580; P35749; P35579	P35580 [483-501]; P35749 [483-501]; P35579 [476-494]		0	2468.19	1.591	0.679	2.941	64.4	102.5	43.7	189.4					Shared	High	High	High	High	n/a	High		3.91e-05		1.71e-12	6.99		80.7	Not Used	K.LQQLFNHTMFILEQEEYQR.E	[483-501]
		Checked	Confidence	Modification Name	Target Amino Acid	Position in Peptide	Site Probability	Peptide Sequence	# Modified PSMs	# Uncertain Modified PSMs	# Unmodified PSMs	Protein Accession	Protein Description	Position	Master	Motif	Site Status
		FALSE	High	Phospho	T	8	100	LQQLFNHTMFILEQEEYQR	1	0	219	P35580	Myosin-10 OS=Homo sapiens OX=9606 GN=MYH10 PE=1 SV=3	490	Master Protein	QQLFNHtMFILEQ	Unmodified
		FALSE	High	Phospho	T	8	100	LQQLFNHTMFILEQEEYQR	1	0	219	P35749	Myosin-11 OS=Homo sapiens OX=9606 GN=MYH11 PE=1 SV=3	490	Master Protein	QQLFNHtMFILEQ	Unmodified
		FALSE	High	Phospho	T	8	100	LQQLFNHTMFILEQEEYQR	1	0	219	P35579	Myosin-9 OS=Homo sapiens OX=9606 GN=MYH9 PE=1 SV=4	483	Master Protein	QQLFNHtMFILEQ	Unmodified
	FALSE	High	[R].QLEEEKNSLQEQQEEEEEARK.[N]	1xDeamidated [N/Q]	3.17848e-07	0.000117245	1	1	2	2	P35580	P35580 [1340-1360]		2	2604.19	1.32	0.01	0.01	172.4	227.6								High	High	Not Found	Not Found	n/a	High		3.91e-05		6.26e-09	4.83		38.49	Used	R.QLEEEKNSLQEQQEEEEEARK.N	[1340-1360]
	FALSE	High	[R].QLLQANPILESFGNAK.[T]	1xDeamidated [N/Q]	1.27629e-06	0.000117245	1	1	2	10	P35580	P35580 [217-232]		0	1743.93	2.705	3.093	6.781	29.5	79.7	91.1	199.7						High	High	High	High	n/a	High		3.91e-05		3.09e-08	4.88		80.41	Used	R.QLLQANPILESFGNAK.T	[217-232]
	FALSE	High	[K].TTLQVDTLNAELAAER.[S]	1xDeamidated [N/Q]	1.30049e-07	0.000117245	1	1	2	6	P35580	P35580 [1762-1777]		0	1745.89	2.93	1.114	2.814	50.9	149.1	56.7	143.2						High	High	High	High	n/a	High		3.91e-05		2.25e-09	4.71		64.72	Used	K.TTLQVDTLNAELAAER.S	[1762-1777]
	FALSE	High	[R].ALEEALEAKEEFER.[Q]	1xCarbamidomethyl [K9]	0.000216186	0.000117245	1	1	1	1	P35580	P35580 [1491-1504]		1	1720.84												Not Reliable	Not Found	High	Not Found	Not Found	n/a	High		3.91e-05		1.107e-05	3.14			Not Used	R.ALEEALEAKEEFER.Q	[1491-1504]
	FALSE	High	[K].ATISALEAKIGQLEEQLEQEAK.[E]	1xCarbamidomethyl [K9]	0.000620645	0.000117245	1	1	1	1	P35580	P35580 [1814-1835]		1	2456.29	100				400								Not Found	High	Not Found	Not Found	n/a	High		3.91e-05		3.679e-05	2.35		93.56	Used	K.ATISALEAKIGQLEEQLEQEAK.E	[1814-1835]
	FALSE	High	[R].FVAELWKDVDR.[I]	1xCarbamidomethyl [K7]	0.000221619	0.000117245	1	1	1	1	P35580	P35580 [614-624]		1	1434.74	4.864	1.258	4.053	35.8	174.1	45	145.1						Peak Found	High	Peak Found	Peak Found	n/a	High		3.91e-05		1.136e-05	3.07		65.02	Used	R.FVAELWKDVDR.I	[614-624]
	FALSE	High	[R].TVGQLYKESLTK.[L]	1xCarbamidomethyl [K7]	0.000407063	0.000117245	1	1	1	2	P35580	P35580 [652-663]		1	1423.78		100	100			168.4	231.6						Not Found	High	Peak Found	High	n/a	High		3.91e-05		2.276e-05	3.53		43.92	Used	R.TVGQLYKESLTK.L	[652-663]
	FALSE	High	[R].DYVQKAQTK.[E]	1xCarbamidomethyl [K5]	0.0489966	0.00233609	3	3	1	1	P35580; P35579; Q7Z406	P35580 [406-414]; P35579 [399-407]; Q7Z406 [425-433]		1	1137.59												No Quan Values	Not Found	Not Found	Not Found	High	n/a	High		0.0004777		0.005176	2.11			Not Used	R.DYVQKAQTK.E	[406-414]
	FALSE	High	[K].ESLTKLMATLR.[N]	1xCarbamidomethyl [K5]	0.0874616	0.00369277	1	1	1	1	P35580	P35580 [659-669]		1	1319.74	100	100	100		171.4	57.4	171.2						Not Found	High	Peak Found	Peak Found	n/a	High		0.0008132		0.01233	2.12		66.17	Used	K.ESLTKLMATLR.N	[659-669]
	FALSE	High	[R].IGQSKIFFR.[AT]	1xCarbamidomethyl [K5]	0.0172318	0.000680247	2	2	1	3	P35580; P35749	P35580 [763-771]; P35749 [763-771]		1	1152.65	3.798	1.113	4.014	40.3	153.1	44.8	161.8					Shared	Peak Found	High	Peak Found	High	n/a	High		0.0002267		0.001425	2.45		48.76	Used	R.IGQSKIFFR.A	[763-771]
	FALSE	High	[R].VFTKVKPLLQVTR.[Q]	1xCarbamidomethyl [K4]	0.0331933	0.00131194	1	1	1	1	P35580	P35580 [837-849]		1	1585.98	100		100		252.8		147.2						Not Found	High	Not Found	Peak Found	n/a	High		0.0002796		0.00309	3.08		52.92	Used	R.VFTKVKPLLQVTR.Q	[837-849]
	FALSE	High	[RK].AGKLDPHLVLDQLR.[C]	1xCarbamidomethyl [K3]	0.000158522	0.000117245	2	2	1	6	P35580; P35579	P35580 [687-700]; P35579 [680-693]		1	1631.92	2.95	0.548	2.146	60.2	177.6	33	129.2					Shared	High	High	Peak Found	High	n/a	High		3.91e-05		7.769e-06	3.28		64.92	Not Used	R.AGKLDPHLVLDQLR.C	[687-700]
	FALSE	High	[K].ASKLQNELDNVSTLLEEAEKK.[G]	1xCarbamidomethyl [K3]	7.03295e-06	0.000117245	1	1	1	1	P35580	P35580 [1282-1302]		2	2416.26	15.181	19.725	14.489	7.9	120.5	156.6	115						High	Peak Found	Peak Found	Peak Found	n/a	High		3.91e-05		2.184e-07	3.2		77.71	Used	K.ASKLQNELDNVSTLLEEAEKK.G	[1282-1302]
	FALSE	High	[R].KKLDAQVQELHAK.[V]	1xCarbamidomethyl [K2]	0.0269309	0.000992981	1	1	1	2	P35580	P35580 [1255-1267]		2	1564.88	2.721	0.257	0.183	96.1	261.6	24.7	17.6						Peak Found	High	Peak Found	Peak Found	n/a	High		0.0002496		0.002388	2.02		36.32	Used	R.KKLDAQVQELHAK.V	[1255-1267]
	FALSE	High	[K].VKPLLQVTR.[Q]	1xCarbamidomethyl [K2]	0.0746609	0.00322491	3	3	1	3	P35580; P35749; Q7Z406	P35580 [841-849]; P35749 [841-849]; Q7Z406 [858-866]		0	1110.7	2.452	1.135	2.633	55.4	135.8	62.9	145.9					Shared	Peak Found	High	Peak Found	High	n/a	High		0.0006583		0.009573	2.32		45.5	Used	K.VKPLLQVTR.Q	[841-849]
	FALSE	High	[R].IVGLDQVTGMTETAFGSAYKTK.[K]	1xCarbamidomethyl [K20]	2.05783e-05	0.000117245	1	1	1	1	P35580	P35580 [625-646]		1	2374.2												No Quan Values	Not Found	Not Found	Not Found	High	n/a	High		3.91e-05		7.47e-07	3.93			Not Used	R.IVGLDQVTGMTETAFGSAYKTK.K	[625-646]
	FALSE	High	[KR].KFDQLLAEEK.[SNTA]	1xCarbamidomethyl [K1]	5.31824e-05	0.000117245	4	4	1	1	P35580; P35749; P35579; Q7Z406	P35580 [1452-1461]; P35749 [1452-1461]; P35579 [1445-1454]; Q7Z406 [1469-1478]		1	1277.67												No Quan Values	Not Found	High	Not Found	Not Found	n/a	High		3.91e-05		2.209e-06	2.92			Not Used	K.KFDQLLAEEK.S	[1452-1461]
	FALSE	High	[K].KMEEEILLLEDQNSK.[F]	1xCarbamidomethyl [K1]	0.0207897	0.000888147	1	1	1	4	P35580	P35580 [982-996]		1	1875.94	100	100	100		111.4	65.4	223.2						Not Found	High	High	High	n/a	High		0.0002267		0.001765	2.4		50.23	Used	K.KMEEEILLLEDQNSK.F	[982-996]
	FALSE	High	[K].KQQQLSALK.[V]	1xCarbamidomethyl [K1]	0.000342155	0.000117245	1	1	1	3	P35580	P35580 [809-817]		1	1100.64	3.978	1.343	5.749	33.1	131.8	44.5	190.5						Peak Found	High	Peak Found	High	n/a	High		3.91e-05		1.873e-05	2.85		31.64	Used	K.KQQQLSALK.V	[809-817]
	FALSE	High	[R].KTTLQVDTLNAELAAER.[S]	1xCarbamidomethyl [K1]	0.00119008	0.000117245	1	1	1	1	P35580	P35580 [1761-1777]		1	1930.02												No Quan Values	Not Found	Not Found	Not Found	High	n/a	High		3.91e-05		7.709e-05	3.16			Not Used	R.KTTLQVDTLNAELAAER.S	[1761-1777]
	FALSE	High	[K].KVIQYLAHVASSHK.[G]	1xCarbamidomethyl [K1]	0.0256687	0.000888147	1	1	1	1	P35580	P35580 [190-203]		1	1637.91	100				400								Not Found	High	Not Found	Not Found	n/a	High		0.0002496		0.002261	2.85		42.29	Used	K.KVIQYLAHVASSHK.G	[190-203]
	FALSE	High	[R].HATALEELSEQLEQAKR.[F]	1xCarbamidomethyl [K16]	0.106846	0.00466281	1	1	1	1	P35580	P35580 [1201-1217]		1	2010.03												No Quan Values	Not Found	Not Found	Not Found	High	n/a	High		0.0009105		0.01711	1.85			Not Used	R.HATALEELSEQLEQAKR.F	[1201-1217]
	FALSE	High	[R].QLLQANPILESFGNAKTVK.[N]	1xCarbamidomethyl [K16]	0.000103309	0.000117245	1	1	1	1	P35580	P35580 [217-235]		1	2128.18												No Quan Values	Not Found	High	Not Found	Not Found	n/a	High		3.91e-05		4.732e-06	2.44			Not Used	R.QLLQANPILESFGNAKTVK.N	[217-235]
	FALSE	High	[R].AVIYNPATQADWTAKK.[L]	1xCarbamidomethyl [K15]	3.44436e-05	0.000117245	1	1	1	3	P35580	P35580 [19-34]		1	1833.95	3.884	0.725	2.571	48.9	189.9	35.4	125.7						High	Peak Found	High	High	n/a	High		3.91e-05		1.345e-06	3.84		54.06	Used	R.AVIYNPATQADWTAKK.L	[19-34]
	FALSE	High	[R].HEMPPHIYAISESAYR.[C]	1xCarbamidomethyl [H]	0.0185323	0.000680247	1	1	2	8	P35580	P35580 [148-163]		0	1957.92	35.859	10.994	31.706	5	180.3	55.3	159.4						High	High	High	High	n/a	High		0.0002267		0.00155	2.74		43.67	Used	R.HEMPPHIYAISESAYR.C	[148-163]
	FALSE	High	[K].RHEMPPHIYAISESAYR.[C]	1xCarbamidomethyl [H]	0.00111164	0.000117245	1	1	2	9	P35580	P35580 [147-163]		1	2114.02	5.225	1.401	7.634	26.2	137	36.7	200.1						High	High	High	High	n/a	High		3.91e-05		7.138e-05	2.74		41.39	Used	K.RHEMPPHIYAISESAYR.C	[147-163]
	FALSE	High	[K].KQELEEILHDLESR.[V]	1xCarbamidomethyl [H9]	4.61084e-05	0.000117245	1	1	1	1	P35580	P35580 [917-930]		1	1795.92	100		100		152.1		247.9						Not Found	Peak Found	Not Found	High	n/a	High		3.91e-05		1.884e-06	3.39		73.53	Used	K.KQELEEILHDLESR.V	[917-930]
	FALSE	High	[K].LQQLFNHTMFILEQEEYQR.[E]	1xCarbamidomethyl [H7]; 1xOxidation [M9]	2.245e-06	0.000117245	3	3	1	1	P35580; P35749; P35579	P35580 [483-501]; P35749 [483-501]; P35579 [476-494]		0	2540.22	2.326	0.421	1.504	76.2	177.2	32.1	114.5					Shared	Peak Found	High	Peak Found	Peak Found	n/a	High		3.91e-05		5.903e-08	4.98		70.64	Not Used	K.LQQLFNHTMFILEQEEYQR.E	[483-501]
		Checked	Confidence	Modification Name	Target Amino Acid	Position in Peptide	Site Probability	Peptide Sequence	# Modified PSMs	# Uncertain Modified PSMs	# Unmodified PSMs	Protein Accession	Protein Description	Position	Master	Motif	Site Status
		FALSE	High	Phospho	T	8	100	LQQLFNHTMFILEQEEYQR	1	0	219	P35580	Myosin-10 OS=Homo sapiens OX=9606 GN=MYH10 PE=1 SV=3	490	Master Protein	QQLFNHtMFILEQ	Unmodified
		FALSE	High	Phospho	T	8	100	LQQLFNHTMFILEQEEYQR	1	0	219	P35749	Myosin-11 OS=Homo sapiens OX=9606 GN=MYH11 PE=1 SV=3	490	Master Protein	QQLFNHtMFILEQ	Unmodified
		FALSE	High	Phospho	T	8	100	LQQLFNHTMFILEQEEYQR	1	0	219	P35579	Myosin-9 OS=Homo sapiens OX=9606 GN=MYH9 PE=1 SV=4	483	Master Protein	QQLFNHtMFILEQ	Unmodified
	FALSE	High	[K].LQQLFNHTMFILEQEEYQR.[E]	1xCarbamidomethyl [H7]; 1xDeamidated [N/Q]	0.000872899	0.000117245	3	3	2	12	P35580; P35749; P35579	P35580 [483-501]; P35749 [483-501]; P35579 [476-494]		0	2525.21	4.45	1.371	3.38	39.2	174.5	53.8	132.5					Shared	High	High	High	High	n/a	High		3.91e-05		5.453e-05	2.8		67.59	Not Used	K.LQQLFNHTMFILEQEEYQR.E	[483-501]
		Checked	Confidence	Modification Name	Target Amino Acid	Position in Peptide	Site Probability	Peptide Sequence	# Modified PSMs	# Uncertain Modified PSMs	# Unmodified PSMs	Protein Accession	Protein Description	Position	Master	Motif	Site Status
		FALSE	High	Phospho	T	8	100	LQQLFNHTMFILEQEEYQR	1	0	219	P35580	Myosin-10 OS=Homo sapiens OX=9606 GN=MYH10 PE=1 SV=3	490	Master Protein	QQLFNHtMFILEQ	Unmodified
		FALSE	High	Phospho	T	8	100	LQQLFNHTMFILEQEEYQR	1	0	219	P35749	Myosin-11 OS=Homo sapiens OX=9606 GN=MYH11 PE=1 SV=3	490	Master Protein	QQLFNHtMFILEQ	Unmodified
		FALSE	High	Phospho	T	8	100	LQQLFNHTMFILEQEEYQR	1	0	219	P35579	Myosin-9 OS=Homo sapiens OX=9606 GN=MYH9 PE=1 SV=4	483	Master Protein	QQLFNHtMFILEQ	Unmodified
	FALSE	High	[K].LQQLFNHTMFILEQEEYQR.[E]	1xCarbamidomethyl [H7]	3.61968e-05	0.000117245	3	3	1	14	P35580; P35749; P35579	P35580 [483-501]; P35749 [483-501]; P35579 [476-494]		0	2524.23	3.666	1.179	2.936	45.6	167	53.7	133.7					Shared	High	High	High	High	n/a	High		3.91e-05		1.422e-06	4.14		64.58	Not Used	K.LQQLFNHTMFILEQEEYQR.E	[483-501]
		Checked	Confidence	Modification Name	Target Amino Acid	Position in Peptide	Site Probability	Peptide Sequence	# Modified PSMs	# Uncertain Modified PSMs	# Unmodified PSMs	Protein Accession	Protein Description	Position	Master	Motif	Site Status
		FALSE	High	Phospho	T	8	100	LQQLFNHTMFILEQEEYQR	1	0	219	P35580	Myosin-10 OS=Homo sapiens OX=9606 GN=MYH10 PE=1 SV=3	490	Master Protein	QQLFNHtMFILEQ	Unmodified
		FALSE	High	Phospho	T	8	100	LQQLFNHTMFILEQEEYQR	1	0	219	P35749	Myosin-11 OS=Homo sapiens OX=9606 GN=MYH11 PE=1 SV=3	490	Master Protein	QQLFNHtMFILEQ	Unmodified
		FALSE	High	Phospho	T	8	100	LQQLFNHTMFILEQEEYQR	1	0	219	P35579	Myosin-9 OS=Homo sapiens OX=9606 GN=MYH9 PE=1 SV=4	483	Master Protein	QQLFNHtMFILEQ	Unmodified
	FALSE	High	[R].AGVLAHLEEER.[D]	1xCarbamidomethyl [H6]	7.20972e-06	0.000117245	2	2	1	7	P35580; P35579	P35580 [772-782]; P35579 [765-775]		0	1280.66	3.816	1.652	4.673	35.9	137	59.3	167.8					Shared	High	High	High	High	n/a	High		3.91e-05		2.248e-07	2.81		46.59	Not Used	R.AGVLAHLEEER.D	[772-782]
	FALSE	High	[K].MQAHIQDLEEQLDEEEGAR.[Q]	1xCarbamidomethyl [H4]; 1xDeamidated [Q2]	2.62221e-07	0.000117245	1	1	1	2	P35580	P35580 [948-966]		0	2299.01												No Quan Values	Not Found	High	Not Found	High	n/a	High		3.91e-05		5.014e-09	4.71			Not Used	K.MQAHIQDLEEQLDEEEGAR.Q	[948-966]
	FALSE	High	[K].LDPHLVLDQLR.[C]	1xCarbamidomethyl [H4]	9.89179e-05	0.000117245	2	2	1	16	P35580; P35579	P35580 [690-700]; P35579 [683-693]		0	1375.77	3.917	1.324	2.755	44.5	174.2	58.9	122.5					Shared	High	High	High	High	n/a	High		3.91e-05		4.509e-06	2.43		69.29	Not Used	K.LDPHLVLDQLR.C	[690-700]
	FALSE	High	[R].TFHIFYQLLSGAGEHLK.[S]	1xCarbamidomethyl [H3]; 1xDeamidated [Q7]	0.0204162	0.000888147	1	1	1	1	P35580	P35580 [280-296]		0	2019.03												Not Reliable	Not Found	High	Not Found	Not Found	n/a	High		0.0002267		0.001724	2.13			Not Used	R.TFHIFYQLLSGAGEHLK.S	[280-296]
	FALSE	High	[R].HATALEELSEQLEQAK.[R]	1xCarbamidomethyl [H1]	1.67703e-06	0.000117245	1	1	1	1	P35580	P35580 [1201-1216]		0	1853.92	100	100	100		153.4	41.2	205.4						Not Found	Peak Found	Peak Found	High	n/a	High		3.91e-05		4.209e-08	4.61		71.61	Used	R.HATALEELSEQLEQAK.R	[1201-1216]
	FALSE	High	[K].NMDPLNDNVATLLHQSSDR.[F]	1xCarbamidomethyl [H14]; 1xOxidation [M2]	3.15882e-07	0.000117245	1	1	1	2	P35580	P35580 [595-613]		0	2213.03	100		100		213.3		186.7						Not Found	High	Not Found	High	n/a	High		3.91e-05		6.225e-09	4.34		65.44	Used	K.NMDPLNDNVATLLHQSSDR.F	[595-613]
	FALSE	High	[K].NMDPLNDNVATLLHQSSDR.[F]	1xCarbamidomethyl [H14]; 1xDeamidated [N1]; 1xOxidation [M2]	0.000484278	0.000117245	1	1	1	1	P35580	P35580 [595-613]		0	2214.01	0.01	0.846	0.01	216.7		183.3							High	Not Found	Peak Found	Not Found	n/a	High		3.91e-05		2.781e-05	2.06		65.38	Used	K.NMDPLNDNVATLLHQSSDR.F	[595-613]
	FALSE	High	[K].KMQAHIQDLEEQLDEEEGAR.[Q]	1xCarbamidomethyl [H/K]	0.000146237	0.000117245	1	1	2	6	P35580	P35580 [947-966]		1	2426.13	1.085	1.376	1.127	87.2	94.6	120	98.3						High	High	Peak Found	High	n/a	High		3.91e-05		7.07e-06	3.63		47.89	Used	K.KMQAHIQDLEEQLDEEEGAR.Q	[947-966]
	FALSE	High	[R].TFHIFYQLLSGAGEHLK.[S]	1xCarbamidomethyl [H/K]	2.85977e-06	0.000117245	1	1	3	5	P35580	P35580 [280-296]		0	2018.05	100	100	100		285	10	105						Not Found	High	Peak Found	High	n/a	High		3.91e-05		7.787e-08	4.45		78.87	Used	R.TFHIFYQLLSGAGEHLK.S	[280-296]
	FALSE	High	[K].VIQYLAHVASSHK.[G]	1xCarbamidomethyl [H/K]	8.26444e-06	0.000117245	1	1	3	12	P35580	P35580 [191-203]		0	1509.82	5.011	1.477	5.299	31.3	156.7	46.2	165.8						Peak Found	High	Peak Found	High	n/a	High		3.91e-05		2.627e-07	3.88		44.42	Used	K.VIQYLAHVASSHK.G	[191-203]
	FALSE	High	[K].VEDMAELTCLNEASVLHNLK.[DE]	1xCarbamidomethyl [C9]; 2xDeamidated [N11; N18]; 1xOxidation [M4]	0.000583321	0.000117245	2	2	1	1	P35580; P35579	P35580 [87-106]; P35579 [83-102]		0	2304.07												No Quan Values	Not Found	High	Not Found	Not Found	n/a	High		3.91e-05		3.445e-05	2.45			Not Used	K.VEDMAELTCLNEASVLHNLK.D	[87-106]
		Checked	Confidence	Modification Name	Target Amino Acid	Position in Peptide	Site Probability	Peptide Sequence	# Modified PSMs	# Uncertain Modified PSMs	# Unmodified PSMs	Protein Accession	Protein Description	Position	Master	Motif	Site Status
		FALSE	High	Phospho	T	8	100	VEDMAELTCLNEASVLHNLK	1	0	81	P35580	Myosin-10 OS=Homo sapiens OX=9606 GN=MYH10 PE=1 SV=3	94	Master Protein	EDMAELtCLNEAS	Unmodified
		FALSE	High	Phospho	T	8	100	VEDMAELTCLNEASVLHNLK	1	0	79	P35579	Myosin-9 OS=Homo sapiens OX=9606 GN=MYH9 PE=1 SV=4	90	Master Protein	EDMAELtCLNEAS	Unmodified
	FALSE	High	[K].VEDMAELTCLNEASVLHNLK.[DE]	1xCarbamidomethyl [C9]; 1xOxidation [M4]	3.53555e-13	0.000117245	2	2	1	28	P35580; P35579	P35580 [87-106]; P35579 [83-102]		0	2302.11	2.43	0.862	1.365	70.7	171.8	61	96.5					Shared	High	High	High	High	n/a	High		3.91e-05		1.499e-15	6.55		69.74	Not Used	K.VEDMAELTCLNEASVLHNLK.D	[87-106]
		Checked	Confidence	Modification Name	Target Amino Acid	Position in Peptide	Site Probability	Peptide Sequence	# Modified PSMs	# Uncertain Modified PSMs	# Unmodified PSMs	Protein Accession	Protein Description	Position	Master	Motif	Site Status
		FALSE	High	Phospho	T	8	100	VEDMAELTCLNEASVLHNLK	1	0	81	P35580	Myosin-10 OS=Homo sapiens OX=9606 GN=MYH10 PE=1 SV=3	94	Master Protein	EDMAELtCLNEAS	Unmodified
		FALSE	High	Phospho	T	8	100	VEDMAELTCLNEASVLHNLK	1	0	79	P35579	Myosin-9 OS=Homo sapiens OX=9606 GN=MYH9 PE=1 SV=4	90	Master Protein	EDMAELtCLNEAS	Unmodified
	FALSE	High	[K].VEDMAELTCLNEASVLHNLKDR.[Y]	1xCarbamidomethyl [C9]; 1xOxidation [M4]	2.82676e-11	0.000117245	1	1	1	4	P35580	P35580 [87-108]		1	2573.23	3.159	0.01	1.493	70.8	223.6		105.7						High	High	Not Found	High	n/a	High		3.91e-05		1.425e-13	7.3		65.79	Used	K.VEDMAELTCLNEASVLHNLKDR.Y	[87-108]
		Checked	Confidence	Modification Name	Target Amino Acid	Position in Peptide	Site Probability	Peptide Sequence	# Modified PSMs	# Uncertain Modified PSMs	# Unmodified PSMs	Protein Accession	Protein Description	Position	Master	Motif	Site Status
		FALSE	High	Phospho	T	8	100	VEDMAELTCLNEASVLHNLK	1	0	81	P35580	Myosin-10 OS=Homo sapiens OX=9606 GN=MYH10 PE=1 SV=3	94	Master Protein	EDMAELtCLNEAS	Unmodified
	FALSE	High	[K].VEDMAELTCLNEASVLHNLK.[DE]	1xCarbamidomethyl [C9]; 1xDeamidated [N11]; 1xPhospho [T8(100)]	0.035226	0.00152645	2	2	1	1	P35580; P35579	P35580 [87-106]; P35579 [83-102]	P35580 1xPhospho [T94(100)]; P35579 1xPhospho [T90(100)]	0	2367.06		100	100			105	295					Shared	Not Found	Not Found	Peak Found	High	n/a	High		0.0003397		0.003339	2.82		63.27	Not Used	K.VEDMAELTCLNEASVLHNLK.D	[87-106]
		Checked	Confidence	Modification Name	Target Amino Acid	Position in Peptide	Site Probability	Peptide Sequence	# Modified PSMs	# Uncertain Modified PSMs	# Unmodified PSMs	Protein Accession	Protein Description	Position	Master	Motif	Site Status
		FALSE	High	Phospho	T	8	100	VEDMAELTCLNEASVLHNLK	1	0	81	P35580	Myosin-10 OS=Homo sapiens OX=9606 GN=MYH10 PE=1 SV=3	94	Master Protein	EDMAELtCLNEAS	Modified
		FALSE	High	Phospho	T	8	100	VEDMAELTCLNEASVLHNLK	1	0	79	P35579	Myosin-9 OS=Homo sapiens OX=9606 GN=MYH9 PE=1 SV=4	90	Master Protein	EDMAELtCLNEAS	Modified
	FALSE	High	[K].VEDMAELTCLNEASVLHNLK.[DE]	1xCarbamidomethyl [C9]; 1xDeamidated [N11]; 1xOxidation [M4]	6.37023e-08	0.000117245	2	2	1	3	P35580; P35579	P35580 [87-106]; P35579 [83-102]		0	2303.09	0.915	0.828	1.399	96.6	88.3	79.9	135.1					Shared	Peak Found	High	Peak Found	Peak Found	n/a	High		3.91e-05		9.902e-10	3.67		68.13	Not Used	K.VEDMAELTCLNEASVLHNLK.D	[87-106]
		Checked	Confidence	Modification Name	Target Amino Acid	Position in Peptide	Site Probability	Peptide Sequence	# Modified PSMs	# Uncertain Modified PSMs	# Unmodified PSMs	Protein Accession	Protein Description	Position	Master	Motif	Site Status
		FALSE	High	Phospho	T	8	100	VEDMAELTCLNEASVLHNLK	1	0	81	P35580	Myosin-10 OS=Homo sapiens OX=9606 GN=MYH10 PE=1 SV=3	94	Master Protein	EDMAELtCLNEAS	Unmodified
		FALSE	High	Phospho	T	8	100	VEDMAELTCLNEASVLHNLK	1	0	79	P35579	Myosin-9 OS=Homo sapiens OX=9606 GN=MYH9 PE=1 SV=4	90	Master Protein	EDMAELtCLNEAS	Unmodified
	FALSE	High	[K].VEDMAELTCLNEASVLHNLKDR.[Y]	1xCarbamidomethyl [C9]; 1xDeamidated [N11]; 1xOxidation [M4]	3.87737e-08	0.000117245	1	1	1	2	P35580	P35580 [87-108]		1	2574.22												No Quan Values	High	High	Not Found	Not Found	n/a	High		3.91e-05		5.619e-10	4.52			Not Used	K.VEDMAELTCLNEASVLHNLKDR.Y	[87-108]
		Checked	Confidence	Modification Name	Target Amino Acid	Position in Peptide	Site Probability	Peptide Sequence	# Modified PSMs	# Uncertain Modified PSMs	# Unmodified PSMs	Protein Accession	Protein Description	Position	Master	Motif	Site Status
		FALSE	High	Phospho	T	8	100	VEDMAELTCLNEASVLHNLK	1	0	81	P35580	Myosin-10 OS=Homo sapiens OX=9606 GN=MYH10 PE=1 SV=3	94	Master Protein	EDMAELtCLNEAS	Unmodified
	FALSE	High	[K].VEDMAELTCLNEASVLHNLK.[DE]	1xCarbamidomethyl [C9]; 1xDeamidated [N11]	8.96463e-10	0.000117245	2	2	1	12	P35580; P35579	P35580 [87-106]; P35579 [83-102]		0	2287.09	1.179	1.801	3.133	56.2	66.3	101.3	176.2					Shared	High	High	High	High	n/a	High		3.91e-05		7.484e-12	6.08		78.56	Not Used	K.VEDMAELTCLNEASVLHNLK.D	[87-106]
		Checked	Confidence	Modification Name	Target Amino Acid	Position in Peptide	Site Probability	Peptide Sequence	# Modified PSMs	# Uncertain Modified PSMs	# Unmodified PSMs	Protein Accession	Protein Description	Position	Master	Motif	Site Status
		FALSE	High	Phospho	T	8	100	VEDMAELTCLNEASVLHNLK	1	0	81	P35580	Myosin-10 OS=Homo sapiens OX=9606 GN=MYH10 PE=1 SV=3	94	Master Protein	EDMAELtCLNEAS	Unmodified
		FALSE	High	Phospho	T	8	100	VEDMAELTCLNEASVLHNLK	1	0	79	P35579	Myosin-9 OS=Homo sapiens OX=9606 GN=MYH9 PE=1 SV=4	90	Master Protein	EDMAELtCLNEAS	Unmodified
	FALSE	High	[RK].QLKDKADFCIIHYAGK.[V]	1xCarbamidomethyl [C9]	0.00671819	0.000226592	2	2	1	1	P35580; P35579	P35580 [568-583]; P35579 [561-576]		2	1906.98	100		100		259.8		140.2					Shared	Not Found	High	Not Found	Peak Found	n/a	High		0.0001387		0.0005203	2.77		50.31	Not Used	R.QLKDKADFCIIHYAGK.V	[568-583]
	FALSE	High	[K].VEDMAELTCLNEASVLHNLK.[DE]	1xCarbamidomethyl [C9]	3.42698e-12	0.000117245	2	2	1	22	P35580; P35579	P35580 [87-106]; P35579 [83-102]		0	2286.11	3.083	1.811	3.765	41.4	127.7	75	155.9					Shared	High	High	High	High	n/a	High		3.91e-05		1.362e-14	5.99		76.58	Not Used	K.VEDMAELTCLNEASVLHNLK.D	[87-106]
		Checked	Confidence	Modification Name	Target Amino Acid	Position in Peptide	Site Probability	Peptide Sequence	# Modified PSMs	# Uncertain Modified PSMs	# Unmodified PSMs	Protein Accession	Protein Description	Position	Master	Motif	Site Status
		FALSE	High	Phospho	T	8	100	VEDMAELTCLNEASVLHNLK	1	0	81	P35580	Myosin-10 OS=Homo sapiens OX=9606 GN=MYH10 PE=1 SV=3	94	Master Protein	EDMAELtCLNEAS	Unmodified
		FALSE	High	Phospho	T	8	100	VEDMAELTCLNEASVLHNLK	1	0	79	P35579	Myosin-9 OS=Homo sapiens OX=9606 GN=MYH9 PE=1 SV=4	90	Master Protein	EDMAELtCLNEAS	Unmodified
	FALSE	High	[K].VEDMAELTCLNEASVLHNLKDR.[Y]	1xCarbamidomethyl [C9]	2.38951e-08	0.000117245	1	1	1	1	P35580	P35580 [87-108]		1	2557.24												No Quan Values	Not Found	Not Found	Not Found	High	n/a	High		3.91e-05		3.216e-10	4.73			Not Used	K.VEDMAELTCLNEASVLHNLKDR.Y	[87-108]
		Checked	Confidence	Modification Name	Target Amino Acid	Position in Peptide	Site Probability	Peptide Sequence	# Modified PSMs	# Uncertain Modified PSMs	# Unmodified PSMs	Protein Accession	Protein Description	Position	Master	Motif	Site Status
		FALSE	High	Phospho	T	8	100	VEDMAELTCLNEASVLHNLK	1	0	81	P35580	Myosin-10 OS=Homo sapiens OX=9606 GN=MYH10 PE=1 SV=3	94	Master Protein	EDMAELtCLNEAS	Unmodified
	FALSE	High	[R].EDQSILCTGESGAGK.[T]	1xCarbamidomethyl [C7]; 1xDeamidated [Q3]	3.8276e-05	0.000117245	4	4	1	1	P35580; P35749; P35579; Q7Z406	P35580 [170-184]; P35749 [170-184]; P35579 [166-180]; Q7Z406 [190-204]		0	1552.68												Not Reliable	Not Found	Not Found	Not Found	High	n/a	High		3.91e-05		1.515e-06	3.34			Not Used	R.EDQSILCTGESGAGK.T	[170-184]
	FALSE	High	[R].EDQSILCTGESGAGKTENTK.[K]	1xCarbamidomethyl [C7]; 1xDeamidated [Q3]	0.181871	0.00894434	4	4	1	1	P35580; P35749; P35579; Q7Z406	P35580 [170-189]; P35749 [170-189]; P35579 [166-185]; Q7Z406 [190-209]		1	2125.96												No Quan Values	Not Found	Not Found	Not Found	High	n/a	High		0.002374		0.04122	1.27			Not Used	R.EDQSILCTGESGAGKTENTK.K	[170-189]
	FALSE	High	[R].EDQSILCTGESGAGK.[T]	1xCarbamidomethyl [C7]	2.37396e-06	0.000117245	4	4	1	7	P35580; P35749; P35579; Q7Z406	P35580 [170-184]; P35749 [170-184]; P35579 [166-180]; Q7Z406 [190-204]		0	1551.7	1.589	1.237	1.337	77.5	123.1	95.9	103.6					Shared	High	High	High	High	n/a	High		3.91e-05		6.276e-08	3.57		43.41	Not Used	R.EDQSILCTGESGAGK.T	[170-184]
	FALSE	High	[K].DKADFCIIHYAGK.[V]	1xCarbamidomethyl [C6]	3.85338e-08	0.000117245	2	2	1	27	P35580; P35579	P35580 [571-583]; P35579 [564-576]		1	1537.75	2.714	1.325	2.718	51.6	139.9	68.3	140.2					Shared	High	High	High	High	n/a	High		3.91e-05		5.558e-10	5.63		53.24	Not Used	K.DKADFCIIHYAGK.V	[571-583]
	FALSE	High	[K].ADFCIIHYAGK.[V]	1xCarbamidomethyl [C4]	2.35927e-06	0.000117245	2	2	1	26	P35580; P35579	P35580 [573-583]; P35579 [566-576]		0	1294.62	2.175	1.353	1.614	65.1	141.7	88.1	105.1					Shared	High	High	High	High	n/a	High		3.91e-05		6.223e-08	4.39		56.42	Not Used	K.ADFCIIHYAGK.V	[573-583]
	FALSE	High	[K].ELACEVK.[V]	1xCarbamidomethyl [C4]	0.0772494	0.00330869	1	1	1	3	P35580	P35580 [1235-1241]		0	848.418	2.809	1.483	3.007	48.2	135.4	71.5	144.9						Peak Found	High	High	High	n/a	High		0.0006836		0.01014	1.36		34.18	Used	K.ELACEVK.V	[1235-1241]
	FALSE	High	[R].IAECSSQLAEEEEK.[A]	1xCarbamidomethyl [C4]	4.90858e-08	0.000117245	1	1	1	4	P35580	P35580 [1008-1021]		0	1622.72	100	100	100		109.4	94.5	196.1						High	High	High	High	n/a	High		3.91e-05		7.347e-10	5.08		40	Used	R.IAECSSQLAEEEEK.A	[1008-1021]
	FALSE	High	[R].IAECSSQLAEEEEKAK.[N]	1xCarbamidomethyl [C4]	1.51924e-09	0.000117245	1	1	1	6	P35580	P35580 [1008-1023]		1	1821.85	1.597	0.01	0.661	122.8	196.1		81.1						High	High	High	High	n/a	High		3.91e-05		1.367e-11	4.7		39.86	Used	R.IAECSSQLAEEEEKAK.N	[1008-1023]
	FALSE	High	[K].LCHLLGMNVMEFTR.[A]	1xCarbamidomethyl [C2]; 2xOxidation [M7; M10]	1.22223e-07	0.000117245	1	1	1	24	P35580	P35580 [381-394]		0	1752.82	2.828	1.01	1.706	61.1	172.9	61.7	104.3						High	High	High	High	n/a	High		3.91e-05		2.094e-09	3.07		56.9	Used	K.LCHLLGMNVMEFTR.A	[381-394]
	FALSE	High	[K].LCHLLGMNVMEFTR.[A]	1xCarbamidomethyl [C2]; 1xOxidation [M]	5.28808e-08	0.000117245	1	1	2	42	P35580	P35580 [381-394]		0	1736.83	3.609	0.929	2.8	48	173.1	44.6	134.3						High	High	High	High	n/a	High		3.91e-05		7.996e-10	4.19		65.99	Used	K.LCHLLGMNVMEFTR.A	[381-394]
	FALSE	High	[K].LCHLLGMNVMEFTR.[A]	1xCarbamidomethyl [C2]; 1xDeamidated [N8]; 2xOxidation [M7; M10]	0.000738339	0.000117245	1	1	1	2	P35580	P35580 [381-394]		0	1753.81	0.368	0.29	4.485	65.1	24	18.9	292						Peak Found	High	Peak Found	High	n/a	High		3.91e-05		4.486e-05	2.68		61.9	Used	K.LCHLLGMNVMEFTR.A	[381-394]
	FALSE	High	[K].LCHLLGMNVMEFTR.[A]	1xCarbamidomethyl [C2]; 1xDeamidated [N8]; 1xOxidation [M7]	9.83285e-06	0.000117245	1	1	1	2	P35580	P35580 [381-394]		0	1737.81												Not Reliable	High	Not Found	Not Found	High	n/a	High		3.91e-05		3.194e-07	2.84			Not Used	K.LCHLLGMNVMEFTR.A	[381-394]
	FALSE	High	[K].LCHLLGMNVMEFTR.[A]	1xCarbamidomethyl [C2]; 1xDeamidated [N8]	0.0036262	0.000117245	1	1	1	2	P35580	P35580 [381-394]		0	1721.82	0.772	2.415	0.829	79.7	61.6	192.6	66.1						High	Peak Found	Peak Found	High	n/a	High		3.91e-05		0.0002693	1.74		74.23	Used	K.LCHLLGMNVMEFTR.A	[381-394]
	FALSE	High	[K].LCHLLGMNVMEFTR.[A]	1xCarbamidomethyl [C2]	8.01325e-07	0.000117245	1	1	1	12	P35580	P35580 [381-394]		0	1720.83	5.329	2.883	4.337	29.5	157.3	85.1	128.1						High	High	High	High	n/a	High		3.91e-05		1.802e-08	3.35		74.73	Used	K.LCHLLGMNVMEFTR.A	[381-394]
	FALSE	High	[R].NCAAYLK.[L]	1xCarbamidomethyl [C2]	0.0264507	0.000992981	4	4	1	9	P35580; P35749; P35579; Q7Z406	P35580 [822-828]; P35749 [822-828]; P35579 [815-821]; Q7Z406 [839-845]		0	839.408	4.653	1.729	2.092	42.2	196.4	73	88.3					Shared	High	High	High	High	n/a	High		0.0002496		0.002338	1.99		36.67	Not Used	R.NCAAYLK.L	[822-828]
	FALSE	High	[R].CMLQDR.[E]	1xCarbamidomethyl [C1]; 1xOxidation [M2]	0.160675	0.00786927	1	1	1	1	P35580	P35580 [164-169]		0	838.355	100		100		259		141						Not Found	Peak Found	Not Found	High	n/a	High		0.001896		0.03373	1.51		26.23	Used	R.CMLQDR.E	[164-169]
	FALSE	High	[R].CIIPNHEK.[RK]	1xCarbamidomethyl [C1]; 1xDeamidated [N5]	0.0681452	0.00312527	3	3	1	1	P35580; P35749; P35579	P35580 [678-685]; P35749 [678-685]; P35579 [671-678]		0	1011.49	1.204	0.587	0.956	106.8	128.5	62.7	102					Shared	Peak Found	Peak Found	Peak Found	High	n/a	High		0.0006305		0.00836	1.68		37.99	Not Used	R.CIIPNHEK.R	[678-685]
	FALSE	High	[R].CNGVLEGIR.[I]	1xCarbamidomethyl [C1]; 1xDeamidated [N2]	0.00107106	0.000117245	4	13	1	14	P35580; P35749; P35579; Q7Z406	P35580 [701-709]; P35749 [701-709]; P35579 [694-702]; Q7Z406 [718-726]		0	1018.5	1.064	0.672	1.471	95.1	101.2	63.9	139.9					Shared	High	High	High	High	n/a	High		3.91e-05		6.864e-05	3.03		50.36	Not Used	R.CNGVLEGIR.I	[701-709]
	FALSE	High	[R].CIIPNHEK.[RK]	1xCarbamidomethyl [C1]	0.00647467	0.000226592	3	3	1	9	P35580; P35749; P35579	P35580 [678-685]; P35749 [678-685]; P35579 [671-678]		0	1010.51	1.418	0.789	0.462	109	154.6	86	50.3					Shared	High	High	High	High	n/a	High		0.0001387		0.0004983	2.22		36.69	Not Used	R.CIIPNHEK.R	[678-685]
	FALSE	High	[R].CIIPNHEKR.[AS]	1xCarbamidomethyl [C1]	0.00210416	0.000117245	2	2	1	5	P35580; P35749	P35580 [678-686]; P35749 [678-686]		1	1166.61	2.907	0.833	3.19	50.4	146.6	42	160.9					Shared	High	High	High	High	n/a	High		3.91e-05		0.0001466	2.32		29.19	Used	R.CIIPNHEKR.A	[678-686]
	FALSE	High	[R].CNGVLEGIR.[I]	1xCarbamidomethyl [C1]	0.00154383	0.000117245	4	13	1	14	P35580; P35749; P35579; Q7Z406	P35580 [701-709]; P35749 [701-709]; P35579 [694-702]; Q7Z406 [718-726]		0	1017.51	1.168	0.45	1.454	98.2	114.7	44.2	142.8					Shared	High	High	High	High	n/a	High		3.91e-05		0.0001038	3.16		47.18	Not Used	R.CNGVLEGIR.I	[701-709]
	FALSE	High	[K].NKQGLETDNKELACEVK.[V]	1xCarbamidomethyl [C14]; 1xDeamidated [Q3]	3.4658e-05	0.000117245	1	1	1	2	P35580	P35580 [1225-1241]		2	1976.96												No Quan Values	Not Found	High	Not Found	High	n/a	High		3.91e-05		1.358e-06	3.6			Not Used	K.NKQGLETDNKELACEVK.V	[1225-1241]
	FALSE	High	[K].NKQGLETDNKELACEVK.[V]	1xCarbamidomethyl [C14]	0.00139813	0.000117245	1	1	1	1	P35580	P35580 [1225-1241]		2	1975.98	0.397	0.01	0.01	286.3	113.7								High	Peak Found	Not Found	Not Found	n/a	High		3.91e-05		9.286e-05	2.4		39.35	Used	K.NKQGLETDNKELACEVK.V	[1225-1241]
	FALSE	High	[K].FSKVEDMAELTCLNEASVLHNLK.[DE]	1xCarbamidomethyl [C12]; 1xDeamidated [N14]; 1xOxidation [M7]	4.61469e-10	0.000117245	2	2	1	1	P35580; P35579	P35580 [84-106]; P35579 [80-102]		1	2665.28												Not Reliable	Not Found	High	Not Found	Not Found	n/a	High		3.91e-05		3.505e-12	6.14			Not Used	K.FSKVEDMAELTCLNEASVLHNLK.D	[84-106]
		Checked	Confidence	Modification Name	Target Amino Acid	Position in Peptide	Site Probability	Peptide Sequence	# Modified PSMs	# Uncertain Modified PSMs	# Unmodified PSMs	Protein Accession	Protein Description	Position	Master	Motif	Site Status
		FALSE	High	Phospho	T	8	100	VEDMAELTCLNEASVLHNLK	1	0	81	P35580	Myosin-10 OS=Homo sapiens OX=9606 GN=MYH10 PE=1 SV=3	94	Master Protein	EDMAELtCLNEAS	Unmodified
		FALSE	High	Phospho	T	8	100	VEDMAELTCLNEASVLHNLK	1	0	79	P35579	Myosin-9 OS=Homo sapiens OX=9606 GN=MYH9 PE=1 SV=4	90	Master Protein	EDMAELtCLNEAS	Unmodified
	FALSE	High	[K].FSKVEDMAELTCLNEASVLHNLK.[DE]	1xCarbamidomethyl [C12]; 1xDeamidated [N14]	0.0014875	0.000117245	2	2	1	1	P35580; P35579	P35580 [84-106]; P35579 [80-102]		1	2649.29	100				400							Shared	Not Found	High	Not Found	Not Found	n/a	High		3.91e-05		9.987e-05	3.39		76.26	Not Used	K.FSKVEDMAELTCLNEASVLHNLK.D	[84-106]
		Checked	Confidence	Modification Name	Target Amino Acid	Position in Peptide	Site Probability	Peptide Sequence	# Modified PSMs	# Uncertain Modified PSMs	# Unmodified PSMs	Protein Accession	Protein Description	Position	Master	Motif	Site Status
		FALSE	High	Phospho	T	8	100	VEDMAELTCLNEASVLHNLK	1	0	81	P35580	Myosin-10 OS=Homo sapiens OX=9606 GN=MYH10 PE=1 SV=3	94	Master Protein	EDMAELtCLNEAS	Unmodified
		FALSE	High	Phospho	T	8	100	VEDMAELTCLNEASVLHNLK	1	0	79	P35579	Myosin-9 OS=Homo sapiens OX=9606 GN=MYH9 PE=1 SV=4	90	Master Protein	EDMAELtCLNEAS	Unmodified
	FALSE	High	[K].LDPHLVLDQLRCNGVLEGIR.[I]	1xCarbamidomethyl [C12]; 1xDeamidated [N13]	0.116001	0.00504294	2	2	1	1	P35580; P35579	P35580 [690-709]; P35579 [683-702]		1	2318.23												No Quan Values	Not Found	Not Found	High	Not Found	n/a	High		0.0009873		0.01958	1.6			Not Used	K.LDPHLVLDQLRCNGVLEGIR.I	[690-709]
	FALSE	High	[K].FSKVEDMAELTCLNEASVLHNLK.[DE]	1xCarbamidomethyl [C12]	1.76209e-05	0.000117245	2	2	1	1	P35580; P35579	P35580 [84-106]; P35579 [80-102]		1	2648.31	1.137	0.557	0.233	136.7	155.4	76.1	31.8					Shared	High	Peak Found	Peak Found	Peak Found	n/a	High		3.91e-05		6.266e-07	3.53		76.08	Not Used	K.FSKVEDMAELTCLNEASVLHNLK.D	[84-106]
		Checked	Confidence	Modification Name	Target Amino Acid	Position in Peptide	Site Probability	Peptide Sequence	# Modified PSMs	# Uncertain Modified PSMs	# Unmodified PSMs	Protein Accession	Protein Description	Position	Master	Motif	Site Status
		FALSE	High	Phospho	T	8	100	VEDMAELTCLNEASVLHNLK	1	0	81	P35580	Myosin-10 OS=Homo sapiens OX=9606 GN=MYH10 PE=1 SV=3	94	Master Protein	EDMAELtCLNEAS	Unmodified
		FALSE	High	Phospho	T	8	100	VEDMAELTCLNEASVLHNLK	1	0	79	P35579	Myosin-9 OS=Homo sapiens OX=9606 GN=MYH9 PE=1 SV=4	90	Master Protein	EDMAELtCLNEAS	Unmodified
	FALSE	High	[K].ITDIIIFFQAVCR.[G]	1xCarbamidomethyl [C12]	4.64043e-06	0.000117245	1	1	1	6	P35580	P35580 [786-798]		0	1595.86	8.488	1.061	1.121	34.3	290.9	36.4	38.4						High	High	High	High	n/a	High		3.91e-05		1.349e-07	3.91		96.23	Used	K.ITDIIIFFQAVCR.G	[786-798]
	FALSE	High	[K].QGLETDNKELACEVK.[V]	1xCarbamidomethyl [C12]	1.7091e-08	0.000117245	1	1	1	9	P35580	P35580 [1227-1241]		1	1733.84	4.448	1.006	3.069	42	186.8	42.3	128.9						High	High	High	High	n/a	High		3.91e-05		2.192e-10	5.31		43.49	Used	K.QGLETDNKELACEVK.V	[1227-1241]
	FALSE	High	[K].ADEWLMK.[N]		0.00127403	0.000117245	2	2	1	9	P35580; P35579	P35580 [588-594]; P35579 [581-587]		0	892.423	1.604	0.81	1.597	79.8	128.1	64.7	127.4					Shared	High	High	High	High	High	High	6.382e-05	0.0007079	0.0001969	0.01077	2.51	57	51.63	Not Used	K.ADEWLMK.N	[588-594]
	FALSE	High	[R].ADMEDLMSSK.[D]		0.000307907	0.000117245	1	1	1	4	P35580	P35580 [1511-1520]		0	1126.48	3.865	2.404	6.214	29.7	114.7	71.3	184.4						Peak Found	High	Peak Found	High	High	High	6.382e-05	3.91e-05	0.0001913	1.657e-05	3.13	43	49.86	Used	R.ADMEDLMSSK.D	[1511-1520]
	FALSE	High	[R].ADMEDLMSSKDDVGK.[N]		8.52768e-08	0.000117245	1	1	1	10	P35580	P35580 [1511-1525]		1	1640.71	6.453	2.351	9.849	20.4	131.3	47.9	200.5						Peak Found	High	High	High	High	High	6.382e-05	3.91e-05	2.956e-09	1.384e-09	4.51	93	49.88	Used	R.ADMEDLMSSKDDVGK.N	[1511-1525]
	FALSE	High	[RK].AGKLDPHLVLDQLR.[C]		8.79503e-07	0.000117245	2	2	1	13	P35580; P35579	P35580 [687-700]; P35579 [680-693]		1	1574.9	0.542	0.16	0.306	199.1	108	32	60.9					Shared	High	High	High	High	High	High	6.382e-05	3.91e-05	1.284e-06	2.005e-08	4.08	82	65.1	Not Used	R.AGKLDPHLVLDQLR.C	[687-700]
	FALSE	High	[R].AGVLAHLEEER.[D]		2.05818e-06	0.000117245	2	2	1	26	P35580; P35579	P35580 [772-782]; P35579 [765-775]		0	1223.64	1.697	1.141	1.513	74.7	126.9	85.3	113.1					Shared	High	High	High	High	High	High	6.382e-05	3.91e-05	9.019e-08	1.79e-07	3.55	77	46.68	Not Used	R.AGVLAHLEEER.D	[772-782]
	FALSE	High	[R].AGVLAHLEEERDLK.[I]		1.0531e-07	0.000117245	2	2	1	16	P35580; P35579	P35580 [772-785]; P35579 [765-778]		1	1579.84	57.368	8.399	33.304	4	229.3	33.6	133.1					Shared	Peak Found	High	High	High	High	High	6.382e-05	3.91e-05	1.638e-06	1.77e-09	4.64	59	49.53	Not Used	R.AGVLAHLEEERDLK.I	[772-785]
	FALSE	High	[K].AKLQELEGAVK.[S]		5.41818e-05	0.000117245	1	1	1	10	P35580	P35580 [1799-1809]		1	1185.68	2.03	0.218	0.889	96.7	196.3	21.1	86						High	High	High	High	High	High	6.382e-05	3.91e-05	6.795e-05	2.272e-06	3.13	50	43.92	Used	K.AKLQELEGAVK.S	[1799-1809]
	FALSE	High	[K].ALAYDKLEK.[T]		0.000579714	0.000117245	1	1	1	22	P35580	P35580 [1412-1420]		1	1050.58	1.872	0.777	2.146	69	129.2	53.6	148.1						High	High	High	High	High	High	6.382e-05	3.91e-05	0.0004476	3.418e-05	2.64	31	40.42	Used	K.ALAYDKLEK.T	[1412-1420]
	FALSE	High	[R].ALEEALEAK.[E]		0.00020318	0.000117245	2	2	1	8	P35580; P35749	P35580 [1491-1499]; P35749 [1491-1499]		0	973.52	2.783	1.688	2.377	51	141.8	86	121.1					Shared	High	High	High	High	High	High	6.382e-05	3.91e-05	2.196e-05	6.897e-05	2.89	56	43.97	Used	R.ALEEALEAK.E	[1491-1499]
	FALSE	High	[R].ALEEALEAKEEFER.[Q]		3.23873e-08	0.000117245	1	1	1	20	P35580	P35580 [1491-1504]		1	1663.82	2.155	0.574	1.822	72.1	155.3	41.3	131.3						High	High	High	High	High	High	6.382e-05	3.91e-05	2.245e-09	4.564e-10	4.88	88	54.87	Used	R.ALEEALEAKEEFER.Q	[1491-1504]
	FALSE	High	[K].ALEEETKNHEAQIQDMR.[Q]		5.91496e-10	0.000117245	1	1	1	20	P35580	P35580 [1182-1198]		1	2041.96	1.678	0.868	2.731	63.7	106.9	55.3	174						High	High	High	High	High	High	6.382e-05	3.91e-05	2.069e-11	4.647e-12	4.11	120	40.57	Used	K.ALEEETKNHEAQIQDMR.Q	[1182-1198]
	FALSE	High	[RK].ALELDPNLYR.[I]		0.000201923	0.000117245	2	2	1	16	P35580; P35749	P35580 [753-762]; P35749 [753-762]		0	1203.64	3.694	0.932	2.253	50.8	187.5	47.3	114.4					Shared	High	High	High	High	High	High	6.382e-05	3.91e-05	2.175e-05	7.877e-05	2.77	52	64.38	Used	R.ALELDPNLYR.I	[753-762]
	FALSE	High	[R].ALEQQVEEMR.[T]		9.8306e-05	0.000117245	1	1	1	6	P35580	P35580 [1536-1545]		0	1232.59	1.55	0.689	1.61	82.5	127.9	56.8	132.8						Peak Found	High	High	High	High	High	6.382e-05	3.91e-05	9.19e-06	5.732e-05	2.72	75	46.05	Used	R.ALEQQVEEMR.T	[1536-1545]
	FALSE	High	[K].AMVNKDDIQK.[M]		0.000180585	0.000117245	1	1	1	20	P35580	P35580 [69-78]		1	1161.59	1.986	1.304	3.328	52.5	104.3	68.5	174.7						High	High	High	High	High	High	6.382e-05	3.91e-05	1.9e-05	1.383e-05	3.31	65	31.88	Used	K.AMVNKDDIQK.M	[69-78]
	FALSE	High	[R].ASRDEIFAQSK.[E]		0.000268621	0.000117245	1	1	1	14	P35580	P35580 [1666-1676]		1	1251.63	2.605	1.314	2.613	53.1	138.3	69.8	138.8						High	High	High	High	High	High	6.382e-05	3.91e-05	3.065e-05	1.588e-05	3.44	47	38.16	Used	R.ASRDEIFAQSK.E	[1666-1676]
	FALSE	High	[K].ATISALEAK.[I]		0.00100046	0.000117245	1	1	1	12	P35580	P35580 [1814-1822]		0	903.515	1.978	0.78	1.494	76.2	150.7	59.4	113.8						High	High	High	High	High	High	6.382e-05	7.58e-05	0.0001475	0.0003506	2.22	47	42.99	Used	K.ATISALEAK.I	[1814-1822]
	FALSE	High	[R].AVIYNPATQADWTAK.[K]		1.09287e-06	0.000117245	1	1	1	14	P35580	P35580 [19-33]		0	1648.83	2.697	0.837	2.665	55.6	149.9	46.5	148.1						High	High	High	High	High	High	6.382e-05	3.91e-05	2.969e-07	2.574e-08	4.31	56	61.14	Used	R.AVIYNPATQADWTAK.K	[19-33]
	FALSE	High	[R].AVIYNPATQADWTAKK.[L]		2.58899e-05	0.000117245	1	1	1	6	P35580	P35580 [19-34]		1	1776.93	5.376	0.482	2.757	41.6	223.7	20	114.7						Peak Found	High	Peak Found	High	High	High	6.382e-05	3.91e-05	1.319e-05	9.728e-07	3.49	30	54.4	Used	R.AVIYNPATQADWTAKK.L	[19-34]
	FALSE	High	[K].DAASLESQLQDTQELLQEETR.[Q]		3.80829e-12	0.000117245	1	1	1	32	P35580	P35580 [1309-1329]		0	2404.15	3.092	0.939	2.945	50.1	155.1	47.1	147.7						High	High	High	High	High	High	6.382e-05	3.91e-05	1.015e-13	1.512e-14	7.06	149	83.41	Used	K.DAASLESQLQDTQELLQEETR.Q	[1309-1329]
	FALSE	High	[R].DELADEITNSASGK.[S]		2.47936e-06	0.000117245	1	1	1	8	P35580	P35580 [1711-1724]		0	1449.67	0.551	0.693	0.684	136.6	75.3	94.7	93.4						High	High	High	High	High	High	6.382e-05	3.91e-05	1.127e-07	1.013e-07	3.69	67	51.2	Used	R.DELADEITNSASGK.S	[1711-1724]
	FALSE	High	[R].DEIFAQSK.[E]		0.0484271	0.0021355	1	1	1	8	P35580	P35580 [1669-1676]		0	937.463	1.59	0.533	1.045	96	152.6	51.2	100.3						High	High	High	High	High	High	0.0006061	0.0009631	0.01587	0.01815	1.5	25	41	Used	R.DEIFAQSK.E	[1669-1676]
	FALSE	High	[K].DHNIPGELER.[Q]		0.0018024	0.000117245	1	1	1	28	P35580	P35580 [207-216]		0	1179.58	3.756	1.332	4.178	39	146.3	51.9	162.8						High	High	High	High	High	High	6.382e-05	0.0001387	0.0002982	0.0008586	3.29	36	41.02	Used	K.DHNIPGELER.Q	[207-216]
	FALSE	High	[K].DLEAQIEAANK.[A]		0.000355132	0.000117245	1	1	1	8	P35580	P35580 [1628-1638]		0	1201.61	1.629	0.904	2.227	69.4	113.1	62.8	154.7						High	High	High	High	High	High	6.382e-05	3.91e-05	4.273e-05	2.239e-05	3.39	56	50.47	Used	K.DLEAQIEAANK.A	[1628-1638]
	FALSE	High	[R].DLSEELEALK.[T]		0.00121241	0.000117245	1	1	1	11	P35580	P35580 [1143-1152]		0	1146.59	2.604	1.15	2.479	55.3	144	63.6	137.1						High	High	High	High	High	High	6.382e-05	0.0001387	0.0001851	0.000729	2.27	43	70.06	Used	R.DLSEELEALK.T	[1143-1152]
	FALSE	High	[R].DLSEELEALKTELEDTLDTTAAQQELR.[T]		1.44612e-11	0.000117245	1	1	1	8	P35580	P35580 [1143-1169]		1	3061.51	100	100	100		291.1	98.9	10						Not Found	High	High	High	High	High	6.382e-05	3.91e-05	3.401e-11	6.605e-14	8.28	109	96.51	Used	R.DLSEELEALKTELEDTLDTTAAQQELR.T	[1143-1169]
	FALSE	High	[K].EERGDEVMVELAENGK.[K]		0.00122753	0.000117245	1	1	1	4	P35580	P35580 [52-67]		1	1804.84	1.317	1.06	1.885	76	100.1	80.6	143.3						Peak Found	High	Peak Found	High	High	High	6.382e-05	3.91e-05	0.0002166	8.009e-05	3.8	44	54.98	Used	K.EERGDEVMVELAENGK.K	[52-67]
	FALSE	High	[K].EERGDEVMVELAENGKK.[A]		3.85213e-06	0.000117245	1	1	1	3	P35580	P35580 [52-68]		2	1932.93	4.663	1.112	5.457	32.7	152.5	36.4	178.5						Peak Found	High	Peak Found	High	n/a	High		3.91e-05		1.094e-07	5.39		49.63	Used	K.EERGDEVMVELAENGKK.A	[52-68]
	FALSE	High	[R].ELDDATEANEGLSR.[E]		1.7844e-06	0.000117245	1	1	1	8	P35580	P35580 [1906-1919]		0	1519.69	2.006	1.077	1.32	74	148.5	79.7	97.7						High	High	High	High	High	High	6.382e-05	3.91e-05	2.957e-07	4.528e-08	3.95	80	42.11	Used	R.ELDDATEANEGLSR.E	[1906-1919]
	FALSE	High	[R].ELEAELEDERK.[Q]		0.000656272	0.000117245	1	1	1	2	P35580	P35580 [1600-1610]		1	1360.66	1.071	0.01	0.724	143.1	153.3		103.6						High	Peak Found	Not Found	Peak Found	High	High	0.0001212	3.91e-05	0.004922	3.92e-05	2.8	26	40.96	Used	R.ELEAELEDERK.Q	[1600-1610]
	FALSE	High	[K].EIFMQVEDER.[R]		0.000331705	0.000117245	1	1	1	8	P35580	P35580 [1853-1862]		0	1295.59	2.172	1.85	3.416	47.4	103	87.7	161.9						High	High	High	High	High	High	6.382e-05	3.91e-05	3.944e-05	0.0001761	2.83	57	55.77	Used	K.EIFMQVEDER.R	[1853-1862]
	FALSE	High	[K].EIFMQVEDERR.[H]		8.79163e-05	0.000117245	1	1	1	14	P35580	P35580 [1853-1863]		1	1451.69	3.149	1.535	2.528	48.7	153.4	74.8	123.1						High	High	High	High	High	High	6.382e-05	3.91e-05	0.0001303	3.948e-06	2.88	34	49.55	Used	K.EIFMQVEDERR.H	[1853-1863]
	FALSE	High	[R].ELQAQIAELQEDFESEK.[A]		1.73016e-07	0.000117245	1	1	1	26	P35580	P35580 [1115-1131]		0	2006.96	1.616	0.727	1.925	75.9	122.7	55.2	146.2						High	High	High	High	High	High	6.382e-05	3.91e-05	4.663e-09	3.198e-08	4.74	69	77.38	Used	R.ELQAQIAELQEDFESEK.A	[1115-1131]
	FALSE	High	[K].EQADFAVEALAK.[A]		5.52e-05	0.000117245	2	2	1	16	P35580; P35749	P35580 [415-426]; P35749 [415-426]		0	1291.65	2.555	1.003	2.706	55.1	140.7	55.2	149					Shared	High	High	High	High	High	High	6.382e-05	3.91e-05	4.6e-06	3.574e-05	2.84	64	61.55	Used	K.EQADFAVEALAK.A	[415-426]
	FALSE	High	[R].EQEVAELKK.[A]		0.00192946	0.000117245	1	1	1	12	P35580	P35580 [1173-1181]		1	1073.58	2.548	1.072	2.188	58.8	149.7	63	128.6						High	High	High	High	High	High	6.382e-05	3.91e-05	0.0003225	0.0002017	2.41	42	30.98	Used	R.EQEVAELKK.A	[1173-1181]
	FALSE	High	[K].ERNTDQASMPENTVAQK.[L]		2.51033e-06	0.000117245	1	1	1	2	P35580	P35580 [364-380]		1	1918.89												No Quan Values	Not Found	High	Not Found	Not Found	High	High	6.382e-05	3.91e-05	3.114e-06	6.672e-08	5	60		Not Used	K.ERNTDQASMPENTVAQK.L	[364-380]
	FALSE	High	[K].FAKDAASLESQLQDTQELLQEETR.[Q]		6.53034e-08	0.000117245	1	1	1	2	P35580	P35580 [1306-1329]		1	2750.35												No Quan Values	Not Found	High	Not Found	Not Found	High	High	6.382e-05	3.91e-05	1.455e-09	2.335e-09	4.15	71		Not Used	K.FAKDAASLESQLQDTQELLQEETR.Q	[1306-1329]
	FALSE	High	[K].FDQLLAEEK.[SNTA]		0.000280545	0.000117245	4	4	1	10	P35580; P35749; P35579; Q7Z406	P35580 [1453-1461]; P35749 [1453-1461]; P35579 [1446-1454]; Q7Z406 [1470-1478]		0	1092.56	0.799	0.387	0.718	137.7	110	53.3	98.9					Shared	High	High	High	High	High	High	6.382e-05	3.91e-05	3.225e-05	0.0002213	2.97	51	49.6	Not Used	K.FDQLLAEEK.S	[1453-1461]
	FALSE	High	[K].FKATISALEAK.[I]		0.163206	0.00786927	1	1	1	2	P35580	P35580 [1812-1822]		1	1178.68	1.531	0.381	1.206	97.1	148.8	37	117.1						High	Peak Found	Peak Found	Peak Found	High	High	0.002067	0.007855	0.07284	0.1594	2.09	20	49.86	Used	K.FKATISALEAK.I	[1812-1822]
	FALSE	High	[R].FLSNGYIPIPGQQDK.[D]		1.94637e-06	0.000117245	1	1	1	14	P35580	P35580 [309-323]		0	1676.86	2.473	0.798	2.261	61.2	151.4	48.9	138.4						High	High	High	High	High	High	6.382e-05	3.91e-05	1.353e-07	5.018e-08	4.13	63	70.38	Used	R.FLSNGYIPIPGQQDK.D	[309-323]
	FALSE	High	[R].FVAELWK.[D]		0.00930336	0.000226592	1	1	1	39	P35580	P35580 [614-620]		0	892.493	3.471	1.133	2.436	49.8	172.7	56.4	121.2						High	High	High	High	High	High	6.382e-05	0.0002796	0.002141	0.00307	2.15	22	63.77	Used	R.FVAELWK.D	[614-620]
	FALSE	High	[R].FVAELWKDVDR.[I]		0.000249348	0.000117245	1	1	1	6	P35580	P35580 [614-624]		1	1377.72	2.101	0.309	0.97	91.3	191.9	28.2	88.6						High	High	Peak Found	High	High	High	6.382e-05	3.91e-05	2.804e-05	3.431e-05	3.1	46	65.32	Used	R.FVAELWKDVDR.I	[614-624]
	FALSE	High	[R].GDDETLHK.[N]		0.0972556	0.00408754	1	1	1	2	P35580	P35580 [1099-1106]		0	914.421												No Quan Values	Not Found	High	Not Found	Not Found	High	High	0.001736	0.000836	0.0568	0.01455	1.73	17		Not Used	R.GDDETLHK.N	[1099-1106]
	FALSE	High	[R].GDEVMVELAENGKK.[A]		1.34938e-05	0.000117245	1	1	1	10	P35580	P35580 [55-68]		1	1518.75	1.301	0.01	1.385	108.5	141.2		150.3						High	High	High	High	High	High	6.382e-05	3.91e-05	2.526e-06	4.587e-07	4.49	70	50.47	Used	R.GDEVMVELAENGKK.A	[55-68]
	FALSE	High	[R].GGPISFSSSR.[S]		0.0019535	0.000117245	1	1	1	14	P35580	P35580 [1931-1940]		0	994.495	3.078	1.111	2.426	52.5	161.7	58.4	127.4						High	High	High	High	High	High	6.382e-05	7.58e-05	0.0003286	0.0003091	2.39	31	44.3	Used	R.GGPISFSSSR.S	[1931-1940]
	FALSE	High	[R].HADQYKEQMEK.[A]		3.68897e-07	0.000117245	1	1	1	16	P35580	P35580 [1864-1874]		1	1406.64	0.718	0.289	0.946	135.5	97.2	39.2	128.1						High	High	High	High	High	High	6.382e-05	3.91e-05	3.311e-08	7.411e-09	2.98	71	26.06	Used	R.HADQYKEQMEK.A	[1864-1874]
	FALSE	High	[R].HAEQERDELADEITNSASGK.[S]		3.20135e-13	0.000117245	1	1	1	32	P35580	P35580 [1705-1724]		1	2200.01	2.661	1.029	3.738	47.5	126.3	48.8	177.4						High	High	High	High	High	High	6.382e-05	3.91e-05	1.388e-11	1.364e-15	5.06	122	45.85	Used	R.HAEQERDELADEITNSASGK.S	[1705-1724]
	FALSE	High	[R].HATALEELSEQLEQAK.[R]		3.51311e-12	0.000117245	1	1	1	50	P35580	P35580 [1201-1216]		0	1796.9	3.473	1.535	3.394	42.5	147.8	65.3	144.4						High	High	High	High	High	High	6.382e-05	3.91e-05	3.846e-13	1.391e-14	6.42	118	69.52	Used	R.HATALEELSEQLEQAK.R	[1201-1216]
	FALSE	High	[R].HATALEELSEQLEQAKR.[F]		8.53865e-16	0.000117245	1	1	1	26	P35580	P35580 [1201-1217]		1	1953	4.007	1.103	2.643	45.7	183.1	50.4	120.8						High	High	High	High	High	High	6.382e-05	3.91e-05	1.474e-12	4.347e-18	8.1	104	65.54	Used	R.HATALEELSEQLEQAKR.F	[1201-1217]
	FALSE	High	[R].HEMPPHIYAISESAYR.[C]		2.21909e-11	0.000117245	1	1	1	60	P35580	P35580 [148-163]		0	1900.9	9.304	2.747	9.837	17.5	162.6	48	171.9						High	High	High	High	High	High	6.382e-05	3.91e-05	8.129e-11	1.081e-13	4.79	78	51.99	Used	R.HEMPPHIYAISESAYR.C	[148-163]
	FALSE	High	[R].HGFEAASIKEER.[G]		9.36115e-09	0.000117245	1	1	1	14	P35580	P35580 [43-54]		1	1373.68	1.391	0.675	2.02	78.7	109.4	53.1	158.9						High	High	High	High	High	High	6.382e-05	3.91e-05	1.302e-09	1.104e-10	4.9	76	37.59	Used	R.HGFEAASIKEER.G	[43-54]
	FALSE	High	[R].HGFEAASIKEERGDEVMVELAENGK.[K]		4.44745e-12	0.000117245	1	1	1	2	P35580	P35580 [43-67]		2	2745.31	17.339	0.01	14.625	12.1	210.4		177.5						Peak Found	High	Not Found	High	n/a	High		3.91e-05		1.751e-14	5.74		59.74	Used	R.HGFEAASIKEERGDEVMVELAENGK.K	[43-67]
	FALSE	High	[K].HQQLLEEK.[N]		3.80392e-05	0.000117245	1	1	1	12	P35580	P35580 [882-889]		0	1024.54	0.893	0.38	0.996	122.4	109.2	46.5	121.8						High	High	High	High	High	High	6.382e-05	3.91e-05	2.943e-06	3.338e-06	3.05	58	31.26	Used	K.HQQLLEEK.N	[882-889]
	FALSE	High	[R].HWQWWR.[VL]		0.141592	0.00644883	2	2	1	4	P35580; Q7Z406	P35580 [831-836]; Q7Z406 [848-853]		0	998.474	9.374	1.886	5.857	22.1	207	41.6	129.3					Shared	High	High	High	High	n/a	High		0.001457		0.02739	1.73		57.28	Used	R.HWQWWR.V	[831-836]
	FALSE	High	[K].KALEEETKNHEAQIQDMR.[Q]		1.57688e-09	0.000117245	1	1	1	1	P35580	P35580 [1181-1198]		2	2170.06												No Quan Values	Not Found	High	Not Found	Not Found	n/a	High		3.91e-05		1.427e-11	4.32			Not Used	K.KALEEETKNHEAQIQDMR.Q	[1181-1198]
	FALSE	High	[K].KAMVNKDDIQK.[M]		2.62179e-06	0.000117245	1	1	1	4	P35580	P35580 [68-78]		2	1289.69	3.878	1.569	5.055	34.8	134.9	54.6	175.8						Peak Found	High	High	High	n/a	High		3.91e-05		7.052e-08	3.87		27.17	Used	K.KAMVNKDDIQK.M	[68-78]
	FALSE	High	[R].KDHNIPGELER.[Q]		1.82894e-05	0.000117245	1	1	1	14	P35580	P35580 [206-216]		1	1307.67	4.641	2.25	7.848	25.4	118	57.2	199.4						High	High	High	High	High	High	6.382e-05	3.91e-05	1.856e-05	6.525e-07	3.3	46	37.43	Used	R.KDHNIPGELER.Q	[206-216]
	FALSE	High	[K].KEEELQGALAR.[G]		1.68747e-06	0.000117245	1	1	1	16	P35580	P35580 [1088-1098]		1	1243.66	1.583	0.767	2.136	72.9	115.4	55.9	155.7						High	High	High	High	High	High	6.382e-05	3.91e-05	7.108e-08	4.983e-08	3.07	74	39.48	Used	K.KEEELQGALAR.G	[1088-1098]
	FALSE	High	[KR].KFDQLLAEEK.[SNTA]		3.11935e-06	0.000117245	4	4	1	72	P35580; P35749; P35579; Q7Z406	P35580 [1452-1461]; P35749 [1452-1461]; P35579 [1445-1454]; Q7Z406 [1469-1478]		1	1220.65	1.509	0.76	1.981	76.2	115	57.9	150.9					Shared	High	High	High	High	High	High	6.382e-05	3.91e-05	1.486e-07	7.954e-07	3.83	72	47.25	Not Used	K.KFDQLLAEEK.S	[1452-1461]
	FALSE	High	[R].KHQQLLEEK.[N]		7.07527e-05	0.000117245	1	1	1	14	P35580	P35580 [881-889]		1	1152.64	2.582	0.267	1.492	74.9	193.4	20	111.7						High	High	High	High	High	High	6.382e-05	3.91e-05	2.012e-05	3.085e-06	3.39	46	26.81	Used	R.KHQQLLEEK.N	[881-889]
	FALSE	High	[R].KKLDAQVQELHAK.[V]		4.39118e-10	0.000117245	1	1	1	26	P35580	P35580 [1255-1267]		2	1507.86	1.779	0.315	0.763	103.7	184.5	32.7	79.1						High	High	High	High	n/a	High		3.91e-05		3.311e-12	5.32		36.43	Used	R.KKLDAQVQELHAK.V	[1255-1267]
	FALSE	High	[K].KKMEIDLK.[D]		0.0055167	0.000226592	1	1	1	3	P35580	P35580 [1620-1627]		2	1004.58	2.852	0.82	2.783	53.7	153	44	149.3						Peak Found	High	High	High	n/a	High		0.0001387		0.0004223	2.82		37.87	Used	K.KKMEIDLK.D	[1620-1627]
	FALSE	High	[K].KKVDDDLGTIESLEEAK.[K]		9.48416e-13	0.000117245	1	1	1	10	P35580	P35580 [1378-1394]		2	1889.97	1.936	0.639	1.849	73.7	142.8	47.1	136.4						High	High	High	High	n/a	High		3.91e-05		3.924e-15	5.6		55.39	Used	K.KKVDDDLGTIESLEEAK.K	[1378-1394]
	FALSE	High	[K].KLDAQVQELHAK.[V]		1.08646e-08	0.000117245	1	1	1	16	P35580	P35580 [1256-1267]		1	1379.76	2.298	0.829	1.791	67.6	155.3	56	121.1						High	High	High	High	High	High	6.382e-05	3.91e-05	8.914e-10	1.31e-10	5.51	86	38.38	Used	K.KLDAQVQELHAK.V	[1256-1267]
	FALSE	High	[R].KLDGETTDLQDQIAELQAQIDELK.[L]		2.23434e-15	0.000117245	1	1	1	34	P35580	P35580 [1059-1082]		1	2714.37	2.255	0.066	2.158	73	164.6	4.8	157.6						High	High	High	High	High	High	6.382e-05	3.91e-05	1.727e-18	8.101e-17	8.09	179	92.04	Used	R.KLDGETTDLQDQIAELQAQIDELK.L	[1059-1082]
	FALSE	High	[R].KLQAQMK.[D]		0.0161184	0.000680247	3	3	1	10	P35580; P35749; P35579	P35580 [1649-1655]; P35749 [1649-1655]; P35579 [1642-1648]		1	846.487	2.14	1.432	3.397	50.2	107.4	71.9	170.5					Shared	High	High	High	High	High	High	0.0001212	0.0003923	0.004147	0.004008	2.42	34	26.16	Not Used	R.KLQAQMK.D	[1649-1655]
	FALSE	High	[K].KLVWIPSER.[H]		0.000928732	0.000117245	1	1	1	17	P35580	P35580 [34-42]		1	1127.66	3.522	0.991	2.357	50.8	179	50.4	119.8						High	High	High	High	High	High	6.382e-05	3.91e-05	0.0001349	0.0001702	3.17	44	54.87	Used	K.KLVWIPSER.H	[34-42]
	FALSE	High	[K].KMEEEILLLEDQNSK.[F]		1.39326e-11	0.000117245	1	1	1	20	P35580	P35580 [982-996]		1	1818.92	2.58	0.968	2.239	58.9	152	57.1	132						High	High	High	High	High	High	6.382e-05	3.91e-05	5.92e-14	1.378e-13	5.18	147	62.49	Used	K.KMEEEILLLEDQNSK.F	[982-996]
	FALSE	High	[K].KMEIDLKDLEAQIEAANK.[A]		4.3398e-14	0.000117245	1	1	1	7	P35580	P35580 [1621-1638]		2	2059.07	5.846	2.028	6.357	26.3	153.5	53.3	166.9						High	High	High	High	n/a	High		3.91e-05		1.963e-16	6.58		76.46	Used	K.KMEIDLKDLEAQIEAANK.A	[1621-1638]
	FALSE	High	[K].KMQAHIQDLEEQLDEEEGAR.[Q]		2.59153e-11	0.000117245	1	1	1	14	P35580	P35580 [947-966]		1	2369.1	2.182	0.758	2.22	64.9	141.7	49.2	144.2						High	High	High	High	High	High	6.382e-05	3.91e-05	4.615e-10	1.289e-13	6.79	79	56.98	Used	K.KMQAHIQDLEEQLDEEEGAR.Q	[947-966]
	FALSE	High	[K].KQELEEILHDLESR.[V]		7.92077e-12	0.000117245	1	1	1	56	P35580	P35580 [917-930]		1	1738.9	2.199	0.838	1.441	73	160.6	61.2	105.2						High	High	High	High	High	High	6.382e-05	3.91e-05	3.295e-09	3.298e-14	5.85	85	73.35	Used	K.KQELEEILHDLESR.V	[917-930]
	FALSE	High	[K].KQQQLSALK.[V]		1.65606e-05	0.000117245	1	1	1	16	P35580	P35580 [809-817]		1	1043.62	3.403	1.611	5.738	34	115.8	54.8	195.3						High	High	High	High	High	High	6.382e-05	3.91e-05	1.092e-06	2.198e-05	3.51	80	31.7	Used	K.KQQQLSALK.V	[809-817]
	FALSE	High	[K].KRHEMPPHIYAISESAYR.[C]		4.10009e-08	0.000117245	1	1	1	5	P35580	P35580 [146-163]		2	2185.1	0.793	0.252	0.414	162.6	129	41	67.4						High	High	Peak Found	Peak Found	n/a	High		3.91e-05		6.002e-10	5.54		44.79	Used	K.KRHEMPPHIYAISESAYR.C	[146-163]
	FALSE	High	[R].KTTLQVDTLNAELAAER.[S]		3.36377e-12	0.000117245	1	1	1	15	P35580	P35580 [1761-1777]		1	1873	2.361	0.945	2.122	62.2	146.9	58.8	132						High	High	High	High	High	High	6.382e-05	3.91e-05	3.623e-13	1.335e-14	4.44	134	59.62	Used	R.KTTLQVDTLNAELAAER.S	[1761-1777]
	FALSE	High	[K].KVDDDLGTIESLEEAK.[K]		4.67458e-13	0.000117245	1	1	1	18	P35580	P35580 [1379-1394]		1	1761.88	1.176	0.586	1.436	95.3	112	55.8	136.9						High	High	High	High	High	High	6.382e-05	3.91e-05	2.81e-14	1.97e-15	5.33	143	61.71	Used	K.KVDDDLGTIESLEEAK.K	[1379-1394]
	FALSE	High	[K].KVDDDLGTIESLEEAKK.[K]		1.1347e-08	0.000117245	1	1	1	5	P35580	P35580 [1379-1395]		2	1889.97	2.251	1.248	2.473	57.4	129.1	71.6	141.9						High	High	High	High	n/a	High		3.91e-05		1.372e-10	6.17		55.7	Used	K.KVDDDLGTIESLEEAKK.K	[1379-1395]
	FALSE	High	[K].KVIQYLAHVASSHK.[G]		5.19221e-10	0.000117245	1	1	1	22	P35580	P35580 [190-203]		1	1580.89	4.223	0.53	3.431	43.6	183.9	23.1	149.4						High	High	High	High	High	High	6.382e-05	3.91e-05	7.394e-11	3.998e-12	4.57	93	42.78	Used	K.KVIQYLAHVASSHK.G	[190-203]
	FALSE	High	[R].IAQLEEELEEEQSNMELLNDR.[F]		6.14134e-12	0.000117245	1	1	1	18	P35580	P35580 [1738-1758]		0	2532.18	2.709	2.137	6.346	32.8	88.9	70.1	208.2						High	High	High	High	High	High	6.382e-05	3.91e-05	4.395e-14	2.465e-14	6.79	142	78.85	Used	R.IAQLEEELEEEQSNMELLNDR.F	[1738-1758]
	FALSE	High	[K].LDAQVQELHAK.[V]		1.94637e-06	0.000117245	1	1	1	16	P35580	P35580 [1257-1267]		0	1251.67	1.732	0.771	1.806	75.3	130.5	58.1	136						High	High	High	High	High	High	6.382e-05	3.91e-05	2.153e-07	5.018e-08	4.11	78	40.33	Used	K.LDAQVQELHAK.V	[1257-1267]
	FALSE	High	[K].LDPHLVLDQLR.[C]		2.52551e-05	0.000117245	2	2	1	152	P35580; P35579	P35580 [690-700]; P35579 [683-693]		0	1318.75	2.182	1.041	1.599	68.7	149.9	71.5	109.9					Shared	High	High	High	High	High	High	6.382e-05	3.91e-05	1.393e-05	9.446e-07	3.22	33	69.98	Not Used	K.LDPHLVLDQLR.C	[690-700]
	FALSE	High	[R].LEVNMQAMK.[A]		0.000361803	0.000117245	1	1	1	6	P35580	P35580 [1565-1573]		0	1063.53	2.999	1.552	3.169	45.9	137.6	71.2	145.4						High	High	High	Peak Found	High	High	6.382e-05	3.91e-05	4.369e-05	0.0001779	2.75	54	50.56	Used	R.LEVNMQAMK.A	[1565-1573]
	FALSE	High	[K].IGQLEEQLEQEAK.[E]		7.16745e-08	0.000117245	1	1	1	18	P35580	P35580 [1823-1835]		0	1514.77	1.137	0.723	1.72	87.3	99.3	63.1	150.2						High	High	High	High	High	High	6.382e-05	3.91e-05	1.627e-09	2.128e-09	4.35	97	55.13	Used	K.IGQLEEQLEQEAK.E	[1823-1835]
	FALSE	High	[K].LKEIFMQVEDER.[R]		1.66665e-06	0.000117245	1	1	1	8	P35580	P35580 [1851-1862]		1	1536.77	1.727	1.16	2.957	58.4	100.9	67.8	172.8						High	High	Peak Found	High	High	High	6.382e-05	3.91e-05	9.138e-08	4.177e-08	3.95	94	56.83	Used	K.LKEIFMQVEDER.R	[1851-1862]
	FALSE	High	[K].LKEIFMQVEDERR.[H]		9.71156e-06	0.000117245	1	1	1	15	P35580	P35580 [1851-1863]		2	1692.87	2.143	0.605	1.254	79.9	171.4	48.4	100.3						High	High	High	High	n/a	High		3.91e-05		3.155e-07	3.56		51.54	Used	K.LKEIFMQVEDERR.H	[1851-1863]
	FALSE	High	[K].LLKDAEALSQR.[L]		0.00583123	0.000226592	1	1	1	4	P35580	P35580 [1397-1407]		1	1243.7	1.46	0.362	0.806	110.3	161	39.9	88.8						Peak Found	High	Peak Found	High	High	High	6.382e-05	0.0001387	0.001221	0.0007682	2.64	30	41.55	Used	K.LLKDAEALSQR.L	[1397-1407]
	FALSE	High	[K].LMATLR.[N]		0.173667	0.00840755	2	2	1	10	P35580; P35579	P35580 [664-669]; P35579 [657-662]		0	704.412	2.855	1.418	3.518	45.5	129.9	64.5	160.1					Shared	High	High	High	High	n/a	High		0.0022		0.03831	1.42		42.62	Not Used	K.LMATLR.N	[664-669]
	FALSE	High	[R].INFDVTGYIVGANIETYLLEK.[S]		5.91401e-09	0.000117245	2	2	1	6	P35580; P35749	P35580 [248-268]; P35749 [248-268]		0	2372.24	0.159	0.262	0.115	260.6	41.4	68.2	29.9					Shared	High	Peak Found	Peak Found	High	High	High	6.382e-05	3.91e-05	8.335e-10	6.486e-11	6.5	107	95.61	Used	R.INFDVTGYIVGANIETYLLEK.S	[248-268]
	FALSE	High	[K].LQAQMK.[D]		0.120506	0.00533402	3	3	1	7	P35580; P35749; P35579	P35580 [1650-1655]; P35749 [1650-1655]; P35579 [1643-1648]		0	718.392	4.97	3.288	7.652	23.7	117.6	77.8	181					Shared	High	High	High	High	n/a	High		0.001094		0.02094	1.73		28.15	Not Used	K.LQAQMK.D	[1650-1655]
	FALSE	High	[K].LQELEGAVK.[S]		0.000790458	0.000117245	1	1	1	20	P35580	P35580 [1801-1809]		0	986.552	2.541	0.912	2.356	58.7	149.3	53.6	138.4						High	High	High	High	High	High	6.382e-05	7.58e-05	0.0001111	0.0003312	2.22	45	42.67	Used	K.LQELEGAVK.S	[1801-1809]
	FALSE	High	[K].LQNELDNVSTLLEEAEK.[K]		9.30473e-10	0.000117245	1	1	1	28	P35580	P35580 [1285-1301]		0	1944.98	4.347	1.651	3.798	37.1	161.1	61.2	140.7						High	High	High	High	High	High	6.382e-05	3.91e-05	9.049e-12	3.047e-11	5.55	123	83.33	Used	K.LQNELDNVSTLLEEAEK.K	[1285-1301]
	FALSE	High	[K].LQNELDNVSTLLEEAEKK.[G]		2.09855e-11	0.000117245	1	1	1	32	P35580	P35580 [1285-1302]		1	2073.07	4.163	1.208	3.733	39.6	164.8	47.8	147.8						High	High	High	High	High	High	6.382e-05	3.91e-05	2.359e-12	1.011e-13	6.53	110	77.72	Used	K.LQNELDNVSTLLEEAEKK.G	[1285-1302]
	FALSE	High	[R].LQQELDDLTVDLDHQR.[Q]		1.32535e-09	0.000117245	1	1	1	51	P35580	P35580 [1425-1440]		0	1937.96	3.061	1.006	2.48	53	162.2	53.3	131.4						High	High	High	High	High	High	6.382e-05	3.91e-05	2.417e-11	1.172e-11	4.96	123	64.78	Used	R.LQQELDDLTVDLDHQR.Q	[1425-1440]
		Checked	Confidence	Modification Name	Target Amino Acid	Position in Peptide	Site Probability	Peptide Sequence	# Modified PSMs	# Uncertain Modified PSMs	# Unmodified PSMs	Protein Accession	Protein Description	Position	Master	Motif	Site Status
		FALSE	High	Phospho	T	9	100	LQQELDDLTVDLDHQR	1	0	51	P35580	Myosin-10 OS=Homo sapiens OX=9606 GN=MYH10 PE=1 SV=3	1433	Master Protein	QELDDLtVDLDHQ	Unmodified
	FALSE	High	[K].LQQLFNHTMFILEQEEYQR.[E]		1.29327e-11	0.000117245	3	3	1	72	P35580; P35749; P35579	P35580 [483-501]; P35749 [483-501]; P35579 [476-494]		0	2467.21	2.04	1.308	2.483	58.5	119.5	76.6	145.4					Shared	High	High	High	High	High	High	6.382e-05	3.91e-05	4.164e-13	5.809e-14	5.89	129	79.01	Not Used	K.LQQLFNHTMFILEQEEYQR.E	[483-501]
		Checked	Confidence	Modification Name	Target Amino Acid	Position in Peptide	Site Probability	Peptide Sequence	# Modified PSMs	# Uncertain Modified PSMs	# Unmodified PSMs	Protein Accession	Protein Description	Position	Master	Motif	Site Status
		FALSE	High	Phospho	T	8	100	LQQLFNHTMFILEQEEYQR	1	0	219	P35580	Myosin-10 OS=Homo sapiens OX=9606 GN=MYH10 PE=1 SV=3	490	Master Protein	QQLFNHtMFILEQ	Unmodified
		FALSE	High	Phospho	T	8	100	LQQLFNHTMFILEQEEYQR	1	0	219	P35749	Myosin-11 OS=Homo sapiens OX=9606 GN=MYH11 PE=1 SV=3	490	Master Protein	QQLFNHtMFILEQ	Unmodified
		FALSE	High	Phospho	T	8	100	LQQLFNHTMFILEQEEYQR	1	0	219	P35579	Myosin-9 OS=Homo sapiens OX=9606 GN=MYH9 PE=1 SV=4	483	Master Protein	QQLFNHtMFILEQ	Unmodified
	FALSE	High	[K].LRHWQWWR.[VL]		0.0200493	0.000888147	2	2	1	2	P35580; Q7Z406	P35580 [829-836]; Q7Z406 [846-853]		1	1267.66	0.07	0.061	0.039	342	23.9	20.7	13.3					Shared	Peak Found	High	Peak Found	Peak Found	High	High	0.0002348	0.0009631	0.005409	0.01832	2.94	37	52.88	Used	K.LRHWQWWR.V	[829-836]
	FALSE	High	[K].LRLEVNMQAMK.[A]		4.78576e-05	0.000117245	1	1	1	14	P35580	P35580 [1563-1573]		1	1332.71	3.641	1.27	4.958	36.8	134	46.7	182.5						High	High	High	High	High	High	6.382e-05	3.91e-05	6.222e-06	1.969e-06	3	56	56.79	Used	K.LRLEVNMQAMK.A	[1563-1573]
	FALSE	High	[R].LRVELAEK.[A]		0.0367193	0.00182255	1	1	1	4	P35580	P35580 [1274-1281]		1	957.573	2.092	0.712	3.111	57.8	121	41.2	180						High	Peak Found	Peak Found	High	High	High	0.0005032	0.002248	0.01136	0.0396	2.32	38	41.45	Used	R.LRVELAEK.A	[1274-1281]
	FALSE	High	[R].IVFQEFR.[Q]		0.00158257	0.000117245	2	2	1	37	P35580; P35749	P35580 [719-725]; P35749 [719-725]		0	938.509	2.505	1.015	2.236	59.2	148.3	60.1	132.4					Shared	High	High	High	High	High	High	6.382e-05	0.0002496	0.000256	0.002574	1.53	52	57.35	Used	R.IVFQEFR.Q	[719-725]
	FALSE	High	[R].IVGLDQVTGMTETAFGSAYK.[T]		1.41066e-11	0.000117245	1	1	1	22	P35580	P35580 [625-644]		0	2088.03	2.704	1.329	4.273	43	116.2	57.1	183.7						High	High	High	High	High	High	6.382e-05	3.91e-05	6.022e-14	2.502e-13	5.17	140	83.88	Used	R.IVGLDQVTGMTETAFGSAYK.T	[625-644]
	FALSE	High	[K].LVQEQGSHSKFQKPR.[Q]		0.107436	0.00466281	1	1	1	2	P35580	P35580 [553-567]		1	1768.95	100		100		213.2		186.8						Not Found	Peak Found	Not Found	High	High	High	0.001399	0.001275	0.04289	0.02449	1.78	19	26.92	Used	K.LVQEQGSHSKFQKPR.Q	[553-567]
	FALSE	High	[K].LVWIPSER.[H]		0.00663602	0.000226592	1	1	1	16	P35580	P35580 [35-42]		0	999.562	3.033	1.23	3.209	47.2	143.2	58.1	151.5						High	High	High	High	High	High	6.382e-05	0.0002496	0.001428	0.002113	1.79	28	61.88	Used	K.LVWIPSER.H	[35-42]
	FALSE	High	[K].MEEEILLLEDQNSK.[F]		2.28756e-07	0.000117245	1	1	1	14	P35580	P35580 [983-996]		0	1690.82	2.018	1.658	0.721	74.1	149.6	122.9	53.4						High	High	High	High	High	High	6.382e-05	3.91e-05	6.501e-09	1.347e-08	4.94	82	68.22	Used	K.MEEEILLLEDQNSK.F	[983-996]
	FALSE	High	[K].MEIDLKDLEAQIEAANK.[A]		1.72029e-10	0.000117245	1	1	1	8	P35580	P35580 [1622-1638]		1	1930.98	4.695	1.963	6.588	28.1	131.8	55.1	185						Peak Found	High	High	High	High	High	6.382e-05	3.91e-05	3.552e-12	1.125e-12	4.5	128	82.98	Used	K.MEIDLKDLEAQIEAANK.A	[1622-1638]
	FALSE	High	[K].MQAHIQDLEEQLDEEEGAR.[Q]		5.35843e-13	0.000117245	1	1	1	18	P35580	P35580 [948-966]		0	2241.01	2.913	1.651	4.143	41.2	120	68	170.7						High	High	High	High	High	High	6.382e-05	3.91e-05	1.503e-14	2.248e-15	5.72	116	60.99	Used	K.MQAHIQDLEEQLDEEEGAR.Q	[948-966]
	FALSE	High	[R].NKQEVMISDLEER.[L]		1.75149e-06	0.000117245	1	1	1	16	P35580	P35580 [1030-1042]		1	1590.78	2.442	1.372	3.829	46.3	113	63.5	177.2						High	High	High	High	High	High	6.382e-05	3.91e-05	3.93e-07	4.439e-08	4.44	69	49.63	Used	R.NKQEVMISDLEER.L	[1030-1042]
	FALSE	High	[K].NLPIYSENIIEMYR.[G]		9.95891e-08	0.000117245	1	1	1	12	P35580	P35580 [130-143]		0	1754.88	3.006	2.313	5.319	34.4	103.3	79.5	182.8						Peak Found	High	High	High	High	High	6.382e-05	3.91e-05	2.405e-09	7.17e-08	3.31	100	81.4	Used	K.NLPIYSENIIEMYR.G	[130-143]
	FALSE	High	[K].NMDPLNDNVATLLHQSSDR.[F]		3.47034e-13	0.000117245	1	1	1	10	P35580	P35580 [595-613]		0	2140.01	2.853	1.904	5.419	35.8	102.1	68.2	194						High	High	High	High	High	High	6.382e-05	3.91e-05	1.302e-13	1.472e-15	4.67	120	70.85	Used	K.NMDPLNDNVATLLHQSSDR.F	[595-613]
	FALSE	High	[R].NQILQNEK.[K]		0.00458503	0.000226592	1	1	1	14	P35580	P35580 [938-945]		0	986.527	2.55	1.141	1.912	60.6	154.5	69.1	115.8						High	High	High	High	High	High	6.382e-05	0.0002267	0.0009152	0.001582	2.39	29	33.08	Used	R.NQILQNEK.K	[938-945]
	FALSE	High	[R].NQILQNEKK.[K]		0.00244113	0.000117245	1	1	1	8	P35580	P35580 [938-946]		1	1114.62	2.524	0.55	1.941	66.5	167.9	36.5	129.1						Peak Found	High	Peak Found	High	High	High	6.382e-05	3.91e-05	0.001365	0.000173	2.63	24	27.21	Used	R.NQILQNEKK.K	[938-946]
	FALSE	High	[R].NTDQASMPENTVAQK.[L]		5.12569e-07	0.000117245	1	1	1	8	P35580	P35580 [366-380]		0	1633.75	1.906	1.786	4.343	44.3	84.4	79.1	192.3						High	High	High	Peak Found	High	High	6.382e-05	3.91e-05	1.712e-08	6.141e-08	4.8	94	38.8	Used	R.NTDQASMPENTVAQK.L	[366-380]
	FALSE	High	[R].NTNPNFVR.[C]		0.00226641	0.000117245	2	2	1	16	P35580; P35579	P35580 [670-677]; P35579 [663-670]		0	961.485	1.283	0.81	1.456	87.9	112.8	71.2	128					Shared	Peak Found	High	High	High	High	High	6.382e-05	0.0001677	0.0003917	0.0009584	1.96	29	38.24	Not Used	R.NTNPNFVR.C	[670-677]
	FALSE	High	[K].NVHELEK.[SV]		0.0200493	0.000888147	2	3	1	2	P35580; P35749	P35580 [1526-1532]; P35749 [1526-1532]		0	868.452	2.193	0.01	1.283	89.4	196		114.7					Shared	High	Peak Found	Not Found	Peak Found	High	High	0.0006563	0.0002267	0.01642	0.001687	2.27	15	26.08	Used	K.NVHELEK.S	[1526-1532]
	FALSE	High	[R].QEEELQAK.[D]		0.00316524	0.000117245	1	1	1	4	P35580	P35580 [850-857]		0	974.479	100	100	100		161.5	58.5	180						Not Found	High	Peak Found	High	High	High	6.382e-05	0.0002267	0.0005863	0.001349	1.3	49	27.89	Used	R.QEEELQAK.D	[850-857]
	FALSE	High	[R].QEEELQAKDEELLK.[V]		1.95849e-06	0.000117245	1	1	1	10	P35580	P35580 [850-863]		1	1701.85	1.153	0.391	0.378	136.9	157.8	53.6	51.7						High	High	Peak Found	High	High	High	6.382e-05	3.91e-05	8.48e-08	2.281e-07	3.46	69	47.35	Used	R.QEEELQAKDEELLK.V	[850-863]
	FALSE	High	[K].QELEEILHDLESR.[V]		1.91047e-06	0.000117245	1	1	1	12	P35580	P35580 [918-930]		0	1610.8	2.146	0.792	1.863	68.9	148	54.6	128.5						High	High	High	High	High	High	6.382e-05	3.91e-05	2.647e-06	4.882e-08	4.08	61	79.11	Used	K.QELEEILHDLESR.V	[918-930]
	FALSE	High	[K].QEVMISDLEER.[L]		2.93112e-05	0.000117245	1	1	1	4	P35580	P35580 [1032-1042]		0	1348.64	1.276	1.06	1.779	78.2	99.8	82.9	139.1						High	Peak Found	Peak Found	High	High	High	6.382e-05	3.91e-05	2.156e-06	2.62e-06	2.77	63	55.78	Used	K.QEVMISDLEER.L	[1032-1042]
	FALSE	High	[R].QGFPNR.[LIV]		0.0632444	0.00293957	4	5	1	13	P35580; P35749; P35579; Q7Z406	P35580 [713-718]; P35749 [713-718]; P35579 [706-711]; Q7Z406 [730-735]		0	718.363	1.507	0.913	1.362	83.7	126.1	76.4	113.9					Shared	High	High	High	High	n/a	High		0.0005805		0.007466	1.45		30.44	Not Used	R.QGFPNR.I	[713-718]
	FALSE	High	[R].QKLNLSSR.[I]		0.0717424	0.00312527	1	1	1	4	P35580	P35580 [1330-1337]		1	945.548	2.118	0.594	1.783	72.8	154.2	43.3	129.8						High	Peak Found	Peak Found	High	High	High	0.0009527	0.003214	0.02596	0.05726	1.32	27	30.32	Used	R.QKLNLSSR.I	[1330-1337]
	FALSE	High	[R].QKLQLEK.[V]		0.0459407	0.002029	4	4	1	6	P35580; P35749; P35579; Q7Z406	P35580 [967-973]; P35749 [967-973]; P35579 [960-966]; Q7Z406 [984-990]		1	886.536	1.033	0.357	1.247	110	113.6	39.2	137.1					Shared	High	High	High	High	High	n/a	0.0006061		0.01488			22	31.33	Not Used	R.QKLQLEK.V	[967-973]
	FALSE	High	[R].QLEEAEEEATR.[A]		4.81555e-05	0.000117245	1	1	1	2	P35580	P35580 [1885-1895]		0	1304.6	100	100	100		140.9	112.2	146.9						Not Found	Peak Found	Peak Found	High	High	High	6.382e-05	3.91e-05	3.919e-06	0.0001228	2.17	73	37.76	Used	R.QLEEAEEEATR.A	[1885-1895]
	FALSE	High	[R].QLEEEKNSLQEQQEEEEEARK.[N]		1.21448e-06	0.000117245	1	1	1	3	P35580	P35580 [1340-1360]		2	2603.21	0.01	2.398	0.01	117.7		282.3							Peak Found	High	High	Not Found	n/a	High		3.91e-05		2.915e-08	4.68		38.56	Used	R.QLEEEKNSLQEQQEEEEEARK.N	[1340-1360]
	FALSE	High	[R].QLHLEGASLELSDDDTESK.[T]		1.83073e-11	0.000117245	1	1	1	16	P35580	P35580 [1945-1963]		0	2086.98	2.265	1.35	1.912	61.3	138.8	82.7	117.2						High	High	High	High	High	High	6.382e-05	3.91e-05	1.755e-12	8.629e-14	5.59	112	58.86	Used	R.QLHLEGASLELSDDDTESK.T	[1945-1963]
	FALSE	High	[R].QLLQANPILESFGNAK.[T]		2.54209e-07	0.000117245	1	1	1	24	P35580	P35580 [217-232]		0	1742.94	4.097	1.227	3.205	42	172	51.5	134.5						High	High	High	High	High	High	6.382e-05	3.91e-05	6.511e-08	4.857e-09	4.89	72	79.99	Used	R.QLLQANPILESFGNAK.T	[217-232]
	FALSE	High	[K].QQQLSALK.[V]		0.00253346	0.000117245	1	1	1	8	P35580	P35580 [810-817]		0	915.526	2.153	1.06	2.679	58	125	61.5	155.5						High	High	High	High	High	High	6.382e-05	0.0001387	0.000447	0.0006602	2.38	47	38.7	Used	K.QQQLSALK.V	[810-817]
	FALSE	High	[R].QRHATALEELSEQLEQAK.[R]		1.00241e-09	0.000117245	1	1	1	8	P35580	P35580 [1199-1216]		1	2081.06	0.01	0.025	0.022	382.3		9.5	8.2						High	Not Found	High	Peak Found	High	High	6.382e-05	3.91e-05	7.489e-09	8.498e-12	6.16	75	64.66	Used	R.QRHATALEELSEQLEQAK.R	[1199-1216]
	FALSE	High	[R].QRHATALEELSEQLEQAKR.[F]		4.78976e-10	0.000117245	1	1	1	3	P35580	P35580 [1199-1217]		2	2237.16	0.015	0.021	0.01	386	5.8	8.2							High	Peak Found	Peak Found	Not Found	n/a	High		3.91e-05		3.649e-12	7.07		61.07	Used	R.QRHATALEELSEQLEQAKR.F	[1199-1217]
	FALSE	High	[R].QRYEILTPNAIPK.[G]		0.000373202	0.000117245	2	2	1	6	P35580; Q7Z406	P35580 [726-738]; Q7Z406 [743-755]		1	1542.86	1.742	0.582	1.709	79.5	138.4	46.2	135.9					Shared	High	High	Peak Found	High	High	High	6.382e-05	3.91e-05	0.0007514	2.068e-05	2.59	45	57.15	Used	R.QRYEILTPNAIPK.G	[726-738]
	FALSE	High	[R].QVASNLEK.[K]		0.0015924	0.000117245	1	1	1	6	P35580	P35580 [1441-1448]		0	888.479	1.366	0.684	1.318	91.6	125.1	62.6	120.7						Peak Found	High	High	High	High	High	6.382e-05	0.0001387	0.0002564	0.0007183	2.09	51	29.24	Used	R.QVASNLEK.K	[1441-1448]
	FALSE	High	[K].QVLALQSQLADTK.[K]		5.73147e-07	0.000117245	1	1	1	24	P35580	P35580 [1365-1377]		0	1414.79	2.704	0.84	1.832	62.7	169.6	52.7	114.9						High	High	High	High	High	High	6.382e-05	3.91e-05	4.879e-08	1.231e-08	3.93	77	57.92	Used	K.QVLALQSQLADTK.K	[1365-1377]
	FALSE	High	[K].QVLALQSQLADTKK.[K]		1.1067e-07	0.000117245	1	1	1	24	P35580	P35580 [1365-1378]		1	1542.88	2.342	0.76	3.036	56	131.2	42.6	170.1						High	High	High	High	High	High	6.382e-05	3.91e-05	4.016e-08	1.869e-09	4.69	98	50.92	Used	K.QVLALQSQLADTKK.K	[1365-1378]
	FALSE	High	[K].RALEQQVEEMR.[T]		0.000555084	0.000117245	1	1	1	10	P35580	P35580 [1535-1545]		1	1388.7	3.187	1.069	3.667	44.8	142.9	47.9	164.4						Peak Found	High	High	High	High	High	6.382e-05	7.58e-05	7.268e-05	0.0003247	3.76	45	41.47	Used	K.RALEQQVEEMR.T	[1535-1545]
	FALSE	High	[K].REQEVAELKK.[A]		0.000668596	0.000117245	1	1	1	3	P35580	P35580 [1172-1181]		2	1229.68	2.37	1.078	2.355	58.8	139.4	63.4	138.5						Peak Found	High	High	High	n/a	High		3.91e-05		4.029e-05	3.63		27.13	Used	K.REQEVAELKK.A	[1172-1181]
	FALSE	High	[R].RGGPISFSSSR.[S]		0.0019535	0.000117245	1	1	1	8	P35580	P35580 [1930-1940]		1	1150.6	2.158	0.821	1.987	67	144.7	55.1	133.2						High	High	High	Peak Found	High	High	6.382e-05	7.58e-05	0.0003273	0.0003346	3.18	30	39.55	Used	R.RGGPISFSSSR.S	[1930-1940]
	FALSE	High	[R].RHADQYKEQMEK.[A]		0.000132415	0.000117245	1	1	1	2	P35580	P35580 [1863-1874]		2	1562.74												No Quan Values	Not Found	High	Not Found	High	n/a	High		3.91e-05		6.289e-06	4.04			Not Used	R.RHADQYKEQMEK.A	[1863-1874]
	FALSE	High	[R].RHAEQERDELADEITNSASGK.[S]		1.07341e-10	0.000117245	1	1	1	13	P35580	P35580 [1704-1724]		2	2356.11	1.721	0.311	1.015	98.9	170.1	30.7	100.3						High	High	High	High	n/a	High		3.91e-05		6.573e-13	4.25		42.97	Used	R.RHAEQERDELADEITNSASGK.S	[1704-1724]
	FALSE	High	[K].RHEMPPHIYAISESAYR.[C]		1.75318e-12	0.000117245	1	1	1	53	P35580	P35580 [147-163]		1	2057	2.923	0.914	1.625	61.9	180.9	56.6	100.6						High	High	High	High	High	High	6.382e-05	3.91e-05	7.424e-12	7.122e-15	5.35	82	47.85	Used	K.RHEMPPHIYAISESAYR.C	[147-163]
	FALSE	High	[K].RKLDGETTDLQDQIAELQAQIDELK.[L]		1.21526e-10	0.000117245	1	1	1	6	P35580	P35580 [1058-1082]		2	2870.47	3.657	1.268	2.888	45.4	166	57.6	131.1						High	High	High	High	n/a	High		3.91e-05		7.584e-13	6.74		86.91	Used	K.RKLDGETTDLQDQIAELQAQIDELK.L	[1058-1082]
	FALSE	High	[R].RQLHLEGASLELSDDDTESK.[T]		2.93542e-14	0.000117245	1	1	1	6	P35580	P35580 [1944-1963]		1	2243.08	100		100		203.4		196.6						High	High	Not Found	High	High	High	6.382e-05	3.91e-05	6.677e-12	1.343e-16	6.34	86	52.14	Used	R.RQLHLEGASLELSDDDTESK.T	[1944-1963]
	FALSE	High	[K].SALLDEKR.[R]		0.0204162	0.000888147	1	1	1	3	P35580	P35580 [1725-1732]		1	931.521	1.221	0.426	0.01	151.1	184.5	64.4							High	High	High	Not Found	High	n/a	0.0002348		0.005548			40	33.27	Used	K.SALLDEKR.R	[1725-1732]
	FALSE	High	[K].SDLLLEGFNNYR.[F]		7.81549e-06	0.000117245	1	1	1	22	P35580	P35580 [297-308]		0	1440.71	2.72	0.895	1.856	61.8	168.1	55.3	114.7						High	High	High	High	High	High	6.382e-05	3.91e-05	4.441e-07	1.562e-06	3.47	65	72.32	Used	K.SDLLLEGFNNYR.F	[297-308]
	FALSE	High	[K].SLEAEILQLQEELASSER.[A]		1.83043e-10	0.000117245	1	1	1	18	P35580	P35580 [1684-1701]		0	2045.04	5.328	1.212	5.707	30.2	160.9	36.6	172.3						High	High	High	High	High	High	6.382e-05	3.91e-05	2.884e-12	1.207e-12	6.11	114	95.96	Used	K.SLEAEILQLQEELASSER.A	[1684-1701]
	FALSE	High	[K].TELEDTLDTTAAQQELR.[T]		7.91822e-10	0.000117245	1	1	1	12	P35580	P35580 [1153-1169]		0	1933.93	3.146	0.952	2.963	49.6	156.1	47.2	147						High	High	High	High	High	High	6.382e-05	3.91e-05	7.467e-12	7.458e-11	5.19	117	61.21	Used	K.TELEDTLDTTAAQQELR.T	[1153-1169]
	FALSE	High	[R].TFHIFYQLLSGAGEHLK.[S]		4.28282e-09	0.000117245	1	1	1	124	P35580	P35580 [280-296]		0	1961.03	4.709	1.491	2.661	40.6	191	60.5	107.9						High	High	High	High	High	High	6.382e-05	3.91e-05	7.842e-11	4.48e-11	4.71	92	79.21	Used	R.TFHIFYQLLSGAGEHLK.S	[280-296]
	FALSE	High	[RK].TQLEELEDELQATEDAK.[L]		3.90276e-10	0.000117245	3	3	1	50	P35580; P35749; P35579	P35580 [1546-1562]; P35749 [1546-1562]; P35579 [1539-1555]		0	1961.92	1.426	1.078	1.378	81.9	116.9	88.3	112.9					Shared	High	High	High	High	High	High	6.382e-05	3.91e-05	8.114e-11	2.892e-12	4.29	101	73.43	Not Used	R.TQLEELEDELQATEDAK.L	[1546-1562]
	FALSE	High	[RK].TQLEELEDELQATEDAKLR.[L]		4.36471e-11	0.000117245	3	3	1	6	P35580; P35749; P35579	P35580 [1546-1564]; P35749 [1546-1564]; P35579 [1539-1557]		1	2231.1	100	100	100		161.8	96.6	141.6					Shared	Not Found	High	High	High	High	High	6.382e-05	3.91e-05	1.704e-10	2.339e-13	6.84	101	75.1	Not Used	R.TQLEELEDELQATEDAKLR.L	[1546-1564]
	FALSE	High	[K].TTLQVDTLNAELAAER.[S]		1.09323e-08	0.000117245	1	1	1	30	P35580	P35580 [1762-1777]		0	1744.91	3.54	1.233	2.682	47.3	167.5	58.3	126.9						High	High	High	High	High	High	6.382e-05	3.91e-05	1.712e-10	2.58e-10	4.95	94	66.37	Used	K.TTLQVDTLNAELAAER.S	[1762-1777]
	FALSE	High	[R].TVGQLYK.[E]		0.0269309	0.000992981	4	4	1	8	P35580; P35749; P35579; Q7Z406	P35580 [652-658]; P35749 [652-658]; P35579 [645-651]; Q7Z406 [669-675]		0	808.456	1.96	1.126	1.826	67.7	132.6	76.2	123.5					Shared	High	High	High	High	High	High	0.0002907	0.0004196	0.007738	0.004679	2.26	32	38.48	Not Used	R.TVGQLYK.E	[652-658]
	FALSE	High	[K].VDDDLGTIESLEEAK.[K]		1.37541e-08	0.000117245	1	1	1	16	P35580	P35580 [1380-1394]		0	1633.78	0.87	0.636	0.918	116.8	101.6	74.3	107.3						High	High	High	High	High	High	6.382e-05	3.91e-05	2.259e-10	6.32e-10	4.48	109	66.38	Used	K.VDDDLGTIESLEEAK.K	[1380-1394]
	FALSE	High	[K].VDDDLGTIESLEEAKK.[K]		1.88751e-08	0.000117245	1	1	1	4	P35580	P35580 [1380-1395]		1	1761.88	1.332	0.751	1.336	90.5	120.6	67.9	121						Peak Found	High	Peak Found	High	High	High	6.382e-05	3.91e-05	2.345e-07	2.461e-10	4.7	78	59.94	Used	K.VDDDLGTIESLEEAKK.K	[1380-1395]
	FALSE	High	[K].VDYKADEWLMK.[N]		6.32876e-06	0.000117245	2	2	1	10	P35580; P35579	P35580 [584-594]; P35579 [577-587]		1	1397.68	0.285	0.051	0.184	263	75.1	13.5	48.4					Shared	High	High	High	High	High	High	6.382e-05	3.91e-05	3.45e-07	1.689e-06	3.03	61	57.85	Not Used	K.VDYKADEWLMK.N	[584-594]
	FALSE	High	[R].VEEEEER.[NC]		0.00902242	0.000226592	2	2	1	3	P35580; P35579	P35580 [931-937]; P35579 [924-930]		0	919.4			100				400					Shared	High	High	Not Found	High	High	n/a	6.382e-05		0.002064			47	25.72	Not Used	R.VEEEEER.N	[931-937]
	FALSE	High	[R].VEEEEERNQILQNEK.[K]		3.57568e-06	0.000117245	1	1	1	6	P35580	P35580 [931-945]		1	1886.91	0.193	0.01	0.01	335.2	64.8								High	High	Not Found	Not Found	High	High	6.382e-05	3.91e-05	1.273e-06	1.002e-07	4.11	62	39.2	Used	R.VEEEEERNQILQNEK.K	[931-945]
	FALSE	High	[K].VKPLLQVTR.[Q]		0.000170776	0.000117245	3	3	1	52	P35580; P35749; Q7Z406	P35580 [841-849]; P35749 [841-849]; Q7Z406 [858-866]		0	1053.68	2.431	0.802	1.854	65.7	159.7	52.7	121.8					Shared	High	High	High	High	High	High	6.382e-05	3.91e-05	1.779e-05	8.01e-05	2.21	47	45.59	Used	K.VKPLLQVTR.Q	[841-849]
	FALSE	High	[K].VLQQVK.[A]		0.0869718	0.00369277	1	1	1	6	P35580	P35580 [1242-1247]		0	714.451	2.56	1.015	3.359	50.4	129.1	51.2	169.3						High	High	High	High	n/a	High		0.0008132		0.01222	1.54		28.92	Used	K.VLQQVK.A	[1242-1247]
	FALSE	High	[K].VIQYLAHVASSHK.[G]		7.16745e-08	0.000117245	1	1	1	61	P35580	P35580 [191-203]		0	1452.8	2.743	0.744	2.769	55.1	151.2	41	152.7						High	High	High	High	High	High	6.382e-05	3.91e-05	7.659e-09	1.137e-09	3.8	80	44.9	Used	K.VIQYLAHVASSHK.G	[191-203]
	FALSE	High	[K].VVSSVLQFGNISFK.[K]		1.28445e-07	0.000117245	1	1	1	45	P35580	P35580 [349-362]		0	1524.84	2.999	1.299	2.526	51.1	153.3	66.4	129.1						High	High	High	High	High	High	6.382e-05	3.91e-05	1.384e-08	2.217e-09	4.59	91	80.89	Used	K.VVSSVLQFGNISFK.K	[349-362]
	FALSE	High	[K].VVSSVLQFGNISFKK.[E]		7.16512e-06	0.000117245	1	1	1	4	P35580	P35580 [349-363]		1	1652.94	7.07	0.589	2.733	35.1	248.3	20.7	96						Peak Found	High	Peak Found	High	High	High	6.382e-05	3.91e-05	1.349e-05	2.23e-07	4.49	55	71.37	Used	K.VVSSVLQFGNISFKK.E	[349-363]
	FALSE	High	[R].YEILTPNAIPK.[G]		7.29824e-05	0.000117245	2	2	1	20	P35580; Q7Z406	P35580 [728-738]; Q7Z406 [745-755]		0	1258.7	3.597	1.202	3.057	45.2	162.5	54.3	138.1					Shared	High	High	High	High	High	High	6.382e-05	3.91e-05	6.439e-06	4.664e-06	2.67	38	64.58	Used	R.YEILTPNAIPK.G	[728-738]
FALSE	High	Master Protein	P52272	Heterogeneous nuclear ribonucleoprotein M OS=Homo sapiens OX=9606 GN=HNRNPM PE=1 SV=3	0	2962.76	92	90	386	9846	90	730	77.5	8.7	59955	24628.9	62	88	RNA metabolism OR transcription;other metabolic processes;stress response	nucleus;other cell component	nucleic acid binding activity;other molecular function	Pf00076, Pf11532	4670	ENSG00000099783	HNRNPM	hsa:4670; P52272; Q15584; Q8WZ44; Q96H56; Q9BWL9; Q9Y492	mRNA processing	mRNA Splicing - Major Pathway; Processing of Capped Intron-Containing Pre-mRNA; FGFR2 alternative splicing	4	0	0.727	1.043	0.812	111.7	81.2	116.5	90.6					High	High	High	High	1	Phospho [S86(100); S618(100); S633(100)]
	Checked	Confidence	Annotated Sequence	Modifications	Qvality PEP	Qvality q-value	# Protein Groups	# Proteins	# Isoforms	# PSMs	Master Protein Accessions	Positions in Master Proteins	Modifications in Master Proteins	# Missed Cleavages	Theo. MH+ [Da]	Abundance Ratio: (0nM_PTX, 50uM_GKI) / (0nM_PTX, 0uM_GKI)	Abundance Ratio: (10nM_PTX, 0uM_GKI) / (0nM_PTX, 0uM_GKI)	Abundance Ratio: (10nM_PTX, 50uM_GKI) / (0nM_PTX, 0uM_GKI)	Abundances (Grouped): 0nM_PTX, 0uM_GKI	Abundances (Grouped): 0nM_PTX, 50uM_GKI	Abundances (Grouped): 10nM_PTX, 0uM_GKI	Abundances (Grouped): 10nM_PTX, 50uM_GKI	Abundances (Grouped) CV [%]: 0nM_PTX, 0uM_GKI	Abundances (Grouped) CV [%]: 0nM_PTX, 50uM_GKI	Abundances (Grouped) CV [%]: 10nM_PTX, 0uM_GKI	Abundances (Grouped) CV [%]: 10nM_PTX, 50uM_GKI	Quan Info	Found in Sample: [S1] F1: Sample, 0uM_GKI, 0nM_PTX	Found in Sample: [S2] F2: Sample, 50uM_GKI, 0nM_PTX	Found in Sample: [S3] F3: Sample, 0uM_GKI, 10nM_PTX	Found in Sample: [S4] F4: Sample, 50uM_GKI, 10nM_PTX	Confidence (by Search Engine): Mascot	Confidence (by Search Engine): Sequest HT	Percolator q-Value (by Search Engine): Mascot	Percolator q-Value (by Search Engine): Sequest HT	Percolator PEP (by Search Engine): Mascot	Percolator PEP (by Search Engine): Sequest HT	XCorr (by Search Engine): Sequest HT	Ions Score (by Search Engine): Mascot	Top Apex RT [min]	Quan Usage	Sequence in Protein	Positions in Proteins
	FALSE	High	[K].VMATTGGMGMGPGGPGMITIPPSILNNPNIPNEIIHALQAGR.[L]	3xOxidation [M8; M10; M]	1.23083e-12	0.000117245	1	1	2	8	P52272	P52272 [160-201]		0	4243.11	0.316	0.292	0.438	195.5	61.7	57	85.7						High	High	High	High	n/a	High		3.91e-05		5.043e-15	6.45		96.14	Used	K.VMATTGGMGMGPGGPGMITIPPSILNNPNIPNEIIHALQAGR.L	[160-201]
	FALSE	High	[R].MGLERMGANSLERMGPAMGPALGAGIER.[M]	3xOxidation [M6; M14; M18]	0.00924649	0.000226592	1	1	1	1	P52272	P52272 [579-606]		2	2920.39												No Quan Values	Not Found	Not Found	Not Found	High	n/a	High		0.0001387		0.0007281	2.98			Not Used	R.MGLERMGANSLERMGPAMGPALGAGIER.M	[579-606]
	FALSE	High	[K].MGGMEGPFGGGMENMGR.[F]	3xOxidation [M4; M12; M]	1.10039e-10	0.000117245	1	1	2	147	P52272	P52272 [346-362]		0	1762.67	0.668	0.599	0.542	142.4	95.1	85.3	77.2						High	High	High	High	n/a	High		3.91e-05		6.746e-13	5.6		44.52	Used	K.MGGMEGPFGGGMENMGR.F	[346-362]
	FALSE	High	[K].GIGMGNIGPAGMGMEGIGFGINK.[M]	3xOxidation [M4; M12; M14]	2.7404e-11	0.000117245	1	1	1	119	P52272	P52272 [323-345]		0	2226.04	0.819	0.629	0.431	138.9	113.8	87.4	59.9						High	High	High	High	n/a	High		3.91e-05		1.37e-13	6.44		65.81	Used	K.GIGMGNIGPAGMGMEGIGFGINK.M	[323-345]
	FALSE	High	[K].GDFFPPERPQQLPHGLGGIGMGLGPGGQPIDANHLNK.[G]	3xDeamidated [Q10; Q11; Q28]; 1xOxidation [M21]	0.0129452	0.000344177	1	1	1	1	P52272	P52272 [286-322]		0	3837.87	0.01	0.244	0.041	311.1		76	12.9						Peak Found	Not Found	Peak Found	High	n/a	High		0.0001677		0.001041	4.68		71.97	Used	K.GDFFPPERPQQLPHGLGGIGMGLGPGGQPIDANHLNK.G	[286-322]
	FALSE	High	[K].GDFFPPERPQQLPHGLGGIGMGLGPGGQPIDANHLNK.[G]	3xDeamidated [Q10; Q11; N/Q]	8.41791e-05	0.000117245	1	1	2	2	P52272	P52272 [286-322]		0	3821.87												No Quan Values	High	High	Not Found	Not Found	n/a	High		3.91e-05		3.758e-06	3.17			Not Used	K.GDFFPPERPQQLPHGLGGIGMGLGPGGQPIDANHLNK.G	[286-322]
	FALSE	High	[K].MGGMEGPFGGGMENMGR.[F]	2xOxidation [M]	1.15621e-09	0.000117245	1	1	3	192	P52272	P52272 [346-362]		0	1746.67	0.376	0.6	0.644	152.7	57.4	91.5	98.4						High	High	High	High	n/a	High		3.91e-05		9.983e-12	4.11		52.11	Used	K.MGGMEGPFGGGMENMGR.F	[346-362]
	FALSE	High	[K].VMATTGGMGMGPGGPGMITIPPSILNNPNIPNEIIHALQAGR.[L]	2xOxidation [M]	1.35954e-13	0.000117245	1	1	3	11	P52272	P52272 [160-201]		0	4227.12	0.55	1.81	1.435	83.4	45.9	151	119.7						High	High	High	High	n/a	High		3.91e-05		5.947e-16	6.82		96.17	Used	K.VMATTGGMGMGPGGPGMITIPPSILNNPNIPNEIIHALQAGR.L	[160-201]
	FALSE	High	[R].FGSGMNMGR.[I]	2xOxidation [M5; M7]	0.000963929	0.000117245	1	1	1	135	P52272	P52272 [363-371]		0	988.398	0.748	0.491	0.447	148.9	111.4	73.1	66.6						High	High	High	High	n/a	High		3.91e-05		6.081e-05	1.9		26.21	Used	R.FGSGMNMGR.I	[363-371]
	FALSE	High	[R].MMNGMK.[L]	2xOxidation [M2; M]	0.108624	0.00475822	1	1	2	22	P52272	P52272 [711-716]		0	743.288	1.118	1.324	1.148	87.1	97.5	115.3	100						Peak Found	High	High	High	n/a	High		0.0009377		0.0176	1		24.41	Used	R.MMNGMK.L	[711-716]
	FALSE	High	[R].MGAGLGHGMDR.[V]	2xOxidation [M1; M9]	1.51825e-05	0.000117245	1	1	1	134	P52272	P52272 [419-429]		0	1133.48	0.453	0.32	0.366	187	84.7	59.9	68.4						High	High	High	High	n/a	High		3.91e-05		5.25e-07	3.27		25.85	Used	R.MGAGLGHGMDR.V	[419-429]
	FALSE	High	[R].MGPLGLDHMASSIER.[M]	2xOxidation [M1; M9]	2.1373e-09	0.000117245	1	1	1	230	P52272	P52272 [457-471]		0	1645.77	0.365	0.397	0.343	190.1	69.3	75.4	65.1						High	High	High	High	n/a	High		3.91e-05		2.019e-11	4.09		46.82	Used	R.MGPLGLDHMASSIER.M	[457-471]
	FALSE	High	[R].MVPAGMGAGLER.[M]	2xOxidation [M1; M6]	0.000147147	0.000117245	1	1	1	78	P52272	P52272 [532-543]		0	1220.58	0.572	0.438	0.405	165.7	94.8	72.5	67.1						High	High	High	High	n/a	High		3.91e-05		7.091e-06	2.28		38.8	Used	R.MVPAGMGAGLER.M	[532-543]
	FALSE	High	[R].MGAGMGFGLER.[M]	2xOxidation [M1; M5]	4.4978e-05	0.000117245	1	1	1	80	P52272	P52272 [486-496]		0	1157.51	0.77	0.491	0.485	145.7	112.2	71.5	70.7						High	High	High	High	n/a	High		3.91e-05		1.831e-06	3.28		44.63	Used	R.MGAGMGFGLER.M	[486-496]
	FALSE	High	[R].MGLAMGGGGGASFDR.[A]	2xOxidation [M1; M5]	2.48016e-08	0.000117245	1	1	1	102	P52272	P52272 [607-621]		0	1415.6	0.59	0.692	0.587	139.4	82.3	96.4	81.9						High	High	High	High	n/a	High		3.91e-05		3.371e-10	4.95		41.28	Used	R.MGLAMGGGGGASFDR.A	[607-621]
		Checked	Confidence	Modification Name	Target Amino Acid	Position in Peptide	Site Probability	Peptide Sequence	# Modified PSMs	# Uncertain Modified PSMs	# Unmodified PSMs	Protein Accession	Protein Description	Position	Master	Motif	Site Status
		FALSE	High	Phospho	S	12	100	MGLAMGGGGGASFDR	1	0	301	P52272	Heterogeneous nuclear ribonucleoprotein M OS=Homo sapiens OX=9606 GN=HNRNPM PE=1 SV=3	618	Master Protein	GGGGGAsFDRAIE	Unmodified
	FALSE	High	[R].MGLSMER.[M]	2xOxidation [M1; M5]	0.02775	0.000992981	1	1	1	72	P52272	P52272 [525-531]		0	855.37	0.559	0.426	0.301	174.9	97.8	74.5	52.7						High	High	High	High	n/a	High		0.0002496		0.002487	1.95		26.88	Used	R.MGLSMER.M	[525-531]
	FALSE	High	[R].MGLVMDR.[M]	2xOxidation [M1; M5]	0.0341951	0.00152645	1	1	1	93	P52272	P52272 [437-443]		0	853.391	0.498	0.444	0.407	170.3	84.7	75.7	69.3						High	High	High	High	n/a	High		0.0003397		0.003209	1.83		32.18	Used	R.MGLVMDR.M	[437-443]
	FALSE	High	[R].MGPAMGPALGAGIER.[M]	2xOxidation [M1; M5]	3.80646e-09	0.000117245	1	1	1	120	P52272	P52272 [592-606]		0	1459.7	0.594	0.553	0.389	157.8	93.7	87.2	61.3						High	High	High	High	n/a	High		3.91e-05		3.917e-11	3.64		48.68	Used	R.MGPAMGPALGAGIER.M	[592-606]
	FALSE	High	[R].MGPVMDR.[M]	2xOxidation [M1; M5]	0.0201709	0.000888147	1	1	1	65	P52272	P52272 [544-550]		0	837.359	0.454	0.347	0.222	197.7	89.8	68.7	43.9						High	High	High	High	n/a	High		0.0002267		0.001703	1.62		26	Used	R.MGPVMDR.M	[544-550]
	FALSE	High	[R].MGQTMER.[I]	2xOxidation [M1; M5]	0.00343006	0.000117245	1	1	1	83	P52272	P52272 [472-478]		0	884.36	0.363	0.501	0.308	184.1	66.8	92.2	56.8						High	High	High	High	n/a	High		3.91e-05		0.0002535	1.83		23.98	Used	R.MGQTMER.I	[472-478]
	FALSE	High	[R].GIGTVTFEQSIEAVQAISMFNGQLLFDRPMHVK.[M]	2xOxidation [M19; M30]	6.45498e-13	0.000117245	1	1	1	10	P52272	P52272 [245-277]		0	3695.86	0.671	0.074	0.088	218.1	146.4	16.2	19.3						High	High	High	High	n/a	High		3.91e-05		2.702e-15	7.83		96.13	Used	R.GIGTVTFEQSIEAVQAISMFNGQLLFDRPMHVK.M	[245-277]
	FALSE	High	[K].GIGMGNIGPAGMGMEGIGFGINK.[M]	2xOxidation [M12; M]	3.28076e-11	0.000117245	1	1	2	152	P52272	P52272 [323-345]		0	2210.04	0.77	0.791	0.607	126.2	97.2	99.9	76.7						High	High	High	High	n/a	High		3.91e-05		1.687e-13	5.38		72.62	Used	K.GIGMGNIGPAGMGMEGIGFGINK.M	[323-345]
	FALSE	High	[R].ALPKGDFFPPERPQQLPHGLGGIGMGLGPGGQPIDANHLNK.[G]	2xDeamidated [Q14; Q15]	0.00364867	0.000117245	1	1	1	1	P52272	P52272 [282-322]		1	4230.16												No Quan Values	Not Found	Not Found	High	Not Found	n/a	High		3.91e-05		0.0002708	2.81			Not Used	R.ALPKGDFFPPERPQQLPHGLGGIGMGLGPGGQPIDANHLNK.G	[282-322]
	FALSE	High	[K].GDFFPPERPQQLPHGLGGIGMGLGPGGQPIDANHLNK.[G]	2xDeamidated [Q11; Q]; 1xOxidation [M21]	1.48175e-08	0.000117245	1	1	2	12	P52272	P52272 [286-322]		0	3836.88	0.01	1.361	0.877	123.5		168.2	108.3						High	High	High	High	n/a	High		3.91e-05		1.868e-10	4.55		72.3	Used	K.GDFFPPERPQQLPHGLGGIGMGLGPGGQPIDANHLNK.G	[286-322]
	FALSE	High	[K].GIGMGNIGPAGMGMEGIGFGINK.[M]	2xDeamidated [N6; N22]	1.5661e-05	0.000117245	1	1	1	1	P52272	P52272 [323-345]		0	2180.02												No Quan Values	Not Found	Not Found	High	Not Found	n/a	High		3.91e-05		5.464e-07	3.03			Not Used	K.GIGMGNIGPAGMGMEGIGFGINK.M	[323-345]
	FALSE	High	[K].VMATTGGMGMGPGGPGMITIPPSILNNPNIPNEIIHALQAGR.[L]	2xDeamidated [N26; N27]; 1xPhospho [T/S]	0.000668596	0.000117245	1	1	1	2	P52272	P52272 [160-201]		0	4277.06		100				400							Not Found	Not Found	High	Not Found	n/a	High		3.91e-05		4.011e-05	2.13		96.15	Used	K.VMATTGGMGMGPGGPGMITIPPSILNNPNIPNEIIHALQAGR.L	[160-201]
	FALSE	High	[R].GIGTVTFEQSIEAVQAISMFNGQLLFDRPMHVK.[M]	2xDeamidated [N/Q]; 2xOxidation [M19; M30]	1.88751e-08	0.000117245	1	1	2	6	P52272	P52272 [245-277]		0	3697.82												Not Reliable	High	Not Found	High	High	n/a	High		3.91e-05		2.463e-10	6.41			Not Used	R.GIGTVTFEQSIEAVQAISMFNGQLLFDRPMHVK.M	[245-277]
	FALSE	High	[R].GIGTVTFEQSIEAVQAISMFNGQLLFDRPMHVK.[M]	2xDeamidated [N/Q]; 1xOxidation [M30]	1.14195e-09	0.000117245	1	1	2	5	P52272	P52272 [245-277]		0	3681.83												No Quan Values	High	High	High	High	n/a	High		3.91e-05		9.859e-12	5.58			Not Used	R.GIGTVTFEQSIEAVQAISMFNGQLLFDRPMHVK.M	[245-277]
	FALSE	High	[K].GDFFPPERPQQLPHGLGGIGMGLGPGGQPIDANHLNK.[G]	2xDeamidated [N/Q]	7.78342e-19	0.000117245	1	1	3	14	P52272	P52272 [286-322]		0	3820.89	3.125	2.442	2.275	45.2	141.4	110.5	102.9						High	High	High	High	n/a	High		3.91e-05		4.88e-21	5.46		71.19	Used	K.GDFFPPERPQQLPHGLGGIGMGLGPGGQPIDANHLNK.G	[286-322]
	FALSE	High	[K].EKVGEVTYVELLMDAEGK.[S]	2xCarbamidomethyl [K2; K18]	0.0972556	0.00408754	1	1	1	1	P52272	P52272 [93-110]		1	2124.05		100	100			175.8	224.2						Not Found	Not Found	Peak Found	High	n/a	High		0.000836		0.01456	2.85		65.35	Used	K.EKVGEVTYVELLMDAEGK.S	[93-110]
	FALSE	High	[R].KACQIFVR.[N]	2xCarbamidomethyl [K1; C3]	0.00284942	0.000117245	1	1	1	5	P52272	P52272 [651-658]		1	1078.58	1.262	1.209	1.315	83.6	105.4	101.1	109.9						High	High	High	High	n/a	High		3.91e-05		0.0002058	2.86		39.11	Used	R.KACQIFVR.N	[651-658]
	FALSE	High	[K].GDFFPPERPQQLPHGLGGIGMGLGPGGQPIDANHLNK.[G]	2xCarbamidomethyl [H14; H34]; 1xDeamidated [Q]	0.0339925	0.00152645	1	1	3	8	P52272	P52272 [286-322]		0	3933.95		100	100			136	264						Not Found	High	High	High	n/a	High		0.0003104		0.003193	2.3		67.27	Used	K.GDFFPPERPQQLPHGLGGIGMGLGPGGQPIDANHLNK.G	[286-322]
	FALSE	High	[K].GDFFPPERPQQLPHGLGGIGMGLGPGGQPIDANHLNK.[G]	2xCarbamidomethyl [H14; H34]	0.00279704	0.000117245	1	1	1	2	P52272	P52272 [286-322]		0	3932.96	0.01	6.963	5.614	29.5		205.1	165.4						Peak Found	Not Found	High	High	n/a	High		3.91e-05		0.0002021	3.17		67.11	Used	K.GDFFPPERPQQLPHGLGGIGMGLGPGGQPIDANHLNK.G	[286-322]
	FALSE	High	[K].DKFNECGHVLYADIKMENGK.[S]	2xCarbamidomethyl [C6; K]; 1xDeamidated [N18]	1.09968e-06	0.000117245	1	1	2	29	P52272	P52272 [671-690]		2	2426.11	0.549	0.667	0.609	141.6	77.8	94.4	86.2						High	High	High	High	n/a	High		3.91e-05		2.594e-08	4.71		45.91	Used	K.DKFNECGHVLYADIKMENGK.S	[671-690]
	FALSE	High	[K].DKFNECGHVLYADIKMENGK.[S]	2xCarbamidomethyl [C6; K15]; 2xDeamidated [N4; N18]	4.36038e-05	0.000117245	1	1	1	1	P52272	P52272 [671-690]		2	2427.1												No Quan Values	Not Found	Not Found	Not Found	High	n/a	High		3.91e-05		1.763e-06	3.15			Not Used	K.DKFNECGHVLYADIKMENGK.S	[671-690]
	FALSE	High	[K].DKFNECGHVLYADIKMENGK.[S]	2xCarbamidomethyl [C6; K15]; 1xDeamidated [N18]; 1xOxidation [M16]	0.0252103	0.000888147	1	1	1	1	P52272	P52272 [671-690]		2	2442.11	1.181	0.564	0.602	119.5	141.2	67.4	71.9						Peak Found	High	Peak Found	Peak Found	n/a	High		0.0002496		0.002216	2.97		48.78	Used	K.DKFNECGHVLYADIKMENGK.S	[671-690]
	FALSE	High	[K].DKFNECGHVLYADIKMENGK.[S]	2xCarbamidomethyl [C6; K15]	3.66792e-10	0.000117245	1	1	1	9	P52272	P52272 [671-690]		2	2425.13	1.465	0.864	0.973	93	136.2	80.3	90.5						High	High	High	High	n/a	High		3.91e-05		2.687e-12	4.92		45.76	Used	K.DKFNECGHVLYADIKMENGK.S	[671-690]
	FALSE	High	[K].DKFNECGHVLYADIK.[M]	2xCarbamidomethyl [C6; H/K]; 1xDeamidated [N4]	4.61084e-05	0.000117245	1	1	2	7	P52272	P52272 [671-685]		1	1866.87	1.663	0.99	1.199	82.4	137.1	81.6	98.8						High	High	High	High	n/a	High		3.91e-05		1.882e-06	3.34		53.02	Used	K.DKFNECGHVLYADIK.M	[671-685]
	FALSE	High	[K].DKFNECGHVLYADIK.[M]	2xCarbamidomethyl [C6; H/K]	7.08017e-09	0.000117245	1	1	2	24	P52272	P52272 [671-685]		1	1865.89	1.226	1.802	2.192	64.3	78.8	115.9	141						High	High	High	High	n/a	High		3.91e-05		8.014e-11	5.08		50.43	Used	K.DKFNECGHVLYADIK.M	[671-685]
	FALSE	High	[K].FNECGHVLYADIKMENGK.[S]	2xCarbamidomethyl [C4; K13]; 1xDeamidated [N16]	0.0158271	0.000680247	1	1	1	10	P52272	P52272 [673-690]		1	2182.99	0.638	1.26	0.888	105.7	67.4	133.1	93.8						High	High	High	High	n/a	High		0.0002267		0.0013	2.14		44.15	Used	K.FNECGHVLYADIKMENGK.S	[673-690]
	FALSE	High	[K].FNECGHVLYADIK.[M]	2xCarbamidomethyl [C4; H6]; 1xDeamidated [N2]	0.00355961	0.000117245	1	1	1	2	P52272	P52272 [673-685]		0	1623.75												No Quan Values	High	Not Found	Not Found	High	n/a	High		3.91e-05		0.0002623	2.04			Not Used	K.FNECGHVLYADIK.M	[673-685]
	FALSE	High	[K].FNECGHVLYADIK.[M]	2xCarbamidomethyl [C4; H6]	4.1513e-08	0.000117245	1	1	1	12	P52272	P52272 [673-685]		0	1622.76	1.67	1.774	1.573	66.5	111	117.9	104.6						High	High	High	High	n/a	High		3.91e-05		6.082e-10	5.13		51.74	Used	K.FNECGHVLYADIK.M	[673-685]
	FALSE	High	[R].GCAVVEFKMEESMK.[K]	2xCarbamidomethyl [C2; K8]; 1xOxidation [M]	0.0914707	0.00379227	1	1	2	3	P52272	P52272 [113-126]		1	1717.76	100	100	100		161.5	58.9	179.6						Not Found	High	High	High	n/a	High		0.0008132		0.01323	2.13		37.66	Used	R.GCAVVEFKMEESMK.K	[113-126]
	FALSE	High	[R].GCAVVEFKMEESMK.[K]	2xCarbamidomethyl [C2; K8]	4.17579e-06	0.000117245	1	1	1	10	P52272	P52272 [113-126]		1	1701.76	2.519	3.004	2.588	43.9	110.6	131.9	113.6						High	High	High	High	n/a	High		3.91e-05		1.197e-07	3.62		39.78	Used	R.GCAVVEFKMEESMK.K	[113-126]
	FALSE	High	[K].GCGVVKFESPEVAER.[A]	2xCarbamidomethyl [C2; K6]	6.29064e-07	0.000117245	1	1	1	8	P52272	P52272 [693-707]		1	1720.83	1.411	1.878	1.758	66.2	93.3	124.3	116.3						High	High	High	High	n/a	High		3.91e-05		1.37e-08	3.41		49.32	Used	K.GCGVVKFESPEVAER.A	[693-707]
	FALSE	High	[R].MGPLGLDHMASSIER.[M]	1xPhospho [S]	0.00233764	0.000117245	1	1	2	3	P52272	P52272 [457-471]		0	1693.74	0.01	2.393	2.212	71.4		170.7	157.9						Peak Found	Not Found	High	Peak Found	n/a	High		3.91e-05		0.0001656	3.67		64.56	Used	R.MGPLGLDHMASSIER.M	[457-471]
	FALSE	High	[R].GNFGGSFAGSFGGAGGHAPGVAR.[K]	1xPhospho [S6(100)]	4.39047e-09	0.000117245	1	1	2	11	P52272	P52272 [628-650]	P52272 1xPhospho [S633(100)]	0	2114.92	0.706	0.894	0.623	124.1	87.6	111	77.3						High	High	High	High	n/a	High		3.91e-05		4.608e-11	5.52		61.84	Used	R.GNFGGSFAGSFGGAGGHAPGVAR.K	[628-650]
		Checked	Confidence	Modification Name	Target Amino Acid	Position in Peptide	Site Probability	Peptide Sequence	# Modified PSMs	# Uncertain Modified PSMs	# Unmodified PSMs	Protein Accession	Protein Description	Position	Master	Motif	Site Status
		FALSE	High	Phospho	S	6	100	GNFGGSFAGSFGGAGGHAPGVAR	8	0	309	P52272	Heterogeneous nuclear ribonucleoprotein M OS=Homo sapiens OX=9606 GN=HNRNPM PE=1 SV=3	633	Master Protein	RGNFGGsFAGSFG	Not Differentiable
	FALSE	High	[K].WQSLKDLVK.[E]	1xPhospho [S3(100)]	0.0140132	0.000456582	1	1	1	3	P52272	P52272 [84-92]	P52272 1xPhospho [S86(100)]	1	1196.61	0.665	1.159	0.861	108.6	72.2	125.8	93.5						High	High	High	Peak Found	n/a	High		0.0001677		0.001135	3.74		61.92	Used	K.WQSLKDLVK.E	[84-92]
		Checked	Confidence	Modification Name	Target Amino Acid	Position in Peptide	Site Probability	Peptide Sequence	# Modified PSMs	# Uncertain Modified PSMs	# Unmodified PSMs	Protein Accession	Protein Description	Position	Master	Motif	Site Status
		FALSE	High	Phospho	S	3	100	WQSLKDLVK	3	0	31	P52272	Heterogeneous nuclear ribonucleoprotein M OS=Homo sapiens OX=9606 GN=HNRNPM PE=1 SV=3	86	Master Protein	FDVKWQsLKDLVK	Modified
	FALSE	High	[R].MGLAMGGGGGASFDR.[A]	1xPhospho [S12(100)]	0.00930336	0.000226592	1	1	1	1	P52272	P52272 [607-621]	P52272 1xPhospho [S618(100)]	0	1463.58	100	100	100		72.9	180.6	146.5						Not Found	Peak Found	High	Peak Found	n/a	High		0.0001387		0.00073	3.64		59.88	Used	R.MGLAMGGGGGASFDR.A	[607-621]
		Checked	Confidence	Modification Name	Target Amino Acid	Position in Peptide	Site Probability	Peptide Sequence	# Modified PSMs	# Uncertain Modified PSMs	# Unmodified PSMs	Protein Accession	Protein Description	Position	Master	Motif	Site Status
		FALSE	High	Phospho	S	12	100	MGLAMGGGGGASFDR	1	0	301	P52272	Heterogeneous nuclear ribonucleoprotein M OS=Homo sapiens OX=9606 GN=HNRNPM PE=1 SV=3	618	Master Protein	GGGGGAsFDRAIE	Modified
	FALSE	High	[R].FGSGMNMGR.[I]	1xOxidation [M]	0.00458503	0.000226592	1	1	2	97	P52272	P52272 [363-371]		0	972.403	0.739	0.994	0.891	110.3	81.6	109.7	98.4						High	High	High	High	n/a	High		7.58e-05		0.000347	2.28		32.15	Used	R.FGSGMNMGR.I	[363-371]
	FALSE	High	[K].GIGMGNIGPAGMGMEGIGFGINK.[M]	1xOxidation [M]	3.26099e-12	0.000117245	1	1	3	112	P52272	P52272 [323-345]		0	2194.05	0.89	1.678	1.381	80.8	71.9	135.6	111.6						High	High	High	High	n/a	High		3.91e-05		1.301e-14	6.39		79.51	Used	K.GIGMGNIGPAGMGMEGIGFGINK.M	[323-345]
	FALSE	High	[R].GIGTVTFEQSIEAVQAISMFNGQLLFDRPMHVK.[M]	1xOxidation [M]	4.20382e-09	0.000117245	1	1	2	9	P52272	P52272 [245-277]		0	3679.86	1.166	0.476	0.503	127.2	148.3	60.5	64						High	High	High	High	n/a	High		3.91e-05		4.395e-11	7.79		96.17	Used	R.GIGTVTFEQSIEAVQAISMFNGQLLFDRPMHVK.M	[245-277]
	FALSE	High	[R].MGAGLGHGMDR.[V]	1xOxidation [M]	2.16257e-05	0.000117245	1	1	2	205	P52272	P52272 [419-429]		0	1117.49	0.614	0.818	0.823	122.9	75.4	100.5	101.2						High	High	High	High	n/a	High		3.91e-05		7.906e-07	3.14		27.95	Used	R.MGAGLGHGMDR.V	[419-429]
	FALSE	High	[R].MGAGMGFGLER.[M]	1xOxidation [M]	0.000137438	0.000117245	1	1	2	89	P52272	P52272 [486-496]		0	1141.51	0.724	0.629	0.77	128.1	92.8	80.5	98.6						High	High	High	High	n/a	High		3.91e-05		6.58e-06	3.07		53.1	Used	R.MGAGMGFGLER.M	[486-496]
	FALSE	High	[K].MGGMEGPFGGGMENMGR.[F]	1xOxidation [M]	1.36734e-10	0.000117245	1	1	4	110	P52272	P52272 [346-362]		0	1730.68	0.918	2.306	1.951	64.8	59.5	149.4	126.4						High	High	High	High	n/a	High		3.91e-05		8.658e-13	5.12		56.49	Used	K.MGGMEGPFGGGMENMGR.F	[346-362]
	FALSE	High	[R].MGLAMGGGGGASFDR.[A]	1xOxidation [M]	5.25621e-09	0.000117245	1	1	2	113	P52272	P52272 [607-621]		0	1399.61	0.852	0.838	0.771	115.6	98.5	96.9	89.1						High	High	High	High	n/a	High		3.91e-05		5.685e-11	5.02		46.94	Used	R.MGLAMGGGGGASFDR.A	[607-621]
		Checked	Confidence	Modification Name	Target Amino Acid	Position in Peptide	Site Probability	Peptide Sequence	# Modified PSMs	# Uncertain Modified PSMs	# Unmodified PSMs	Protein Accession	Protein Description	Position	Master	Motif	Site Status
		FALSE	High	Phospho	S	12	100	MGLAMGGGGGASFDR	1	0	301	P52272	Heterogeneous nuclear ribonucleoprotein M OS=Homo sapiens OX=9606 GN=HNRNPM PE=1 SV=3	618	Master Protein	GGGGGAsFDRAIE	Unmodified
	FALSE	High	[R].MGLSMER.[M]	1xOxidation [M]	0.0309027	0.00109658	1	1	2	52	P52272	P52272 [525-531]		0	839.375	0.426	0.841	0.582	140.4	59.8	118.1	81.8						High	High	High	High	n/a	High		0.0002496		0.002835	1.9		37.88	Used	R.MGLSMER.M	[525-531]
	FALSE	High	[R].MGLVMDR.[M]	1xOxidation [M]	0.0481446	0.002029	1	1	2	69	P52272	P52272 [437-443]		0	837.396	0.528	0.707	0.679	137.3	72.5	97.1	93.1						High	High	High	High	n/a	High		0.0004196		0.005061	2.02		40.08	Used	R.MGLVMDR.M	[437-443]
	FALSE	High	[R].MGPAMGPALGAGIER.[M]	1xOxidation [M]	4.58541e-09	0.000117245	1	1	2	154	P52272	P52272 [592-606]		0	1443.71	0.895	1.229	0.881	99.9	89.4	122.8	88						High	High	High	High	n/a	High		3.91e-05		4.858e-11	4.85		53.61	Used	R.MGPAMGPALGAGIER.M	[592-606]
	FALSE	High	[R].MGPLGLDHMASSIER.[M]	1xOxidation [M]	2.79145e-10	0.000117245	1	1	2	279	P52272	P52272 [457-471]		0	1629.77	0.751	0.956	0.702	117.4	88.1	112.2	82.4						High	High	High	High	n/a	High		3.91e-05		1.958e-12	4.36		51.65	Used	R.MGPLGLDHMASSIER.M	[457-471]
	FALSE	High	[R].MGPVMDR.[M]	1xOxidation [M]	0.0362866	0.00163324	1	1	2	84	P52272	P52272 [544-550]		0	821.364	0.43	0.669	0.456	156.5	67.4	104.7	71.4						High	High	High	High	n/a	High		0.0003681		0.003459	1.86		30.67	Used	R.MGPVMDR.M	[544-550]
	FALSE	High	[R].MGQTMER.[I]	1xOxidation [M]	0.0725653	0.00312527	1	1	2	8	P52272	P52272 [472-478]		0	868.365	0.464	1.065	0.561	129.5	60.1	137.9	72.6						High	High	High	High	n/a	High		0.0006305		0.009142	1.85		25.79	Used	R.MGQTMER.I	[472-478]
	FALSE	High	[R].MMNGMK.[L]	1xOxidation [M]	0.179102	0.00866232	1	1	3	24	P52272	P52272 [711-716]		0	727.294	1.365	2.065	2.089	61.4	83.7	126.7	128.2						High	High	High	High	n/a	High		0.002297		0.04016	1.38		25.8	Used	R.MMNGMK.L	[711-716]
	FALSE	High	[R].MVPAGMGAGLER.[M]	1xOxidation [M]	0.000131596	0.000117245	1	1	2	102	P52272	P52272 [532-543]		0	1204.58	0.963	0.91	0.688	112.3	108.2	102.2	77.3						High	High	High	High	n/a	High		3.91e-05		6.249e-06	2.51		41.6	Used	R.MVPAGMGAGLER.M	[532-543]
	FALSE	High	[K].VMATTGGMGMGPGGPGMITIPPSILNNPNIPNEIIHALQAGR.[L]	1xOxidation [M]	2.56039e-13	0.000117245	1	1	2	5	P52272	P52272 [160-201]		0	4211.12	0.198	7.307	4.448	30.9	6.1	225.6	137.3						Peak Found	Peak Found	High	High	n/a	High		3.91e-05		1.099e-15	7.08		96.19	Used	K.VMATTGGMGMGPGGPGMITIPPSILNNPNIPNEIIHALQAGR.L	[160-201]
	FALSE	High	[K].KLKEVFSMAGVVVR.[A]	1xOxidation [M8]	5.1576e-07	0.000117245	1	1	1	4	P52272	P52272 [219-232]		2	1578.9	0.562	0.413	0.53	159.7	89.7	65.9	84.6						High	High	Peak Found	Peak Found	n/a	High		3.91e-05		1.089e-08	4.28		50.05	Used	K.KLKEVFSMAGVVVR.A	[219-232]
	FALSE	High	[K].LKEVFSMAGVVVR.[A]	1xOxidation [M7]	2.72169e-07	0.000117245	1	1	1	219	P52272	P52272 [220-232]		1	1450.81	0.796	0.65	0.682	127.8	101.8	83.1	87.2						High	High	High	High	n/a	High		3.91e-05		5.233e-09	4.54		54.61	Used	K.LKEVFSMAGVVVR.A	[220-232]
	FALSE	High	[R].LGGAGMER.[M]	1xOxidation [M6]	0.00512338	0.000226592	1	1	1	40	P52272	P52272 [411-418]		0	806.383	0.461	0.575	0.468	159.8	73.7	91.8	74.8						High	High	High	High	n/a	High		0.0001132		0.0003891	2.09		25.91	Used	R.LGGAGMER.M	[411-418]
	FALSE	High	[K].EVFSMAGVVVR.[A]	1xOxidation [M5]	4.75616e-05	0.000117245	1	1	1	136	P52272	P52272 [222-232]		0	1209.63	1.58	1.373	1.235	77.1	121.8	105.9	95.2						High	High	High	High	n/a	High		3.91e-05		1.944e-06	2.69		54.63	Used	K.EVFSMAGVVVR.A	[222-232]
	FALSE	High	[K].GDFFPPERPQQLPHGLGGIGMGLGPGGQPIDANHLNK.[G]	1xOxidation [M21]	1.36976e-21	0.000117245	1	1	1	91	P52272	P52272 [286-322]		0	3834.91	0.524	0.441	0.463	164.8	86.3	72.6	76.3						High	High	High	High	n/a	High		3.91e-05		1.034e-23	9.26		71.11	Used	K.GDFFPPERPQQLPHGLGGIGMGLGPGGQPIDANHLNK.G	[286-322]
	FALSE	High	[-].MAAGVEAAAEVAATEIK.[M]	1xOxidation [M1]	0.0172318	0.000680247	1	1	1	2	P52272	P52272 [1-17]		0	1647.83	0.846	1.31	1.078	94.5	79.9	123.7	101.9						High	Peak Found	Peak Found	Peak Found	n/a	High		0.0002267		0.00143	1.75		87.01	Used	-.MAAGVEAAAEVAATEIK.M	[1-17]
	FALSE	High	[R].MAAPIDR.[V]	1xOxidation [M1]	0.0435758	0.00182255	1	1	1	37	P52272	P52272 [497-503]		0	789.392	0.528	0.62	0.385	157.9	83.3	98	60.8						High	High	High	High	n/a	High		0.0003923		0.00442	1.64		29.36	Used	R.MAAPIDR.V	[497-503]
	FALSE	High	[R].MATGLER.[M]	1xOxidation [M1]	0.0220832	0.000888147	1	1	1	65	P52272	P52272 [551-557]		0	793.387	0.756	1.049	0.777	111.7	84.4	117.1	86.8						High	High	High	High	n/a	High		0.0002496		0.001897	1.82		27.71	Used	R.MATGLER.M	[551-557]
	FALSE	High	[K].MEEESGAPGVPSGNGAPGPK.[G]	1xOxidation [M1]	1.23024e-09	0.000117245	1	1	1	22	P52272	P52272 [18-37]		0	1883.84	0.41	0.489	0.416	172.9	70.8	84.5	71.8						High	High	High	High	n/a	High		3.91e-05		1.079e-11	4.74		40.67	Used	K.MEEESGAPGVPSGNGAPGPK.G	[18-37]
	FALSE	High	[R].MGANNLER.[M]	1xOxidation [M1]	0.00303118	0.000117245	1	1	1	42	P52272	P52272 [558-565]		0	920.425	0.559	0.653	0.449	150.3	84.1	98.2	67.5						High	High	High	High	n/a	High		3.91e-05		0.0002205	2.35		26.72	Used	R.MGANNLER.M	[558-565]
	FALSE	High	[R].MGANSLER.[M]	1xOxidation [M1]	0.00369403	0.000117245	1	1	1	81	P52272	P52272 [571-578]; [584-591]		0	893.415	0.466	0.57	0.364	166.7	77.7	95	60.6						High	High	High	High	n/a	High		3.91e-05		0.0002732	2.62		27.26	Used	R.MGANSLER.M; R.MGANSLER.M	[571-578]; [584-591]
	FALSE	High	[R].MGPAIER.[M]	1xOxidation [M1]	0.0320283	0.00120536	1	1	1	52	P52272	P52272 [518-524]		0	789.392	0.574	0.729	0.479	143.8	82.5	104.8	68.9						High	High	High	High	n/a	High		0.0002496		0.002963	1.73		30.44	Used	R.MGPAIER.M	[518-524]
	FALSE	High	[R].MGPGIDR.[L]	1xOxidation [M1]	0.0367193	0.00182255	1	1	1	79	P52272	P52272 [404-410]		0	761.361	0.362	0.446	0.307	189.2	68.5	84.3	58						High	High	High	High	n/a	High		0.0003681		0.003509	1.8		28.5	Used	R.MGPGIDR.L	[404-410]
	FALSE	High	[R].MGSGIER.[M]	1xOxidation [M1]	0.031838	0.00120536	1	1	1	14	P52272	P52272 [450-456]		0	765.356	0.946	1.561	0.806	92.7	87.7	144.8	74.8						High	High	High	High	n/a	High		0.0002496		0.002943	1.64		25.99	Used	R.MGSGIER.M	[450-456]
	FALSE	High	[R].MGSGVER.[M]	1xOxidation [M1]	0.0112483	0.000226592	1	1	1	46	P52272	P52272 [511-517]		0	751.34	0.693	0.776	0.426	138.1	95.8	107.2	58.9						High	High	High	High	n/a	High		0.0001387		0.0008963	1.71		25.16	Used	R.MGSGVER.M	[511-517]
	FALSE	High	[K].EKVGEVTYVELLMDAEGK.[S]	1xOxidation [M13]	3.44776e-11	0.000117245	1	1	1	75	P52272	P52272 [93-110]		1	2026	0.511	0.423	0.301	179	91.4	75.8	53.9						High	High	High	High	n/a	High		3.91e-05		1.783e-13	6.49		73.53	Used	K.EKVGEVTYVELLMDAEGK.S	[93-110]
	FALSE	High	[K].VGEVTYVELLMDAEGK.[S]	1xOxidation [M11]	7.48688e-09	0.000117245	1	1	1	173	P52272	P52272 [95-110]		0	1768.87	1.068	0.856	0.746	109	116.4	93.3	81.3						High	High	High	High	n/a	High		3.91e-05		8.496e-11	5.24		79.37	Used	K.VGEVTYVELLMDAEGK.S	[95-110]
	FALSE	High	[K].VGEVTYVELLMDAEGKSR.[G]	1xOxidation [M11]	2.57384e-07	0.000117245	1	1	1	4	P52272	P52272 [95-112]		1	2012	0.394	0.433	0.404	179.4	70.6	77.6	72.4						High	High	High	Peak Found	n/a	High		3.91e-05		4.913e-09	4.53		73.04	Used	K.VGEVTYVELLMDAEGKSR.G	[95-112]
	FALSE	High	[R].VGQTIER.[M]	1xDeamidated [Q3]	0.0222168	0.000888147	1	1	1	2	P52272	P52272 [504-510]		0	803.426	0.51	0.667	0.359	157.7	80.5	105.2	56.6						Peak Found	High	High	Peak Found	n/a	High		0.0002496		0.001901	1.76		30.68	Used	R.VGQTIER.M	[504-510]
	FALSE	High	[K].QGGGGGGGSVPGIER.[M]	1xDeamidated [Q1]	2.91492e-09	0.000117245	1	1	1	5	P52272	P52272 [389-403]		0	1285.61	0.401	0.862	0.544	142.5	57.2	122.8	77.5						Peak Found	High	High	High	n/a	High		3.91e-05		2.899e-11	4.67		42.38	Used	K.QGGGGGGGSVPGIER.M	[389-403]
	FALSE	High	[K].VMATTGGMGMGPGGPGMITIPPSILNNPNIPNEIIHALQAGR.[L]	1xDeamidated [N]; 1xOxidation [M]	5.16341e-14	0.000117245	1	1	3	3	P52272	P52272 [160-201]		0	4212.11	2.337	0.01	5.036	47.8	111.6		240.6						High	High	High	Peak Found	n/a	High		3.91e-05		2.319e-16	6.64		96.2	Used	K.VMATTGGMGMGPGGPGMITIPPSILNNPNIPNEIIHALQAGR.L	[160-201]
	FALSE	High	[R].GGNRFEPYANPTK.[R]	1xDeamidated [N]	1.98261e-05	0.000117245	1	1	2	15	P52272	P52272 [57-69]		1	1451.69	1.523	1.99	1.463	66.9	102	133.2	97.9						High	High	High	High	n/a	High		3.91e-05		7.158e-07	4.69		41.2	Used	R.GGNRFEPYANPTK.R	[57-69]
	FALSE	High	[R].GGNRFEPYANPTKR.[Y]	1xDeamidated [N]	1.49978e-06	0.000117245	1	1	2	15	P52272	P52272 [57-70]		2	1607.79	1.539	2.328	1.864	59.4	91.5	138.3	110.8						High	High	High	High	n/a	High		3.91e-05		3.708e-08	4.49		39.07	Used	R.GGNRFEPYANPTKR.Y	[57-70]
	FALSE	High	[K].GIGMGNIGPAGMGMEGIGFGINK.[M]	1xDeamidated [N]	1.29265e-08	0.000117245	1	1	2	9	P52272	P52272 [323-345]		0	2179.03	100	100	100		149.8	122.5	127.8						High	Peak Found	High	High	n/a	High		3.91e-05		1.589e-10	4.44		66.31	Used	K.GIGMGNIGPAGMGMEGIGFGINK.M	[323-345]
	FALSE	High	[R].INEILSNALK.[R]	1xDeamidated [N]	0.000419887	0.000117245	1	1	2	21	P52272	P52272 [372-381]		0	1115.63	0.53	0.9	0.804	123.7	65.5	111.3	99.5						High	High	High	High	n/a	High		3.91e-05		2.363e-05	3.26		58.07	Used	R.INEILSNALK.R	[372-381]
	FALSE	High	[R].INEILSNALKR.[G]	1xDeamidated [N]	1.45371e-05	0.000117245	1	1	2	22	P52272	P52272 [372-382]		1	1271.73	0.526	0.741	0.79	130.8	68.8	97	103.4						High	High	High	High	n/a	High		3.91e-05		5.017e-07	4.15		50.76	Used	R.INEILSNALKR.G	[372-382]
	FALSE	High	[R].MGANNLER.[M]	1xDeamidated [N]	0.00367128	0.000117245	1	1	2	11	P52272	P52272 [558-565]		0	905.415	0.718	1.633	0.644	100.1	71.9	163.5	64.5						High	High	High	High	n/a	High		3.91e-05		0.0002721	2.32		37.15	Used	R.MGANNLER.M	[558-565]
	FALSE	High	[K].VMATTGGMGMGPGGPGMITIPPSILNNPNIPNEIIHALQAGR.[L]	1xDeamidated [N]	3.66909e-12	0.000117245	1	1	2	2	P52272	P52272 [160-201]		0	4196.11	0.243	1.515	0.01	145.1	35.2	219.7							High	Peak Found	High	Not Found	n/a	High		3.91e-05		1.457e-14	7.39		96.15	Used	K.VMATTGGMGMGPGGPGMITIPPSILNNPNIPNEIIHALQAGR.L	[160-201]
	FALSE	High	[R].LGSTVFVANLDYK.[V]	1xDeamidated [N9]	9.41484e-06	0.000117245	1	1	1	18	P52272	P52272 [202-214]		0	1427.74	0.393	0.99	0.124	159.6	62.7	157.9	19.8						High	High	High	High	n/a	High		3.91e-05		3.041e-07	4.31		71.01	Used	R.LGSTVFVANLDYK.V	[202-214]
	FALSE	High	[R].LGSTVFVANLDYKVGWK.[K]	1xDeamidated [N9]	6.09622e-05	0.000117245	1	1	1	1	P52272	P52272 [202-218]		1	1898.01												No Quan Values	Not Found	Not Found	High	Not Found	n/a	High		3.91e-05		2.601e-06	3.17			Not Used	R.LGSTVFVANLDYKVGWK.K	[202-218]
	FALSE	High	[R].LGSTVFVANLDYKVGWKK.[L]	1xDeamidated [N9]	0.0489966	0.00233609	1	1	1	1	P52272	P52272 [202-219]		2	2026.1												No Quan Values	Not Found	Not Found	High	Not Found	n/a	High		0.0004777		0.005177	2.52			Not Used	R.LGSTVFVANLDYKVGWKK.L	[202-219]
	FALSE	High	[K].GIGMGNIGPAGMGMEGIGFGINK.[M]	1xDeamidated [N6]; 3xOxidation [M4; M12; M14]	2.28719e-06	0.000117245	1	1	1	19	P52272	P52272 [323-345]		0	2227.02	0.903	0.11	0.362	168.4	152.1	18.6	61						High	High	High	High	n/a	High		3.91e-05		6.017e-08	3.54		72.08	Used	K.GIGMGNIGPAGMGMEGIGFGINK.M	[323-345]
	FALSE	High	[K].GIGMGNIGPAGMGMEGIGFGINK.[M]	1xDeamidated [N6]; 2xOxidation [M4; M12]	1.00193e-06	0.000117245	1	1	1	9	P52272	P52272 [323-345]		0	2211.02	100	100			115.1	284.9							High	High	High	Not Found	n/a	High		3.91e-05		2.343e-08	4.16		74.58	Used	K.GIGMGNIGPAGMGMEGIGFGINK.M	[323-345]
	FALSE	High	[K].GIGMGNIGPAGMGMEGIGFGINK.[M]	1xDeamidated [N6]; 1xOxidation [M]	3.40304e-07	0.000117245	1	1	3	17	P52272	P52272 [323-345]		0	2195.03	0.786	3.384	0.285	73.3	57.6	248.2	20.9						High	High	High	High	n/a	High		3.91e-05		6.786e-09	4.21		80.94	Used	K.GIGMGNIGPAGMGMEGIGFGINK.M	[323-345]
	FALSE	High	[K].AAEVLNKHSLSGRPLK.[V]	1xDeamidated [N6]	3.68837e-06	0.000117245	1	1	1	7	P52272	P52272 [128-143]		1	1720.97	0.558	0.487	0.511	156.5	87.4	76.2	79.9						High	High	High	High	n/a	High		3.91e-05		1.041e-07	4.1		40.32	Used	K.AAEVLNKHSLSGRPLK.V	[128-143]
	FALSE	High	[R].FGSGMNMGR.[I]	1xDeamidated [N6]	0.00496783	0.000226592	1	1	1	4	P52272	P52272 [363-371]		0	957.392	0.946	2.704	2.387	56.8	53.8	153.7	135.7						High	High	High	High	n/a	High		7.58e-05		0.0003766	2.22		42.24	Used	R.FGSGMNMGR.I	[363-371]
	FALSE	High	[R].AFITNIPFDVK.[W]	1xDeamidated [N5]	0.00169416	0.000117245	1	1	1	3	P52272	P52272 [73-83]		0	1265.68	0.821	1.093	0.865	105.9	86.9	115.7	91.5						High	High	Peak Found	High	n/a	High		3.91e-05		0.0001153	2.39		81.26	Used	R.AFITNIPFDVK.W	[73-83]
	FALSE	High	[R].AFITNIPFDVKWQSLK.[D]	1xDeamidated [N5]	0.000132415	0.000117245	1	1	1	1	P52272	P52272 [73-88]		1	1908.03												No Quan Values	Not Found	Not Found	Not Found	High	n/a	High		3.91e-05		6.313e-06	3.14			Not Used	R.AFITNIPFDVKWQSLK.D	[73-88]
	FALSE	High	[R].MGANNLER.[M]	1xDeamidated [N4]; 1xOxidation [M1]	0.00913377	0.000226592	1	1	1	2	P52272	P52272 [558-565]		0	921.409	0.621	0.01	0.585	181.3	112.6		106.1						Peak Found	High	Not Found	High	n/a	High		0.0001387		0.0007183	2.52		27.83	Used	R.MGANNLER.M	[558-565]
	FALSE	High	[R].MGANSLER.[M]	1xDeamidated [N4]	0.00586726	0.000226592	1	1	1	14	P52272	P52272 [571-578]; [584-591]		0	878.404	0.654	2.52	1.276	73.4	48	185	93.6						High	High	High	High	n/a	High		0.0001387		0.0004508	2.3		37.9	Used	R.MGANSLER.M; R.MGANSLER.M	[571-578]; [584-591]
	FALSE	High	[R].MMNGMK.[L]	1xDeamidated [N3]; 1xOxidation [M]	0.132091	0.00578668	1	1	2	15	P52272	P52272 [711-716]		0	728.278	1.937	2.195	2.297	53.8	104.3	118.2	123.7						High	High	High	High	n/a	High		0.001275		0.02441	1.14		25.98	Used	R.MMNGMK.L	[711-716]
	FALSE	High	[R].MMNGMK.[L]	1xDeamidated [N3]	0.0650891	0.00293957	1	1	1	19	P52272	P52272 [711-716]		0	712.283	2.401	6.852	7.414	22.6	54.4	155.1	167.9						High	High	High	High	n/a	High		0.0005805		0.007772	1.34		33.46	Used	R.MMNGMK.L	[711-716]
	FALSE	High	[R].GNFGGSFAGSFGGAGGHAPGVAR.[K]	1xDeamidated [N2]; 1xPhospho [S6(100)]	1.68801e-08	0.000117245	1	1	2	3	P52272	P52272 [628-650]	P52272 1xPhospho [S633(100)]	0	2115.9		100				400							High	Not Found	High	Not Found	n/a	High		3.91e-05		2.158e-10	4.77		61.89	Used	R.GNFGGSFAGSFGGAGGHAPGVAR.K	[628-650]
		Checked	Confidence	Modification Name	Target Amino Acid	Position in Peptide	Site Probability	Peptide Sequence	# Modified PSMs	# Uncertain Modified PSMs	# Unmodified PSMs	Protein Accession	Protein Description	Position	Master	Motif	Site Status
		FALSE	High	Phospho	S	6	100	GNFGGSFAGSFGGAGGHAPGVAR	8	0	309	P52272	Heterogeneous nuclear ribonucleoprotein M OS=Homo sapiens OX=9606 GN=HNRNPM PE=1 SV=3	633	Master Protein	RGNFGGsFAGSFG	Not Differentiable
	FALSE	High	[R].GNFGGSFAGSFGGAGGHAPGVAR.[K]	1xDeamidated [N2]	3.22077e-12	0.000117245	1	1	1	35	P52272	P52272 [628-650]		0	2035.94	0.576	4.195	1.24	57.1	32.9	239.4	70.7						High	High	High	High	n/a	High		3.91e-05		1.281e-14	5.38		59.25	Used	R.GNFGGSFAGSFGGAGGHAPGVAR.K	[628-650]
		Checked	Confidence	Modification Name	Target Amino Acid	Position in Peptide	Site Probability	Peptide Sequence	# Modified PSMs	# Uncertain Modified PSMs	# Unmodified PSMs	Protein Accession	Protein Description	Position	Master	Motif	Site Status
		FALSE	High	Phospho	S	6	100	GNFGGSFAGSFGGAGGHAPGVAR	8	0	309	P52272	Heterogeneous nuclear ribonucleoprotein M OS=Homo sapiens OX=9606 GN=HNRNPM PE=1 SV=3	633	Master Protein	RGNFGGsFAGSFG	Unmodified
	FALSE	High	[R].GNFGGSFAGSFGGAGGHAPGVARK.[A]	1xDeamidated [N2]	4.84646e-06	0.000117245	1	1	1	1	P52272	P52272 [628-651]		1	2164.03												Not Reliable	Not Found	High	Not Found	Not Found	n/a	High		3.91e-05		1.427e-07	3.27			Not Used	R.GNFGGSFAGSFGGAGGHAPGVARK.A	[628-651]
		Checked	Confidence	Modification Name	Target Amino Acid	Position in Peptide	Site Probability	Peptide Sequence	# Modified PSMs	# Uncertain Modified PSMs	# Unmodified PSMs	Protein Accession	Protein Description	Position	Master	Motif	Site Status
		FALSE	High	Phospho	S	6	100	GNFGGSFAGSFGGAGGHAPGVAR	8	0	309	P52272	Heterogeneous nuclear ribonucleoprotein M OS=Homo sapiens OX=9606 GN=HNRNPM PE=1 SV=3	633	Master Protein	RGNFGGsFAGSFG	Unmodified
	FALSE	High	[K].VMATTGGMGMGPGGPGMITIPPSILNNPNIPNEIIHALQAGR.[L]	1xDeamidated [N26]; 1xPhospho [T/S]	2.4948e-06	0.000117245	1	1	1	5	P52272	P52272 [160-201]		0	4276.08	0.306	0.326	0.01	245.1	75	79.9							High	Peak Found	High	Not Found	n/a	High		3.91e-05		6.667e-08	3.16		95.99	Used	K.VMATTGGMGMGPGGPGMITIPPSILNNPNIPNEIIHALQAGR.L	[160-201]
	FALSE	High	[R].NLPFDFTWK.[M]	1xDeamidated [N1]	0.0406023	0.00182255	1	1	1	4	P52272	P52272 [659-667]		0	1168.57	0.832	1.032	0.83	108.3	90.1	111.8	89.9						High	High	High	High	n/a	High		0.0003923		0.004004	2.09		89.75	Used	R.NLPFDFTWK.M	[659-667]
	FALSE	High	[K].MGGMEGPFGGGMENMGR.[F]	1xDeamidated [N14]; 3xOxidation [M4; M12; M]	0.000192145	0.000117245	1	1	2	7	P52272	P52272 [346-362]		0	1763.65	100	100	100		160.9	83.5	155.6						Not Found	High	Peak Found	High	n/a	High		3.91e-05		9.646e-06	2.12		49.73	Used	K.MGGMEGPFGGGMENMGR.F	[346-362]
	FALSE	High	[K].MGGMEGPFGGGMENMGR.[F]	1xDeamidated [N14]; 2xOxidation [M4; M]	0.0036262	0.000117245	1	1	2	6	P52272	P52272 [346-362]		0	1747.65	0.494	0.72	0.959	126	62.3	90.8	120.9						High	High	High	High	n/a	High		3.91e-05		0.000269	2.37		51.76	Used	K.MGGMEGPFGGGMENMGR.F	[346-362]
	FALSE	High	[K].MGGMEGPFGGGMENMGR.[F]	1xDeamidated [N14]; 1xOxidation [M]	0.00247152	0.000117245	1	1	2	3	P52272	P52272 [346-362]		0	1731.66	100	100	100		163.7	37.5	198.8						High	High	High	Peak Found	n/a	High		3.91e-05		0.0001762	2.65		62.63	Used	K.MGGMEGPFGGGMENMGR.F	[346-362]
	FALSE	High	[K].MEEESGAPGVPSGNGAPGPK.[G]	1xDeamidated [N14]; 1xOxidation [M1]	5.16092e-11	0.000117245	1	1	1	44	P52272	P52272 [18-37]		0	1884.83	0.508	0.585	0.377	161.9	82.3	94.8	61.1						High	High	High	High	n/a	High		3.91e-05		2.829e-13	4.82		41.59	Used	K.MEEESGAPGVPSGNGAPGPK.G	[18-37]
	FALSE	High	[K].MEEESGAPGVPSGNGAPGPK.[G]	1xDeamidated [N14]	2.37587e-11	0.000117245	1	1	1	36	P52272	P52272 [18-37]		0	1868.83	0.538	1.206	0.696	116.3	62.6	140.2	80.9						High	High	High	High	n/a	High		3.91e-05		1.164e-13	4.58		43.77	Used	K.MEEESGAPGVPSGNGAPGPK.G	[18-37]
	FALSE	High	[K].MGGMEGPFGGGMENMGR.[F]	1xDeamidated [N14]	9.41639e-07	0.000117245	1	1	1	6	P52272	P52272 [346-362]		0	1715.66	100	100	100		35.6	194	170.4						High	High	High	High	n/a	High		3.91e-05		2.178e-08	3.62		65.26	Used	K.MGGMEGPFGGGMENMGR.F	[346-362]
	FALSE	High	[R].GIGTVTFEQSIEAVQAISMFNGQLLFDRPMHVK.[M]	1xDeamidated [N/Q]; 2xOxidation [M19; M30]	2.89781e-11	0.000117245	1	1	3	25	P52272	P52272 [245-277]		0	3696.84	4.797	1.318	0.447	52.9	253.7	69.7	23.7						High	High	High	High	n/a	High		3.91e-05		1.468e-13	8.04		96.25	Used	R.GIGTVTFEQSIEAVQAISMFNGQLLFDRPMHVK.M	[245-277]
	FALSE	High	[R].GIGTVTFEQSIEAVQAISMFNGQLLFDRPMHVK.[M]	1xDeamidated [N/Q]; 1xOxidation [M]	2.09922e-13	0.000117245	1	1	4	33	P52272	P52272 [245-277]		0	3680.85	0.064	0.706	0.744	159.1	10.1	112.4	118.4						High	High	High	High	n/a	High		3.91e-05		9.088e-16	6.37		96.15	Used	R.GIGTVTFEQSIEAVQAISMFNGQLLFDRPMHVK.M	[245-277]
	FALSE	High	[K].GDFFPPERPQQLPHGLGGIGMGLGPGGQPIDANHLNK.[G]	1xDeamidated [N/Q]; 1xOxidation [M21]	2.2767e-16	0.000117245	1	1	5	43	P52272	P52272 [286-322]		0	3835.9	1.018	7.184	0.69	40.4	41.2	290.5	27.9						High	High	High	High	n/a	High		3.91e-05		1.202e-18	8.37		73.76	Used	K.GDFFPPERPQQLPHGLGGIGMGLGPGGQPIDANHLNK.G	[286-322]
	FALSE	High	[K].GDFFPPERPQQLPHGLGGIGMGLGPGGQPIDANHLNK.[G]	1xDeamidated [N/Q]	1.28651e-17	0.000117245	1	1	5	52	P52272	P52272 [286-322]		0	3819.9	0.256	0.39	1.392	131.6	33.7	51.4	183.3						High	High	High	High	n/a	High		3.91e-05		7.417e-20	7.54		76.21	Used	K.GDFFPPERPQQLPHGLGGIGMGLGPGGQPIDANHLNK.G	[286-322]
	FALSE	High	[R].GIGTVTFEQSIEAVQAISMFNGQLLFDRPMHVK.[M]	1xDeamidated [N/Q]	2.11195e-12	0.000117245	1	1	3	5	P52272	P52272 [245-277]		0	3664.85	0.704	1.156	0.142	133.3	93.8	154	18.9						High	High	High	High	n/a	High		3.91e-05		8.52e-15	9.43		96.13	Used	R.GIGTVTFEQSIEAVQAISMFNGQLLFDRPMHVK.M	[245-277]
	FALSE	High	[K].KLKEVFSMAGVVVR.[A]	1xCarbamidomethyl [K]; 1xOxidation [M8]	5.31928e-06	0.000117245	1	1	2	4	P52272	P52272 [219-232]		2	1635.93	0.749	0.277	0.662	148.8	111.5	41.2	98.5						High	High	High	Peak Found	n/a	High		3.91e-05		1.585e-07	4.5		49.96	Used	K.KLKEVFSMAGVVVR.A	[219-232]
	FALSE	High	[K].MEEESGAPGVPSGNGAPGPKGEGERPAQNEK.[R]	1xCarbamidomethyl [K]; 1xDeamidated [N14]; 1xOxidation [M1]	2.0965e-05	0.000117245	1	1	2	8	P52272	P52272 [18-48]		1	3137.41	0.01	1.336	0.01	171.2		228.8							High	High	High	High	n/a	High		3.91e-05		7.633e-07	3.22		38.23	Used	K.MEEESGAPGVPSGNGAPGPKGEGERPAQNEK.R	[18-48]
	FALSE	High	[K].MEEESGAPGVPSGNGAPGPKGEGERPAQNEK.[R]	1xCarbamidomethyl [K]; 1xDeamidated [N14]	9.95565e-06	0.000117245	1	1	2	5	P52272	P52272 [18-48]		1	3121.41	0.214	1.298	0.883	117.8	25.2	152.9	104.1						High	Peak Found	High	High	n/a	High		3.91e-05		3.252e-07	2.75		39.45	Used	K.MEEESGAPGVPSGNGAPGPKGEGERPAQNEK.R	[18-48]
	FALSE	High	[K].EKVGEVTYVELLMDAEGK.[S]	1xCarbamidomethyl [K]	5.22201e-07	0.000117245	1	1	2	10	P52272	P52272 [93-110]		1	2067.03	0.405	0.81	0.702	137.1	55.5	111.1	96.2						High	High	High	High	n/a	High		3.91e-05		1.103e-08	5.17		65.2	Used	K.EKVGEVTYVELLMDAEGK.S	[93-110]
	FALSE	High	[K].KLKEVFSMAGVVVR.[A]	1xCarbamidomethyl [K]	1.27608e-05	0.000117245	1	1	2	6	P52272	P52272 [219-232]		2	1619.93	0.781	0.962	1.33	98.2	76.7	94.5	130.6						High	High	High	High	n/a	High		3.91e-05		4.319e-07	4.39		61.46	Used	K.KLKEVFSMAGVVVR.A	[219-232]
	FALSE	High	[K].MEEESGAPGVPSGNGAPGPKGEGERPAQNEK.[R]	1xCarbamidomethyl [K]	4.7284e-07	0.000117245	1	1	2	4	P52272	P52272 [18-48]		1	3120.43												No Quan Values	High	High	Not Found	High	n/a	High		3.91e-05		9.903e-09	3.87			Not Used	K.MEEESGAPGVPSGNGAPGPKGEGERPAQNEK.R	[18-48]
	FALSE	High	[R].NLPFDFTWKMLK.[D]	1xCarbamidomethyl [K9]; 1xOxidation [M10]	0.000162506	0.000117245	1	1	1	4	P52272	P52272 [659-670]		1	1612.82	1.501	0.982	0.911	91	136.7	89.4	82.9						High	High	High	High	n/a	High		3.91e-05		7.966e-06	3.68		77.89	Used	R.NLPFDFTWKMLK.D	[659-670]
	FALSE	High	[R].NLPFDFTWKMLK.[D]	1xCarbamidomethyl [K9]; 1xDeamidated [N1]; 1xOxidation [M10]	0.0177625	0.000680247	1	1	1	1	P52272	P52272 [659-670]		1	1613.8												Not Reliable	Not Found	High	Not Found	Not Found	n/a	High		0.0002267		0.001476	1.99			Not Used	R.NLPFDFTWKMLK.D	[659-670]
	FALSE	High	[R].NLPFDFTWK.[M]	1xCarbamidomethyl [K9]; 1xDeamidated [N1]	0.0884486	0.00369277	1	1	1	1	P52272	P52272 [659-667]		0	1225.59												Not Reliable	Not Found	Not Found	High	Not Found	n/a	High		0.0008132		0.01258	1.25			Not Used	R.NLPFDFTWK.M	[659-667]
	FALSE	High	[R].NLPFDFTWKMLK.[D]	1xCarbamidomethyl [K9]; 1xDeamidated [N1]	0.00140682	0.000117245	1	1	1	2	P52272	P52272 [659-670]		1	1597.81												No Quan Values	High	High	Not Found	Not Found	n/a	High		3.91e-05		9.344e-05	2.18			Not Used	R.NLPFDFTWKMLK.D	[659-670]
	FALSE	High	[R].FEPYANPTKR.[Y]	1xCarbamidomethyl [K9]	0.00788265	0.000226592	1	1	1	6	P52272	P52272 [61-70]		1	1279.64	0.594	1.021	1.325	101.5	60.3	103.7	134.5						High	High	High	Peak Found	n/a	High		0.0001387		0.0006128	2.71		38.77	Used	R.FEPYANPTKR.Y	[61-70]
	FALSE	High	[K].HSLSGRPLKVK.[E]	1xCarbamidomethyl [K9]	0.00561962	0.000226592	1	1	1	3	P52272	P52272 [135-145]		1	1278.76	4.547	3.858	4.09	29.6	134.8	114.4	121.2						Peak Found	High	High	High	n/a	High		0.0001387		0.000431	2.62		27.84	Used	K.HSLSGRPLKVK.E	[135-145]
	FALSE	High	[R].NLPFDFTWK.[M]	1xCarbamidomethyl [K9]	0.0055851	0.000226592	1	1	1	2	P52272	P52272 [659-667]		0	1224.6	0.622	0.708	0.694	132.3	82.3	93.7	91.8						High	High	Peak Found	Peak Found	n/a	High		0.0001387		0.000427	1.37		82.33	Used	R.NLPFDFTWK.M	[659-667]
	FALSE	High	[R].NLPFDFTWKMLK.[D]	1xCarbamidomethyl [K9]	0.000375524	0.000117245	1	1	1	6	P52272	P52272 [659-670]		1	1596.82	1.214	3.31	2.757	48.3	58.7	159.9	133.2						Peak Found	High	High	High	n/a	High		3.91e-05		2.079e-05	2.91		86.79	Used	R.NLPFDFTWKMLK.D	[659-670]
	FALSE	High	[K].KAAEVLNKHSLSGRPLK.[V]	1xCarbamidomethyl [K8]	6.94846e-08	0.000117245	1	1	1	8	P52272	P52272 [127-143]		2	1905.1	1.265	0.964	1.228	89.7	113.6	86.5	110.2						High	High	High	High	n/a	High		3.91e-05		1.097e-09	5.11		37.34	Used	K.KAAEVLNKHSLSGRPLK.V	[127-143]
	FALSE	High	[K].RGEIIAKQGGGGGGGSVPGIER.[M]	1xCarbamidomethyl [K7]; 1xDeamidated [Q8]	4.78823e-08	0.000117245	1	1	1	1	P52272	P52272 [382-403]		2	2110.1												Not Reliable	Not Found	Not Found	Not Found	High	n/a	High		3.91e-05		7.141e-10	4.54			Not Used	K.RGEIIAKQGGGGGGGSVPGIER.M	[382-403]
	FALSE	High	[K].AAEVLNKHSLSGRPLK.[V]	1xCarbamidomethyl [K7]	4.07341e-06	0.000117245	1	1	1	12	P52272	P52272 [128-143]		1	1777.01	1.196	1.252	0.952	90.9	108.7	113.8	86.5						High	High	High	High	n/a	High		3.91e-05		1.169e-07	4.27		38.4	Used	K.AAEVLNKHSLSGRPLK.V	[128-143]
	FALSE	High	[K].RGEIIAKQGGGGGGGSVPGIER.[M]	1xCarbamidomethyl [K7]	5.22621e-12	0.000117245	1	1	1	7	P52272	P52272 [382-403]		2	2109.12	0.866	1.175	1.208	94.1	81.5	110.6	113.7						High	High	High	High	n/a	High		3.91e-05		2.047e-14	5.46		41.39	Used	K.RGEIIAKQGGGGGGGSVPGIER.M	[382-403]
	FALSE	High	[R].MMNGMKLSGR.[E]	1xCarbamidomethyl [K6]; 1xOxidation [M]	0.00688555	0.000226592	1	1	2	3	P52272	P52272 [711-720]		1	1197.55	0.613	0.57	0.547	146.5	89.8	83.6	80.2						High	Peak Found	Peak Found	High	n/a	High		0.0001387		0.0005326	2.01		35.17	Used	R.MMNGMKLSGR.E	[711-720]
	FALSE	High	[R].MMNGMKLSGR.[E]	1xCarbamidomethyl [K6]; 1xDeamidated [N3]; 2xOxidation [M1; M2]	0.0977976	0.00417812	1	1	1	3	P52272	P52272 [711-720]		1	1214.53	1.773	1.094	2.049	67.6	119.9	74	138.5						Peak Found	High	High	High	n/a	High		0.000836		0.01477	1.19		31.46	Used	R.MMNGMKLSGR.E	[711-720]
	FALSE	High	[R].GEIIAKQGGGGGGGSVPGIER.[M]	1xCarbamidomethyl [K6]	4.73068e-10	0.000117245	1	1	1	4	P52272	P52272 [383-403]		1	1953.01	0.851	1.666	1.339	82.4	70.1	137.2	110.3						Peak Found	High	High	High	n/a	High		3.91e-05		3.589e-12	5.72		44.93	Used	R.GEIIAKQGGGGGGGSVPGIER.M	[383-403]
	FALSE	High	[K].WQSLKDLVK.[E]	1xCarbamidomethyl [K5]	0.00157279	0.000117245	1	1	1	8	P52272	P52272 [84-92]		1	1173.66	1.391	2.022	1.414	68.6	95.5	138.8	97.1						High	High	High	High	n/a	High		3.91e-05		0.0001059	3.09		56.03	Used	K.WQSLKDLVK.E	[84-92]
		Checked	Confidence	Modification Name	Target Amino Acid	Position in Peptide	Site Probability	Peptide Sequence	# Modified PSMs	# Uncertain Modified PSMs	# Unmodified PSMs	Protein Accession	Protein Description	Position	Master	Motif	Site Status
		FALSE	High	Phospho	S	3	100	WQSLKDLVK	3	0	31	P52272	Heterogeneous nuclear ribonucleoprotein M OS=Homo sapiens OX=9606 GN=HNRNPM PE=1 SV=3	86	Master Protein	FDVKWQsLKDLVK	Unmodified
	FALSE	High	[R].ALPKGDFFPPERPQQLPHGLGGIGMGLGPGGQPIDANHLNK.[G]	1xCarbamidomethyl [K4]; 1xOxidation [M25]	0.00531643	0.000226592	1	1	1	1	P52272	P52272 [282-322]		1	4301.2	100	100	100		76.4	163.7	159.9						Not Found	Peak Found	Peak Found	High	n/a	High		0.0001387		0.0004056	5.5		70.7	Used	R.ALPKGDFFPPERPQQLPHGLGGIGMGLGPGGQPIDANHLNK.G	[282-322]
	FALSE	High	[R].ALPKGDFFPPERPQQLPHGLGGIGMGLGPGGQPIDANHLNK.[G]	1xCarbamidomethyl [K4]; 1xDeamidated [Q]; 1xOxidation [M25]	0.000181709	0.000117245	1	1	2	3	P52272	P52272 [282-322]		1	4302.19												No Quan Values	High	Not Found	Not Found	High	n/a	High		3.91e-05		9.059e-06	5.64			Not Used	R.ALPKGDFFPPERPQQLPHGLGGIGMGLGPGGQPIDANHLNK.G	[282-322]
	FALSE	High	[R].ALPKGDFFPPERPQQLPHGLGGIGMGLGPGGQPIDANHLNK.[G]	1xCarbamidomethyl [K4]	0.0116686	0.000344177	1	1	1	1	P52272	P52272 [282-322]		1	4285.21			100				400						Not Found	Not Found	Not Found	High	n/a	High		0.0001677		0.0009331	4.69		74.27	Used	R.ALPKGDFFPPERPQQLPHGLGGIGMGLGPGGQPIDANHLNK.G	[282-322]
	FALSE	High	[R].GIGTVTFEQSIEAVQAISMFNGQLLFDRPMHVK.[M]	1xCarbamidomethyl [K33]; 1xOxidation [M30]	0.0280843	0.000992981	1	1	1	2	P52272	P52272 [245-277]		0	3736.88	4.778	4.013	1.633	35	167.3	140.5	57.2						High	Peak Found	Peak Found	High	n/a	High		0.0002496		0.002516	4.39		95.99	Used	R.GIGTVTFEQSIEAVQAISMFNGQLLFDRPMHVK.M	[245-277]
	FALSE	High	[K].MEEESGAPGVPSGNGAPGPKGEGERPAQNEK.[R]	1xCarbamidomethyl [K31]; 2xDeamidated [N14; N29]	0.00802925	0.000226592	1	1	1	2	P52272	P52272 [18-48]		1	3122.4	100	100			101.4	298.6							Not Found	High	High	Not Found	n/a	High		0.0001387		0.0006267	1.99		39.44	Used	K.MEEESGAPGVPSGNGAPGPKGEGERPAQNEK.R	[18-48]
	FALSE	High	[K].LKEVFSMAGVVVR.[A]	1xCarbamidomethyl [K2]; 1xOxidation [M7]	1.73016e-07	0.000117245	1	1	1	10	P52272	P52272 [220-232]		1	1507.83	0.534	0.689	0.872	129.3	69	89.1	112.7						High	High	High	High	n/a	High		3.91e-05		3.11e-09	3.46		54.52	Used	K.LKEVFSMAGVVVR.A	[220-232]
	FALSE	High	[K].EKVGEVTYVELLMDAEGK.[S]	1xCarbamidomethyl [K2]; 1xOxidation [M13]	1.27671e-08	0.000117245	1	1	1	4	P52272	P52272 [93-110]		1	2083.03	1.29	1.236	0.66	95.6	123.2	118.1	63.1						High	High	High	High	n/a	High		3.91e-05		1.574e-10	6.02		73.26	Used	K.EKVGEVTYVELLMDAEGK.S	[93-110]
	FALSE	High	[K].LKEVFSMAGVVVR.[A]	1xCarbamidomethyl [K2]	9.89729e-08	0.000117245	1	1	1	13	P52272	P52272 [220-232]		1	1491.84	0.898	1.038	0.83	106.2	95.4	110.3	88.1						High	High	High	High	n/a	High		3.91e-05		1.64e-09	3.71		45.88	Used	K.LKEVFSMAGVVVR.A	[220-232]
	FALSE	High	[K].GIGMGNIGPAGMGMEGIGFGINK.[M]	1xCarbamidomethyl [K23]; 2xOxidation [M12; M]	0.0899481	0.00369277	1	1	2	20	P52272	P52272 [323-345]		0	2267.06	0.915	0.619	0.532	130.5	119.4	80.7	69.4						High	High	High	High	n/a	High		0.0008132		0.0129	2.51		59.02	Used	K.GIGMGNIGPAGMGMEGIGFGINK.M	[323-345]
	FALSE	High	[K].GIGMGNIGPAGMGMEGIGFGINK.[M]	1xCarbamidomethyl [K23]; 1xOxidation [M]	0.0456721	0.002029	1	1	3	21	P52272	P52272 [323-345]		0	2251.07	1.524	1.572	1.469	71.9	109.5	113	105.6						High	High	High	High	n/a	High		0.0004196		0.004703	2.91		65.79	Used	K.GIGMGNIGPAGMGMEGIGFGINK.M	[323-345]
	FALSE	High	[K].GIGMGNIGPAGMGMEGIGFGINK.[M]	1xCarbamidomethyl [K23]	0.0153532	0.000456582	1	1	1	13	P52272	P52272 [323-345]		0	2235.07	1.81	3.816	5.573	32.8	59.3	125.1	182.7						High	High	High	High	n/a	High		0.0001677		0.001252	2.62		71.31	Used	K.GIGMGNIGPAGMGMEGIGFGINK.M	[323-345]
	FALSE	High	[K].KAAEVLNK.[H]	1xCarbamidomethyl [K1]	0.00107772	0.000117245	1	1	1	4	P52272	P52272 [127-134]		1	929.541	0.538	1.27	0.853	109.2	58.8	138.8	93.2						High	High	High	High	n/a	High		3.91e-05		6.918e-05	2.71		26.28	Used	K.KAAEVLNK.H	[127-134]
	FALSE	High	[K].EKVGEVTYVELLMDAEGKSR.[G]	1xCarbamidomethyl [K18]	3.02404e-06	0.000117245	1	1	1	3	P52272	P52272 [93-112]		2	2310.16	0.702	1.458	1.087	94.2	66.1	137.3	102.4						Peak Found	High	High	High	n/a	High		3.91e-05		8.272e-08	3.27		74.3	Used	K.EKVGEVTYVELLMDAEGKSR.G	[93-112]
	FALSE	High	[K].VGEVTYVELLMDAEGKSR.[G]	1xCarbamidomethyl [K16]; 1xOxidation [M11]	3.71373e-10	0.000117245	1	1	1	5	P52272	P52272 [95-112]		1	2069.02	0.714	0.73	0.542	134	95.7	97.8	72.6						High	High	High	High	n/a	High		3.91e-05		2.721e-12	5.48		73.29	Used	K.VGEVTYVELLMDAEGKSR.G	[95-112]
	FALSE	High	[K].VGEVTYVELLMDAEGK.[S]	1xCarbamidomethyl [K16]	0.00338793	0.000117245	1	1	1	3	P52272	P52272 [95-110]		0	1809.89	100	100	100		83.8	141	175.2						Not Found	High	High	High	n/a	High		3.91e-05		0.0002498	2.38		86.34	Used	K.VGEVTYVELLMDAEGK.S	[95-110]
	FALSE	High	[K].VGEVTYVELLMDAEGKSR.[G]	1xCarbamidomethyl [K16]	3.18053e-11	0.000117245	1	1	1	6	P52272	P52272 [95-112]		1	2053.03	7.555	9.958	7.798	15.2	114.9	151.4	118.6						High	High	High	Peak Found	n/a	High		3.91e-05		1.627e-13	5.74		79.43	Used	K.VGEVTYVELLMDAEGKSR.G	[95-112]
	FALSE	High	[R].LGSTVFVANLDYKVGWK.[K]	1xCarbamidomethyl [K13]; 1xDeamidated [N9]	2.02022e-06	0.000117245	1	1	1	2	P52272	P52272 [202-218]		1	1955.03												Not Reliable	High	High	Not Found	Not Found	n/a	High		3.91e-05		5.232e-08	3.63			Not Used	R.LGSTVFVANLDYKVGWK.K	[202-218]
	FALSE	High	[R].GGNRFEPYANPTKR.[Y]	1xCarbamidomethyl [K13]	1.03333e-05	0.000117245	1	1	1	4	P52272	P52272 [57-70]		2	1663.83	0.574	0.719	0.698	133.8	76.7	96.1	93.4						Peak Found	High	High	Peak Found	n/a	High		3.91e-05		3.398e-07	5.9		38.09	Used	R.GGNRFEPYANPTKR.Y	[57-70]
	FALSE	High	[R].LGSTVFVANLDYKVGWK.[K]	1xCarbamidomethyl [K13]	7.72284e-09	0.000117245	1	1	1	7	P52272	P52272 [202-218]		1	1954.04	0.939	1.544	0.582	98.4	92.4	151.9	57.2						High	High	High	High	n/a	High		3.91e-05		8.857e-11	5.52		74.91	Used	R.LGSTVFVANLDYKVGWK.K	[202-218]
	FALSE	High	[R].LGSTVFVANLDYKVGWKK.[L]	1xCarbamidomethyl [K13]	0.0016733	0.000117245	1	1	1	3	P52272	P52272 [202-219]		2	2082.14	100	100	100		141.5	140.1	118.4						Not Found	High	High	High	n/a	High		3.91e-05		0.0001134	2.13		67.93	Used	R.LGSTVFVANLDYKVGWKK.L	[202-219]
	FALSE	High	[R].AFITNIPFDVK.[W]	1xCarbamidomethyl [K11]	0.0006323	0.000117245	1	1	1	2	P52272	P52272 [73-83]		0	1321.72	0.825	1.13	1.473	90.3	74.5	102.1	133.1						High	High	Peak Found	Peak Found	n/a	High		3.91e-05		3.76e-05	2.87		78.15	Used	R.AFITNIPFDVK.W	[73-83]
	FALSE	High	[R].AFITNIPFDVKWQSLK.[D]	1xCarbamidomethyl [K11]	6.77809e-08	0.000117245	1	1	1	6	P52272	P52272 [73-88]		1	1964.06	1.376	1.354	1.374	78.4	107.8	106.1	107.7						High	High	High	High	n/a	High		3.91e-05		1.065e-09	5.27		85.17	Used	R.AFITNIPFDVKWQSLK.D	[73-88]
	FALSE	High	[R].ADILEDKDGKSR.[G]	1xCarbamidomethyl [K10]	0.000342155	0.000117245	1	1	1	4	P52272	P52272 [233-244]		2	1403.71	0.69	1.01	0.563	122.6	84.6	123.8	69						High	High	High	High	n/a	High		3.91e-05		1.864e-05	2.82		29.63	Used	R.ADILEDKDGKSR.G	[233-244]
	FALSE	High	[R].INEILSNALKR.[G]	1xCarbamidomethyl [K10]	6.24944e-05	0.000117245	1	1	1	4	P52272	P52272 [372-382]		1	1327.77	0.951	1.557	1.482	80.2	76.2	124.8	118.8						High	High	High	High	n/a	High		3.91e-05		2.664e-06	4.35		53.07	Used	R.INEILSNALKR.G	[372-382]
	FALSE	High	[K].GDFFPPERPQQLPHGLGGIGMGLGPGGQPIDANHLNK.[G]	1xCarbamidomethyl [H]; 2xDeamidated [Q11; Q]; 1xOxidation [M21]	5.03114e-07	0.000117245	1	1	2	6	P52272	P52272 [286-322]		0	3893.9	0.608	0.532	0.348	160.8	97.7	85.5	56						High	High	High	Peak Found	n/a	High		3.91e-05		1.061e-08	3.54		71.07	Used	K.GDFFPPERPQQLPHGLGGIGMGLGPGGQPIDANHLNK.G	[286-322]
	FALSE	High	[K].GDFFPPERPQQLPHGLGGIGMGLGPGGQPIDANHLNK.[G]	1xCarbamidomethyl [H]; 1xOxidation [M21]	3.59852e-07	0.000117245	1	1	2	4	P52272	P52272 [286-322]		0	3891.93	1.571	1.365	0.993	81.1	127.5	110.8	80.6						Peak Found	High	High	High	n/a	High		3.91e-05		7.202e-09	4.97		71.15	Used	K.GDFFPPERPQQLPHGLGGIGMGLGPGGQPIDANHLNK.G	[286-322]
	FALSE	High	[K].GDFFPPERPQQLPHGLGGIGMGLGPGGQPIDANHLNK.[G]	1xCarbamidomethyl [H]; 1xDeamidated [Q]; 1xOxidation [M21]	3.92452e-06	0.000117245	1	1	4	9	P52272	P52272 [286-322]		0	3892.92	0.796	0.811	0.277	138.7	110.4	112.5	38.4						High	High	High	High	n/a	High		3.91e-05		1.113e-07	5.54		70.98	Used	K.GDFFPPERPQQLPHGLGGIGMGLGPGGQPIDANHLNK.G	[286-322]
	FALSE	High	[R].MGPLGLDHMASSIER.[M]	1xCarbamidomethyl [H8]; 2xOxidation [M1; M9]	9.0146e-06	0.000117245	1	1	1	7	P52272	P52272 [457-471]		0	1702.79	0.684	0.491	0.229	166.4	113.7	81.7	38.1						High	High	High	Peak Found	n/a	High		3.91e-05		2.897e-07	3.71		46.63	Used	R.MGPLGLDHMASSIER.M	[457-471]
	FALSE	High	[R].MGPLGLDHMASSIER.[M]	1xCarbamidomethyl [H8]; 1xOxidation [M]	2.37473e-08	0.000117245	1	1	2	88	P52272	P52272 [457-471]		0	1686.79	0.724	0.669	0.648	131.5	95.3	88	85.2						High	High	High	High	n/a	High		3.91e-05		3.194e-10	3.96		41.23	Used	R.MGPLGLDHMASSIER.M	[457-471]
	FALSE	High	[R].MGPLGLDHMASSIER.[M]	1xCarbamidomethyl [H8]	3.71313e-09	0.000117245	1	1	1	55	P52272	P52272 [457-471]		0	1670.8	0.979	1.736	1.012	84.6	82.8	146.9	85.7						High	High	High	High	n/a	High		3.91e-05		3.82e-11	3.73		51.44	Used	R.MGPLGLDHMASSIER.M	[457-471]
	FALSE	High	[R].MGAGLGHGMDR.[V]	1xCarbamidomethyl [H7]; 2xOxidation [M1; M9]	0.0083306	0.000226592	1	1	1	5	P52272	P52272 [419-429]		0	1190.5	1.527	0.507	0.671	108	164.9	54.7	72.4						High	High	High	High	n/a	High		0.0001387		0.0006532	2.5		25.81	Used	R.MGAGLGHGMDR.V	[419-429]
	FALSE	High	[R].MGAGLGHGMDR.[V]	1xCarbamidomethyl [H7]; 1xOxidation [M]	0.000706974	0.000117245	1	1	2	21	P52272	P52272 [419-429]		0	1174.51	0.962	1.234	1.172	91.6	88.1	113	107.3						High	High	High	High	n/a	High		3.91e-05		4.284e-05	1.95		27.79	Used	R.MGAGLGHGMDR.V	[419-429]
	FALSE	High	[R].MGAGLGHGMDR.[V]	1xCarbamidomethyl [H7]	0.000204445	0.000117245	1	1	1	9	P52272	P52272 [419-429]		0	1158.51	0.787	1.824	1.461	78.9	62.1	143.8	115.2						High	High	High	High	n/a	High		3.91e-05		1.037e-05	3.05		26.21	Used	R.MGAGLGHGMDR.V	[419-429]
	FALSE	High	[R].GIGTVTFEQSIEAVQAISMFNGQLLFDRPMHVK.[M]	1xCarbamidomethyl [H31]; 1xDeamidated [N21]	0.102232	0.00427733	1	1	1	1	P52272	P52272 [245-277]		0	3721.87												No Quan Values	Not Found	High	Not Found	Not Found	n/a	High		0.0008875		0.01586	4.5			Not Used	R.GIGTVTFEQSIEAVQAISMFNGQLLFDRPMHVK.M	[245-277]
	FALSE	High	[K].HSLSGRPLK.[V]	1xCarbamidomethyl [H1]	0.00251783	0.000117245	1	1	1	13	P52272	P52272 [135-143]		0	1051.6	1.124	1.48	1.24	82.6	92.8	122.2	102.4						High	High	High	High	n/a	High		3.91e-05		0.0001801	2.63		27.59	Used	K.HSLSGRPLK.V	[135-143]
	FALSE	High	[R].GNFGGSFAGSFGGAGGHAPGVAR.[K]	1xCarbamidomethyl [H17]; 1xDeamidated [N2]	8.69073e-10	0.000117245	1	1	1	6	P52272	P52272 [628-650]		0	2092.96	1.037	1.741	1.587	74.6	77.3	129.8	118.3						High	High	High	High	n/a	High		3.91e-05		7.194e-12	4.57		61.84	Used	R.GNFGGSFAGSFGGAGGHAPGVAR.K	[628-650]
		Checked	Confidence	Modification Name	Target Amino Acid	Position in Peptide	Site Probability	Peptide Sequence	# Modified PSMs	# Uncertain Modified PSMs	# Unmodified PSMs	Protein Accession	Protein Description	Position	Master	Motif	Site Status
		FALSE	High	Phospho	S	6	100	GNFGGSFAGSFGGAGGHAPGVAR	8	0	309	P52272	Heterogeneous nuclear ribonucleoprotein M OS=Homo sapiens OX=9606 GN=HNRNPM PE=1 SV=3	633	Master Protein	RGNFGGsFAGSFG	Unmodified
	FALSE	High	[R].GNFGGSFAGSFGGAGGHAPGVAR.[K]	1xCarbamidomethyl [H17]	1.91293e-14	0.000117245	1	1	1	14	P52272	P52272 [628-650]		0	2091.97	1.106	1.838	1.389	75	82.9	137.8	104.2						High	High	High	High	n/a	High		3.91e-05		8.841e-17	7.02		56.78	Used	R.GNFGGSFAGSFGGAGGHAPGVAR.K	[628-650]
		Checked	Confidence	Modification Name	Target Amino Acid	Position in Peptide	Site Probability	Peptide Sequence	# Modified PSMs	# Uncertain Modified PSMs	# Unmodified PSMs	Protein Accession	Protein Description	Position	Master	Motif	Site Status
		FALSE	High	Phospho	S	6	100	GNFGGSFAGSFGGAGGHAPGVAR	8	0	309	P52272	Heterogeneous nuclear ribonucleoprotein M OS=Homo sapiens OX=9606 GN=HNRNPM PE=1 SV=3	633	Master Protein	RGNFGGsFAGSFG	Unmodified
	FALSE	High	[K].GDFFPPERPQQLPHGLGGIGMGLGPGGQPIDANHLNK.[G]	1xCarbamidomethyl [H14]; 3xDeamidated [Q10; Q11; N/Q]	0.000835824	0.000117245	1	1	2	25	P52272	P52272 [286-322]		0	3878.89	1.35	1.018	1.657	79.6	107.5	81	131.9						High	High	High	High	n/a	High		3.91e-05		5.193e-05	2.88		71.15	Used	K.GDFFPPERPQQLPHGLGGIGMGLGPGGQPIDANHLNK.G	[286-322]
	FALSE	High	[K].GDFFPPERPQQLPHGLGGIGMGLGPGGQPIDANHLNK.[G]	1xCarbamidomethyl [H14]; 2xDeamidated [N/Q]	1.5277e-05	0.000117245	1	1	3	22	P52272	P52272 [286-322]		0	3877.91	2.433	1.516	1.264	64.4	156.6	97.6	81.4						High	High	High	High	n/a	High		3.91e-05		5.309e-07	4.55		75.56	Used	K.GDFFPPERPQQLPHGLGGIGMGLGPGGQPIDANHLNK.G	[286-322]
	FALSE	High	[K].GDFFPPERPQQLPHGLGGIGMGLGPGGQPIDANHLNK.[G]	1xCarbamidomethyl [H14]	2.62179e-06	0.000117245	1	1	1	30	P52272	P52272 [286-322]		0	3875.94	1.436	1.6	2.144	64.7	93	103.6	138.7						High	High	High	High	n/a	High		3.91e-05		7.052e-08	6.03		67.6	Used	K.GDFFPPERPQQLPHGLGGIGMGLGPGGQPIDANHLNK.G	[286-322]
	FALSE	High	[R].GIGTVTFEQSIEAVQAISMFNGQLLFDRPMHVK.[M]	1xCarbamidomethyl [H/K]; 2xOxidation [M19; M30]	6.98944e-06	0.000117245	1	1	2	2	P52272	P52272 [245-277]		0	3752.88	0.849	0.281	0.01	187.9	159.4	52.7							High	Peak Found	Peak Found	Not Found	n/a	High		3.91e-05		2.166e-07	8.37		95.71	Used	R.GIGTVTFEQSIEAVQAISMFNGQLLFDRPMHVK.M	[245-277]
	FALSE	High	[R].ALPKGDFFPPERPQQLPHGLGGIGMGLGPGGQPIDANHLNK.[G]	1xCarbamidomethyl [H/K]; 1xDeamidated [Q]	6.21078e-05	0.000117245	1	1	4	4	P52272	P52272 [282-322]		1	4286.19												No Quan Values	Not Found	Not Found	High	Not Found	n/a	High		3.91e-05		2.646e-06	2.55			Not Used	R.ALPKGDFFPPERPQQLPHGLGGIGMGLGPGGQPIDANHLNK.G	[282-322]
	FALSE	High	[R].GIGTVTFEQSIEAVQAISMFNGQLLFDRPMHVK.[M]	1xCarbamidomethyl [H/K]; 1xDeamidated [N/Q]; 1xOxidation [M]	0.0478638	0.002029	1	1	5	7	P52272	P52272 [245-277]		0	3737.87	0.062	0.04	2.413	113.8	7.1	4.5	274.6						High	High	Peak Found	High	n/a	High		0.0004196		0.005008	5.3		95.95	Used	R.GIGTVTFEQSIEAVQAISMFNGQLLFDRPMHVK.M	[245-277]
	FALSE	High	[K].GDFFPPERPQQLPHGLGGIGMGLGPGGQPIDANHLNK.[G]	1xCarbamidomethyl [H/K]; 1xDeamidated [N/Q]	1.14195e-09	0.000117245	1	1	9	52	P52272	P52272 [286-322]		0	3876.92	2.334	0.927	0.803	79	184.4	73.2	63.4						High	High	High	High	n/a	High		3.91e-05		9.862e-12	4.6		67.15	Used	K.GDFFPPERPQQLPHGLGGIGMGLGPGGQPIDANHLNK.G	[286-322]
	FALSE	High	[K].DKFNECGHVLYADIKMENGK.[S]	1xCarbamidomethyl [C6]; 2xDeamidated [N4; N18]; 1xOxidation [M16]	1.89833e-05	0.000117245	1	1	1	1	P52272	P52272 [671-690]		2	2386.07												Not Reliable	Not Found	Not Found	High	Not Found	n/a	High		3.91e-05		6.81e-07	3.67			Not Used	K.DKFNECGHVLYADIKMENGK.S	[671-690]
	FALSE	High	[K].DKFNECGHVLYADIK.[M]	1xCarbamidomethyl [C6]; 1xDeamidated [N4]	1.28486e-09	0.000117245	1	1	1	37	P52272	P52272 [671-685]		1	1809.85	0.905	1.027	0.86	105.5	95.4	108.3	90.7						High	High	High	High	n/a	High		3.91e-05		1.129e-11	5.2		52.9	Used	K.DKFNECGHVLYADIK.M	[671-685]
	FALSE	High	[K].DKFNECGHVLYADIKMENGK.[S]	1xCarbamidomethyl [C6]; 1xDeamidated [N18]; 1xOxidation [M16]	3.30172e-12	0.000117245	1	1	1	14	P52272	P52272 [671-690]		2	2385.08	0.534	0.485	0.718	146.1	78.1	70.8	105						High	High	High	High	n/a	High		3.91e-05		1.312e-14	6.25		48.89	Used	K.DKFNECGHVLYADIKMENGK.S	[671-690]
	FALSE	High	[K].DKFNECGHVLYADIK.[M]	1xCarbamidomethyl [C6]	2.46522e-09	0.000117245	1	1	1	74	P52272	P52272 [671-685]		1	1808.86	0.433	0.734	0.467	151.9	65.8	111.4	70.9						High	High	High	High	n/a	High		3.91e-05		2.39e-11	5.36		50.6	Used	K.DKFNECGHVLYADIK.M	[671-685]
	FALSE	High	[K].FNECGHVLYADIK.[M]	1xCarbamidomethyl [C4]; 1xDeamidated [N2]	5.03114e-07	0.000117245	1	1	1	17	P52272	P52272 [673-685]		0	1566.73	0.952	1.726	1.303	80.3	76.5	138.6	104.6						High	High	High	High	n/a	High		3.91e-05		1.058e-08	4.26		55.29	Used	K.FNECGHVLYADIK.M	[673-685]
	FALSE	High	[K].FNECGHVLYADIKMENGK.[S]	1xCarbamidomethyl [C4]; 1xDeamidated [N16]; 1xOxidation [M14]	4.58393e-07	0.000117245	1	1	1	10	P52272	P52272 [673-690]		1	2141.96	0.64	0.619	0.509	144.5	92.5	89.4	73.5						High	High	High	High	n/a	High		3.91e-05		9.504e-09	3		48.38	Used	K.FNECGHVLYADIKMENGK.S	[673-690]
	FALSE	High	[K].FNECGHVLYADIK.[M]	1xCarbamidomethyl [C4]	3.92579e-08	0.000117245	1	1	1	41	P52272	P52272 [673-685]		0	1565.74	0.614	1.049	0.832	114.5	70.2	120.1	95.2						High	High	High	High	n/a	High		3.91e-05		5.698e-10	5.04		51.83	Used	K.FNECGHVLYADIK.M	[673-685]
	FALSE	High	[K].SRGCAVVEFK.[M]	1xCarbamidomethyl [C4]	0.00548281	0.000226592	1	1	1	4	P52272	P52272 [111-120]		1	1152.58	0.1	0.065	0.078	321.7	32.1	21.1	25.2						High	High	High	Peak Found	n/a	High		0.0001387		0.0004186	3.05		40.26	Used	K.SRGCAVVEFK.M	[111-120]
	FALSE	High	[R].KACQIFVR.[N]	1xCarbamidomethyl [C3]; 1xDeamidated [Q4]	0.0484271	0.0021355	1	1	1	2	P52272	P52272 [651-658]		1	1022.55	0.696	1.391	0.884	100.7	70.1	140.1	89.1						High	Peak Found	High	Peak Found	n/a	High		0.0004196		0.005072	1.77		42.57	Used	R.KACQIFVR.N	[651-658]
	FALSE	High	[R].KACQIFVR.[N]	1xCarbamidomethyl [C3]	0.0018136	0.000117245	1	1	1	17	P52272	P52272 [651-658]		1	1021.56	0.832	0.939	0.848	110.5	91.9	103.8	93.8						High	High	High	High	n/a	High		3.91e-05		0.0001244	3.02		39.18	Used	R.KACQIFVR.N	[651-658]
	FALSE	High	[R].GCAVVEFKMEESMK.[K]	1xCarbamidomethyl [C2]; 2xOxidation [M9; M13]	2.32977e-05	0.000117245	1	1	1	4	P52272	P52272 [113-126]		1	1676.73	5.497	2.527	3.443	32.1	176.4	81.1	110.5						High	High	High	High	n/a	High		3.91e-05		8.603e-07	3.5		41.88	Used	R.GCAVVEFKMEESMK.K	[113-126]
	FALSE	High	[R].GCAVVEFKMEESMK.[K]	1xCarbamidomethyl [C2]; 1xOxidation [M9]	1.19207e-06	0.000117245	1	1	1	5	P52272	P52272 [113-126]		1	1660.74	100	100	100		123	122.3	154.7						Not Found	High	High	High	n/a	High		3.91e-05		2.84e-08	3.47		46.36	Used	R.GCAVVEFKMEESMK.K	[113-126]
	FALSE	High	[R].GCAVVEFKMEESMKK.[A]	1xCarbamidomethyl [C2]; 1xOxidation [M9]	0.000218886	0.000117245	1	1	1	2	P52272	P52272 [113-127]		2	1788.83												No Quan Values	Not Found	High	Not Found	High	n/a	High		3.91e-05		1.123e-05	4.44			Not Used	R.GCAVVEFKMEESMKK.A	[113-127]
	FALSE	High	[K].ACQIFVR.[N]	1xCarbamidomethyl [C2]	0.0495725	0.00233609	1	1	1	13	P52272	P52272 [652-658]		0	893.466	1.286	1.939	1.396	71.2	91.5	138	99.4						High	High	High	High	n/a	High		0.0004777		0.005262	2.07		44.59	Used	K.ACQIFVR.N	[652-658]
	FALSE	High	[R].GCAVVEFK.[M]	1xCarbamidomethyl [C2]	0.0513388	0.00233609	1	1	1	18	P52272	P52272 [113-120]		0	909.45	1.258	1.906	1.29	73.3	92.2	139.8	94.6						High	High	High	High	n/a	High		0.0004995		0.005542	2.31		44.97	Used	R.GCAVVEFK.M	[113-120]
	FALSE	High	[K].GCGVVKFESPEVAER.[A]	1xCarbamidomethyl [C2]	2.54168e-06	0.000117245	1	1	1	5	P52272	P52272 [693-707]		1	1663.81	0.529	0.466	0.518	159.2	84.2	74.1	82.5						High	Peak Found	High	High	n/a	High		3.91e-05		6.768e-08	4.47		49.3	Used	K.GCGVVKFESPEVAER.A	[693-707]
	FALSE	High	[K].VGEVTYVELLMDAEGKSRGCAVVEFK.[M]	1xCarbamidomethyl [C20]	0.00115376	0.000117245	1	1	1	2	P52272	P52272 [95-120]		2	2886.44	2.538	3.459	2.108	43.9	111.5	152	92.6						High	High	Peak Found	Peak Found	n/a	High		3.91e-05		7.46e-05	2.54		83.44	Used	K.VGEVTYVELLMDAEGKSRGCAVVEFK.M	[95-120]
	FALSE	High	[K].AAEVLNK.[H]		0.00412835	0.000226592	1	1	1	16	P52272	P52272 [128-134]		0	744.425	0.761	1.313	1.058	96.8	73.7	127.1	102.4						High	High	High	High	High	High	6.382e-05	0.0004777	0.0008039	0.005367	2.12	35	29.13	Used	K.AAEVLNK.H	[128-134]
	FALSE	High	[K].AAEVLNKHSLSGRPLK.[V]		0.000198199	0.000117245	1	1	1	22	P52272	P52272 [128-143]		1	1719.99	1.029	0.996	0.868	102.7	105.7	102.3	89.2						High	High	High	High	High	High	6.382e-05	3.91e-05	0.002052	9.985e-06	3.91	42	38.51	Used	K.AAEVLNKHSLSGRPLK.V	[128-143]
	FALSE	High	[M].AAGVEAAAEVAATEIK.[M]		1.53797e-08	0.000117245	1	1	1	11	P52272	P52272 [2-17]		0	1500.79	0.598	0.764	0.487	140.4	84	107.2	68.4						High	High	High	High	High	n/a	6.382e-05		2.586e-10			93	64.01	Used	M.AAGVEAAAEVAATEIK.M	[2-17]
	FALSE	High	[R].ADILEDK.[D]		0.00793122	0.000226592	1	1	1	8	P52272	P52272 [233-239]		0	803.415	0.383	0.529	0.366	175.6	67.2	92.9	64.2						High	High	High	High	High	High	6.382e-05	0.0005805	0.001771	0.007425	1.79	35	39.27	Used	R.ADILEDK.D	[233-239]
	FALSE	High	[R].ADILEDKDGK.[S]		0.000110608	0.000117245	1	1	1	47	P52272	P52272 [233-242]		1	1103.56	0.825	1.205	0.86	102.8	84.9	123.9	88.4						High	High	High	High	High	High	6.382e-05	3.91e-05	1.059e-05	5.293e-06	2.98	60	35.21	Used	R.ADILEDKDGK.S	[233-242]
	FALSE	High	[R].AFITNIPFDVK.[W]		1.99495e-05	0.000117245	1	1	1	353	P52272	P52272 [73-83]		0	1264.69	0.88	1.132	0.74	106.6	93.8	120.6	78.9						High	High	High	High	High	High	6.382e-05	3.91e-05	1.367e-06	2.026e-06	3.16	57	77.96	Used	R.AFITNIPFDVK.W	[73-83]
	FALSE	High	[R].AFITNIPFDVKWQSLK.[D]		1.87523e-06	0.000117245	1	1	1	12	P52272	P52272 [73-88]		1	1907.04	1.05	1.129	0.802	100.5	105.5	113.4	80.6						High	High	High	High	High	High	6.382e-05	3.91e-05	8.064e-08	1.012e-07	3.49	77	85.37	Used	R.AFITNIPFDVKWQSLK.D	[73-88]
	FALSE	High	[R].AFITNIPFDVKWQSLKDLVK.[E]		5.31824e-05	0.000117245	1	1	1	5	P52272	P52272 [73-92]		2	2362.32	1.045	0.748	0.784	111.8	116.9	83.7	87.7						Peak Found	High	High	High	n/a	High		3.91e-05		2.219e-06	3.38		91.31	Used	R.AFITNIPFDVKWQSLKDLVK.E	[73-92]
		Checked	Confidence	Modification Name	Target Amino Acid	Position in Peptide	Site Probability	Peptide Sequence	# Modified PSMs	# Uncertain Modified PSMs	# Unmodified PSMs	Protein Accession	Protein Description	Position	Master	Motif	Site Status
		FALSE	High	Phospho	S	3	100	WQSLKDLVK	3	0	31	P52272	Heterogeneous nuclear ribonucleoprotein M OS=Homo sapiens OX=9606 GN=HNRNPM PE=1 SV=3	86	Master Protein	FDVKWQsLKDLVK	Unmodified
	FALSE	High	[K].DKFNECGHVLYADIK.[M]		0.0358587	0.00163324	1	1	1	2	P52272	P52272 [671-685]		1	1751.84	2.566	2.026	1.852	53.7	137.9	108.9	99.5						Peak Found	High	High	Peak Found	High	n/a	0.0003962		0.01097			25	50.62	Used	K.DKFNECGHVLYADIK.M	[671-685]
	FALSE	High	[K].EKVGEVTYVELLMDAEGK.[S]		1.31737e-10	0.000117245	1	1	1	79	P52272	P52272 [93-110]		1	2010.01	5.4	8.09	7.499	18.2	98.2	147.2	136.4						High	High	High	High	High	High	6.382e-05	3.91e-05	3.973e-11	8.315e-13	6.18	110	79.7	Used	K.EKVGEVTYVELLMDAEGK.S	[93-110]
	FALSE	High	[K].EVFSMAGVVVR.[A]		9.12515e-05	0.000117245	1	1	1	107	P52272	P52272 [222-232]		0	1193.63	0.968	1.836	1.424	76.5	74	140.5	108.9						High	High	High	High	High	High	6.382e-05	3.91e-05	8.39e-06	2.288e-05	2.82	59	68.38	Used	K.EVFSMAGVVVR.A	[222-232]
	FALSE	High	[R].FEPYANPTK.[R]		0.00199012	0.000117245	1	1	1	45	P52272	P52272 [61-69]		0	1066.52	0.618	0.964	0.731	120.7	74.5	116.4	88.3						High	High	High	High	High	High	6.382e-05	0.0002267	0.0003369	0.00139	1.52	44	41.47	Used	R.FEPYANPTK.R	[61-69]
	FALSE	High	[R].FEPYANPTKR.[Y]		0.00428412	0.000226592	1	1	1	40	P52272	P52272 [61-70]		1	1222.62	0.752	1.007	0.961	107.5	80.9	108.3	103.3						High	High	High	High	High	High	6.382e-05	0.0001387	0.0008405	0.000695	2.68	27	38.8	Used	R.FEPYANPTKR.Y	[61-70]
	FALSE	High	[K].FESPEVAER.[A]		0.000508916	0.000117245	1	1	1	20	P52272	P52272 [699-707]		0	1063.51	0.955	2.052	1.142	77.7	74.2	159.4	88.7						High	High	High	High	High	High	6.382e-05	0.0001387	6.548e-05	0.0004809	2.41	54	41.37	Used	K.FESPEVAER.A	[699-707]
	FALSE	High	[R].FGSGMNMGR.[I]		0.000616807	0.000117245	1	1	1	30	P52272	P52272 [363-371]		0	956.408	0.841	1.702	1.157	85.1	71.6	144.8	98.5						High	High	High	High	High	High	6.382e-05	3.91e-05	8.254e-05	0.0001236	2.61	58	41	Used	R.FGSGMNMGR.I	[363-371]
	FALSE	High	[R].GCAVVEFK.[M]		0.00353769	0.000117245	1	1	1	2	P52272	P52272 [113-120]		0	852.428	0.775	1.348	0.937	98.5	76.4	132.8	92.3						Peak Found	Peak Found	High	High	High	n/a	6.382e-05		0.0006706			43	44.97	Used	R.GCAVVEFK.M	[113-120]
	FALSE	High	[K].GDFFPPERPQQLPHGLGGIGMGLGPGGQPIDANHLNK.[G]		7.04882e-20	0.000117245	1	1	1	110	P52272	P52272 [286-322]		0	3818.92	0.897	2.81	1.515	64.3	57.7	180.6	97.4						High	High	High	High	High	High	6.382e-05	3.91e-05	1.7e-12	4.724e-22	8.75	105	75.26	Used	K.GDFFPPERPQQLPHGLGGIGMGLGPGGQPIDANHLNK.G	[286-322]
	FALSE	High	[R].GEIIAKQGGGGGGGSVPGIER.[M]		2.54124e-05	0.000117245	1	1	1	2	P52272	P52272 [383-403]		1	1895.99	1.067	0.695	0.904	109.1	116.4	75.9	98.6						Peak Found	High	Peak Found	Peak Found	High	High	6.382e-05	3.91e-05	0.0002156	9.512e-07	4.03	59	45.13	Used	R.GEIIAKQGGGGGGGSVPGIER.M	[383-403]
	FALSE	High	[R].GGNRFEPYANPTK.[R]		1.60546e-05	0.000117245	1	1	1	46	P52272	P52272 [57-69]		1	1450.71	0.763	1.036	0.879	108.8	82.9	112.7	95.6						High	High	High	High	High	High	6.382e-05	3.91e-05	2.32e-05	5.611e-07	4.32	50	39.95	Used	R.GGNRFEPYANPTK.R	[57-69]
	FALSE	High	[R].GGNRFEPYANPTKR.[Y]		1.67703e-06	0.000117245	1	1	1	15	P52272	P52272 [57-70]		2	1606.81	0.817	0.73	0.762	120.9	98.8	88.2	92.1						High	High	High	High	n/a	High		3.91e-05		4.215e-08	5.49		38.12	Used	R.GGNRFEPYANPTKR.Y	[57-70]
	FALSE	High	[K].GIGMGNIGPAGMGMEGIGFGINK.[M]		3.60257e-14	0.000117245	1	1	1	24	P52272	P52272 [323-345]		0	2178.05	0.402	6.086	6.86	27.9	11.2	169.7	191.3						High	High	High	High	High	High	6.382e-05	3.91e-05	1.551e-13	1.634e-16	6.47	128	86.19	Used	K.GIGMGNIGPAGMGMEGIGFGINK.M	[323-345]
	FALSE	High	[R].GIGTVTFEQSIEAVQAISMFNGQLLFDRPMHVK.[M]		1.41089e-12	0.000117245	1	1	1	6	P52272	P52272 [245-277]		0	3663.87	1.242	3.963	12.761	21.1	26.2	83.6	269.1						Peak Found	Peak Found	High	High	High	High	6.382e-05	3.91e-05	6.808e-08	5.753e-15	9.28	45	96.21	Used	R.GIGTVTFEQSIEAVQAISMFNGQLLFDRPMHVK.M	[245-277]
	FALSE	High	[R].GNFGGSFAGSFGGAGGHAPGVAR.[K]		1.38576e-16	0.000117245	1	1	1	243	P52272	P52272 [628-650]		0	2034.95	1.133	1.238	1.558	81.2	91.9	100.5	126.4						High	High	High	High	High	High	6.382e-05	3.91e-05	4.728e-17	7.426e-19	6.33	168	57.04	Used	R.GNFGGSFAGSFGGAGGHAPGVAR.K	[628-650]
		Checked	Confidence	Modification Name	Target Amino Acid	Position in Peptide	Site Probability	Peptide Sequence	# Modified PSMs	# Uncertain Modified PSMs	# Unmodified PSMs	Protein Accession	Protein Description	Position	Master	Motif	Site Status
		FALSE	High	Phospho	S	6	100	GNFGGSFAGSFGGAGGHAPGVAR	8	0	309	P52272	Heterogeneous nuclear ribonucleoprotein M OS=Homo sapiens OX=9606 GN=HNRNPM PE=1 SV=3	633	Master Protein	RGNFGGsFAGSFG	Unmodified
	FALSE	High	[R].GNFGGSFAGSFGGAGGHAPGVARK.[A]		1.17717e-05	0.000117245	1	1	1	4	P52272	P52272 [628-651]		1	2163.05	0.597	0.428	0.386	165.9	99.1	71	64						Peak Found	Peak Found	High	High	High	High	6.382e-05	3.91e-05	0.0003964	3.926e-07	3.08	35	51.5	Used	R.GNFGGSFAGSFGGAGGHAPGVARK.A	[628-651]
		Checked	Confidence	Modification Name	Target Amino Acid	Position in Peptide	Site Probability	Peptide Sequence	# Modified PSMs	# Uncertain Modified PSMs	# Unmodified PSMs	Protein Accession	Protein Description	Position	Master	Motif	Site Status
		FALSE	High	Phospho	S	6	100	GNFGGSFAGSFGGAGGHAPGVAR	8	0	309	P52272	Heterogeneous nuclear ribonucleoprotein M OS=Homo sapiens OX=9606 GN=HNRNPM PE=1 SV=3	633	Master Protein	RGNFGGsFAGSFG	Unmodified
	FALSE	High	[K].HSLSGRPLK.[V]		0.0103247	0.000226592	1	1	1	49	P52272	P52272 [135-143]		0	994.579	1.115	1.34	0.989	90	100.3	120.6	89						High	High	High	High	High	High	0.0001212	0.0001387	0.003873	0.0008171	2.32	40	26.17	Used	K.HSLSGRPLK.V	[135-143]
	FALSE	High	[K].KAAEVLNK.[H]		0.000384959	0.000117245	1	1	1	19	P52272	P52272 [127-134]		1	872.52	0.567	1.281	0.895	106.8	60.6	136.9	95.6						High	High	High	High	High	High	6.382e-05	3.91e-05	4.717e-05	0.0001157	3.43	61	26.31	Used	K.KAAEVLNK.H	[127-134]
	FALSE	High	[R].KACQIFVR.[N]		0.00295713	0.000117245	1	1	1	2	P52272	P52272 [651-658]		1	964.54	0.075	0.589	0.141	221.6	16.6	130.6	31.2						High	Peak Found	High	Peak Found	High	n/a	6.382e-05		0.0005402			61	46.94	Used	R.KACQIFVR.N	[651-658]
	FALSE	High	[K].KLKEVFSMAGVVVR.[A]		1.07939e-06	0.000117245	1	1	1	5	P52272	P52272 [219-232]		2	1562.91	0.478	0.268	0.432	183.7	87.8	49.3	79.3						High	High	High	Peak Found	n/a	High		3.91e-05		2.548e-08	4.38		61.71	Used	K.KLKEVFSMAGVVVR.A	[219-232]
	FALSE	High	[R].LGGAGMER.[M]		0.00107106	0.000117245	1	1	1	9	P52272	P52272 [411-418]		0	790.388	0.711	1.679	1.16	87.9	62.5	147.6	102						High	High	High	High	High	High	6.382e-05	0.0001387	0.0001603	0.0008887	2.6	59	30.16	Used	R.LGGAGMER.M	[411-418]
	FALSE	High	[R].IGSGVER.[M]		0.00248686	0.000117245	1	1	1	14	P52272	P52272 [479-485]		0	717.389	0.971	2.236	1.498	70.1	68.1	156.8	105						High	High	High	High	High	High	6.382e-05	0.0002496	0.0004382	0.002187	1.66	50	26.9	Used	R.IGSGVER.M	[479-485]
	FALSE	High	[R].LGSTVFVANLDYK.[V]		1.65661e-07	0.000117245	1	1	1	266	P52272	P52272 [202-214]		0	1426.76	0.981	1.404	1.013	91	89.2	127.7	92.1						High	High	High	High	High	High	6.382e-05	3.91e-05	4.427e-09	1.954e-08	4.06	95	68.54	Used	R.LGSTVFVANLDYK.V	[202-214]
	FALSE	High	[R].LGSTVFVANLDYKVGWKK.[L]		0.000235805	0.000117245	1	1	1	3	P52272	P52272 [202-219]		2	2025.12	0.609	0.766	0.01	168.4	102.6	129							High	Peak Found	High	High	n/a	High		3.91e-05		1.223e-05	3.02		68.26	Used	R.LGSTVFVANLDYKVGWKK.L	[202-219]
	FALSE	High	[K].LKEVFSMAGVVVR.[A]		8.3186e-08	0.000117245	1	1	1	223	P52272	P52272 [220-232]		1	1434.81	0.807	0.967	0.986	106.4	85.9	102.8	104.9						High	High	High	High	High	High	6.382e-05	3.91e-05	1.27e-08	1.349e-09	3.84	80	66.78	Used	K.LKEVFSMAGVVVR.A	[220-232]
	FALSE	High	[R].INEILSNALK.[R]		4.75616e-05	0.000117245	1	1	1	236	P52272	P52272 [372-381]		0	1114.65	0.752	1.084	0.825	109.3	82.1	118.4	90.1						High	High	High	High	High	High	6.382e-05	3.91e-05	3.844e-06	1.166e-05	2.98	59	58.76	Used	R.INEILSNALK.R	[372-381]
	FALSE	High	[R].INEILSNALKR.[G]		1.03333e-05	0.000117245	1	1	1	86	P52272	P52272 [372-382]		1	1270.75	1.152	1.191	0.965	92.9	107	110.6	89.6						High	High	High	High	High	High	6.382e-05	3.91e-05	6.196e-07	6.127e-07	3.28	73	53.14	Used	R.INEILSNALKR.G	[372-382]
	FALSE	High	[R].INEILSNALKRGEIIAK.[Q]		0.108624	0.00475822	1	1	1	1	P52272	P52272 [372-388]		2	1882.11												No Quan Values	Not Found	High	Not Found	Not Found	n/a	High		0.0009105		0.01749	2.21			Not Used	R.INEILSNALKRGEIIAK.Q	[372-388]
	FALSE	High	[-].MAAGVEAAAEVAATEIK.[M]		0.0138434	0.000456582	1	1	1	2	P52272	P52272 [1-17]		0	1631.83	100	100	100		113	139.2	147.9						Not Found	Peak Found	High	Peak Found	High	High	0.005029	0.0001677	0.1511	0.001124	1.82	5	70.84	Used	-.MAAGVEAAAEVAATEIK.M	[1-17]
	FALSE	High	[R].MAAPIDR.[V]		0.00364867	0.000117245	1	1	1	27	P52272	P52272 [497-503]		0	773.397	0.563	1.122	0.734	117	65.9	131.2	85.9						High	High	High	High	High	High	6.382e-05	0.0004777	0.0006938	0.005142	1.88	48	38.4	Used	R.MAAPIDR.V	[497-503]
	FALSE	High	[R].MATGLER.[M]		0.0015343	0.000117245	1	1	1	50	P52272	P52272 [551-557]		0	777.392	1.096	1.995	1.477	71.8	78.7	143.3	106.1						High	High	High	High	High	High	6.382e-05	0.0002496	0.0002464	0.002989	1.66	61	35.25	Used	R.MATGLER.M	[551-557]
	FALSE	High	[K].MEEESGAPGVPSGNGAPGPK.[G]		3.7595e-09	0.000117245	1	1	1	29	P52272	P52272 [18-37]		0	1867.85	0.879	1.439	1.366	85.4	75	122.9	116.7						High	High	High	High	High	High	6.382e-05	3.91e-05	1.06e-07	3.874e-11	4.08	66	42.71	Used	K.MEEESGAPGVPSGNGAPGPK.G	[18-37]
	FALSE	High	[K].MEESMKK.[A]		0.0214269	0.000888147	1	1	1	6	P52272	P52272 [121-127]		1	882.406												No Quan Values	High	High	High	High	High	High	0.0002348	0.0009631	0.005853	0.01852	1.59	34		Not Used	K.MEESMKK.A	[121-127]
	FALSE	High	[R].MGAGLGHGMDR.[V]		3.92516e-07	0.000117245	1	1	1	46	P52272	P52272 [419-429]		0	1101.49	0.809	1.628	1.208	86.1	69.7	140.2	104						High	High	High	High	High	High	6.382e-05	3.91e-05	1.24e-08	5.207e-08	3.38	90	37.53	Used	R.MGAGLGHGMDR.V	[419-429]
	FALSE	High	[R].MGAGMGFGLER.[M]		2.58899e-05	0.000117245	1	1	1	30	P52272	P52272 [486-496]		0	1125.52	0.932	1.547	1.331	83.2	77.5	128.6	110.7						High	High	High	High	High	High	6.382e-05	3.91e-05	1.863e-06	5.752e-06	2.93	69	58.07	Used	R.MGAGMGFGLER.M	[486-496]
	FALSE	High	[R].MGANNLER.[M]		0.000107896	0.000117245	1	1	1	61	P52272	P52272 [558-565]		0	904.431	0.646	1.178	0.654	115	74.3	135.5	75.2						High	High	High	High	High	High	6.382e-05	3.91e-05	1.03e-05	0.0001963	1.88	57	33.47	Used	R.MGANNLER.M	[558-565]
	FALSE	High	[R].MGANSLER.[M]		0.000280545	0.000117245	1	1	1	37	P52272	P52272 [571-578]; [584-591]		0	877.42	0.723	1.316	0.928	100.8	72.9	132.7	93.5						High	High	High	High	High	High	6.382e-05	0.0001387	3.213e-05	0.0005151	2.33	56	35.54	Used	R.MGANSLER.M; R.MGANSLER.M	[571-578]; [584-591]
	FALSE	High	[K].MGGMEGPFGGGMENMGR.[F]		5.29063e-11	0.000117245	1	1	1	24	P52272	P52272 [346-362]		0	1714.68	1.345	3.725	3.858	40.3	54.2	150.1	155.4						High	High	High	High	High	High	6.382e-05	3.91e-05	3.394e-11	2.926e-13	5.64	125	64.22	Used	K.MGGMEGPFGGGMENMGR.F	[346-362]
	FALSE	High	[R].MGLAMGGGGGASFDR.[A]		7.44056e-09	0.000117245	1	1	1	86	P52272	P52272 [607-621]		0	1383.61	0.683	1.693	1.404	83.7	57.2	141.7	117.5						High	High	High	High	High	High	6.382e-05	3.91e-05	2.47e-10	8.478e-11	5.17	111	55.66	Used	R.MGLAMGGGGGASFDR.A	[607-621]
		Checked	Confidence	Modification Name	Target Amino Acid	Position in Peptide	Site Probability	Peptide Sequence	# Modified PSMs	# Uncertain Modified PSMs	# Unmodified PSMs	Protein Accession	Protein Description	Position	Master	Motif	Site Status
		FALSE	High	Phospho	S	12	100	MGLAMGGGGGASFDR	1	0	301	P52272	Heterogeneous nuclear ribonucleoprotein M OS=Homo sapiens OX=9606 GN=HNRNPM PE=1 SV=3	618	Master Protein	GGGGGAsFDRAIE	Unmodified
	FALSE	High	[R].MGLSMER.[M]		0.00334631	0.000117245	1	1	1	32	P52272	P52272 [525-531]		0	823.38	0.746	1.629	1.088	89.6	66.9	146	97.5						High	High	High	High	High	High	6.382e-05	0.0002496	0.000627	0.002604	2.01	46	43.28	Used	R.MGLSMER.M	[525-531]
	FALSE	High	[R].MGLVMDR.[M]		0.000994275	0.000117245	1	1	1	46	P52272	P52272 [437-443]		0	821.401	0.661	1.13	0.897	108.4	71.7	122.6	97.3						High	High	High	High	High	High	6.382e-05	0.0002496	0.0001461	0.002387	2.33	47	47.32	Used	R.MGLVMDR.M	[437-443]
	FALSE	High	[R].MGPAIER.[M]		0.00655485	0.000226592	1	1	1	12	P52272	P52272 [518-524]		0	773.397	0.565	1.122	0.736	116.9	66	131.1	86						High	High	High	High	High	High	6.382e-05	0.0006305	0.001404	0.008732	1.85	41	38.4	Used	R.MGPAIER.M	[518-524]
	FALSE	High	[R].MGPAMGPALGAGIER.[M]		1.19988e-08	0.000117245	1	1	1	63	P52272	P52272 [592-606]		0	1427.71	1.04	1.749	1.656	73.5	76.4	128.5	121.7						High	High	High	High	High	High	6.382e-05	3.91e-05	5.579e-10	1.463e-10	4.57	76	61.65	Used	R.MGPAMGPALGAGIER.M	[592-606]
	FALSE	High	[R].MGPGIDR.[L]		0.00783437	0.000226592	1	1	1	20	P52272	P52272 [404-410]		0	745.366	0.402	0.962	0.416	143.9	57.8	138.4	59.9						High	High	High	High	High	High	6.382e-05	0.0004995	0.001739	0.005543	1.55	44	37.17	Used	R.MGPGIDR.L	[404-410]
	FALSE	High	[R].MGPLGLDHMASSIER.[M]		3.23977e-10	0.000117245	1	1	1	187	P52272	P52272 [457-471]		0	1613.78	1.15	1.938	1.469	72	82.8	139.5	105.7						High	High	High	High	High	High	6.382e-05	3.91e-05	6.543e-12	2.333e-12	4.73	116	63.58	Used	R.MGPLGLDHMASSIER.M	[457-471]
	FALSE	High	[R].MGPVMDR.[M]		0.00436418	0.000226592	1	1	1	32	P52272	P52272 [544-550]		0	805.37	0.599	1.168	0.736	114.2	68.4	133.4	84						High	High	High	High	High	High	6.382e-05	0.0002496	0.0008638	0.002207	1.8	40	38.84	Used	R.MGPVMDR.M	[544-550]
	FALSE	High	[R].MGQTMER.[I]		0.00238144	0.000117245	1	1	1	10	P52272	P52272 [472-478]		0	852.37	0.739	1.961	1.622	75.2	55.5	147.4	121.9						High	High	High	High	High	High	6.382e-05	0.0002496	0.000416	0.00204	2.46	46	27.15	Used	R.MGQTMER.I	[472-478]
	FALSE	High	[R].MGSGIER.[M]		0.00376312	0.000117245	1	1	1	16	P52272	P52272 [450-456]		0	749.361	1.41	3.34	1.99	51.7	72.9	172.6	102.8						High	High	High	High	High	High	6.382e-05	0.0003681	0.0007213	0.003563	1.96	52	28.39	Used	R.MGSGIER.M	[450-456]
	FALSE	High	[R].MGSGVER.[M]		0.00281439	0.000117245	1	1	1	8	P52272	P52272 [511-517]		0	735.345	1.3	2.77	1.803	58.2	75.6	161.2	105						High	High	High	High	High	High	6.382e-05	0.0003923	0.000507	0.00415	1.85	47	26.12	Used	R.MGSGVER.M	[511-517]
	FALSE	High	[R].MMNGMK.[L]		0.160675	0.00786927	1	1	1	8	P52272	P52272 [711-716]		0	711.299	1.54	3.087	4	41.6	64	128.3	166.2						High	High	High	High	n/a	High		0.001923		0.03379	1.44		29.35	Used	R.MMNGMK.L	[711-716]
	FALSE	High	[R].MVPAGMGAGLER.[M]		8.9034e-06	0.000117245	1	1	1	98	P52272	P52272 [532-543]		0	1188.59	0.804	1.171	1.116	97.8	78.6	114.5	109.1						High	High	High	High	High	High	6.382e-05	3.91e-05	5.203e-07	4.755e-07	3.55	68	51.03	Used	R.MVPAGMGAGLER.M	[532-543]
	FALSE	High	[R].NLPFDFTWK.[M]		0.00506059	0.000226592	1	1	1	112	P52272	P52272 [659-667]		0	1167.58	0.908	1.177	0.804	102.9	93.4	121.1	82.7						High	High	High	High	High	High	6.382e-05	0.0001677	0.001028	0.0009116	2.35	19	82.55	Used	R.NLPFDFTWK.M	[659-667]
	FALSE	High	[K].QGGGGGGGSVPGIER.[M]		1.18489e-07	0.000117245	1	1	1	46	P52272	P52272 [389-403]		0	1284.63	0.475	0.947	0.673	129.3	61.4	122.4	86.9						High	High	High	High	High	High	6.382e-05	3.91e-05	1.733e-08	2.022e-09	4.19	116	39.53	Used	K.QGGGGGGGSVPGIER.M	[389-403]
	FALSE	High	[K].RGEIIAK.[Q]		0.159838	0.0077876	1	1	1	2	P52272	P52272 [382-388]		1	786.483	0.466	0.984	0.764	124.4	58	122.5	95.1						High	Peak Found	High	Peak Found	High	Medium	0.00197	0.01864	0.07106	0.4245	1.98	32	27.14	Used	K.RGEIIAK.Q	[382-388]
	FALSE	High	[K].RGEIIAKQGGGGGGGSVPGIER.[M]		0.0249092	0.000888147	1	1	1	1	P52272	P52272 [382-403]		2	2052.09												No Quan Values	Not Found	Not Found	Not Found	High	n/a	High		0.0002496		0.002183	1.85			Not Used	K.RGEIIAKQGGGGGGGSVPGIER.M	[382-403]
	FALSE	High	[K].RGGNRFEPYANPTK.[R]		4.4978e-05	0.000117245	1	1	1	10	P52272	P52272 [56-69]		2	1606.81	1.136	1.459	1.162	84.1	95.5	122.7	97.7						High	High	High	High	n/a	High		3.91e-05		1.826e-06	1.61		37.7	Used	K.RGGNRFEPYANPTK.R	[56-69]
	FALSE	High	[K].VGEVTYVELLMDAEGK.[S]		3.27971e-09	0.000117245	1	1	1	335	P52272	P52272 [95-110]		0	1752.87	1.184	2.703	1.083	67	79.3	181.1	72.6						High	High	High	High	High	High	6.382e-05	3.91e-05	1.108e-10	3.318e-11	5.46	90	86.93	Used	K.VGEVTYVELLMDAEGK.S	[95-110]
	FALSE	High	[R].VGQTIER.[M]		0.000590602	0.000117245	1	1	1	24	P52272	P52272 [504-510]		0	802.442	0.4	0.78	0.538	147.2	58.9	114.8	79.1						High	High	High	High	High	High	6.382e-05	0.0002496	7.842e-05	0.002496	2.2	52	27.92	Used	R.VGQTIER.M	[504-510]
	FALSE	High	[R].VGSEIER.[M]		0.00102558	0.000117245	1	1	1	12	P52272	P52272 [430-436]		0	789.41	0.739	1.391	0.896	99.3	73.4	138.2	89						High	High	High	High	High	High	6.382e-05	0.0003923	0.0001517	0.003815	2.26	53	28.29	Used	R.VGSEIER.M	[430-436]
	FALSE	High	[K].VMATTGGMGMGPGGPGMITIPPSILNNPNIPNEIIHALQAGR.[L]		2.99106e-15	0.000117245	1	1	1	2	P52272	P52272 [160-201]		0	4195.13												No Quan Values	Not Found	Not Found	Not Found	High	High	High	6.382e-05	3.91e-05	9.457e-11	1.46e-17	8.16	100		Not Used	K.VMATTGGMGMGPGGPGMITIPPSILNNPNIPNEIIHALQAGR.L	[160-201]
	FALSE	High	[K].WQSLKDLVK.[E]		0.00146918	0.000117245	1	1	1	18	P52272	P52272 [84-92]		1	1116.64	0.158	0.09	0.076	302	47.7	27.2	23.1						High	High	High	High	High	High	6.382e-05	3.91e-05	0.0002331	0.000181	3.24	64	56.41	Used	K.WQSLKDLVK.E	[84-92]
		Checked	Confidence	Modification Name	Target Amino Acid	Position in Peptide	Site Probability	Peptide Sequence	# Modified PSMs	# Uncertain Modified PSMs	# Unmodified PSMs	Protein Accession	Protein Description	Position	Master	Motif	Site Status
		FALSE	High	Phospho	S	3	100	WQSLKDLVK	3	0	31	P52272	Heterogeneous nuclear ribonucleoprotein M OS=Homo sapiens OX=9606 GN=HNRNPM PE=1 SV=3	86	Master Protein	FDVKWQsLKDLVK	Unmodified
	FALSE	High	[R].YRAFITNIPFDVK.[W]		9.53026e-05	0.000117245	1	1	1	10	P52272	P52272 [71-83]		1	1583.86	0.188	0.356	0.274	220.1	41.3	78.3	60.3						High	High	High	High	High	High	6.382e-05	3.91e-05	8.828e-06	1.252e-05	3.22	37	74.35	Used	R.YRAFITNIPFDVK.W	[71-83]
FALSE	High	Master Protein	O75643	U5 small nuclear ribonucleoprotein 200 kDa helicase OS=Homo sapiens OX=9606 GN=SNRNP200 PE=1 SV=2	0	1795.3	66	129	207	1263	129	2136	244.4	6.06	14807	2680.81	92	129	cell organization and biogenesis;RNA metabolism OR transcription;other metabolic processes	nucleus	other molecular function	Pf00270, Pf00271, Pf02889, Pf18149	23020	ENSG00000144028	SNRNP200	hsa:23020; O75643; O94884; Q6NZY0; Q6PX59; Q8NBE6; Q96IF2; Q9H7S0		mRNA Splicing - Major Pathway; mRNA Splicing - Minor Pathway	2	0	0.96	1.143	1.153	94	90.2	107.5	108.3					High	High	High	High	1
	Checked	Confidence	Annotated Sequence	Modifications	Qvality PEP	Qvality q-value	# Protein Groups	# Proteins	# Isoforms	# PSMs	Master Protein Accessions	Positions in Master Proteins	Modifications in Master Proteins	# Missed Cleavages	Theo. MH+ [Da]	Abundance Ratio: (0nM_PTX, 50uM_GKI) / (0nM_PTX, 0uM_GKI)	Abundance Ratio: (10nM_PTX, 0uM_GKI) / (0nM_PTX, 0uM_GKI)	Abundance Ratio: (10nM_PTX, 50uM_GKI) / (0nM_PTX, 0uM_GKI)	Abundances (Grouped): 0nM_PTX, 0uM_GKI	Abundances (Grouped): 0nM_PTX, 50uM_GKI	Abundances (Grouped): 10nM_PTX, 0uM_GKI	Abundances (Grouped): 10nM_PTX, 50uM_GKI	Abundances (Grouped) CV [%]: 0nM_PTX, 0uM_GKI	Abundances (Grouped) CV [%]: 0nM_PTX, 50uM_GKI	Abundances (Grouped) CV [%]: 10nM_PTX, 0uM_GKI	Abundances (Grouped) CV [%]: 10nM_PTX, 50uM_GKI	Quan Info	Found in Sample: [S1] F1: Sample, 0uM_GKI, 0nM_PTX	Found in Sample: [S2] F2: Sample, 50uM_GKI, 0nM_PTX	Found in Sample: [S3] F3: Sample, 0uM_GKI, 10nM_PTX	Found in Sample: [S4] F4: Sample, 50uM_GKI, 10nM_PTX	Confidence (by Search Engine): Mascot	Confidence (by Search Engine): Sequest HT	Percolator q-Value (by Search Engine): Mascot	Percolator q-Value (by Search Engine): Sequest HT	Percolator PEP (by Search Engine): Mascot	Percolator PEP (by Search Engine): Sequest HT	XCorr (by Search Engine): Sequest HT	Ions Score (by Search Engine): Mascot	Top Apex RT [min]	Quan Usage	Sequence in Protein	Positions in Proteins
	FALSE	High	[K].GVESVFDIMEMEDEER.[N]	2xOxidation [M9; M11]	5.15843e-08	0.000117245	1	1	1	3	O75643	O75643 [1978-1993]		0	1946.8	1.059	0.215	0.479	145.3	153.9	31.3	69.6						High	High	High	Peak Found	n/a	High		3.91e-05		7.785e-10	3.7		64.42	Used	K.GVESVFDIMEMEDEER.N	[1978-1993]
	FALSE	High	[K].LEGFALMADMVYVTQSAGR.[L]	2xOxidation [M7; M10]	4.33421e-06	0.000117245	1	1	1	4	O75643	O75643 [1072-1090]		0	2090.99	1.208	0.713	1.029	101.2	122.3	72.2	104.2						High	High	High	High	n/a	High		3.91e-05		1.248e-07	2.85		71.57	Used	K.LEGFALMADMVYVTQSAGR.L	[1072-1090]
	FALSE	High	[R].MDTDLETMDLDQGGEALAPR.[Q]	2xOxidation [M1; M8]	1.64769e-12	0.000117245	1	1	1	4	O75643	O75643 [387-406]		0	2209.96	0.656	0.32	0.01	202.4	132.8	64.8							High	High	Peak Found	Not Found	n/a	High		3.91e-05		6.695e-15	5.16		58.12	Used	R.MDTDLETMDLDQGGEALAPR.Q	[387-406]
	FALSE	High	[K].IHAYVDYPIYDVLQMVGHANRPLQDDEGR.[C]	2xDeamidated [Q14; N20]; 1xOxidation [M15]	3.04336e-07	0.000117245	1	1	1	1	O75643	O75643 [1673-1701]		0	3402.61												Not Reliable	Not Found	Not Found	Not Found	High	n/a	High		3.91e-05		5.953e-09	3.16			Not Used	K.IHAYVDYPIYDVLQMVGHANRPLQDDEGR.C	[1673-1701]
	FALSE	High	[K].GLFYFDNSFRPVPLEQTYVGITEK.[K]	2xDeamidated [N7; Q16]	0.000294821	0.000117245	1	1	1	3	O75643	O75643 [672-695]		0	2822.39												Not Reliable	Not Found	High	High	Not Found	n/a	High		3.91e-05		1.573e-05	3.37			Not Used	K.GLFYFDNSFRPVPLEQTYVGITEK.K	[672-695]
	FALSE	High	[R].NALLQLTDSQIADVAR.[F]	2xDeamidated [N1; Q5]	2.38874e-06	0.000117245	1	1	1	1	O75643	O75643 [1994-2009]		0	1729.9												No Quan Values	High	Not Found	Not Found	Not Found	n/a	High		3.91e-05		6.34e-08	3.53			Not Used	R.NALLQLTDSQIADVAR.F	[1994-2009]
	FALSE	High	[R].IASHYYITNDTVQTYNQLLKPTLSEIELFR.[V]	2xDeamidated [N/Q]	2.72169e-07	0.000117245	1	1	3	4	O75643	O75643 [987-1016]		0	3572.82	1.118	1.408	0.973	88.9	99.4	125.2	86.5						Peak Found	High	High	High	n/a	High		3.91e-05		5.224e-09	4.46		94.56	Used	R.IASHYYITNDTVQTYNQLLKPTLSEIELFR.V	[987-1016]
	FALSE	High	[R].CVIMCQGSK.[K]	2xCarbamidomethyl [C1; C5]	0.00221099	0.000117245	1	1	1	4	O75643	O75643 [1702-1710]		0	1082.48	0.903	1.563	1.326	83.5	75.4	130.4	110.7						High	High	High	High	n/a	High		3.91e-05		0.0001555	2.07		38.02	Used	R.CVIMCQGSK.K	[1702-1710]
	FALSE	High	[R].LATYGITVAELTGDHQLCKEEISATQIIVCTPEK.[W]	2xCarbamidomethyl [C18; C30]; 2xDeamidated [Q16; Q26]	0.02775	0.000992981	1	1	1	1	O75643	O75643 [559-592]		1	3790.88												No Quan Values	Not Found	Not Found	Not Found	High	n/a	High		0.0002496		0.00248	2.8			Not Used	R.LATYGITVAELTGDHQLCKEEISATQIIVCTPEK.W	[559-592]
	FALSE	High	[R].LATYGITVAELTGDHQLCKEEISATQIIVCTPEK.[W]	2xCarbamidomethyl [C18; C30]; 1xDeamidated [Q16]	7.29824e-05	0.000117245	1	1	1	1	O75643	O75643 [559-592]		1	3789.89												Not Reliable	Not Found	High	Not Found	Not Found	n/a	High		3.91e-05		3.192e-06	3.86			Not Used	R.LATYGITVAELTGDHQLCKEEISATQIIVCTPEK.W	[559-592]
	FALSE	High	[R].LATYGITVAELTGDHQLCKEEISATQIIVCTPEK.[W]	2xCarbamidomethyl [C18; C30]	1.43578e-05	0.000117245	1	1	1	2	O75643	O75643 [559-592]		1	3788.91	1.532	1.754	1.879	64.9	99.4	113.8	121.9						High	Peak Found	High	Peak Found	n/a	High		3.91e-05		4.945e-07	4.03		82.17	Used	R.LATYGITVAELTGDHQLCKEEISATQIIVCTPEK.W	[559-592]
	FALSE	High	[R].MDTDLETMDLDQGGEALAPR.[Q]	1xOxidation [M]	1.04061e-10	0.000117245	1	1	2	9	O75643	O75643 [387-406]		0	2193.96	0.151	0.214	0.212	253.6	38.3	54.4	53.8						High	High	High	High	n/a	High		3.91e-05		6.338e-13	4.33		62.32	Used	R.MDTDLETMDLDQGGEALAPR.Q	[387-406]
	FALSE	High	[K].LEGFALMADMVYVTQSAGR.[L]	1xOxidation [M7]	5.59004e-06	0.000117245	1	1	1	3	O75643	O75643 [1072-1090]		0	2074.99	0.536	0.821	1.26	110.6	59.3	90.8	139.3						High	Peak Found	Peak Found	High	n/a	High		3.91e-05		1.678e-07	3.13		82.93	Used	K.LEGFALMADMVYVTQSAGR.L	[1072-1090]
	FALSE	High	[K].IIYIAPMR.[S]	1xOxidation [M7]	0.0618039	0.00293957	1	1	1	5	O75643	O75643 [538-545]		0	992.56	0.778	0.657	0.545	134.2	104.4	88.2	73.1						High	High	High	High	n/a	High		0.0005555		0.00718	1.83		51.44	Used	K.IIYIAPMR.S	[538-545]
	FALSE	High	[R].SLVQEMVGSFGK.[R]	1xOxidation [M6]	0.0001199	0.000117245	1	1	1	5	O75643	O75643 [546-557]		0	1297.65	1.153	0.48	1.14	106	122.2	50.9	120.9						High	High	High	High	n/a	High		3.91e-05		5.616e-06	3.28		52.95	Used	R.SLVQEMVGSFGK.R	[546-557]
	FALSE	High	[R].FQIMNEIVYEK.[I]	1xOxidation [M4]	0.000227188	0.000117245	1	1	1	9	O75643	O75643 [701-711]		0	1429.7	0.93	0.629	0.667	124	115.4	78	82.7						High	High	High	High	n/a	High		3.91e-05		1.168e-05	2.84		60.31	Used	R.FQIMNEIVYEK.I	[701-711]
	FALSE	High	[K].HINMDGTINVDDFK.[I]	1xOxidation [M4]	2.07099e-06	0.000117245	1	1	1	2	O75643	O75643 [524-537]		0	1634.75												No Quan Values	High	Not Found	High	Not Found	n/a	High		3.91e-05		5.368e-08	3.1			Not Used	K.HINMDGTINVDDFK.I	[524-537]
	FALSE	High	[K].LPDMLNAEIVLGNVQNAK.[D]	1xOxidation [M4]	4.25701e-10	0.000117245	1	1	1	6	O75643	O75643 [897-914]		0	1955.03	0.885	0.842	0.873	111.1	98.3	93.6	97						High	High	High	High	n/a	High		3.91e-05		3.178e-12	5.77		76.15	Used	K.LPDMLNAEIVLGNVQNAK.D	[897-914]
	FALSE	High	[R].NIEMTQEDVR.[L]	1xOxidation [M4]	0.000565509	0.000117245	1	1	1	4	O75643	O75643 [638-647]		0	1250.57			100				400						High	High	High	High	n/a	High		3.91e-05		3.315e-05	2.65		37.09	Used	R.NIEMTQEDVR.L	[638-647]
	FALSE	High	[R].MLLQSSEGR.[C]	1xOxidation [M1]	0.00518694	0.000226592	1	1	1	3	O75643	O75643 [1367-1375]		0	1036.51	100	100			201.2	198.8							High	Peak Found	High	High	n/a	High		0.0001132		0.0003953	2.53		37.18	Used	R.MLLQSSEGR.C	[1367-1375]
	FALSE	High	[R].MQLSAELQSDTEEILSK.[A]	1xOxidation [M1]	2.2043e-08	0.000117245	1	1	1	4	O75643	O75643 [1902-1918]		0	1937.94	0.72	1.024	0.639	118.2	85.2	121.1	75.5						High	High	High	High	n/a	High		3.91e-05		2.941e-10	5.45		72.67	Used	R.MQLSAELQSDTEEILSK.A	[1902-1918]
	FALSE	High	[R].MTQNPNYYNLQGISHR.[H]	1xOxidation [M1]	1.04027e-08	0.000117245	1	1	1	7	O75643	O75643 [1764-1779]		0	1951.91	0.651	0.714	0.702	130.5	84.9	93.1	91.5						High	High	High	High	n/a	High		3.91e-05		1.243e-10	4.19		48.59	Used	R.MTQNPNYYNLQGISHR.H	[1764-1779]
	FALSE	High	[K].ETLLNGVGYLHEGLSPMER.[R]	1xOxidation [M17]	2.57426e-08	0.000117245	1	1	1	5	O75643	O75643 [1611-1629]		0	2131.05	3.159	0.954	1.008	65.3	206.5	62.3	65.8						High	High	High	High	n/a	High		3.91e-05		3.506e-10	4.33		68.38	Used	K.ETLLNGVGYLHEGLSPMER.R	[1611-1629]
	FALSE	High	[R].QVLDLEDLVFTQGSHFMANK.[R]	1xOxidation [M17]	2.00836e-08	0.000117245	1	1	1	7	O75643	O75643 [407-426]		0	2308.13	1.446	1.119	0.868	90.2	130.5	100.9	78.3						Peak Found	High	High	High	n/a	High		3.91e-05		2.634e-10	5.47		84.56	Used	R.QVLDLEDLVFTQGSHFMANK.R	[407-426]
	FALSE	High	[R].QVLDLEDLVFTQGSHFMANKR.[C]	1xOxidation [M17]	1.2686e-07	0.000117245	1	1	1	3	O75643	O75643 [407-427]		1	2464.23	0.831	0.28	0.641	145.3	120.8	40.6	93.2						High	High	High	Peak Found	n/a	High		3.91e-05		2.184e-09	4.52		79.15	Used	R.QVLDLEDLVFTQGSHFMANKR.C	[407-427]
	FALSE	High	[K].IHAYVDYPIYDVLQMVGHANRPLQDDEGR.[C]	1xOxidation [M15]	2.02184e-11	0.000117245	1	1	1	11	O75643	O75643 [1673-1701]		0	3400.64	1.238	0.976	1.212	90.4	111.9	88.2	109.5						High	High	High	High	n/a	High		3.91e-05		9.658e-14	8.42		82.87	Used	K.IHAYVDYPIYDVLQMVGHANRPLQDDEGR.C	[1673-1701]
	FALSE	High	[K].DLLPYGFAIHHAGMTR.[V]	1xOxidation [M14]	9.64928e-05	0.000117245	1	1	1	10	O75643	O75643 [776-791]		0	1814.9	1.217	0.941	1.079	94.4	114.9	88.8	101.9						High	High	High	High	n/a	High		3.91e-05		4.397e-06	2.41		63.78	Used	K.DLLPYGFAIHHAGMTR.V	[776-791]
	FALSE	High	[K].GYTLLSEGIDEMVGIIYKPK.[T]	1xOxidation [M12]	9.5949e-08	0.000117245	1	1	1	4	O75643	O75643 [86-105]		0	2242.17	1.571	0.938	0.481	100.3	157.5	94.1	48.2						High	Peak Found	High	High	n/a	High		3.91e-05		1.586e-09	5.01		77.86	Used	K.GYTLLSEGIDEMVGIIYKPK.T	[86-105]
	FALSE	High	[R].WTELGALDILQMLGR.[A]	1xOxidation [M12]	4.04952e-08	0.000117245	1	1	1	2	O75643	O75643 [841-855]		0	1731.91	0.374	0.651	0.01	197.5	73.9	128.6							High	High	Peak Found	Not Found	n/a	High		3.91e-05		5.889e-10	4.88		95.75	Used	R.WTELGALDILQMLGR.A	[841-855]
	FALSE	High	[K].GVESVFDIMEMEDEER.[N]	1xOxidation [M11]	1.75177e-07	0.000117245	1	1	1	4	O75643	O75643 [1978-1993]		0	1930.8	0.549	0.801	1.372	107.5	59	86.1	147.5						High	High	Peak Found	High	n/a	High		3.91e-05		3.167e-09	4.11		79.54	Used	K.GVESVFDIMEMEDEER.N	[1978-1993]
	FALSE	High	[R].RLDLVHTAALMLDK.[N]	1xOxidation [M11]	1.5661e-05	0.000117245	1	1	1	10	O75643	O75643 [953-966]		1	1611.89	0.842	0.505	0.401	145.5	122.6	73.6	58.3						High	High	High	High	n/a	High		3.91e-05		5.453e-07	4.71		61.87	Used	R.RLDLVHTAALMLDK.N	[953-966]
	FALSE	High	[R].RLDLVHTAALMLDKNNLVK.[Y]	1xOxidation [M11]	0.00187063	0.000117245	1	1	1	2	O75643	O75643 [953-971]		2	2180.22	0.368	0.107	0.301	225.2	82.9	24	67.8						High	Peak Found	Peak Found	Peak Found	n/a	High		3.91e-05		0.0001289	2.79		66.11	Used	R.RLDLVHTAALMLDKNNLVK.Y	[953-971]
	FALSE	High	[R].LDLVHTAALMLDK.[N]	1xOxidation [M10]	2.21731e-06	0.000117245	1	1	1	4	O75643	O75643 [954-966]		0	1455.79	1.637	1.274	1.22	77.9	127.6	99.3	95.1						High	High	High	High	n/a	High		3.91e-05		5.817e-08	4		67.75	Used	R.LDLVHTAALMLDK.N	[954-966]
	FALSE	High	[R].LVEQLFSSGAIQVVVASR.[S]	1xDeamidated [Q]	0.0272557	0.000992981	1	1	2	2	O75643	O75643 [1631-1648]		0	1904.05	0.01	0.01	1.244	178.3			221.7						Peak Found	Not Found	Not Found	High	n/a	High		0.0002496		0.002428	1.77		86.88	Used	R.LVEQLFSSGAIQVVVASR.S	[1631-1648]
	FALSE	High	[R].SLVQEMVGSFGK.[R]	1xDeamidated [Q4]; 1xOxidation [M6]	0.00222471	0.000117245	1	1	1	1	O75643	O75643 [546-557]		0	1298.63	0.01	0.01	0.01	400									High	Not Found	Not Found	Not Found	n/a	High		3.91e-05		0.0001561	2.18		52.64	Used	R.SLVQEMVGSFGK.R	[546-557]
	FALSE	High	[K].GYEEVHVPALKPKPFGSEEQLLPVEK.[L]	1xDeamidated [Q20]	1.12052e-07	0.000117245	1	1	1	3	O75643	O75643 [441-466]		0	2921.53												Not Reliable	High	Not Found	High	High	n/a	High		3.91e-05		1.891e-09	1.35			Not Used	K.GYEEVHVPALKPKPFGSEEQLLPVEK.L	[441-466]
	FALSE	High	[R].QVLDLEDLVFTQGSHFMANK.[R]	1xDeamidated [Q1]; 1xOxidation [M17]	4.69915e-07	0.000117245	1	1	1	1	O75643	O75643 [407-426]		0	2309.11												Not Reliable	High	Not Found	Not Found	Not Found	n/a	High		3.91e-05		9.811e-09	3.83			Not Used	R.QVLDLEDLVFTQGSHFMANK.R	[407-426]
	FALSE	High	[R].QVLDLEDLVFTQGSHFMANKR.[C]	1xDeamidated [Q1]	0.000856813	0.000117245	1	1	1	1	O75643	O75643 [407-427]		1	2449.22												No Quan Values	High	Not Found	Not Found	Not Found	n/a	High		3.91e-05		5.318e-05	2.96			Not Used	R.QVLDLEDLVFTQGSHFMANKR.C	[407-427]
	FALSE	High	[R].HLILPEKYPPPTELLDLQPLPVSALR.[N]	1xDeamidated [Q18]	0.000118421	0.000117245	1	1	1	2	O75643	O75643 [1288-1313]		1	2950.67												No Quan Values	Not Found	High	Not Found	High	n/a	High		3.91e-05		5.56e-06	3.24			Not Used	R.HLILPEKYPPPTELLDLQPLPVSALR.N	[1288-1313]
	FALSE	High	[R].MDTDLETMDLDQGGEALAPR.[Q]	1xDeamidated [Q12]; 1xOxidation [M]	6.53034e-08	0.000117245	1	1	2	2	O75643	O75643 [387-406]		0	2194.95	0.01	2.261	0.798	98.5		222.8	78.6						Peak Found	Not Found	High	High	n/a	High		3.91e-05		1.021e-09	3.11		66.25	Used	R.MDTDLETMDLDQGGEALAPR.Q	[387-406]
	FALSE	High	[R].LYDLNHNEIGELIR.[M]	1xDeamidated [N]	1.86331e-05	0.000117245	1	1	2	4	O75643	O75643 [1153-1166]		0	1699.86	0.12	0.282	0.01	285.2	34.3	80.5							High	Peak Found	High	High	n/a	High		3.91e-05		6.668e-07	3.17		70.97	Used	R.LYDLNHNEIGELIR.M	[1153-1166]
	FALSE	High	[R].GLIEIISNAAEYENIPIR.[H]	1xDeamidated [N8]	9.41639e-07	0.000117245	1	1	1	2	O75643	O75643 [1844-1861]		0	2016.06												No Quan Values	High	High	Not Found	Not Found	n/a	High		3.91e-05		2.176e-08	3.15			Not Used	R.GLIEIISNAAEYENIPIR.H	[1844-1861]
	FALSE	High	[K].LPDMLNAEIVLGNVQNAK.[D]	1xDeamidated [N6]; 1xOxidation [M4]	3.53214e-07	0.000117245	1	1	1	1	O75643	O75643 [897-914]		0	1956.01												Not Reliable	High	Not Found	Not Found	Not Found	n/a	High		3.91e-05		7.068e-09	4.43			Not Used	K.LPDMLNAEIVLGNVQNAK.D	[897-914]
	FALSE	High	[K].ETLLNGVGYLHEGLSPMER.[R]	1xDeamidated [N5]; 1xOxidation [M17]	4.25427e-06	0.000117245	1	1	1	8	O75643	O75643 [1611-1629]		0	2132.03	0.868	0.691	0.723	121.9	105.8	84.2	88.1						High	High	High	High	n/a	High		3.91e-05		1.229e-07	4.63		67.59	Used	K.ETLLNGVGYLHEGLSPMER.R	[1611-1629]
	FALSE	High	[K].ETLLNGVGYLHEGLSPMER.[R]	1xDeamidated [N5]	1.07254e-05	0.000117245	1	1	1	5	O75643	O75643 [1611-1629]		0	2116.04	0.414	2.025	1.912	74.7	31	151.4	142.9						High	Peak Found	High	High	n/a	High		3.91e-05		3.541e-07	3.93		77.5	Used	K.ETLLNGVGYLHEGLSPMER.R	[1611-1629]
	FALSE	High	[R].YPNIELSYEVVDK.[D]	1xDeamidated [N3]	0.000163517	0.000117245	1	1	1	1	O75643	O75643 [2014-2026]		0	1569.77												Not Reliable	Not Found	Not Found	Not Found	High	n/a	High		3.91e-05		8.015e-06	2.75			Not Used	R.YPNIELSYEVVDK.D	[2014-2026]
[truncated: 11,036 more rows]
