# Supplementary material for: SILAC kinase screen identifies potential MASTL substrates
Source: Sci Rep. 2022 Jun 22;12:10568. doi: 10.1038/s41598-022-14933-0 (PMC9217955; doi:10.1038/s41598-022-14933-0)
Supplement: Supplementary file 12 — Supplementary Table S8. [file 41598_2022_14933_MOESM12_ESM.xlsx]

## Sheet: Sheet1
SILAC Kinase Screen Identifies Novel MASTL Substrates
Experiment	Item Type / Function	Item Name	Product Code	Company
GFP-IP-MS	Antibody	Phospho-Histone H3 (Ser10) Ab	9701	Cell Signaling Technology
GFP-IP-MS	Antibody	Beta-tubulin Ab	Mouse hybridoma	donation from Dr Natalie Morin (CRBM, France)
GFP-IP-MS	Antibody	GAPDH (D16H11) XP® Rabbit mAb	5174	Cell Signaling Technology
GFP-IP-MS	Antibody - Immunoprecipitaion	GFP (5G4) Mouse mAb	55494	Cell Signaling Technology
GFP-IP-MS	Buffer component	Sodium chloride	S3014	Sigma
GFP-IP-MS	Cell culture	Advanced DMEM	12491015	Gibco
GFP-IP-MS	Cell culture	GlutaMAX™ Supplement	35050061	Gibco
GFP-IP-MS	Cell culture	Fetal Bovine Serum, qualified, One Shot™ format, New Zealand	A3160902	Gibco
GFP-IP-MS	Cell culture	DPBS, no calcium, no magnesium	14190250	Gibco
GFP-IP-MS	Cell lysis	Pierce™ IP Lysis Buffer	87787	Thermo Scientific
GFP-IP-MS	Cell lysis	Halt™ Protease and Phosphatase Inhibitor Cocktail (100X)	78440	Thermo Scientific
GFP-IP-MS	DNA construct	GFP-wild type-hnRNPM	HNRNPM_OHu28939C_pcDNA3.1(+)-N-eGFP	Genscript
GFP-IP-MS	DNA construct	GFP-empty vector	HNRNPM_OHu28939C_Mutant3_pcDNA3.1(+)-N-eGFP	Genscript
GFP-IP-MS	Immunoprecipitaion	Pierce™ Protein G Magnetic Beads	88847	Thermo Scientific
GFP-IP-MS	MASTL kinase inhibitor	GKI-1	HY-100521	MedChemExpress
GFP-IP-MS	Microtubule stabiliser - mitotic arrest at G2/M	Paclitaxel	10461	Cayman Chemical
GFP-IP-MS	MW marker	PageRuler Plus Prestained Protein Ladder	26619	Thermo Scientific
GFP-IP-MS	Protein concentration measurement	Pierce™ BCA Protein Assay Kit	23227	Thermo Scientific
GFP-IP-MS	SDS-PAGE reagent	20X Bolt™ MOPS SDS Running Buffer	B0001	Invitrogen
GFP-IP-MS	Solvent	Dimethyl Sulfoxide (DMSO)	D8418	Sigma-Aldrich
GFP-IP-MS	Transfection	Lipofectamine™ 3000 Transfection Reagent	L3000008	Invitrogen
GFP-IP-MS	Transfection	Opti-MEM™ I Reduced Serum Medium	31985062	Gibco
In vitro	Antibody	MASTL (D3J4Y) Rabbit mAb	12069S	Cell Signaling Technology
In vitro	Antibody	Phospho-YB1 (Ser102) (C34A2) Rabbit mAb	2900S	Cell Signaling Technology
In vitro	Antibody	Akt (pan) (C67E7) Rabbit mAb	4691S	Cell Signaling Technology
In vitro	Antibody	Phospho-Akt (Thr308) Antibody	9275S	Cell Signaling Technology
In vitro	Antibody	Anti-YB1 antibody	ab12148	abcam
In vitro	Buffer component	HCl (hydrochloric acid), BioReagent	H1758	Sigma
In vitro	Buffer component	Tween 20	BSB 0046	Bio SB
In vitro	MW marker	GangNam-STAIN	24052	iNtRON Biotechnology
In vitro	MW marker	SeeBlue™ Plus2 Pre-stained Protein Standard	LC5925	Invitrogen
In vitro	Recombinant human protein	p23	ab113183	abcam
In vitro	Recombinant human protein	RPL36A	ab159415	abcam
In vitro	Recombinant human protein	LYAR	ab163160	abcam
In vitro	Recombinant human protein	TUBA1C	ab164660	abcam
In vitro	Recombinant human protein	YB1	ab187443	abcam
In vitro	Recombinant human protein	AKT1, active kinase	ab205801	abcam
In vitro	Recombinant human protein	hnRNPM	ab226407	abcam
In vitro	Recombinant human protein	ENSA	ab92932	abcam
In vitro	Recombinant human protein	RPS6	H00006194-P01	abnova
In vitro	SDS-PAGE reagent	20X Bolt™ MES SDS Running Buffer	B0002	Invitrogen
In vitro	SDS-PAGE reagent	4X Bolt™ LDS Sample Buffer	B0007	Invitrogen
In vitro	SDS-PAGE reagent	Bolt™ 4 to 12%, Bis-Tris, 1.0 mm, Mini Protein Gels	NW04120BOX	Invitrogen
In vitro/GFP-IP-MS	Antibody	Phospho-ENSA (Ser67)/ARPP19 (Ser62) Antibody	5240S	Cell Signaling Technology
In vitro/GFP-IP-MS	Antibody	Goat Anti-Rabbit IgG H&L (HRP)	ab6721	abcam
In vitro/GFP-IP-MS	Antibody	Goat Anti-Mouse IgG H&L (HRP)	ab6789	abcam
In vitro/GFP-IP-MS	Antibody	ENSA	NA	In-house
In vitro/GFP-IP-MS	Buffer component	Tris-base	10708976001	Sigma
In vitro/GFP-IP-MS	LC-MS grade reagent	Formic Acid, Pierce™	28905	Thermo Scientific
In vitro/GFP-IP-MS	LC-MS grade reagent	Water, Pierce™	85189	Thermo Scientific
In vitro/GFP-IP-MS	LC-MS grade reagent	In-Gel Tryptic Digestion Kit	89871	Thermo Scientific
In vitro/GFP-IP-MS	LC-MS grade reagent	Trifluoroacetic acid (TFA)	302031	Merck
In vitro/GFP-IP-MS	LC-MS grade reagent	ACN (Acetonitrile) LiChrosolv	1000292500	Merck
In vitro/GFP-IP-MS	LC-MS grade reagent	SimplyBlue™ SafeStain	LC6060	Invitrogen
In vitro/GFP-IP-MS	MS sample prep	Millipore® Ziptips	Z720070-96EA (discontinued)	Merck
In vitro/GFP-IP-MS	Western blotting	Clarity™ Western ECL Substrate	1705060	Bio-Rad
In vitro/GFP-IP-MS	Western blotting	BSA (bovine serum albumin), heat shock fraction	A9647	Sigma
In vitro/GFP-IP-MS	Western blotting	iBlot2 Transfer Stacks PVDF regular	IB24001	Invitrogen
In vitro/GFP-IP-MS	Western blotting	Low Fat Milk Powder	NA	Supermarket
SILAC	Alkylating agent	IAM (iodoacetamide)	I1149	Sigma-Aldrich
SILAC	Buffer component	Formic acid	FSBA117-50	Fisher Scientific
SILAC	Digestion enzyme	Trypsin, Sequencing Grade Modified	V5111	Promega
SILAC	Digestion enzyme	Lys-C (Lysyl Endopeptidase, MS Grade)	125-05061	FUJIFILM Wako Pure Chemical Corporation
SILAC	Filtration	Amicon Ultra-15 centrifugal filter units MWCO 10 kDa	UFC901008	Merck
SILAC	MS sample prep	SDB-RPS Stage-tips (in-house packed dual layer)	(discontinued)	3M Empore
SILAC	Pan-kinase inhibitor	FSBA (5'-(4-Fluorosulfonylbenzoyl)adenosine hydrochloride)	sc-221051	Santa Cruz Biotechnology
SILAC	Phosphatase inhibitor	Na3VO4 (sodium orthovanadate)	S6508	Sigma
SILAC	Phospho-peptide extraction	Titansphere TiO, 5 um	5020-75000	GL Sciences
SILAC	Phosphorylation catalyst	MnCl2	M3634	Sigma
SILAC	Phosphotase inhibitor	PhosSTOP	4906845001	Roche
SILAC	Protein denaturant	GdmCl (guanidinium chloride)	50933	Sigma
SILAC	Protein extraction	NP-40 / IGEPAL CA-630	I8896	Sigma
SILAC	Recombinant human protein	AKT2, active kinase	81146	Active Motif
SILAC	Reducing agent	TCEP-HCl (tris(2-carboxyethly)phosphine hydrochloride)	20490	Thermo Fisher
SILAC	SILAC cell culture	Heavy Arginine (13C6,15N4-L-Arginine HCl) Arg-10:HCl	201604102	Silantes
SILAC	SILAC cell culture	Heavy Lysine (13C6,15N2-L-Lysine HCl) Lys-8:HCl	211604102	Silantes
SILAC	SILAC cell culture	SILAC F12:DMEM (1:1)	88215 (discontinued)	Thermo Scientific
SILAC	SILAC cell culture	L-Arginine (monohydrochloride)	A6969	Sigma-Aldrich
SILAC	SILAC cell culture	L-Lysine (monohydrochloride)	L8662	Sigma-Aldrich
SILAC	SILAC sample prep	Protease Inhibitor Cocktail	P8340	Sigma-Aldrich
SILAC/In vitro	Phophorylation catalyst	MgCl2 (magensium chloride hexahydrate), BioXtra	M2670	Sigma
SILAC/In vitro	Phosphate source	ATP (adenosine 5'-triphosphate)	P0756	New England Biolabs
SILAC/In vitro	Recombinant human protein	MASTL, active kinase	1593-0000-2	ProQinase (Reaction Biology)
SILAC/In vitro	Reducing agent	DTT (DL-dithiothreitol)	D0632	Sigma
